# Supplementary material for: Small-Molecule Inhibitors of the m7G-RNA Writer METTL1
Source: ACS Bio Med Chem Au. 2023 Dec 12;4(2):100–10. doi: 10.1021/acsbiomedchemau.3c00030 (PMC11027120; doi:10.1021/acsbiomedchemau.3c00030)
Supplement: Supplementary file 1 — bg3c00030_si_001.zip [file bg3c00030_si_001.zip]

Archive with 6 entries (6 files):
- initial_structures_MD_simulation/M1_compound1.pdb
- initial_structures_MD_simulation/M1_compound2.pdb
- initial_structures_MD_simulation/M1_compound5rr.pdb
- initial_structures_MD_simulation/M1_compound5ss.pdb
- initial_structures_MD_simulation/M1_compound6.pdb
- initial_structures_MD_simulation/M1_SAH.pdb
