# Supplementary material for: Small-Molecule Inhibitors of the m7G-RNA Writer METTL1
Source: ACS Bio Med Chem Au. 2023 Dec 12;4(2):100–10. doi: 10.1021/acsbiomedchemau.3c00030 (PMC11027120; doi:10.1021/acsbiomedchemau.3c00030)
Supplement: Supplementary file 1 — bg3c00030_si_001.zip [file bg3c00030_si_001.zip › initial_structures_MD_simulation/M1_compound1.pdb]

REMARK    GENERATED BY TRJCONV
TITLE     Protein in water
REMARK    THIS IS A SIMULATION BOX
CRYST1   89.009   89.009   89.009  90.00  90.00  90.00 P 1           1
MODEL        1
ATOM      1  N   GLU A  12      63.550  64.110  55.990  1.00  0.00           N
ATOM      2  H1  GLU A  12      62.730  64.700  56.280  1.00  0.00           H
ATOM      3  H2  GLU A  12      64.360  64.180  56.640  1.00  0.00           H
ATOM      4  H3  GLU A  12      63.910  64.460  55.080  1.00  0.00           H
ATOM      5  CA  GLU A  12      63.100  62.670  55.990  1.00  0.00           C
ATOM      6  HA  GLU A  12      62.500  62.520  55.100  1.00  0.00           H
ATOM      7  CB  GLU A  12      64.360  61.720  55.990  1.00  0.00           C
ATOM      8  HB1 GLU A  12      64.140  60.640  56.030  1.00  0.00           H
ATOM      9  HB2 GLU A  12      65.000  61.950  56.860  1.00  0.00           H
ATOM     10  CG  GLU A  12      65.220  61.770  54.670  1.00  0.00           C
ATOM     11  HG1 GLU A  12      65.580  62.800  54.450  1.00  0.00           H
ATOM     12  HG2 GLU A  12      64.630  61.430  53.790  1.00  0.00           H
ATOM     13  CD  GLU A  12      66.380  60.860  54.590  1.00  0.00           C
ATOM     14  OE1 GLU A  12      67.160  61.030  53.590  1.00  0.00           O
ATOM     15  OE2 GLU A  12      66.500  59.990  55.480  1.00  0.00           O
ATOM     16  C   GLU A  12      62.100  62.250  57.050  1.00  0.00           C
ATOM     17  O   GLU A  12      62.190  62.660  58.210  1.00  0.00           O
ATOM     18  N   ALA A  13      61.160  61.380  56.700  1.00  0.00           N
ATOM     19  HN  ALA A  13      61.070  60.980  55.790  1.00  0.00           H
ATOM     20  CA  ALA A  13      60.160  60.890  57.600  1.00  0.00           C
ATOM     21  HA  ALA A  13      60.220  61.340  58.580  1.00  0.00           H
ATOM     22  CB  ALA A  13      58.750  61.210  57.060  1.00  0.00           C
ATOM     23  HB1 ALA A  13      58.440  62.190  57.490  1.00  0.00           H
ATOM     24  HB2 ALA A  13      58.770  61.360  55.960  1.00  0.00           H
ATOM     25  HB3 ALA A  13      58.000  60.460  57.370  1.00  0.00           H
ATOM     26  C   ALA A  13      60.460  59.380  57.680  1.00  0.00           C
ATOM     27  O   ALA A  13      60.260  58.730  56.620  1.00  0.00           O
ATOM     28  N   PRO A  14      60.880  58.820  58.810  1.00  0.00           N
ATOM     29  CD  PRO A  14      61.120  59.510  60.090  1.00  0.00           C
ATOM     30  HD1 PRO A  14      61.630  60.490  59.970  1.00  0.00           H
ATOM     31  HD2 PRO A  14      60.110  59.480  60.550  1.00  0.00           H
ATOM     32  CA  PRO A  14      61.380  57.440  58.820  1.00  0.00           C
ATOM     33  HA  PRO A  14      62.280  57.440  58.230  1.00  0.00           H
ATOM     34  CB  PRO A  14      61.650  57.180  60.300  1.00  0.00           C
ATOM     35  HB1 PRO A  14      62.450  56.420  60.410  1.00  0.00           H
ATOM     36  HB2 PRO A  14      60.730  56.880  60.850  1.00  0.00           H
ATOM     37  CG  PRO A  14      62.030  58.580  60.930  1.00  0.00           C
ATOM     38  HG1 PRO A  14      63.110  58.800  60.790  1.00  0.00           H
ATOM     39  HG2 PRO A  14      61.770  58.540  62.010  1.00  0.00           H
ATOM     40  C   PRO A  14      60.440  56.410  58.190  1.00  0.00           C
ATOM     41  O   PRO A  14      59.260  56.410  58.520  1.00  0.00           O
ATOM     42  N   PRO A  15      60.840  55.390  57.420  1.00  0.00           N
ATOM     43  CD  PRO A  15      62.150  55.240  56.820  1.00  0.00           C
ATOM     44  HD1 PRO A  15      62.160  55.750  55.830  1.00  0.00           H
ATOM     45  HD2 PRO A  15      62.940  55.570  57.530  1.00  0.00           H
ATOM     46  CA  PRO A  15      59.950  54.280  56.900  1.00  0.00           C
ATOM     47  HA  PRO A  15      59.250  54.860  56.320  1.00  0.00           H
ATOM     48  CB  PRO A  15      60.910  53.290  56.160  1.00  0.00           C
ATOM     49  HB1 PRO A  15      60.720  53.400  55.070  1.00  0.00           H
ATOM     50  HB2 PRO A  15      60.700  52.240  56.470  1.00  0.00           H
ATOM     51  CG  PRO A  15      62.260  53.700  56.570  1.00  0.00           C
ATOM     52  HG1 PRO A  15      63.060  53.470  55.830  1.00  0.00           H
ATOM     53  HG2 PRO A  15      62.530  53.070  57.450  1.00  0.00           H
ATOM     54  C   PRO A  15      59.160  53.660  58.070  1.00  0.00           C
ATOM     55  O   PRO A  15      59.670  53.490  59.190  1.00  0.00           O
ATOM     56  N   PRO A  16      57.940  53.250  57.970  1.00  0.00           N
ATOM     57  CD  PRO A  16      57.240  53.110  56.690  1.00  0.00           C
ATOM     58  HD1 PRO A  16      56.790  54.100  56.450  1.00  0.00           H
ATOM     59  HD2 PRO A  16      57.810  52.570  55.910  1.00  0.00           H
ATOM     60  CA  PRO A  16      57.060  52.720  59.070  1.00  0.00           C
ATOM     61  HA  PRO A  16      56.900  53.480  59.810  1.00  0.00           H
ATOM     62  CB  PRO A  16      55.710  52.570  58.420  1.00  0.00           C
ATOM     63  HB1 PRO A  16      55.180  53.540  58.330  1.00  0.00           H
ATOM     64  HB2 PRO A  16      55.010  51.810  58.830  1.00  0.00           H
ATOM     65  CG  PRO A  16      56.040  52.170  56.970  1.00  0.00           C
ATOM     66  HG1 PRO A  16      55.120  52.410  56.400  1.00  0.00           H
ATOM     67  HG2 PRO A  16      56.290  51.090  56.870  1.00  0.00           H
ATOM     68  C   PRO A  16      57.680  51.440  59.690  1.00  0.00           C
ATOM     69  O   PRO A  16      58.050  50.460  58.960  1.00  0.00           O
ATOM     70  N   GLN A  17      57.740  51.260  60.990  1.00  0.00           N
ATOM     71  HN  GLN A  17      57.240  51.980  61.470  1.00  0.00           H
ATOM     72  CA  GLN A  17      58.130  50.070  61.660  1.00  0.00           C
ATOM     73  HA  GLN A  17      58.750  49.480  61.010  1.00  0.00           H
ATOM     74  CB  GLN A  17      58.990  50.240  62.910  1.00  0.00           C
ATOM     75  HB1 GLN A  17      59.460  49.290  63.240  1.00  0.00           H
ATOM     76  HB2 GLN A  17      58.310  50.450  63.760  1.00  0.00           H
ATOM     77  CG  GLN A  17      60.010  51.370  62.770  1.00  0.00           C
ATOM     78  HG1 GLN A  17      59.420  52.290  62.600  1.00  0.00           H
ATOM     79  HG2 GLN A  17      60.640  51.160  61.880  1.00  0.00           H
ATOM     80  CD  GLN A  17      60.930  51.640  63.970  1.00  0.00           C
ATOM     81  OE1 GLN A  17      60.490  51.740  65.130  1.00  0.00           O
ATOM     82  NE2 GLN A  17      62.250  51.900  63.670  1.00  0.00           N
ATOM     83 HE21 GLN A  17      62.600  51.930  62.740  1.00  0.00           H
ATOM     84 HE22 GLN A  17      62.880  52.060  64.430  1.00  0.00           H
ATOM     85  C   GLN A  17      56.860  49.270  61.920  1.00  0.00           C
ATOM     86  O   GLN A  17      55.970  49.800  62.590  1.00  0.00           O
ATOM     87  N   LYS A  18      56.690  47.970  61.540  1.00  0.00           N
ATOM     88  HN  LYS A  18      57.520  47.580  61.150  1.00  0.00           H
ATOM     89  CA  LYS A  18      55.560  47.110  61.530  1.00  0.00           C
ATOM     90  HA  LYS A  18      54.780  47.640  61.010  1.00  0.00           H
ATOM     91  CB  LYS A  18      56.040  45.710  61.150  1.00  0.00           C
ATOM     92  HB1 LYS A  18      55.170  45.020  61.240  1.00  0.00           H
ATOM     93  HB2 LYS A  18      56.780  45.250  61.850  1.00  0.00           H
ATOM     94  CG  LYS A  18      56.630  45.680  59.700  1.00  0.00           C
ATOM     95  HG1 LYS A  18      57.550  46.290  59.740  1.00  0.00           H
ATOM     96  HG2 LYS A  18      55.910  46.170  59.000  1.00  0.00           H
ATOM     97  CD  LYS A  18      56.870  44.210  59.220  1.00  0.00           C
ATOM     98  HD1 LYS A  18      57.710  43.770  59.790  1.00  0.00           H
ATOM     99  HD2 LYS A  18      55.940  43.610  59.370  1.00  0.00           H
ATOM    100  CE  LYS A  18      57.290  44.140  57.790  1.00  0.00           C
ATOM    101  HE1 LYS A  18      58.110  44.890  57.770  1.00  0.00           H
ATOM    102  HE2 LYS A  18      56.570  44.370  56.970  1.00  0.00           H
ATOM    103  NZ  LYS A  18      57.850  42.770  57.470  1.00  0.00           N
ATOM    104  HZ1 LYS A  18      57.200  41.990  57.700  1.00  0.00           H
ATOM    105  HZ2 LYS A  18      58.250  42.690  56.520  1.00  0.00           H
ATOM    106  HZ3 LYS A  18      58.690  42.640  58.080  1.00  0.00           H
ATOM    107  C   LYS A  18      54.860  46.950  62.840  1.00  0.00           C
ATOM    108  O   LYS A  18      53.630  46.930  62.830  1.00  0.00           O
ATOM    109  N   ARG A  19      55.680  46.890  63.940  1.00  0.00           N
ATOM    110  HN  ARG A  19      56.660  46.790  63.810  1.00  0.00           H
ATOM    111  CA  ARG A  19      55.230  46.820  65.340  1.00  0.00           C
ATOM    112  HA  ARG A  19      54.750  45.880  65.530  1.00  0.00           H
ATOM    113  CB  ARG A  19      56.470  46.710  66.320  1.00  0.00           C
ATOM    114  HB1 ARG A  19      57.080  45.930  65.800  1.00  0.00           H
ATOM    115  HB2 ARG A  19      56.120  46.320  67.300  1.00  0.00           H
ATOM    116  CG  ARG A  19      57.310  47.990  66.440  1.00  0.00           C
ATOM    117  HG1 ARG A  19      56.710  48.740  67.010  1.00  0.00           H
ATOM    118  HG2 ARG A  19      57.650  48.370  65.450  1.00  0.00           H
ATOM    119  CD  ARG A  19      58.560  47.870  67.300  1.00  0.00           C
ATOM    120  HD1 ARG A  19      59.000  46.900  66.980  1.00  0.00           H
ATOM    121  HD2 ARG A  19      58.250  47.920  68.360  1.00  0.00           H
ATOM    122  NE  ARG A  19      59.520  48.950  66.930  1.00  0.00           N
ATOM    123  HE  ARG A  19      59.380  49.600  66.180  1.00  0.00           H
ATOM    124  CZ  ARG A  19      60.700  49.140  67.560  1.00  0.00           C
ATOM    125  NH1 ARG A  19      61.160  48.270  68.430  1.00  0.00           N
ATOM    126 HH11 ARG A  19      60.590  47.470  68.630  1.00  0.00           H
ATOM    127 HH12 ARG A  19      62.050  48.460  68.830  1.00  0.00           H
ATOM    128  NH2 ARG A  19      61.310  50.310  67.280  1.00  0.00           N
ATOM    129 HH21 ARG A  19      60.930  51.000  66.660  1.00  0.00           H
ATOM    130 HH22 ARG A  19      62.280  50.370  67.520  1.00  0.00           H
ATOM    131  C   ARG A  19      54.160  47.760  65.880  1.00  0.00           C
ATOM    132  O   ARG A  19      53.270  47.250  66.590  1.00  0.00           O
ATOM    133  N   TYR A  20      54.120  49.050  65.460  1.00  0.00           N
ATOM    134  HN  TYR A  20      54.900  49.300  64.900  1.00  0.00           H
ATOM    135  CA  TYR A  20      53.060  50.000  65.830  1.00  0.00           C
ATOM    136  HA  TYR A  20      52.900  49.780  66.870  1.00  0.00           H
ATOM    137  CB  TYR A  20      53.490  51.560  65.650  1.00  0.00           C
ATOM    138  HB1 TYR A  20      52.750  52.110  66.270  1.00  0.00           H
ATOM    139  HB2 TYR A  20      53.410  51.810  64.570  1.00  0.00           H
ATOM    140  CG  TYR A  20      54.900  51.680  66.150  1.00  0.00           C
ATOM    141  CD1 TYR A  20      55.220  51.440  67.540  1.00  0.00           C
ATOM    142  HD1 TYR A  20      54.390  51.320  68.230  1.00  0.00           H
ATOM    143  CE1 TYR A  20      56.460  51.790  68.070  1.00  0.00           C
ATOM    144  HE1 TYR A  20      56.620  51.780  69.140  1.00  0.00           H
ATOM    145  CZ  TYR A  20      57.470  52.060  67.150  1.00  0.00           C
ATOM    146  OH  TYR A  20      58.750  52.460  67.730  1.00  0.00           O
ATOM    147  HH  TYR A  20      58.590  52.350  68.670  1.00  0.00           H
ATOM    148  CD2 TYR A  20      56.020  51.810  65.270  1.00  0.00           C
ATOM    149  HD2 TYR A  20      55.880  51.870  64.210  1.00  0.00           H
ATOM    150  CE2 TYR A  20      57.240  52.000  65.760  1.00  0.00           C
ATOM    151  HE2 TYR A  20      58.040  52.150  65.050  1.00  0.00           H
ATOM    152  C   TYR A  20      51.750  49.780  65.090  1.00  0.00           C
ATOM    153  O   TYR A  20      50.630  50.100  65.560  1.00  0.00           O
ATOM    154  N   TYR A  21      51.820  49.210  63.970  1.00  0.00           N
ATOM    155  HN  TYR A  21      52.680  48.860  63.620  1.00  0.00           H
ATOM    156  CA  TYR A  21      50.710  49.000  63.010  1.00  0.00           C
ATOM    157  HA  TYR A  21      49.920  49.700  63.250  1.00  0.00           H
ATOM    158  CB  TYR A  21      51.260  49.240  61.570  1.00  0.00           C
ATOM    159  HB1 TYR A  21      50.440  49.150  60.830  1.00  0.00           H
ATOM    160  HB2 TYR A  21      52.080  48.500  61.440  1.00  0.00           H
ATOM    161  CG  TYR A  21      51.780  50.710  61.560  1.00  0.00           C
ATOM    162  CD1 TYR A  21      50.850  51.740  61.360  1.00  0.00           C
ATOM    163  HD1 TYR A  21      49.820  51.500  61.140  1.00  0.00           H
ATOM    164  CE1 TYR A  21      51.240  53.100  61.570  1.00  0.00           C
ATOM    165  HE1 TYR A  21      50.520  53.870  61.320  1.00  0.00           H
ATOM    166  CZ  TYR A  21      52.610  53.410  61.820  1.00  0.00           C
ATOM    167  OH  TYR A  21      52.970  54.670  61.900  1.00  0.00           O
ATOM    168  HH  TYR A  21      52.220  55.200  61.630  1.00  0.00           H
ATOM    169  CD2 TYR A  21      53.130  51.030  61.680  1.00  0.00           C
ATOM    170  HD2 TYR A  21      53.790  50.190  61.860  1.00  0.00           H
ATOM    171  CE2 TYR A  21      53.530  52.370  61.850  1.00  0.00           C
ATOM    172  HE2 TYR A  21      54.590  52.530  61.970  1.00  0.00           H
ATOM    173  C   TYR A  21      50.040  47.650  63.080  1.00  0.00           C
ATOM    174  O   TYR A  21      49.130  47.320  62.370  1.00  0.00           O
ATOM    175  N   ARG A  22      50.590  46.810  63.970  1.00  0.00           N
ATOM    176  HN  ARG A  22      51.300  47.150  64.580  1.00  0.00           H
ATOM    177  CA  ARG A  22      49.920  45.500  64.280  1.00  0.00           C
ATOM    178  HA  ARG A  22      49.930  44.860  63.400  1.00  0.00           H
ATOM    179  CB  ARG A  22      50.640  44.670  65.350  1.00  0.00           C
ATOM    180  HB1 ARG A  22      50.130  43.690  65.510  1.00  0.00           H
ATOM    181  HB2 ARG A  22      50.850  45.330  66.220  1.00  0.00           H
ATOM    182  CG  ARG A  22      51.980  44.060  64.890  1.00  0.00           C
ATOM    183  HG1 ARG A  22      52.630  44.830  64.430  1.00  0.00           H
ATOM    184  HG2 ARG A  22      51.670  43.290  64.150  1.00  0.00           H
ATOM    185  CD  ARG A  22      52.720  43.500  66.160  1.00  0.00           C
ATOM    186  HD1 ARG A  22      52.180  42.550  66.390  1.00  0.00           H
ATOM    187  HD2 ARG A  22      52.760  44.220  67.000  1.00  0.00           H
ATOM    188  NE  ARG A  22      54.040  43.180  65.590  1.00  0.00           N
ATOM    189  HE  ARG A  22      54.230  43.180  64.610  1.00  0.00           H
ATOM    190  CZ  ARG A  22      54.950  42.520  66.210  1.00  0.00           C
ATOM    191  NH1 ARG A  22      54.890  42.240  67.490  1.00  0.00           N
ATOM    192 HH11 ARG A  22      54.100  42.560  68.000  1.00  0.00           H
ATOM    193 HH12 ARG A  22      55.480  41.590  67.980  1.00  0.00           H
ATOM    194  NH2 ARG A  22      56.110  42.210  65.640  1.00  0.00           N
ATOM    195 HH21 ARG A  22      56.250  42.560  64.710  1.00  0.00           H
ATOM    196 HH22 ARG A  22      56.830  41.860  66.230  1.00  0.00           H
ATOM    197  C   ARG A  22      48.420  45.460  64.510  1.00  0.00           C
ATOM    198  O   ARG A  22      47.960  46.210  65.410  1.00  0.00           O
ATOM    199  N   GLN A  23      47.680  44.560  63.840  1.00  0.00           N
ATOM    200  HN  GLN A  23      48.090  43.860  63.260  1.00  0.00           H
ATOM    201  CA  GLN A  23      46.290  44.390  63.980  1.00  0.00           C
ATOM    202  HA  GLN A  23      45.990  44.640  64.990  1.00  0.00           H
ATOM    203  CB  GLN A  23      45.570  45.330  63.040  1.00  0.00           C
ATOM    204  HB1 GLN A  23      45.740  44.960  62.010  1.00  0.00           H
ATOM    205  HB2 GLN A  23      46.130  46.280  63.160  1.00  0.00           H
ATOM    206  CG  GLN A  23      44.120  45.560  63.310  1.00  0.00           C
ATOM    207  HG1 GLN A  23      43.830  45.890  64.330  1.00  0.00           H
ATOM    208  HG2 GLN A  23      43.660  44.570  63.120  1.00  0.00           H
ATOM    209  CD  GLN A  23      43.430  46.640  62.520  1.00  0.00           C
ATOM    210  OE1 GLN A  23      44.030  47.540  61.920  1.00  0.00           O
ATOM    211  NE2 GLN A  23      42.090  46.570  62.370  1.00  0.00           N
ATOM    212 HE21 GLN A  23      41.620  45.800  62.800  1.00  0.00           H
ATOM    213 HE22 GLN A  23      41.580  47.310  61.940  1.00  0.00           H
ATOM    214  C   GLN A  23      45.960  42.900  63.720  1.00  0.00           C
ATOM    215  O   GLN A  23      46.660  42.280  62.870  1.00  0.00           O
ATOM    216  N   ARG A  24      44.820  42.370  64.260  1.00  0.00           N
ATOM    217  HN  ARG A  24      44.140  43.000  64.630  1.00  0.00           H
ATOM    218  CA  ARG A  24      44.340  40.990  63.990  1.00  0.00           C
ATOM    219  HA  ARG A  24      45.100  40.320  64.380  1.00  0.00           H
ATOM    220  CB  ARG A  24      43.020  40.600  64.690  1.00  0.00           C
ATOM    221  HB1 ARG A  24      42.700  39.600  64.350  1.00  0.00           H
ATOM    222  HB2 ARG A  24      42.230  41.370  64.550  1.00  0.00           H
ATOM    223  CG  ARG A  24      43.200  40.500  66.260  1.00  0.00           C
ATOM    224  HG1 ARG A  24      43.510  41.440  66.760  1.00  0.00           H
ATOM    225  HG2 ARG A  24      44.050  39.790  66.320  1.00  0.00           H
ATOM    226  CD  ARG A  24      41.980  39.960  66.940  1.00  0.00           C
ATOM    227  HD1 ARG A  24      41.640  38.990  66.520  1.00  0.00           H
ATOM    228  HD2 ARG A  24      41.130  40.660  66.860  1.00  0.00           H
ATOM    229  NE  ARG A  24      42.410  39.700  68.360  1.00  0.00           N
ATOM    230  HE  ARG A  24      43.380  39.670  68.600  1.00  0.00           H
ATOM    231  CZ  ARG A  24      41.540  39.550  69.320  1.00  0.00           C
ATOM    232  NH1 ARG A  24      40.260  39.540  69.060  1.00  0.00           N
ATOM    233 HH11 ARG A  24      39.930  39.300  68.150  1.00  0.00           H
ATOM    234 HH12 ARG A  24      39.700  39.420  69.880  1.00  0.00           H
ATOM    235  NH2 ARG A  24      42.000  39.470  70.600  1.00  0.00           N
ATOM    236 HH21 ARG A  24      42.950  39.540  70.900  1.00  0.00           H
ATOM    237 HH22 ARG A  24      41.290  39.190  71.250  1.00  0.00           H
ATOM    238  C   ARG A  24      44.100  40.680  62.480  1.00  0.00           C
ATOM    239  O   ARG A  24      43.890  41.620  61.670  1.00  0.00           O
ATOM    240  N   ALA A  25      44.190  39.350  62.100  1.00  0.00           N
ATOM    241  HN  ALA A  25      44.460  38.640  62.740  1.00  0.00           H
ATOM    242  CA  ALA A  25      43.890  38.890  60.820  1.00  0.00           C
ATOM    243  HA  ALA A  25      44.480  39.410  60.090  1.00  0.00           H
ATOM    244  CB  ALA A  25      44.250  37.360  60.760  1.00  0.00           C
ATOM    245  HB1 ALA A  25      45.310  37.290  61.060  1.00  0.00           H
ATOM    246  HB2 ALA A  25      43.550  36.850  61.460  1.00  0.00           H
ATOM    247  HB3 ALA A  25      44.170  36.940  59.740  1.00  0.00           H
ATOM    248  C   ALA A  25      42.430  39.020  60.350  1.00  0.00           C
ATOM    249  O   ALA A  25      42.260  39.200  59.170  1.00  0.00           O
ATOM    250  N   HIS A  26      41.460  39.010  61.260  1.00  0.00           N
ATOM    251  HN  HIS A  26      41.770  38.950  62.210  1.00  0.00           H
ATOM    252  CA  HIS A  26      40.050  38.850  61.010  1.00  0.00           C
ATOM    253  HA  HIS A  26      39.770  38.440  60.050  1.00  0.00           H
ATOM    254  CB  HIS A  26      39.310  38.010  62.170  1.00  0.00           C
ATOM    255  HB1 HIS A  26      38.240  37.850  61.950  1.00  0.00           H
ATOM    256  HB2 HIS A  26      39.370  38.580  63.120  1.00  0.00           H
ATOM    257  ND1 HIS A  26      41.080  36.680  63.310  1.00  0.00           N
ATOM    258  CG  HIS A  26      40.100  36.720  62.390  1.00  0.00           C
ATOM    259  CE1 HIS A  26      41.710  35.520  63.170  1.00  0.00           C
ATOM    260  HE1 HIS A  26      42.560  35.080  63.690  1.00  0.00           H
ATOM    261  NE2 HIS A  26      41.130  34.770  62.200  1.00  0.00           N
ATOM    262  HE2 HIS A  26      41.380  33.870  61.840  1.00  0.00           H
ATOM    263  CD2 HIS A  26      40.150  35.550  61.650  1.00  0.00           C
ATOM    264  HD2 HIS A  26      39.570  35.240  60.790  1.00  0.00           H
ATOM    265  C   HIS A  26      39.340  40.230  61.000  1.00  0.00           C
ATOM    266  O   HIS A  26      39.480  41.110  61.830  1.00  0.00           O
ATOM    267  N   SER A  27      38.580  40.500  59.950  1.00  0.00           N
ATOM    268  HN  SER A  27      38.630  39.900  59.160  1.00  0.00           H
ATOM    269  CA  SER A  27      37.640  41.560  59.830  1.00  0.00           C
ATOM    270  HA  SER A  27      37.380  41.880  60.830  1.00  0.00           H
ATOM    271  CB  SER A  27      38.020  42.770  58.870  1.00  0.00           C
ATOM    272  HB1 SER A  27      37.310  43.610  59.040  1.00  0.00           H
ATOM    273  HB2 SER A  27      38.100  42.440  57.810  1.00  0.00           H
ATOM    274  OG  SER A  27      39.300  43.160  59.380  1.00  0.00           O
ATOM    275  HG1 SER A  27      39.920  42.610  58.880  1.00  0.00           H
ATOM    276  C   SER A  27      36.330  41.020  59.380  1.00  0.00           C
ATOM    277  O   SER A  27      36.270  40.150  58.530  1.00  0.00           O
ATOM    278  N   ASN A  28      35.240  41.450  60.000  1.00  0.00           N
ATOM    279  HN  ASN A  28      35.430  42.130  60.700  1.00  0.00           H
ATOM    280  CA  ASN A  28      33.850  41.200  59.540  1.00  0.00           C
ATOM    281  HA  ASN A  28      33.590  40.170  59.350  1.00  0.00           H
ATOM    282  CB  ASN A  28      32.970  41.500  60.790  1.00  0.00           C
ATOM    283  HB1 ASN A  28      33.040  42.550  61.150  1.00  0.00           H
ATOM    284  HB2 ASN A  28      33.200  40.880  61.680  1.00  0.00           H
ATOM    285  CG  ASN A  28      31.450  41.220  60.510  1.00  0.00           C
ATOM    286  OD1 ASN A  28      31.060  41.010  59.370  1.00  0.00           O
ATOM    287  ND2 ASN A  28      30.630  41.250  61.610  1.00  0.00           N
ATOM    288 HD21 ASN A  28      31.040  41.560  62.460  1.00  0.00           H
ATOM    289 HD22 ASN A  28      29.670  41.130  61.380  1.00  0.00           H
ATOM    290  C   ASN A  28      33.560  42.090  58.330  1.00  0.00           C
ATOM    291  O   ASN A  28      33.880  43.250  58.480  1.00  0.00           O
ATOM    292  N   PRO A  29      33.150  41.650  57.130  1.00  0.00           N
ATOM    293  CD  PRO A  29      33.010  40.280  56.740  1.00  0.00           C
ATOM    294  HD1 PRO A  29      34.020  39.820  56.800  1.00  0.00           H
ATOM    295  HD2 PRO A  29      32.250  39.800  57.400  1.00  0.00           H
ATOM    296  CA  PRO A  29      32.870  42.500  55.950  1.00  0.00           C
ATOM    297  HA  PRO A  29      33.510  43.360  55.850  1.00  0.00           H
ATOM    298  CB  PRO A  29      33.010  41.570  54.770  1.00  0.00           C
ATOM    299  HB1 PRO A  29      34.090  41.460  54.510  1.00  0.00           H
ATOM    300  HB2 PRO A  29      32.440  41.760  53.840  1.00  0.00           H
ATOM    301  CG  PRO A  29      32.570  40.230  55.230  1.00  0.00           C
ATOM    302  HG1 PRO A  29      33.080  39.370  54.750  1.00  0.00           H
ATOM    303  HG2 PRO A  29      31.470  40.210  55.070  1.00  0.00           H
ATOM    304  C   PRO A  29      31.430  43.020  56.070  1.00  0.00           C
ATOM    305  O   PRO A  29      31.230  44.050  55.490  1.00  0.00           O
ATOM    306  N   MET A  30      30.430  42.260  56.620  1.00  0.00           N
ATOM    307  HN  MET A  30      30.750  41.510  57.190  1.00  0.00           H
ATOM    308  CA  MET A  30      29.050  42.670  56.640  1.00  0.00           C
ATOM    309  HA  MET A  30      28.820  42.860  55.600  1.00  0.00           H
ATOM    310  CB  MET A  30      28.140  41.640  57.130  1.00  0.00           C
ATOM    311  HB1 MET A  30      27.180  42.010  56.730  1.00  0.00           H
ATOM    312  HB2 MET A  30      28.160  41.620  58.240  1.00  0.00           H
ATOM    313  CG  MET A  30      28.470  40.280  56.570  1.00  0.00           C
ATOM    314  HG1 MET A  30      27.760  39.600  57.090  1.00  0.00           H
ATOM    315  HG2 MET A  30      29.450  39.880  56.910  1.00  0.00           H
ATOM    316  SD  MET A  30      28.260  40.040  54.800  1.00  0.00           S
ATOM    317  CE  MET A  30      26.420  39.620  54.600  1.00  0.00           C
ATOM    318  HE1 MET A  30      26.090  39.470  53.550  1.00  0.00           H
ATOM    319  HE2 MET A  30      26.270  38.630  55.080  1.00  0.00           H
ATOM    320  HE3 MET A  30      25.710  40.270  55.140  1.00  0.00           H
ATOM    321  C   MET A  30      28.890  43.990  57.470  1.00  0.00           C
ATOM    322  O   MET A  30      28.040  44.800  57.150  1.00  0.00           O
ATOM    323  N   ALA A  31      29.720  44.160  58.500  1.00  0.00           N
ATOM    324  HN  ALA A  31      30.480  43.540  58.640  1.00  0.00           H
ATOM    325  CA  ALA A  31      29.690  45.330  59.320  1.00  0.00           C
ATOM    326  HA  ALA A  31      28.750  45.340  59.860  1.00  0.00           H
ATOM    327  CB  ALA A  31      30.830  45.410  60.390  1.00  0.00           C
ATOM    328  HB1 ALA A  31      30.820  44.490  61.010  1.00  0.00           H
ATOM    329  HB2 ALA A  31      31.810  45.450  59.870  1.00  0.00           H
ATOM    330  HB3 ALA A  31      30.610  46.250  61.080  1.00  0.00           H
ATOM    331  C   ALA A  31      29.750  46.670  58.620  1.00  0.00           C
ATOM    332  O   ALA A  31      30.600  46.920  57.780  1.00  0.00           O
ATOM    333  N   ASP A  32      28.950  47.630  59.100  1.00  0.00           N
ATOM    334  HN  ASP A  32      28.270  47.360  59.770  1.00  0.00           H
ATOM    335  CA  ASP A  32      28.960  49.040  58.750  1.00  0.00           C
ATOM    336  HA  ASP A  32      28.860  49.160  57.680  1.00  0.00           H
ATOM    337  CB  ASP A  32      27.740  49.850  59.330  1.00  0.00           C
ATOM    338  HB1 ASP A  32      27.760  50.940  59.130  1.00  0.00           H
ATOM    339  HB2 ASP A  32      27.810  49.710  60.430  1.00  0.00           H
ATOM    340  CG  ASP A  32      26.410  49.210  58.830  1.00  0.00           C
ATOM    341  OD1 ASP A  32      26.390  48.410  57.860  1.00  0.00           O
ATOM    342  OD2 ASP A  32      25.330  49.730  59.360  1.00  0.00           O
ATOM    343  C   ASP A  32      30.290  49.720  59.200  1.00  0.00           C
ATOM    344  O   ASP A  32      30.390  50.350  60.220  1.00  0.00           O
ATOM    345  N   HIS A  33      31.380  49.610  58.440  1.00  0.00           N
ATOM    346  HN  HIS A  33      31.310  49.200  57.540  1.00  0.00           H
ATOM    347  CA  HIS A  33      32.650  50.300  58.770  1.00  0.00           C
ATOM    348  HA  HIS A  33      32.820  50.300  59.830  1.00  0.00           H
ATOM    349  CB  HIS A  33      33.760  49.590  58.030  1.00  0.00           C
ATOM    350  HB1 HIS A  33      34.620  50.230  58.300  1.00  0.00           H
ATOM    351  HB2 HIS A  33      33.590  49.530  56.930  1.00  0.00           H
ATOM    352  ND1 HIS A  33      34.630  48.080  59.730  1.00  0.00           N
ATOM    353  CG  HIS A  33      34.090  48.230  58.480  1.00  0.00           C
ATOM    354  CE1 HIS A  33      34.750  46.730  59.960  1.00  0.00           C
ATOM    355  HE1 HIS A  33      35.210  46.240  60.810  1.00  0.00           H
ATOM    356  NE2 HIS A  33      34.330  46.060  58.880  1.00  0.00           N
ATOM    357  HE2 HIS A  33      34.410  45.100  58.610  1.00  0.00           H
ATOM    358  CD2 HIS A  33      33.820  47.000  58.000  1.00  0.00           C
ATOM    359  HD2 HIS A  33      33.360  46.560  57.130  1.00  0.00           H
ATOM    360  C   HIS A  33      32.620  51.720  58.300  1.00  0.00           C
ATOM    361  O   HIS A  33      31.980  52.050  57.300  1.00  0.00           O
ATOM    362  N   THR A  34      33.300  52.630  59.020  1.00  0.00           N
ATOM    363  HN  THR A  34      33.720  52.350  59.880  1.00  0.00           H
ATOM    364  CA  THR A  34      33.280  54.030  58.660  1.00  0.00           C
ATOM    365  HA  THR A  34      32.300  54.200  58.230  1.00  0.00           H
ATOM    366  CB  THR A  34      33.680  54.940  59.800  1.00  0.00           C
ATOM    367  HB  THR A  34      34.740  54.750  60.090  1.00  0.00           H
ATOM    368  OG1 THR A  34      32.760  54.670  60.860  1.00  0.00           O
ATOM    369  HG1 THR A  34      33.210  55.080  61.610  1.00  0.00           H
ATOM    370  CG2 THR A  34      33.490  56.420  59.410  1.00  0.00           C
ATOM    371 HG21 THR A  34      33.850  57.090  60.220  1.00  0.00           H
ATOM    372 HG22 THR A  34      34.080  56.710  58.520  1.00  0.00           H
ATOM    373 HG23 THR A  34      32.410  56.600  59.220  1.00  0.00           H
ATOM    374  C   THR A  34      34.340  54.280  57.600  1.00  0.00           C
ATOM    375  O   THR A  34      35.590  54.320  57.820  1.00  0.00           O
ATOM    376  N   LEU A  35      33.920  54.430  56.300  1.00  0.00           N
ATOM    377  HN  LEU A  35      32.930  54.500  56.200  1.00  0.00           H
ATOM    378  CA  LEU A  35      34.710  54.370  55.070  1.00  0.00           C
ATOM    379  HA  LEU A  35      35.730  54.300  55.390  1.00  0.00           H
ATOM    380  CB  LEU A  35      34.290  53.080  54.250  1.00  0.00           C
ATOM    381  HB1 LEU A  35      34.690  53.090  53.210  1.00  0.00           H
ATOM    382  HB2 LEU A  35      33.180  53.150  54.140  1.00  0.00           H
ATOM    383  CG  LEU A  35      34.630  51.680  54.840  1.00  0.00           C
ATOM    384  HG  LEU A  35      34.270  51.590  55.890  1.00  0.00           H
ATOM    385  CD1 LEU A  35      34.050  50.600  53.970  1.00  0.00           C
ATOM    386 HD11 LEU A  35      32.970  50.730  53.740  1.00  0.00           H
ATOM    387 HD12 LEU A  35      34.670  50.450  53.070  1.00  0.00           H
ATOM    388 HD13 LEU A  35      34.050  49.630  54.520  1.00  0.00           H
ATOM    389  CD2 LEU A  35      36.150  51.430  54.860  1.00  0.00           C
ATOM    390 HD21 LEU A  35      36.350  50.360  55.050  1.00  0.00           H
ATOM    391 HD22 LEU A  35      36.500  51.680  53.830  1.00  0.00           H
ATOM    392 HD23 LEU A  35      36.630  52.170  55.530  1.00  0.00           H
ATOM    393  C   LEU A  35      34.440  55.550  54.160  1.00  0.00           C
ATOM    394  O   LEU A  35      33.330  56.090  53.940  1.00  0.00           O
ATOM    395  N   ARG A  36      35.500  55.970  53.520  1.00  0.00           N
ATOM    396  HN  ARG A  36      36.430  55.690  53.740  1.00  0.00           H
ATOM    397  CA  ARG A  36      35.410  57.080  52.610  1.00  0.00           C
ATOM    398  HA  ARG A  36      34.480  57.630  52.680  1.00  0.00           H
ATOM    399  CB  ARG A  36      36.420  58.190  53.010  1.00  0.00           C
ATOM    400  HB1 ARG A  36      37.420  57.700  53.010  1.00  0.00           H
ATOM    401  HB2 ARG A  36      36.130  58.550  54.020  1.00  0.00           H
ATOM    402  CG  ARG A  36      36.350  59.350  52.000  1.00  0.00           C
ATOM    403  HG1 ARG A  36      35.430  59.950  52.190  1.00  0.00           H
ATOM    404  HG2 ARG A  36      36.400  59.050  50.940  1.00  0.00           H
ATOM    405  CD  ARG A  36      37.530  60.320  52.160  1.00  0.00           C
ATOM    406  HD1 ARG A  36      38.480  59.770  52.000  1.00  0.00           H
ATOM    407  HD2 ARG A  36      37.550  60.620  53.230  1.00  0.00           H
ATOM    408  NE  ARG A  36      37.320  61.460  51.190  1.00  0.00           N
ATOM    409  HE  ARG A  36      36.380  61.640  50.880  1.00  0.00           H
ATOM    410  CZ  ARG A  36      38.190  62.450  50.950  1.00  0.00           C
ATOM    411  NH1 ARG A  36      39.350  62.410  51.560  1.00  0.00           N
ATOM    412 HH11 ARG A  36      39.470  61.570  52.090  1.00  0.00           H
ATOM    413 HH12 ARG A  36      40.090  63.050  51.380  1.00  0.00           H
ATOM    414  NH2 ARG A  36      37.850  63.390  50.070  1.00  0.00           N
ATOM    415 HH21 ARG A  36      36.950  63.380  49.630  1.00  0.00           H
ATOM    416 HH22 ARG A  36      38.570  64.020  49.770  1.00  0.00           H
ATOM    417  C   ARG A  36      35.490  56.610  51.210  1.00  0.00           C
ATOM    418  O   ARG A  36      36.520  56.120  50.700  1.00  0.00           O
ATOM    419  N   TYR A  37      34.370  56.580  50.470  1.00  0.00           N
ATOM    420  HN  TYR A  37      33.510  56.800  50.930  1.00  0.00           H
ATOM    421  CA  TYR A  37      34.380  56.130  49.110  1.00  0.00           C
ATOM    422  HA  TYR A  37      35.400  56.300  48.770  1.00  0.00           H
ATOM    423  CB  TYR A  37      33.890  54.590  48.940  1.00  0.00           C
ATOM    424  HB1 TYR A  37      34.550  53.830  49.420  1.00  0.00           H
ATOM    425  HB2 TYR A  37      33.660  54.280  47.900  1.00  0.00           H
ATOM    426  CG  TYR A  37      32.550  54.270  49.650  1.00  0.00           C
ATOM    427  CD1 TYR A  37      32.500  54.230  51.010  1.00  0.00           C
ATOM    428  HD1 TYR A  37      33.420  54.340  51.560  1.00  0.00           H
ATOM    429  CE1 TYR A  37      31.300  54.020  51.720  1.00  0.00           C
ATOM    430  HE1 TYR A  37      31.310  53.930  52.800  1.00  0.00           H
ATOM    431  CZ  TYR A  37      30.060  53.880  51.030  1.00  0.00           C
ATOM    432  OH  TYR A  37      28.790  53.850  51.610  1.00  0.00           O
ATOM    433  HH  TYR A  37      29.070  53.840  52.530  1.00  0.00           H
ATOM    434  CD2 TYR A  37      31.300  54.030  48.940  1.00  0.00           C
ATOM    435  HD2 TYR A  37      31.200  54.040  47.870  1.00  0.00           H
ATOM    436  CE2 TYR A  37      30.120  53.850  49.620  1.00  0.00           C
ATOM    437  HE2 TYR A  37      29.280  53.670  48.970  1.00  0.00           H
ATOM    438  C   TYR A  37      33.580  57.170  48.280  1.00  0.00           C
ATOM    439  O   TYR A  37      32.730  57.840  48.850  1.00  0.00           O
ATOM    440  N   PRO A  38      33.830  57.340  46.970  1.00  0.00           N
ATOM    441  CD  PRO A  38      35.000  56.820  46.220  1.00  0.00           C
ATOM    442  HD1 PRO A  38      35.840  57.540  46.360  1.00  0.00           H
ATOM    443  HD2 PRO A  38      35.260  55.760  46.420  1.00  0.00           H
ATOM    444  CA  PRO A  38      32.890  57.990  46.070  1.00  0.00           C
ATOM    445  HA  PRO A  38      32.820  59.010  46.420  1.00  0.00           H
ATOM    446  CB  PRO A  38      33.520  58.010  44.670  1.00  0.00           C
ATOM    447  HB1 PRO A  38      34.190  58.860  44.400  1.00  0.00           H
ATOM    448  HB2 PRO A  38      32.810  58.030  43.810  1.00  0.00           H
ATOM    449  CG  PRO A  38      34.460  56.810  44.760  1.00  0.00           C
ATOM    450  HG1 PRO A  38      35.340  56.950  44.100  1.00  0.00           H
ATOM    451  HG2 PRO A  38      34.030  55.810  44.550  1.00  0.00           H
ATOM    452  C   PRO A  38      31.570  57.410  46.030  1.00  0.00           C
ATOM    453  O   PRO A  38      31.270  56.270  46.300  1.00  0.00           O
ATOM    454  N   VAL A  39      30.620  58.260  45.550  1.00  0.00           N
ATOM    455  HN  VAL A  39      30.860  59.200  45.320  1.00  0.00           H
ATOM    456  CA  VAL A  39      29.300  57.810  45.230  1.00  0.00           C
ATOM    457  HA  VAL A  39      29.010  57.180  46.060  1.00  0.00           H
ATOM    458  CB  VAL A  39      28.310  58.930  45.300  1.00  0.00           C
ATOM    459  HB  VAL A  39      28.590  59.830  44.700  1.00  0.00           H
ATOM    460  CG1 VAL A  39      27.020  58.340  44.710  1.00  0.00           C
ATOM    461 HG11 VAL A  39      26.250  59.130  44.780  1.00  0.00           H
ATOM    462 HG12 VAL A  39      26.990  58.020  43.640  1.00  0.00           H
ATOM    463 HG13 VAL A  39      26.560  57.470  45.220  1.00  0.00           H
ATOM    464  CG2 VAL A  39      28.130  59.450  46.780  1.00  0.00           C
ATOM    465 HG21 VAL A  39      27.520  60.370  46.640  1.00  0.00           H
ATOM    466 HG22 VAL A  39      27.640  58.640  47.360  1.00  0.00           H
ATOM    467 HG23 VAL A  39      29.160  59.670  47.130  1.00  0.00           H
ATOM    468  C   VAL A  39      29.380  56.950  43.960  1.00  0.00           C
ATOM    469  O   VAL A  39      28.680  55.990  43.820  1.00  0.00           O
ATOM    470  N   LYS A  40      30.180  57.320  42.970  1.00  0.00           N
ATOM    471  HN  LYS A  40      30.720  58.160  43.080  1.00  0.00           H
ATOM    472  CA  LYS A  40      30.280  56.590  41.690  1.00  0.00           C
ATOM    473  HA  LYS A  40      30.290  55.510  41.810  1.00  0.00           H
ATOM    474  CB  LYS A  40      29.050  57.120  40.800  1.00  0.00           C
ATOM    475  HB1 LYS A  40      28.120  56.840  41.330  1.00  0.00           H
ATOM    476  HB2 LYS A  40      29.040  56.590  39.830  1.00  0.00           H
ATOM    477  CG  LYS A  40      29.120  58.670  40.510  1.00  0.00           C
ATOM    478  HG1 LYS A  40      30.110  59.070  40.220  1.00  0.00           H
ATOM    479  HG2 LYS A  40      28.990  59.310  41.410  1.00  0.00           H
ATOM    480  CD  LYS A  40      28.340  59.090  39.190  1.00  0.00           C
ATOM    481  HD1 LYS A  40      28.830  58.460  38.420  1.00  0.00           H
ATOM    482  HD2 LYS A  40      27.340  58.630  39.350  1.00  0.00           H
ATOM    483  CE  LYS A  40      28.390  60.520  38.840  1.00  0.00           C
ATOM    484  HE1 LYS A  40      29.450  60.860  38.810  1.00  0.00           H
ATOM    485  HE2 LYS A  40      27.790  61.040  39.630  1.00  0.00           H
ATOM    486  NZ  LYS A  40      27.740  60.770  37.500  1.00  0.00           N
ATOM    487  HZ1 LYS A  40      26.750  60.460  37.500  1.00  0.00           H
ATOM    488  HZ2 LYS A  40      27.740  61.800  37.320  1.00  0.00           H
ATOM    489  HZ3 LYS A  40      28.250  60.330  36.710  1.00  0.00           H
ATOM    490  C   LYS A  40      31.650  56.950  40.900  1.00  0.00           C
ATOM    491  O   LYS A  40      32.320  57.900  41.340  1.00  0.00           O
ATOM    492  N   PRO A  41      32.040  56.240  39.810  1.00  0.00           N
ATOM    493  CD  PRO A  41      31.340  55.120  39.220  1.00  0.00           C
ATOM    494  HD1 PRO A  41      30.620  54.630  39.910  1.00  0.00           H
ATOM    495  HD2 PRO A  41      30.860  55.500  38.290  1.00  0.00           H
ATOM    496  CA  PRO A  41      33.480  56.200  39.450  1.00  0.00           C
ATOM    497  HA  PRO A  41      34.040  55.890  40.320  1.00  0.00           H
ATOM    498  CB  PRO A  41      33.560  55.070  38.460  1.00  0.00           C
ATOM    499  HB1 PRO A  41      34.540  54.550  38.320  1.00  0.00           H
ATOM    500  HB2 PRO A  41      33.320  55.570  37.490  1.00  0.00           H
ATOM    501  CG  PRO A  41      32.460  54.130  38.780  1.00  0.00           C
ATOM    502  HG1 PRO A  41      32.880  53.560  39.640  1.00  0.00           H
ATOM    503  HG2 PRO A  41      32.220  53.510  37.890  1.00  0.00           H
ATOM    504  C   PRO A  41      33.960  57.540  38.960  1.00  0.00           C
ATOM    505  O   PRO A  41      35.160  57.820  39.140  1.00  0.00           O
ATOM    506  N   GLU A  42      33.070  58.370  38.450  1.00  0.00           N
ATOM    507  HN  GLU A  42      32.110  58.140  38.610  1.00  0.00           H
ATOM    508  CA  GLU A  42      33.460  59.770  37.980  1.00  0.00           C
ATOM    509  HA  GLU A  42      34.280  59.680  37.290  1.00  0.00           H
ATOM    510  CB  GLU A  42      32.200  60.460  37.310  1.00  0.00           C
ATOM    511  HB1 GLU A  42      32.560  61.420  36.890  1.00  0.00           H
ATOM    512  HB2 GLU A  42      31.410  60.550  38.090  1.00  0.00           H
ATOM    513  CG  GLU A  42      31.690  59.830  36.050  1.00  0.00           C
ATOM    514  HG1 GLU A  42      32.410  59.060  35.700  1.00  0.00           H
ATOM    515  HG2 GLU A  42      31.650  60.560  35.210  1.00  0.00           H
ATOM    516  CD  GLU A  42      30.420  59.030  36.170  1.00  0.00           C
ATOM    517  OE1 GLU A  42      29.370  59.660  35.840  1.00  0.00           O
ATOM    518  OE2 GLU A  42      30.380  57.820  36.540  1.00  0.00           O
ATOM    519  C   GLU A  42      34.030  60.680  39.030  1.00  0.00           C
ATOM    520  O   GLU A  42      34.950  61.460  38.810  1.00  0.00           O
ATOM    521  N   GLU A  43      33.520  60.540  40.240  1.00  0.00           N
ATOM    522  HN  GLU A  43      32.740  59.910  40.270  1.00  0.00           H
ATOM    523  CA  GLU A  43      33.780  61.380  41.370  1.00  0.00           C
ATOM    524  HA  GLU A  43      33.750  62.390  40.980  1.00  0.00           H
ATOM    525  CB  GLU A  43      32.630  61.240  42.370  1.00  0.00           C
ATOM    526  HB1 GLU A  43      32.820  62.000  43.150  1.00  0.00           H
ATOM    527  HB2 GLU A  43      32.510  60.180  42.700  1.00  0.00           H
ATOM    528  CG  GLU A  43      31.210  61.680  41.870  1.00  0.00           C
ATOM    529  HG1 GLU A  43      30.870  61.110  40.980  1.00  0.00           H
ATOM    530  HG2 GLU A  43      31.220  62.750  41.560  1.00  0.00           H
ATOM    531  CD  GLU A  43      30.190  61.620  43.000  1.00  0.00           C
ATOM    532  OE1 GLU A  43      29.070  62.180  42.900  1.00  0.00           O
ATOM    533  OE2 GLU A  43      30.540  61.050  44.050  1.00  0.00           O
ATOM    534  C   GLU A  43      35.060  61.110  42.050  1.00  0.00           C
ATOM    535  O   GLU A  43      35.490  61.880  42.870  1.00  0.00           O
ATOM    536  N   MET A  44      35.710  59.990  41.730  1.00  0.00           N
ATOM    537  HN  MET A  44      35.430  59.420  40.960  1.00  0.00           H
ATOM    538  CA  MET A  44      36.990  59.650  42.340  1.00  0.00           C
ATOM    539  HA  MET A  44      36.860  59.820  43.400  1.00  0.00           H
ATOM    540  CB  MET A  44      37.380  58.190  42.030  1.00  0.00           C
ATOM    541  HB1 MET A  44      37.700  58.220  40.970  1.00  0.00           H
ATOM    542  HB2 MET A  44      36.530  57.470  42.100  1.00  0.00           H
ATOM    543  CG  MET A  44      38.560  57.660  42.900  1.00  0.00           C
ATOM    544  HG1 MET A  44      39.560  57.980  42.520  1.00  0.00           H
ATOM    545  HG2 MET A  44      38.730  56.570  42.730  1.00  0.00           H
ATOM    546  SD  MET A  44      38.470  57.730  44.640  1.00  0.00           S
ATOM    547  CE  MET A  44      40.150  57.160  44.840  1.00  0.00           C
ATOM    548  HE1 MET A  44      40.430  56.890  45.880  1.00  0.00           H
ATOM    549  HE2 MET A  44      40.370  56.180  44.380  1.00  0.00           H
ATOM    550  HE3 MET A  44      40.810  57.970  44.460  1.00  0.00           H
ATOM    551  C   MET A  44      38.120  60.570  41.990  1.00  0.00           C
ATOM    552  O   MET A  44      38.150  60.970  40.830  1.00  0.00           O
ATOM    553  N   ASP A  45      38.960  61.020  43.000  1.00  0.00           N
ATOM    554  HN  ASP A  45      38.880  60.740  43.950  1.00  0.00           H
ATOM    555  CA  ASP A  45      40.070  61.790  42.650  1.00  0.00           C
ATOM    556  HA  ASP A  45      40.020  62.090  41.620  1.00  0.00           H
ATOM    557  CB  ASP A  45      40.220  63.120  43.470  1.00  0.00           C
ATOM    558  HB1 ASP A  45      40.370  63.030  44.560  1.00  0.00           H
ATOM    559  HB2 ASP A  45      39.240  63.600  43.260  1.00  0.00           H
ATOM    560  CG  ASP A  45      41.270  64.050  42.910  1.00  0.00           C
ATOM    561  OD1 ASP A  45      41.850  63.710  41.850  1.00  0.00           O
ATOM    562  OD2 ASP A  45      41.510  65.120  43.450  1.00  0.00           O
ATOM    563  C   ASP A  45      41.330  60.960  42.890  1.00  0.00           C
ATOM    564  O   ASP A  45      41.740  60.580  43.970  1.00  0.00           O
ATOM    565  N   TRP A  46      41.990  60.620  41.760  1.00  0.00           N
ATOM    566  HN  TRP A  46      41.500  60.730  40.900  1.00  0.00           H
ATOM    567  CA  TRP A  46      43.100  59.780  41.690  1.00  0.00           C
ATOM    568  HA  TRP A  46      43.100  59.050  42.490  1.00  0.00           H
ATOM    569  CB  TRP A  46      42.930  59.000  40.370  1.00  0.00           C
ATOM    570  HB1 TRP A  46      43.770  58.290  40.240  1.00  0.00           H
ATOM    571  HB2 TRP A  46      43.000  59.670  39.490  1.00  0.00           H
ATOM    572  CG  TRP A  46      41.740  58.110  40.240  1.00  0.00           C
ATOM    573  CD1 TRP A  46      40.760  58.290  39.380  1.00  0.00           C
ATOM    574  HD1 TRP A  46      40.610  59.190  38.800  1.00  0.00           H
ATOM    575  NE1 TRP A  46      39.920  57.110  39.420  1.00  0.00           N
ATOM    576  HE1 TRP A  46      39.070  56.930  38.970  1.00  0.00           H
ATOM    577  CE2 TRP A  46      40.340  56.250  40.370  1.00  0.00           C
ATOM    578  CD2 TRP A  46      41.540  56.860  40.930  1.00  0.00           C
ATOM    579  CE3 TRP A  46      42.290  56.180  41.880  1.00  0.00           C
ATOM    580  HE3 TRP A  46      43.210  56.590  42.280  1.00  0.00           H
ATOM    581  CZ3 TRP A  46      41.810  54.930  42.240  1.00  0.00           C
ATOM    582  HZ3 TRP A  46      42.420  54.500  43.020  1.00  0.00           H
ATOM    583  CZ2 TRP A  46      39.970  55.020  40.740  1.00  0.00           C
ATOM    584  HZ2 TRP A  46      39.190  54.450  40.260  1.00  0.00           H
ATOM    585  CH2 TRP A  46      40.720  54.390  41.660  1.00  0.00           C
ATOM    586  HH2 TRP A  46      40.300  53.440  41.960  1.00  0.00           H
ATOM    587  C   TRP A  46      44.430  60.630  41.680  1.00  0.00           C
ATOM    588  O   TRP A  46      45.500  60.040  41.830  1.00  0.00           O
ATOM    589  N   SER A  47      44.320  61.940  41.620  1.00  0.00           N
ATOM    590  HN  SER A  47      43.450  62.420  41.630  1.00  0.00           H
ATOM    591  CA  SER A  47      45.490  62.890  41.720  1.00  0.00           C
ATOM    592  HA  SER A  47      46.280  62.430  41.140  1.00  0.00           H
ATOM    593  CB  SER A  47      45.220  64.270  41.040  1.00  0.00           C
ATOM    594  HB1 SER A  47      45.070  64.020  39.960  1.00  0.00           H
ATOM    595  HB2 SER A  47      46.120  64.900  41.190  1.00  0.00           H
ATOM    596  OG  SER A  47      44.140  65.030  41.580  1.00  0.00           O
ATOM    597  HG1 SER A  47      43.320  64.530  41.610  1.00  0.00           H
ATOM    598  C   SER A  47      46.080  62.900  43.130  1.00  0.00           C
ATOM    599  O   SER A  47      47.280  62.950  43.390  1.00  0.00           O
ATOM    600  N   GLU A  48      45.180  62.650  44.120  1.00  0.00           N
ATOM    601  HN  GLU A  48      44.200  62.680  43.980  1.00  0.00           H
ATOM    602  CA  GLU A  48      45.670  62.410  45.500  1.00  0.00           C
ATOM    603  HA  GLU A  48      46.120  63.310  45.890  1.00  0.00           H
ATOM    604  CB  GLU A  48      44.450  62.120  46.460  1.00  0.00           C
ATOM    605  HB1 GLU A  48      44.810  62.130  47.510  1.00  0.00           H
ATOM    606  HB2 GLU A  48      44.020  61.130  46.210  1.00  0.00           H
ATOM    607  CG  GLU A  48      43.470  63.300  46.340  1.00  0.00           C
ATOM    608  HG1 GLU A  48      42.740  63.180  45.510  1.00  0.00           H
ATOM    609  HG2 GLU A  48      44.190  64.130  46.180  1.00  0.00           H
ATOM    610  CD  GLU A  48      42.690  63.650  47.590  1.00  0.00           C
ATOM    611  OE1 GLU A  48      41.690  64.430  47.400  1.00  0.00           O
ATOM    612  OE2 GLU A  48      43.050  63.190  48.660  1.00  0.00           O
ATOM    613  C   GLU A  48      46.560  61.230  45.660  1.00  0.00           C
ATOM    614  O   GLU A  48      47.540  61.280  46.370  1.00  0.00           O
ATOM    615  N   LEU A  49      46.210  60.140  45.060  1.00  0.00           N
ATOM    616  HN  LEU A  49      45.400  60.100  44.470  1.00  0.00           H
ATOM    617  CA  LEU A  49      46.880  58.870  45.150  1.00  0.00           C
ATOM    618  HA  LEU A  49      47.320  58.770  46.130  1.00  0.00           H
ATOM    619  CB  LEU A  49      45.870  57.750  44.860  1.00  0.00           C
ATOM    620  HB1 LEU A  49      46.360  56.770  44.700  1.00  0.00           H
ATOM    621  HB2 LEU A  49      45.370  58.080  43.930  1.00  0.00           H
ATOM    622  CG  LEU A  49      44.780  57.590  45.900  1.00  0.00           C
ATOM    623  HG  LEU A  49      44.110  58.470  45.920  1.00  0.00           H
ATOM    624  CD1 LEU A  49      43.840  56.430  45.410  1.00  0.00           C
ATOM    625 HD11 LEU A  49      43.480  56.740  44.410  1.00  0.00           H
ATOM    626 HD12 LEU A  49      44.490  55.530  45.440  1.00  0.00           H
ATOM    627 HD13 LEU A  49      42.960  56.280  46.070  1.00  0.00           H
ATOM    628  CD2 LEU A  49      45.280  57.410  47.350  1.00  0.00           C
ATOM    629 HD21 LEU A  49      46.080  58.160  47.530  1.00  0.00           H
ATOM    630 HD22 LEU A  49      44.420  57.440  48.050  1.00  0.00           H
ATOM    631 HD23 LEU A  49      45.740  56.410  47.490  1.00  0.00           H
ATOM    632  C   LEU A  49      48.040  58.670  44.200  1.00  0.00           C
ATOM    633  O   LEU A  49      49.030  57.930  44.450  1.00  0.00           O
ATOM    634  N   TYR A  50      48.050  59.380  43.070  1.00  0.00           N
ATOM    635  HN  TYR A  50      47.310  59.970  42.750  1.00  0.00           H
ATOM    636  CA  TYR A  50      49.080  59.280  42.100  1.00  0.00           C
ATOM    637  HA  TYR A  50      49.950  58.740  42.440  1.00  0.00           H
ATOM    638  CB  TYR A  50      48.650  58.410  40.840  1.00  0.00           C
ATOM    639  HB1 TYR A  50      49.460  58.090  40.150  1.00  0.00           H
ATOM    640  HB2 TYR A  50      47.840  58.860  40.220  1.00  0.00           H
ATOM    641  CG  TYR A  50      48.120  57.120  41.290  1.00  0.00           C
ATOM    642  CD1 TYR A  50      48.880  56.090  41.900  1.00  0.00           C
ATOM    643  HD1 TYR A  50      49.850  56.400  42.270  1.00  0.00           H
ATOM    644  CE1 TYR A  50      48.410  54.850  42.270  1.00  0.00           C
ATOM    645  HE1 TYR A  50      49.010  54.090  42.750  1.00  0.00           H
ATOM    646  CZ  TYR A  50      47.060  54.610  42.010  1.00  0.00           C
ATOM    647  OH  TYR A  50      46.540  53.280  42.340  1.00  0.00           O
ATOM    648  HH  TYR A  50      47.280  52.680  42.270  1.00  0.00           H
ATOM    649  CD2 TYR A  50      46.770  56.820  40.960  1.00  0.00           C
ATOM    650  HD2 TYR A  50      46.080  57.550  40.560  1.00  0.00           H
ATOM    651  CE2 TYR A  50      46.220  55.570  41.410  1.00  0.00           C
ATOM    652  HE2 TYR A  50      45.210  55.410  41.040  1.00  0.00           H
ATOM    653  C   TYR A  50      49.650  60.650  41.650  1.00  0.00           C
ATOM    654  O   TYR A  50      49.490  60.900  40.460  1.00  0.00           O
ATOM    655  N   PRO A  51      50.290  61.540  42.450  1.00  0.00           N
ATOM    656  CD  PRO A  51      50.720  61.320  43.890  1.00  0.00           C
ATOM    657  HD1 PRO A  51      49.970  60.770  44.490  1.00  0.00           H
ATOM    658  HD2 PRO A  51      51.730  60.860  43.900  1.00  0.00           H
ATOM    659  CA  PRO A  51      50.580  62.960  42.100  1.00  0.00           C
ATOM    660  HA  PRO A  51      49.640  63.390  41.800  1.00  0.00           H
ATOM    661  CB  PRO A  51      51.290  63.630  43.290  1.00  0.00           C
ATOM    662  HB1 PRO A  51      50.860  64.630  43.490  1.00  0.00           H
ATOM    663  HB2 PRO A  51      52.360  63.860  43.120  1.00  0.00           H
ATOM    664  CG  PRO A  51      50.990  62.750  44.490  1.00  0.00           C
ATOM    665  HG1 PRO A  51      50.010  63.100  44.890  1.00  0.00           H
ATOM    666  HG2 PRO A  51      51.810  62.780  45.240  1.00  0.00           H
ATOM    667  C   PRO A  51      51.470  63.140  40.890  1.00  0.00           C
ATOM    668  O   PRO A  51      51.180  64.070  40.130  1.00  0.00           O
ATOM    669  N   GLU A  52      52.560  62.440  40.630  1.00  0.00           N
ATOM    670  HN  GLU A  52      52.820  61.790  41.340  1.00  0.00           H
ATOM    671  CA  GLU A  52      53.310  62.570  39.420  1.00  0.00           C
ATOM    672  HA  GLU A  52      53.710  63.570  39.390  1.00  0.00           H
ATOM    673  CB  GLU A  52      54.380  61.500  39.460  1.00  0.00           C
ATOM    674  HB1 GLU A  52      54.820  61.360  38.440  1.00  0.00           H
ATOM    675  HB2 GLU A  52      53.990  60.590  39.960  1.00  0.00           H
ATOM    676  CG  GLU A  52      55.510  61.960  40.450  1.00  0.00           C
ATOM    677  HG1 GLU A  52      55.680  61.260  41.300  1.00  0.00           H
ATOM    678  HG2 GLU A  52      55.150  62.860  41.010  1.00  0.00           H
ATOM    679  CD  GLU A  52      56.850  62.410  39.770  1.00  0.00           C
ATOM    680  OE1 GLU A  52      57.350  63.510  39.970  1.00  0.00           O
ATOM    681  OE2 GLU A  52      57.430  61.520  39.120  1.00  0.00           O
ATOM    682  C   GLU A  52      52.570  62.380  38.100  1.00  0.00           C
ATOM    683  O   GLU A  52      52.710  63.110  37.140  1.00  0.00           O
ATOM    684  N   PHE A  53      51.730  61.320  38.070  1.00  0.00           N
ATOM    685  HN  PHE A  53      51.530  60.800  38.900  1.00  0.00           H
ATOM    686  CA  PHE A  53      50.820  60.870  37.030  1.00  0.00           C
ATOM    687  HA  PHE A  53      51.510  60.760  36.210  1.00  0.00           H
ATOM    688  CB  PHE A  53      50.230  59.490  37.350  1.00  0.00           C
ATOM    689  HB1 PHE A  53      49.370  59.290  36.680  1.00  0.00           H
ATOM    690  HB2 PHE A  53      49.870  59.530  38.400  1.00  0.00           H
ATOM    691  CG  PHE A  53      51.270  58.340  37.180  1.00  0.00           C
ATOM    692  CD1 PHE A  53      51.260  57.550  36.030  1.00  0.00           C
ATOM    693  HD1 PHE A  53      50.530  57.670  35.250  1.00  0.00           H
ATOM    694  CE1 PHE A  53      52.230  56.620  35.770  1.00  0.00           C
ATOM    695  HE1 PHE A  53      52.260  56.090  34.830  1.00  0.00           H
ATOM    696  CZ  PHE A  53      53.160  56.330  36.790  1.00  0.00           C
ATOM    697  HZ  PHE A  53      53.870  55.530  36.680  1.00  0.00           H
ATOM    698  CD2 PHE A  53      52.130  58.020  38.200  1.00  0.00           C
ATOM    699  HD2 PHE A  53      52.100  58.430  39.200  1.00  0.00           H
ATOM    700  CE2 PHE A  53      53.110  57.020  38.000  1.00  0.00           C
ATOM    701  HE2 PHE A  53      53.830  56.770  38.760  1.00  0.00           H
ATOM    702  C   PHE A  53      49.830  61.940  36.510  1.00  0.00           C
ATOM    703  O   PHE A  53      49.610  62.200  35.360  1.00  0.00           O
ATOM    704  N   PHE A  54      49.240  62.580  37.560  1.00  0.00           N
ATOM    705  HN  PHE A  54      49.350  62.440  38.540  1.00  0.00           H
ATOM    706  CA  PHE A  54      48.050  63.410  37.270  1.00  0.00           C
ATOM    707  HA  PHE A  54      47.690  63.330  36.250  1.00  0.00           H
ATOM    708  CB  PHE A  54      46.860  62.960  38.190  1.00  0.00           C
ATOM    709  HB1 PHE A  54      45.930  63.560  38.100  1.00  0.00           H
ATOM    710  HB2 PHE A  54      47.120  62.890  39.270  1.00  0.00           H
ATOM    711  CG  PHE A  54      46.350  61.610  37.760  1.00  0.00           C
ATOM    712  CD1 PHE A  54      45.400  61.570  36.760  1.00  0.00           C
ATOM    713  HD1 PHE A  54      45.080  62.490  36.290  1.00  0.00           H
ATOM    714  CE1 PHE A  54      44.810  60.350  36.370  1.00  0.00           C
ATOM    715  HE1 PHE A  54      44.100  60.350  35.550  1.00  0.00           H
ATOM    716  CZ  PHE A  54      45.170  59.160  36.940  1.00  0.00           C
ATOM    717  HZ  PHE A  54      44.650  58.230  36.760  1.00  0.00           H
ATOM    718  CD2 PHE A  54      46.750  60.430  38.370  1.00  0.00           C
ATOM    719  HD2 PHE A  54      47.460  60.520  39.190  1.00  0.00           H
ATOM    720  CE2 PHE A  54      46.220  59.150  37.940  1.00  0.00           C
ATOM    721  HE2 PHE A  54      46.400  58.230  38.480  1.00  0.00           H
ATOM    722  C   PHE A  54      48.220  64.840  37.410  1.00  0.00           C
ATOM    723  O   PHE A  54      47.260  65.630  37.300  1.00  0.00           O
ATOM    724  N   ALA A  55      49.500  65.300  37.490  1.00  0.00           N
ATOM    725  HN  ALA A  55      50.130  64.530  37.450  1.00  0.00           H
ATOM    726  CA  ALA A  55      49.990  66.640  37.540  1.00  0.00           C
ATOM    727  HA  ALA A  55      49.510  67.110  38.380  1.00  0.00           H
ATOM    728  CB  ALA A  55      51.480  66.600  37.760  1.00  0.00           C
ATOM    729  HB1 ALA A  55      51.790  66.100  38.700  1.00  0.00           H
ATOM    730  HB2 ALA A  55      52.040  65.980  37.020  1.00  0.00           H
ATOM    731  HB3 ALA A  55      51.930  67.620  37.800  1.00  0.00           H
ATOM    732  C   ALA A  55      49.670  67.380  36.220  1.00  0.00           C
ATOM    733  O   ALA A  55      49.630  66.770  35.180  1.00  0.00           O
ATOM    734  N   PRO A  56      49.400  68.680  36.240  1.00  0.00           N
ATOM    735  CD  PRO A  56      49.230  69.410  37.520  1.00  0.00           C
ATOM    736  HD1 PRO A  56      48.270  69.170  38.030  1.00  0.00           H
ATOM    737  HD2 PRO A  56      50.080  69.200  38.200  1.00  0.00           H
ATOM    738  CA  PRO A  56      49.520  69.560  35.100  1.00  0.00           C
ATOM    739  HA  PRO A  56      48.780  69.190  34.410  1.00  0.00           H
ATOM    740  CB  PRO A  56      49.120  70.950  35.620  1.00  0.00           C
ATOM    741  HB1 PRO A  56      48.030  71.060  35.440  1.00  0.00           H
ATOM    742  HB2 PRO A  56      49.560  71.760  35.000  1.00  0.00           H
ATOM    743  CG  PRO A  56      49.280  70.870  37.180  1.00  0.00           C
ATOM    744  HG1 PRO A  56      48.510  71.460  37.720  1.00  0.00           H
ATOM    745  HG2 PRO A  56      50.310  71.260  37.340  1.00  0.00           H
ATOM    746  C   PRO A  56      50.860  69.470  34.330  1.00  0.00           C
ATOM    747  O   PRO A  56      51.890  69.580  35.000  1.00  0.00           O
ATOM    748  N   LEU A  57      50.870  69.390  33.030  1.00  0.00           N
ATOM    749  HN  LEU A  57      50.030  69.510  32.510  1.00  0.00           H
ATOM    750  CA  LEU A  57      52.010  69.210  32.210  1.00  0.00           C
ATOM    751  HA  LEU A  57      52.720  68.570  32.720  1.00  0.00           H
ATOM    752  CB  LEU A  57      51.770  68.460  30.850  1.00  0.00           C
ATOM    753  HB1 LEU A  57      52.780  68.490  30.390  1.00  0.00           H
ATOM    754  HB2 LEU A  57      51.120  68.950  30.100  1.00  0.00           H
ATOM    755  CG  LEU A  57      51.350  66.960  30.890  1.00  0.00           C
ATOM    756  HG  LEU A  57      51.740  66.530  31.840  1.00  0.00           H
ATOM    757  CD1 LEU A  57      49.820  66.760  30.940  1.00  0.00           C
ATOM    758 HD11 LEU A  57      49.410  67.320  31.810  1.00  0.00           H
ATOM    759 HD12 LEU A  57      49.480  67.340  30.050  1.00  0.00           H
ATOM    760 HD13 LEU A  57      49.490  65.700  30.860  1.00  0.00           H
ATOM    761  CD2 LEU A  57      52.020  66.120  29.750  1.00  0.00           C
ATOM    762 HD21 LEU A  57      51.920  66.650  28.770  1.00  0.00           H
ATOM    763 HD22 LEU A  57      53.120  66.170  29.830  1.00  0.00           H
ATOM    764 HD23 LEU A  57      51.670  65.070  29.810  1.00  0.00           H
ATOM    765  C   LEU A  57      52.620  70.670  32.050  1.00  0.00           C
ATOM    766  O   LEU A  57      52.120  71.550  31.340  1.00  0.00           O
ATOM    767  N   THR A  58      53.750  70.980  32.740  1.00  0.00           N
ATOM    768  HN  THR A  58      54.250  70.330  33.310  1.00  0.00           H
ATOM    769  CA  THR A  58      54.300  72.350  32.650  1.00  0.00           C
ATOM    770  HA  THR A  58      53.500  73.040  32.880  1.00  0.00           H
ATOM    771  CB  THR A  58      55.380  72.700  33.680  1.00  0.00           C
ATOM    772  HB  THR A  58      55.750  73.750  33.570  1.00  0.00           H
ATOM    773  OG1 THR A  58      56.450  71.730  33.570  1.00  0.00           O
ATOM    774  HG1 THR A  58      56.000  70.880  33.670  1.00  0.00           H
ATOM    775  CG2 THR A  58      54.910  72.500  35.190  1.00  0.00           C
ATOM    776 HG21 THR A  58      55.690  72.750  35.940  1.00  0.00           H
ATOM    777 HG22 THR A  58      54.020  73.160  35.310  1.00  0.00           H
ATOM    778 HG23 THR A  58      54.510  71.480  35.330  1.00  0.00           H
ATOM    779  C   THR A  58      54.740  72.770  31.250  1.00  0.00           C
ATOM    780  O   THR A  58      55.320  71.990  30.460  1.00  0.00           O
ATOM    781  N   GLN A  59      54.510  74.030  30.940  1.00  0.00           N
ATOM    782  HN  GLN A  59      54.190  74.730  31.580  1.00  0.00           H
ATOM    783  CA  GLN A  59      54.730  74.540  29.540  1.00  0.00           C
ATOM    784  HA  GLN A  59      54.400  73.750  28.870  1.00  0.00           H
ATOM    785  CB  GLN A  59      53.850  75.840  29.240  1.00  0.00           C
ATOM    786  HB1 GLN A  59      54.110  76.280  28.250  1.00  0.00           H
ATOM    787  HB2 GLN A  59      54.040  76.620  30.010  1.00  0.00           H
ATOM    788  CG  GLN A  59      52.340  75.530  29.180  1.00  0.00           C
ATOM    789  HG1 GLN A  59      52.010  75.070  30.140  1.00  0.00           H
ATOM    790  HG2 GLN A  59      52.200  74.880  28.300  1.00  0.00           H
ATOM    791  CD  GLN A  59      51.640  76.900  28.890  1.00  0.00           C
ATOM    792  OE1 GLN A  59      52.220  77.980  28.880  1.00  0.00           O
ATOM    793  NE2 GLN A  59      50.360  76.920  28.520  1.00  0.00           N
ATOM    794 HE21 GLN A  59      49.930  76.060  28.230  1.00  0.00           H
ATOM    795 HE22 GLN A  59      50.040  77.780  28.110  1.00  0.00           H
ATOM    796  C   GLN A  59      56.210  74.830  29.160  1.00  0.00           C
ATOM    797  O   GLN A  59      56.510  75.030  28.000  1.00  0.00           O
ATOM    798  N   ASN A  60      57.170  74.710  30.070  1.00  0.00           N
ATOM    799  HN  ASN A  60      56.900  74.360  30.960  1.00  0.00           H
ATOM    800  CA  ASN A  60      58.550  74.900  29.750  1.00  0.00           C
ATOM    801  HA  ASN A  60      58.680  75.810  29.170  1.00  0.00           H
ATOM    802  CB  ASN A  60      59.310  75.100  31.160  1.00  0.00           C
ATOM    803  HB1 ASN A  60      60.390  74.880  30.990  1.00  0.00           H
ATOM    804  HB2 ASN A  60      58.960  74.360  31.920  1.00  0.00           H
ATOM    805  CG  ASN A  60      59.280  76.550  31.570  1.00  0.00           C
ATOM    806  OD1 ASN A  60      58.900  77.430  30.790  1.00  0.00           O
ATOM    807  ND2 ASN A  60      59.700  76.890  32.810  1.00  0.00           N
ATOM    808 HD21 ASN A  60      59.860  76.150  33.470  1.00  0.00           H
ATOM    809 HD22 ASN A  60      59.800  77.850  33.060  1.00  0.00           H
ATOM    810  C   ASN A  60      59.180  73.750  28.960  1.00  0.00           C
ATOM    811  O   ASN A  60      60.020  73.960  28.070  1.00  0.00           O
ATOM    812  N   GLN A  61      58.740  72.520  29.320  1.00  0.00           N
ATOM    813  HN  GLN A  61      57.960  72.290  29.900  1.00  0.00           H
ATOM    814  CA  GLN A  61      59.380  71.360  28.760  1.00  0.00           C
ATOM    815  HA  GLN A  61      60.440  71.580  28.770  1.00  0.00           H
ATOM    816  CB  GLN A  61      58.910  69.980  29.440  1.00  0.00           C
ATOM    817  HB1 GLN A  61      59.280  69.230  28.720  1.00  0.00           H
ATOM    818  HB2 GLN A  61      57.820  69.910  29.630  1.00  0.00           H
ATOM    819  CG  GLN A  61      59.650  69.640  30.790  1.00  0.00           C
ATOM    820  HG1 GLN A  61      59.160  70.290  31.540  1.00  0.00           H
ATOM    821  HG2 GLN A  61      60.720  69.890  30.710  1.00  0.00           H
ATOM    822  CD  GLN A  61      59.620  68.150  31.240  1.00  0.00           C
ATOM    823  OE1 GLN A  61      59.510  67.220  30.400  1.00  0.00           O
ATOM    824  NE2 GLN A  61      59.670  67.880  32.560  1.00  0.00           N
ATOM    825 HE21 GLN A  61      59.770  68.600  33.250  1.00  0.00           H
ATOM    826 HE22 GLN A  61      59.370  66.970  32.850  1.00  0.00           H
ATOM    827  C   GLN A  61      59.060  71.320  27.290  1.00  0.00           C
ATOM    828  O   GLN A  61      57.900  71.510  26.980  1.00  0.00           O
ATOM    829  N   SER A  62      60.080  70.890  26.490  1.00  0.00           N
ATOM    830  HN  SER A  62      60.720  70.230  26.890  1.00  0.00           H
ATOM    831  CA  SER A  62      60.280  71.410  25.160  1.00  0.00           C
ATOM    832  HA  SER A  62      59.440  72.010  24.840  1.00  0.00           H
ATOM    833  CB  SER A  62      61.450  72.440  25.170  1.00  0.00           C
ATOM    834  HB1 SER A  62      61.230  73.380  25.710  1.00  0.00           H
ATOM    835  HB2 SER A  62      61.640  72.710  24.110  1.00  0.00           H
ATOM    836  OG  SER A  62      62.600  71.890  25.790  1.00  0.00           O
ATOM    837  HG1 SER A  62      63.230  72.590  25.950  1.00  0.00           H
ATOM    838  C   SER A  62      60.380  70.450  24.100  1.00  0.00           C
ATOM    839  O   SER A  62      59.470  70.170  23.340  1.00  0.00           O
ATOM    840  N   HIS A  63      61.660  69.930  23.910  1.00  0.00           N
ATOM    841  HN  HIS A  63      62.280  70.110  24.670  1.00  0.00           H
ATOM    842  CA  HIS A  63      62.100  69.230  22.730  1.00  0.00           C
ATOM    843  HA  HIS A  63      61.870  69.910  21.920  1.00  0.00           H
ATOM    844  CB  HIS A  63      63.620  68.960  22.780  1.00  0.00           C
ATOM    845  HB1 HIS A  63      64.080  68.250  22.060  1.00  0.00           H
ATOM    846  HB2 HIS A  63      63.740  68.500  23.780  1.00  0.00           H
ATOM    847  ND1 HIS A  63      64.940  70.780  21.750  1.00  0.00           N
ATOM    848  CG  HIS A  63      64.370  70.200  22.870  1.00  0.00           C
ATOM    849  CE1 HIS A  63      65.840  71.670  22.250  1.00  0.00           C
ATOM    850  HE1 HIS A  63      66.480  72.270  21.620  1.00  0.00           H
ATOM    851  NE2 HIS A  63      65.820  71.670  23.610  1.00  0.00           N
ATOM    852  HE2 HIS A  63      66.260  72.390  24.140  1.00  0.00           H
ATOM    853  CD2 HIS A  63      64.860  70.770  24.000  1.00  0.00           C
ATOM    854  HD2 HIS A  63      64.850  70.360  25.000  1.00  0.00           H
ATOM    855  C   HIS A  63      61.430  67.930  22.460  1.00  0.00           C
ATOM    856  O   HIS A  63      60.940  67.660  21.380  1.00  0.00           O
ATOM    857  N   ASP A  64      61.260  67.110  23.490  1.00  0.00           N
ATOM    858  HN  ASP A  64      61.620  67.260  24.400  1.00  0.00           H
ATOM    859  CA  ASP A  64      60.270  65.980  23.410  1.00  0.00           C
ATOM    860  HA  ASP A  64      60.500  65.290  22.620  1.00  0.00           H
ATOM    861  CB  ASP A  64      60.380  65.080  24.610  1.00  0.00           C
ATOM    862  HB1 ASP A  64      59.540  64.360  24.700  1.00  0.00           H
ATOM    863  HB2 ASP A  64      60.400  65.760  25.480  1.00  0.00           H
ATOM    864  CG  ASP A  64      61.700  64.330  24.680  1.00  0.00           C
ATOM    865  OD1 ASP A  64      62.320  64.020  23.610  1.00  0.00           O
ATOM    866  OD2 ASP A  64      62.150  64.110  25.780  1.00  0.00           O
ATOM    867  C   ASP A  64      58.880  66.410  23.150  1.00  0.00           C
ATOM    868  O   ASP A  64      58.300  67.270  23.790  1.00  0.00           O
ATOM    869  N   ASP A  65      58.250  65.710  22.160  1.00  0.00           N
ATOM    870  HN  ASP A  65      58.700  64.950  21.700  1.00  0.00           H
ATOM    871  CA  ASP A  65      56.990  66.110  21.590  1.00  0.00           C
ATOM    872  HA  ASP A  65      57.080  67.170  21.400  1.00  0.00           H
ATOM    873  CB  ASP A  65      56.740  65.380  20.230  1.00  0.00           C
ATOM    874  HB1 ASP A  65      56.710  64.280  20.420  1.00  0.00           H
ATOM    875  HB2 ASP A  65      57.550  65.550  19.490  1.00  0.00           H
ATOM    876  CG  ASP A  65      55.470  65.700  19.500  1.00  0.00           C
ATOM    877  OD1 ASP A  65      54.840  66.720  19.900  1.00  0.00           O
ATOM    878  OD2 ASP A  65      55.170  65.010  18.520  1.00  0.00           O
ATOM    879  C   ASP A  65      55.930  65.840  22.670  1.00  0.00           C
ATOM    880  O   ASP A  65      55.820  64.720  23.140  1.00  0.00           O
ATOM    881  N   PRO A  66      55.130  66.860  23.170  1.00  0.00           N
ATOM    882  CD  PRO A  66      55.480  68.270  22.990  1.00  0.00           C
ATOM    883  HD1 PRO A  66      56.560  68.380  22.750  1.00  0.00           H
ATOM    884  HD2 PRO A  66      54.760  68.720  22.280  1.00  0.00           H
ATOM    885  CA  PRO A  66      54.210  66.640  24.260  1.00  0.00           C
ATOM    886  HA  PRO A  66      54.710  66.070  25.030  1.00  0.00           H
ATOM    887  CB  PRO A  66      53.830  68.120  24.690  1.00  0.00           C
ATOM    888  HB1 PRO A  66      53.550  68.250  25.760  1.00  0.00           H
ATOM    889  HB2 PRO A  66      53.040  68.530  24.030  1.00  0.00           H
ATOM    890  CG  PRO A  66      55.140  68.870  24.410  1.00  0.00           C
ATOM    891  HG1 PRO A  66      55.920  68.590  25.150  1.00  0.00           H
ATOM    892  HG2 PRO A  66      55.040  69.970  24.400  1.00  0.00           H
ATOM    893  C   PRO A  66      52.950  65.800  24.000  1.00  0.00           C
ATOM    894  O   PRO A  66      52.380  65.280  24.990  1.00  0.00           O
ATOM    895  N   LYS A  67      52.340  65.740  22.830  1.00  0.00           N
ATOM    896  HN  LYS A  67      52.650  66.210  22.000  1.00  0.00           H
ATOM    897  CA  LYS A  67      51.080  65.160  22.570  1.00  0.00           C
ATOM    898  HA  LYS A  67      50.300  65.710  23.070  1.00  0.00           H
ATOM    899  CB  LYS A  67      50.720  65.220  21.050  1.00  0.00           C
ATOM    900  HB1 LYS A  67      49.700  64.800  20.950  1.00  0.00           H
ATOM    901  HB2 LYS A  67      51.370  64.570  20.420  1.00  0.00           H
ATOM    902  CG  LYS A  67      50.650  66.660  20.460  1.00  0.00           C
ATOM    903  HG1 LYS A  67      51.720  66.870  20.250  1.00  0.00           H
ATOM    904  HG2 LYS A  67      50.270  67.420  21.180  1.00  0.00           H
ATOM    905  CD  LYS A  67      49.770  66.900  19.220  1.00  0.00           C
ATOM    906  HD1 LYS A  67      50.290  66.290  18.450  1.00  0.00           H
ATOM    907  HD2 LYS A  67      48.760  66.440  19.270  1.00  0.00           H
ATOM    908  CE  LYS A  67      49.720  68.370  18.730  1.00  0.00           C
ATOM    909  HE1 LYS A  67      50.720  68.820  18.520  1.00  0.00           H
ATOM    910  HE2 LYS A  67      49.140  68.850  19.550  1.00  0.00           H
ATOM    911  NZ  LYS A  67      48.950  68.440  17.520  1.00  0.00           N
ATOM    912  HZ1 LYS A  67      48.010  68.000  17.670  1.00  0.00           H
ATOM    913  HZ2 LYS A  67      48.840  69.320  16.980  1.00  0.00           H
ATOM    914  HZ3 LYS A  67      49.380  67.840  16.800  1.00  0.00           H
ATOM    915  C   LYS A  67      51.000  63.660  22.890  1.00  0.00           C
ATOM    916  O   LYS A  67      49.930  63.160  23.210  1.00  0.00           O
ATOM    917  N   ASP A  68      52.090  62.900  22.730  1.00  0.00           N
ATOM    918  HN  ASP A  68      52.970  63.270  22.440  1.00  0.00           H
ATOM    919  CA  ASP A  68      52.150  61.470  23.050  1.00  0.00           C
ATOM    920  HA  ASP A  68      51.300  60.960  22.640  1.00  0.00           H
ATOM    921  CB  ASP A  68      53.520  61.040  22.440  1.00  0.00           C
ATOM    922  HB1 ASP A  68      53.590  60.000  22.820  1.00  0.00           H
ATOM    923  HB2 ASP A  68      54.370  61.700  22.720  1.00  0.00           H
ATOM    924  CG  ASP A  68      53.540  61.130  20.950  1.00  0.00           C
ATOM    925  OD1 ASP A  68      52.590  60.710  20.310  1.00  0.00           O
ATOM    926  OD2 ASP A  68      54.600  61.560  20.390  1.00  0.00           O
ATOM    927  C   ASP A  68      52.030  61.270  24.530  1.00  0.00           C
ATOM    928  O   ASP A  68      51.320  60.360  24.960  1.00  0.00           O
ATOM    929  N   LYS A  69      52.570  62.180  25.320  1.00  0.00           N
ATOM    930  HN  LYS A  69      53.020  62.950  24.870  1.00  0.00           H
ATOM    931  CA  LYS A  69      52.580  62.230  26.690  1.00  0.00           C
ATOM    932  HA  LYS A  69      52.650  61.210  27.060  1.00  0.00           H
ATOM    933  CB  LYS A  69      53.780  63.050  27.110  1.00  0.00           C
ATOM    934  HB1 LYS A  69      53.760  63.320  28.190  1.00  0.00           H
ATOM    935  HB2 LYS A  69      53.800  63.980  26.510  1.00  0.00           H
ATOM    936  CG  LYS A  69      55.160  62.410  26.860  1.00  0.00           C
ATOM    937  HG1 LYS A  69      55.420  62.510  25.790  1.00  0.00           H
ATOM    938  HG2 LYS A  69      54.980  61.320  26.930  1.00  0.00           H
ATOM    939  CD  LYS A  69      56.290  62.990  27.710  1.00  0.00           C
ATOM    940  HD1 LYS A  69      56.550  64.030  27.400  1.00  0.00           H
ATOM    941  HD2 LYS A  69      55.910  62.990  28.750  1.00  0.00           H
ATOM    942  CE  LYS A  69      57.550  62.100  27.690  1.00  0.00           C
ATOM    943  HE1 LYS A  69      58.070  62.110  26.700  1.00  0.00           H
ATOM    944  HE2 LYS A  69      57.200  61.060  27.890  1.00  0.00           H
ATOM    945  NZ  LYS A  69      58.510  62.630  28.670  1.00  0.00           N
ATOM    946  HZ1 LYS A  69      59.420  62.200  28.400  1.00  0.00           H
ATOM    947  HZ2 LYS A  69      58.500  63.670  28.630  1.00  0.00           H
ATOM    948  HZ3 LYS A  69      58.290  62.310  29.630  1.00  0.00           H
ATOM    949  C   LYS A  69      51.320  62.800  27.320  1.00  0.00           C
ATOM    950  O   LYS A  69      50.970  62.270  28.430  1.00  0.00           O
ATOM    951  N   LYS A  70      50.820  63.870  26.730  1.00  0.00           N
ATOM    952  HN  LYS A  70      51.310  64.310  25.990  1.00  0.00           H
ATOM    953  CA  LYS A  70      49.620  64.500  27.270  1.00  0.00           C
ATOM    954  HA  LYS A  70      49.770  64.840  28.280  1.00  0.00           H
ATOM    955  CB  LYS A  70      49.300  65.760  26.310  1.00  0.00           C
ATOM    956  HB1 LYS A  70      48.230  66.050  26.380  1.00  0.00           H
ATOM    957  HB2 LYS A  70      49.330  65.360  25.280  1.00  0.00           H
ATOM    958  CG  LYS A  70      50.200  66.990  26.610  1.00  0.00           C
ATOM    959  HG1 LYS A  70      51.250  66.630  26.630  1.00  0.00           H
ATOM    960  HG2 LYS A  70      50.010  67.210  27.680  1.00  0.00           H
ATOM    961  CD  LYS A  70      49.900  68.200  25.680  1.00  0.00           C
ATOM    962  HD1 LYS A  70      50.500  67.930  24.780  1.00  0.00           H
ATOM    963  HD2 LYS A  70      48.830  68.250  25.400  1.00  0.00           H
ATOM    964  CE  LYS A  70      50.450  69.510  26.290  1.00  0.00           C
ATOM    965  HE1 LYS A  70      51.490  69.320  26.640  1.00  0.00           H
ATOM    966  HE2 LYS A  70      49.800  69.770  27.150  1.00  0.00           H
ATOM    967  NZ  LYS A  70      50.340  70.680  25.390  1.00  0.00           N
ATOM    968  HZ1 LYS A  70      50.530  71.600  25.840  1.00  0.00           H
ATOM    969  HZ2 LYS A  70      50.920  70.520  24.540  1.00  0.00           H
ATOM    970  HZ3 LYS A  70      49.340  70.740  25.090  1.00  0.00           H
ATOM    971  C   LYS A  70      48.450  63.570  27.340  1.00  0.00           C
ATOM    972  O   LYS A  70      47.760  63.570  28.340  1.00  0.00           O
ATOM    973  N   GLU A  71      48.340  62.770  26.290  1.00  0.00           N
ATOM    974  HN  GLU A  71      48.950  62.760  25.500  1.00  0.00           H
ATOM    975  CA  GLU A  71      47.220  61.840  26.210  1.00  0.00           C
ATOM    976  HA  GLU A  71      46.320  62.290  26.590  1.00  0.00           H
ATOM    977  CB  GLU A  71      46.840  61.310  24.760  1.00  0.00           C
ATOM    978  HB1 GLU A  71      46.080  60.500  24.760  1.00  0.00           H
ATOM    979  HB2 GLU A  71      47.770  61.060  24.200  1.00  0.00           H
ATOM    980  CG  GLU A  71      46.090  62.490  23.940  1.00  0.00           C
ATOM    981  HG1 GLU A  71      46.750  63.350  23.700  1.00  0.00           H
ATOM    982  HG2 GLU A  71      45.140  62.830  24.400  1.00  0.00           H
ATOM    983  CD  GLU A  71      45.740  62.030  22.600  1.00  0.00           C
ATOM    984  OE1 GLU A  71      44.980  62.710  21.870  1.00  0.00           O
ATOM    985  OE2 GLU A  71      46.170  60.930  22.140  1.00  0.00           O
ATOM    986  C   GLU A  71      47.360  60.700  27.200  1.00  0.00           C
ATOM    987  O   GLU A  71      46.420  60.410  27.980  1.00  0.00           O
ATOM    988  N   LYS A  72      48.540  60.150  27.320  1.00  0.00           N
ATOM    989  HN  LYS A  72      49.350  60.430  26.810  1.00  0.00           H
ATOM    990  CA  LYS A  72      48.800  59.020  28.310  1.00  0.00           C
ATOM    991  HA  LYS A  72      48.180  58.160  28.090  1.00  0.00           H
ATOM    992  CB  LYS A  72      50.260  58.610  28.270  1.00  0.00           C
ATOM    993  HB1 LYS A  72      50.580  58.050  29.180  1.00  0.00           H
ATOM    994  HB2 LYS A  72      50.850  59.530  28.100  1.00  0.00           H
ATOM    995  CG  LYS A  72      50.580  57.700  26.970  1.00  0.00           C
ATOM    996  HG1 LYS A  72      50.200  58.250  26.090  1.00  0.00           H
ATOM    997  HG2 LYS A  72      50.020  56.740  26.960  1.00  0.00           H
ATOM    998  CD  LYS A  72      52.110  57.560  26.800  1.00  0.00           C
ATOM    999  HD1 LYS A  72      52.520  58.590  26.760  1.00  0.00           H
ATOM   1000  HD2 LYS A  72      52.340  57.080  27.770  1.00  0.00           H
ATOM   1001  CE  LYS A  72      52.460  56.700  25.590  1.00  0.00           C
ATOM   1002  HE1 LYS A  72      52.160  57.250  24.680  1.00  0.00           H
ATOM   1003  HE2 LYS A  72      51.810  55.800  25.540  1.00  0.00           H
ATOM   1004  NZ  LYS A  72      53.910  56.440  25.500  1.00  0.00           N
ATOM   1005  HZ1 LYS A  72      54.460  57.270  25.210  1.00  0.00           H
ATOM   1006  HZ2 LYS A  72      54.240  56.000  26.380  1.00  0.00           H
ATOM   1007  HZ3 LYS A  72      54.090  55.690  24.790  1.00  0.00           H
ATOM   1008  C   LYS A  72      48.530  59.460  29.790  1.00  0.00           C
ATOM   1009  O   LYS A  72      47.910  58.720  30.540  1.00  0.00           O
ATOM   1010  N   ARG A  73      48.940  60.690  30.250  1.00  0.00           N
ATOM   1011  HN  ARG A  73      49.570  61.250  29.710  1.00  0.00           H
ATOM   1012  CA  ARG A  73      48.660  61.310  31.550  1.00  0.00           C
ATOM   1013  HA  ARG A  73      48.770  60.580  32.330  1.00  0.00           H
ATOM   1014  CB  ARG A  73      49.480  62.640  31.900  1.00  0.00           C
ATOM   1015  HB1 ARG A  73      49.120  63.070  32.860  1.00  0.00           H
ATOM   1016  HB2 ARG A  73      49.370  63.440  31.140  1.00  0.00           H
ATOM   1017  CG  ARG A  73      50.960  62.340  32.090  1.00  0.00           C
ATOM   1018  HG1 ARG A  73      51.500  62.180  31.140  1.00  0.00           H
ATOM   1019  HG2 ARG A  73      51.030  61.370  32.630  1.00  0.00           H
ATOM   1020  CD  ARG A  73      51.680  63.420  32.880  1.00  0.00           C
ATOM   1021  HD1 ARG A  73      51.100  63.750  33.760  1.00  0.00           H
ATOM   1022  HD2 ARG A  73      51.880  64.300  32.220  1.00  0.00           H
ATOM   1023  NE  ARG A  73      52.980  62.850  33.300  1.00  0.00           N
ATOM   1024  HE  ARG A  73      53.020  61.850  33.330  1.00  0.00           H
ATOM   1025  CZ  ARG A  73      54.090  63.550  33.640  1.00  0.00           C
ATOM   1026  NH1 ARG A  73      54.130  64.830  33.820  1.00  0.00           N
ATOM   1027 HH11 ARG A  73      53.370  65.480  33.910  1.00  0.00           H
ATOM   1028 HH12 ARG A  73      55.020  65.250  33.970  1.00  0.00           H
ATOM   1029  NH2 ARG A  73      55.160  62.820  33.880  1.00  0.00           N
ATOM   1030 HH21 ARG A  73      55.190  61.820  33.830  1.00  0.00           H
ATOM   1031 HH22 ARG A  73      55.870  63.290  34.400  1.00  0.00           H
ATOM   1032  C   ARG A  73      47.190  61.500  31.640  1.00  0.00           C
ATOM   1033  O   ARG A  73      46.580  61.150  32.670  1.00  0.00           O
ATOM   1034  N   ALA A  74      46.420  61.910  30.600  1.00  0.00           N
ATOM   1035  HN  ALA A  74      46.700  61.930  29.640  1.00  0.00           H
ATOM   1036  CA  ALA A  74      45.000  62.310  30.750  1.00  0.00           C
ATOM   1037  HA  ALA A  74      44.830  62.890  31.640  1.00  0.00           H
ATOM   1038  CB  ALA A  74      44.640  63.310  29.730  1.00  0.00           C
ATOM   1039  HB1 ALA A  74      43.570  63.580  29.860  1.00  0.00           H
ATOM   1040  HB2 ALA A  74      45.230  64.240  29.870  1.00  0.00           H
ATOM   1041  HB3 ALA A  74      44.770  63.010  28.670  1.00  0.00           H
ATOM   1042  C   ALA A  74      44.110  61.100  30.760  1.00  0.00           C
ATOM   1043  O   ALA A  74      42.970  61.230  31.180  1.00  0.00           O
ATOM   1044  N   GLN A  75      44.650  59.960  30.380  1.00  0.00           N
ATOM   1045  HN  GLN A  75      45.610  59.980  30.110  1.00  0.00           H
ATOM   1046  CA  GLN A  75      43.870  58.730  30.190  1.00  0.00           C
ATOM   1047  HA  GLN A  75      42.800  58.870  30.250  1.00  0.00           H
ATOM   1048  CB  GLN A  75      44.160  58.270  28.640  1.00  0.00           C
ATOM   1049  HB1 GLN A  75      43.570  57.370  28.380  1.00  0.00           H
ATOM   1050  HB2 GLN A  75      45.250  58.050  28.550  1.00  0.00           H
ATOM   1051  CG  GLN A  75      43.450  59.190  27.570  1.00  0.00           C
ATOM   1052  HG1 GLN A  75      43.720  60.230  27.850  1.00  0.00           H
ATOM   1053  HG2 GLN A  75      42.360  59.040  27.700  1.00  0.00           H
ATOM   1054  CD  GLN A  75      43.860  58.840  26.140  1.00  0.00           C
ATOM   1055  OE1 GLN A  75      44.500  57.820  25.870  1.00  0.00           O
ATOM   1056  NE2 GLN A  75      43.610  59.820  25.290  1.00  0.00           N
ATOM   1057 HE21 GLN A  75      43.190  60.620  25.720  1.00  0.00           H
ATOM   1058 HE22 GLN A  75      43.530  59.650  24.310  1.00  0.00           H
ATOM   1059  C   GLN A  75      44.250  57.680  31.200  1.00  0.00           C
ATOM   1060  O   GLN A  75      43.760  56.520  31.110  1.00  0.00           O
ATOM   1061  N   ALA A  76      45.120  58.040  32.080  1.00  0.00           N
ATOM   1062  HN  ALA A  76      45.550  58.930  31.920  1.00  0.00           H
ATOM   1063  CA  ALA A  76      45.690  57.180  33.110  1.00  0.00           C
ATOM   1064  HA  ALA A  76      46.110  56.410  32.490  1.00  0.00           H
ATOM   1065  CB  ALA A  76      46.770  58.030  33.800  1.00  0.00           C
ATOM   1066  HB1 ALA A  76      46.280  58.840  34.370  1.00  0.00           H
ATOM   1067  HB2 ALA A  76      47.310  57.520  34.630  1.00  0.00           H
ATOM   1068  HB3 ALA A  76      47.450  58.380  32.990  1.00  0.00           H
ATOM   1069  C   ALA A  76      44.600  56.640  34.020  1.00  0.00           C
ATOM   1070  O   ALA A  76      43.750  57.360  34.510  1.00  0.00           O
ATOM   1071  N   GLN A  77      44.480  55.320  34.210  1.00  0.00           N
ATOM   1072  HN  GLN A  77      45.170  54.700  33.860  1.00  0.00           H
ATOM   1073  CA  GLN A  77      43.540  54.760  35.150  1.00  0.00           C
ATOM   1074  HA  GLN A  77      43.290  55.490  35.910  1.00  0.00           H
ATOM   1075  CB  GLN A  77      42.210  54.250  34.430  1.00  0.00           C
ATOM   1076  HB1 GLN A  77      41.630  53.650  35.170  1.00  0.00           H
ATOM   1077  HB2 GLN A  77      42.420  53.590  33.560  1.00  0.00           H
ATOM   1078  CG  GLN A  77      41.290  55.370  33.880  1.00  0.00           C
ATOM   1079  HG1 GLN A  77      41.800  55.970  33.090  1.00  0.00           H
ATOM   1080  HG2 GLN A  77      41.030  56.110  34.670  1.00  0.00           H
ATOM   1081  CD  GLN A  77      39.980  54.960  33.160  1.00  0.00           C
ATOM   1082  OE1 GLN A  77      39.810  53.870  32.670  1.00  0.00           O
ATOM   1083  NE2 GLN A  77      39.010  55.890  33.070  1.00  0.00           N
ATOM   1084 HE21 GLN A  77      39.150  56.830  33.360  1.00  0.00           H
ATOM   1085 HE22 GLN A  77      38.160  55.620  32.610  1.00  0.00           H
ATOM   1086  C   GLN A  77      44.200  53.540  35.830  1.00  0.00           C
ATOM   1087  O   GLN A  77      45.080  52.910  35.360  1.00  0.00           O
ATOM   1088  N   VAL A  78      43.710  53.240  37.020  1.00  0.00           N
ATOM   1089  HN  VAL A  78      43.110  53.960  37.370  1.00  0.00           H
ATOM   1090  CA  VAL A  78      43.950  51.980  37.680  1.00  0.00           C
ATOM   1091  HA  VAL A  78      45.020  51.890  37.670  1.00  0.00           H
ATOM   1092  CB  VAL A  78      43.390  51.930  39.130  1.00  0.00           C
ATOM   1093  HB  VAL A  78      42.320  52.200  39.020  1.00  0.00           H
ATOM   1094  CG1 VAL A  78      43.580  50.570  39.830  1.00  0.00           C
ATOM   1095 HG11 VAL A  78      44.660  50.330  39.860  1.00  0.00           H
ATOM   1096 HG12 VAL A  78      43.200  50.550  40.870  1.00  0.00           H
ATOM   1097 HG13 VAL A  78      43.050  49.750  39.310  1.00  0.00           H
ATOM   1098  CG2 VAL A  78      43.940  53.020  40.070  1.00  0.00           C
ATOM   1099 HG21 VAL A  78      44.950  52.850  40.490  1.00  0.00           H
ATOM   1100 HG22 VAL A  78      43.960  54.020  39.590  1.00  0.00           H
ATOM   1101 HG23 VAL A  78      43.170  53.140  40.860  1.00  0.00           H
ATOM   1102  C   VAL A  78      43.490  50.800  36.950  1.00  0.00           C
ATOM   1103  O   VAL A  78      42.330  50.550  36.720  1.00  0.00           O
ATOM   1104  N   GLU A  79      44.470  49.940  36.520  1.00  0.00           N
ATOM   1105  HN  GLU A  79      45.430  50.200  36.450  1.00  0.00           H
ATOM   1106  CA  GLU A  79      44.090  48.730  35.820  1.00  0.00           C
ATOM   1107  HA  GLU A  79      43.020  48.630  35.710  1.00  0.00           H
ATOM   1108  CB  GLU A  79      44.710  48.720  34.410  1.00  0.00           C
ATOM   1109  HB1 GLU A  79      44.420  47.790  33.870  1.00  0.00           H
ATOM   1110  HB2 GLU A  79      45.820  48.660  34.510  1.00  0.00           H
ATOM   1111  CG  GLU A  79      44.260  49.970  33.510  1.00  0.00           C
ATOM   1112  HG1 GLU A  79      44.530  50.910  34.040  1.00  0.00           H
ATOM   1113  HG2 GLU A  79      43.160  49.970  33.430  1.00  0.00           H
ATOM   1114  CD  GLU A  79      44.920  49.960  32.130  1.00  0.00           C
ATOM   1115  OE1 GLU A  79      44.260  49.640  31.100  1.00  0.00           O
ATOM   1116  OE2 GLU A  79      46.110  50.330  32.030  1.00  0.00           O
ATOM   1117  C   GLU A  79      44.450  47.530  36.420  1.00  0.00           C
ATOM   1118  O   GLU A  79      44.060  46.400  36.050  1.00  0.00           O
ATOM   1119  N   PHE A  80      45.260  47.570  37.510  1.00  0.00           N
ATOM   1120  HN  PHE A  80      45.590  48.470  37.790  1.00  0.00           H
ATOM   1121  CA  PHE A  80      45.540  46.480  38.380  1.00  0.00           C
ATOM   1122  HA  PHE A  80      45.040  45.580  38.070  1.00  0.00           H
ATOM   1123  CB  PHE A  80      47.070  46.250  38.580  1.00  0.00           C
ATOM   1124  HB1 PHE A  80      47.350  45.520  39.370  1.00  0.00           H
ATOM   1125  HB2 PHE A  80      47.470  47.210  38.950  1.00  0.00           H
ATOM   1126  CG  PHE A  80      47.980  45.780  37.450  1.00  0.00           C
ATOM   1127  CD1 PHE A  80      47.670  45.460  36.070  1.00  0.00           C
ATOM   1128  HD1 PHE A  80      46.660  45.680  35.770  1.00  0.00           H
ATOM   1129  CE1 PHE A  80      48.610  45.140  35.140  1.00  0.00           C
ATOM   1130  HE1 PHE A  80      48.290  44.960  34.120  1.00  0.00           H
ATOM   1131  CZ  PHE A  80      49.960  44.960  35.560  1.00  0.00           C
ATOM   1132  HZ  PHE A  80      50.690  44.560  34.880  1.00  0.00           H
ATOM   1133  CD2 PHE A  80      49.340  45.570  37.810  1.00  0.00           C
ATOM   1134  HD2 PHE A  80      49.620  45.590  38.860  1.00  0.00           H
ATOM   1135  CE2 PHE A  80      50.330  45.150  36.880  1.00  0.00           C
ATOM   1136  HE2 PHE A  80      51.360  45.050  37.170  1.00  0.00           H
ATOM   1137  C   PHE A  80      44.900  46.760  39.750  1.00  0.00           C
ATOM   1138  O   PHE A  80      44.990  47.930  40.210  1.00  0.00           O
ATOM   1139  N   ALA A  81      44.340  45.800  40.540  1.00  0.00           N
ATOM   1140  HN  ALA A  81      44.480  44.820  40.450  1.00  0.00           H
ATOM   1141  CA  ALA A  81      43.790  46.040  41.900  1.00  0.00           C
ATOM   1142  HA  ALA A  81      44.250  46.920  42.340  1.00  0.00           H
ATOM   1143  CB  ALA A  81      42.270  46.170  41.950  1.00  0.00           C
ATOM   1144  HB1 ALA A  81      42.040  47.000  41.240  1.00  0.00           H
ATOM   1145  HB2 ALA A  81      41.870  45.190  41.610  1.00  0.00           H
ATOM   1146  HB3 ALA A  81      41.850  46.380  42.960  1.00  0.00           H
ATOM   1147  C   ALA A  81      44.240  44.880  42.780  1.00  0.00           C
ATOM   1148  O   ALA A  81      44.160  43.720  42.320  1.00  0.00           O
ATOM   1149  N   ASP A  82      44.740  45.190  43.990  1.00  0.00           N
ATOM   1150  HN  ASP A  82      44.610  46.140  44.270  1.00  0.00           H
ATOM   1151  CA  ASP A  82      45.210  44.200  44.930  1.00  0.00           C
ATOM   1152  HA  ASP A  82      45.100  43.200  44.530  1.00  0.00           H
ATOM   1153  CB  ASP A  82      46.640  44.560  45.360  1.00  0.00           C
ATOM   1154  HB1 ASP A  82      46.490  45.430  46.040  1.00  0.00           H
ATOM   1155  HB2 ASP A  82      47.330  44.810  44.530  1.00  0.00           H
ATOM   1156  CG  ASP A  82      47.280  43.480  46.210  1.00  0.00           C
ATOM   1157  OD1 ASP A  82      46.670  42.390  46.540  1.00  0.00           O
ATOM   1158  OD2 ASP A  82      48.370  43.800  46.760  1.00  0.00           O
ATOM   1159  C   ASP A  82      44.220  44.100  46.130  1.00  0.00           C
ATOM   1160  O   ASP A  82      44.200  45.010  46.950  1.00  0.00           O
ATOM   1161  N   ILE A  83      43.310  43.060  46.110  1.00  0.00           N
ATOM   1162  HN  ILE A  83      43.320  42.460  45.310  1.00  0.00           H
ATOM   1163  CA  ILE A  83      42.170  42.960  46.920  1.00  0.00           C
ATOM   1164  HA  ILE A  83      41.830  43.920  47.270  1.00  0.00           H
ATOM   1165  CB  ILE A  83      41.030  42.240  46.320  1.00  0.00           C
ATOM   1166  HB  ILE A  83      41.150  41.140  46.200  1.00  0.00           H
ATOM   1167  CG2 ILE A  83      39.800  42.500  47.160  1.00  0.00           C
ATOM   1168 HG21 ILE A  83      39.810  42.060  48.180  1.00  0.00           H
ATOM   1169 HG22 ILE A  83      39.610  43.580  47.320  1.00  0.00           H
ATOM   1170 HG23 ILE A  83      38.950  42.020  46.630  1.00  0.00           H
ATOM   1171  CG1 ILE A  83      40.700  42.700  44.810  1.00  0.00           C
ATOM   1172 HG11 ILE A  83      39.830  42.130  44.410  1.00  0.00           H
ATOM   1173 HG12 ILE A  83      41.530  42.560  44.090  1.00  0.00           H
ATOM   1174  CD  ILE A  83      40.430  44.180  44.610  1.00  0.00           C
ATOM   1175  HD1 ILE A  83      39.620  44.460  45.310  1.00  0.00           H
ATOM   1176  HD2 ILE A  83      41.260  44.860  44.910  1.00  0.00           H
ATOM   1177  HD3 ILE A  83      40.030  44.430  43.600  1.00  0.00           H
ATOM   1178  C   ILE A  83      42.630  42.280  48.220  1.00  0.00           C
ATOM   1179  O   ILE A  83      42.930  41.080  48.260  1.00  0.00           O
ATOM   1180  N   GLY A  84      42.800  43.030  49.300  1.00  0.00           N
ATOM   1181  HN  GLY A  84      42.760  44.030  49.270  1.00  0.00           H
ATOM   1182  CA  GLY A  84      43.340  42.590  50.590  1.00  0.00           C
ATOM   1183  HA1 GLY A  84      43.180  43.230  51.450  1.00  0.00           H
ATOM   1184  HA2 GLY A  84      43.080  41.550  50.720  1.00  0.00           H
ATOM   1185  C   GLY A  84      44.850  42.650  50.530  1.00  0.00           C
ATOM   1186  O   GLY A  84      45.570  41.600  50.700  1.00  0.00           O
ATOM   1187  N   CYS A  85      45.390  43.830  50.350  1.00  0.00           N
ATOM   1188  HN  CYS A  85      44.830  44.660  50.330  1.00  0.00           H
ATOM   1189  CA  CYS A  85      46.810  43.940  50.080  1.00  0.00           C
ATOM   1190  HA  CYS A  85      47.150  43.320  49.270  1.00  0.00           H
ATOM   1191  CB  CYS A  85      47.010  45.330  49.500  1.00  0.00           C
ATOM   1192  HB1 CYS A  85      46.200  45.440  48.750  1.00  0.00           H
ATOM   1193  HB2 CYS A  85      47.980  45.260  48.970  1.00  0.00           H
ATOM   1194  SG  CYS A  85      47.040  46.810  50.580  1.00  0.00           S
ATOM   1195  HG1 CYS A  85      47.810  46.260  51.500  1.00  0.00           H
ATOM   1196  C   CYS A  85      47.760  43.740  51.300  1.00  0.00           C
ATOM   1197  O   CYS A  85      48.990  43.760  51.130  1.00  0.00           O
ATOM   1198  N   GLY A  86      47.200  43.690  52.510  1.00  0.00           N
ATOM   1199  HN  GLY A  86      46.210  43.820  52.560  1.00  0.00           H
ATOM   1200  CA  GLY A  86      47.910  43.620  53.770  1.00  0.00           C
ATOM   1201  HA1 GLY A  86      47.150  43.780  54.520  1.00  0.00           H
ATOM   1202  HA2 GLY A  86      48.370  42.680  54.060  1.00  0.00           H
ATOM   1203  C   GLY A  86      48.980  44.660  53.890  1.00  0.00           C
ATOM   1204  O   GLY A  86      48.830  45.830  53.610  1.00  0.00           O
ATOM   1205  N   TYR A  87      50.220  44.190  54.320  1.00  0.00           N
ATOM   1206  HN  TYR A  87      50.380  43.290  54.710  1.00  0.00           H
ATOM   1207  CA  TYR A  87      51.330  45.080  54.590  1.00  0.00           C
ATOM   1208  HA  TYR A  87      51.040  45.960  55.150  1.00  0.00           H
ATOM   1209  CB  TYR A  87      52.360  44.400  55.570  1.00  0.00           C
ATOM   1210  HB1 TYR A  87      53.280  45.010  55.720  1.00  0.00           H
ATOM   1211  HB2 TYR A  87      52.590  43.380  55.200  1.00  0.00           H
ATOM   1212  CG  TYR A  87      51.710  44.180  56.880  1.00  0.00           C
ATOM   1213  CD1 TYR A  87      51.430  45.280  57.690  1.00  0.00           C
ATOM   1214  HD1 TYR A  87      51.690  46.290  57.410  1.00  0.00           H
ATOM   1215  CE1 TYR A  87      50.940  45.060  58.990  1.00  0.00           C
ATOM   1216  HE1 TYR A  87      50.780  45.900  59.670  1.00  0.00           H
ATOM   1217  CZ  TYR A  87      50.600  43.830  59.440  1.00  0.00           C
ATOM   1218  OH  TYR A  87      49.940  43.840  60.670  1.00  0.00           O
ATOM   1219  HH  TYR A  87      49.850  42.940  61.000  1.00  0.00           H
ATOM   1220  CD2 TYR A  87      51.400  42.830  57.370  1.00  0.00           C
ATOM   1221  HD2 TYR A  87      51.570  41.910  56.840  1.00  0.00           H
ATOM   1222  CE2 TYR A  87      50.800  42.720  58.610  1.00  0.00           C
ATOM   1223  HE2 TYR A  87      50.510  41.780  59.040  1.00  0.00           H
ATOM   1224  C   TYR A  87      52.070  45.500  53.320  1.00  0.00           C
ATOM   1225  O   TYR A  87      53.150  46.120  53.410  1.00  0.00           O
ATOM   1226  N   GLY A  88      51.430  45.290  52.170  1.00  0.00           N
ATOM   1227  HN  GLY A  88      50.570  44.800  52.180  1.00  0.00           H
ATOM   1228  CA  GLY A  88      51.810  45.990  50.940  1.00  0.00           C
ATOM   1229  HA1 GLY A  88      50.850  45.840  50.480  1.00  0.00           H
ATOM   1230  HA2 GLY A  88      52.000  47.050  51.060  1.00  0.00           H
ATOM   1231  C   GLY A  88      52.920  45.410  50.090  1.00  0.00           C
ATOM   1232  O   GLY A  88      53.610  46.110  49.420  1.00  0.00           O
ATOM   1233  N   GLY A  89      53.030  44.070  50.040  1.00  0.00           N
ATOM   1234  HN  GLY A  89      52.400  43.510  50.580  1.00  0.00           H
ATOM   1235  CA  GLY A  89      54.250  43.440  49.510  1.00  0.00           C
ATOM   1236  HA1 GLY A  89      55.140  44.000  49.750  1.00  0.00           H
ATOM   1237  HA2 GLY A  89      54.370  42.510  50.050  1.00  0.00           H
ATOM   1238  C   GLY A  89      54.330  43.280  48.020  1.00  0.00           C
ATOM   1239  O   GLY A  89      55.350  43.430  47.350  1.00  0.00           O
ATOM   1240  N   LEU A  90      53.150  42.940  47.450  1.00  0.00           N
ATOM   1241  HN  LEU A  90      52.400  42.810  48.100  1.00  0.00           H
ATOM   1242  CA  LEU A  90      52.930  42.720  46.040  1.00  0.00           C
ATOM   1243  HA  LEU A  90      53.790  42.170  45.670  1.00  0.00           H
ATOM   1244  CB  LEU A  90      51.590  42.020  45.880  1.00  0.00           C
ATOM   1245  HB1 LEU A  90      50.750  42.680  46.170  1.00  0.00           H
ATOM   1246  HB2 LEU A  90      51.470  41.060  46.420  1.00  0.00           H
ATOM   1247  CG  LEU A  90      51.290  41.640  44.420  1.00  0.00           C
ATOM   1248  HG  LEU A  90      51.520  42.430  43.680  1.00  0.00           H
ATOM   1249  CD1 LEU A  90      52.040  40.370  44.050  1.00  0.00           C
ATOM   1250 HD11 LEU A  90      52.200  39.690  44.920  1.00  0.00           H
ATOM   1251 HD12 LEU A  90      51.530  39.790  43.250  1.00  0.00           H
ATOM   1252 HD13 LEU A  90      53.040  40.660  43.670  1.00  0.00           H
ATOM   1253  CD2 LEU A  90      49.810  41.450  44.230  1.00  0.00           C
ATOM   1254 HD21 LEU A  90      49.250  40.730  44.860  1.00  0.00           H
ATOM   1255 HD22 LEU A  90      49.460  42.500  44.350  1.00  0.00           H
ATOM   1256 HD23 LEU A  90      49.540  41.260  43.170  1.00  0.00           H
ATOM   1257  C   LEU A  90      52.990  44.030  45.250  1.00  0.00           C
ATOM   1258  O   LEU A  90      53.710  44.140  44.280  1.00  0.00           O
ATOM   1259  N   LEU A  91      52.430  45.040  45.930  1.00  0.00           N
ATOM   1260  HN  LEU A  91      52.030  44.910  46.840  1.00  0.00           H
ATOM   1261  CA  LEU A  91      52.420  46.390  45.400  1.00  0.00           C
ATOM   1262  HA  LEU A  91      51.930  46.350  44.440  1.00  0.00           H
ATOM   1263  CB  LEU A  91      51.710  47.390  46.300  1.00  0.00           C
ATOM   1264  HB1 LEU A  91      51.800  48.350  45.730  1.00  0.00           H
ATOM   1265  HB2 LEU A  91      52.180  47.500  47.300  1.00  0.00           H
ATOM   1266  CG  LEU A  91      50.240  47.270  46.530  1.00  0.00           C
ATOM   1267  HG  LEU A  91      50.020  46.250  46.910  1.00  0.00           H
ATOM   1268  CD1 LEU A  91      49.740  48.200  47.650  1.00  0.00           C
ATOM   1269 HD11 LEU A  91      48.720  47.960  48.020  1.00  0.00           H
ATOM   1270 HD12 LEU A  91      50.340  47.920  48.540  1.00  0.00           H
ATOM   1271 HD13 LEU A  91      49.870  49.250  47.320  1.00  0.00           H
ATOM   1272  CD2 LEU A  91      49.340  47.530  45.350  1.00  0.00           C
ATOM   1273 HD21 LEU A  91      48.280  47.740  45.610  1.00  0.00           H
ATOM   1274 HD22 LEU A  91      49.670  48.450  44.830  1.00  0.00           H
ATOM   1275 HD23 LEU A  91      49.380  46.710  44.610  1.00  0.00           H
ATOM   1276  C   LEU A  91      53.880  46.860  45.150  1.00  0.00           C
ATOM   1277  O   LEU A  91      54.240  47.400  44.120  1.00  0.00           O
ATOM   1278  N   VAL A  92      54.740  46.670  46.160  1.00  0.00           N
ATOM   1279  HN  VAL A  92      54.340  46.250  46.970  1.00  0.00           H
ATOM   1280  CA  VAL A  92      56.160  47.010  46.090  1.00  0.00           C
ATOM   1281  HA  VAL A  92      56.220  48.060  45.860  1.00  0.00           H
ATOM   1282  CB  VAL A  92      56.840  46.900  47.470  1.00  0.00           C
ATOM   1283  HB  VAL A  92      56.620  45.900  47.900  1.00  0.00           H
ATOM   1284  CG1 VAL A  92      58.350  47.020  47.320  1.00  0.00           C
ATOM   1285 HG11 VAL A  92      58.830  46.900  48.310  1.00  0.00           H
ATOM   1286 HG12 VAL A  92      58.820  46.210  46.730  1.00  0.00           H
ATOM   1287 HG13 VAL A  92      58.590  47.830  46.590  1.00  0.00           H
ATOM   1288  CG2 VAL A  92      56.250  48.070  48.290  1.00  0.00           C
ATOM   1289 HG21 VAL A  92      56.370  49.110  47.940  1.00  0.00           H
ATOM   1290 HG22 VAL A  92      55.170  47.850  48.470  1.00  0.00           H
ATOM   1291 HG23 VAL A  92      56.650  48.070  49.320  1.00  0.00           H
ATOM   1292  C   VAL A  92      56.940  46.210  44.970  1.00  0.00           C
ATOM   1293  O   VAL A  92      57.680  46.710  44.130  1.00  0.00           O
ATOM   1294  N   GLU A  93      56.660  44.850  44.930  1.00  0.00           N
ATOM   1295  HN  GLU A  93      56.000  44.420  45.550  1.00  0.00           H
ATOM   1296  CA  GLU A  93      57.310  43.870  44.010  1.00  0.00           C
ATOM   1297  HA  GLU A  93      58.320  44.240  43.970  1.00  0.00           H
ATOM   1298  CB  GLU A  93      57.200  42.410  44.500  1.00  0.00           C
ATOM   1299  HB1 GLU A  93      57.370  41.640  43.710  1.00  0.00           H
ATOM   1300  HB2 GLU A  93      56.120  42.260  44.730  1.00  0.00           H
ATOM   1301  CG  GLU A  93      57.990  42.160  45.750  1.00  0.00           C
ATOM   1302  HG1 GLU A  93      57.720  41.140  46.080  1.00  0.00           H
ATOM   1303  HG2 GLU A  93      57.650  42.770  46.620  1.00  0.00           H
ATOM   1304  CD  GLU A  93      59.450  42.320  45.750  1.00  0.00           C
ATOM   1305  OE1 GLU A  93      60.160  41.850  46.670  1.00  0.00           O
ATOM   1306  OE2 GLU A  93      59.980  43.020  44.820  1.00  0.00           O
ATOM   1307  C   GLU A  93      56.870  44.000  42.540  1.00  0.00           C
ATOM   1308  O   GLU A  93      57.620  43.780  41.570  1.00  0.00           O
ATOM   1309  N   LEU A  94      55.670  44.520  42.280  1.00  0.00           N
ATOM   1310  HN  LEU A  94      55.010  44.650  43.020  1.00  0.00           H
ATOM   1311  CA  LEU A  94      55.260  44.690  40.860  1.00  0.00           C
ATOM   1312  HA  LEU A  94      55.900  44.110  40.210  1.00  0.00           H
ATOM   1313  CB  LEU A  94      53.770  44.220  40.720  1.00  0.00           C
ATOM   1314  HB1 LEU A  94      53.320  44.320  39.710  1.00  0.00           H
ATOM   1315  HB2 LEU A  94      53.080  44.770  41.390  1.00  0.00           H
ATOM   1316  CG  LEU A  94      53.460  42.670  40.970  1.00  0.00           C
ATOM   1317  HG  LEU A  94      53.780  42.320  41.970  1.00  0.00           H
ATOM   1318  CD1 LEU A  94      51.960  42.500  40.790  1.00  0.00           C
ATOM   1319 HD11 LEU A  94      51.320  42.960  41.570  1.00  0.00           H
ATOM   1320 HD12 LEU A  94      51.720  42.870  39.770  1.00  0.00           H
ATOM   1321 HD13 LEU A  94      51.790  41.400  40.770  1.00  0.00           H
ATOM   1322  CD2 LEU A  94      54.220  41.750  39.990  1.00  0.00           C
ATOM   1323 HD21 LEU A  94      55.300  41.600  40.160  1.00  0.00           H
ATOM   1324 HD22 LEU A  94      53.790  40.750  40.170  1.00  0.00           H
ATOM   1325 HD23 LEU A  94      53.970  42.090  38.960  1.00  0.00           H
ATOM   1326  C   LEU A  94      55.330  46.130  40.370  1.00  0.00           C
ATOM   1327  O   LEU A  94      55.050  46.500  39.190  1.00  0.00           O
ATOM   1328  N   SER A  95      55.750  47.110  41.280  1.00  0.00           N
ATOM   1329  HN  SER A  95      55.790  46.920  42.260  1.00  0.00           H
ATOM   1330  CA  SER A  95      55.860  48.530  40.950  1.00  0.00           C
ATOM   1331  HA  SER A  95      54.920  48.820  40.490  1.00  0.00           H
ATOM   1332  CB  SER A  95      56.230  49.370  42.260  1.00  0.00           C
ATOM   1333  HB1 SER A  95      57.080  49.000  42.870  1.00  0.00           H
ATOM   1334  HB2 SER A  95      55.350  49.340  42.940  1.00  0.00           H
ATOM   1335  OG  SER A  95      56.320  50.740  42.040  1.00  0.00           O
ATOM   1336  HG1 SER A  95      55.440  51.090  41.850  1.00  0.00           H
ATOM   1337  C   SER A  95      57.040  48.750  39.970  1.00  0.00           C
ATOM   1338  O   SER A  95      56.960  49.610  39.030  1.00  0.00           O
ATOM   1339  N   PRO A  96      58.240  48.080  39.970  1.00  0.00           N
ATOM   1340  CD  PRO A  96      58.890  47.400  41.210  1.00  0.00           C
ATOM   1341  HD1 PRO A  96      59.220  48.230  41.870  1.00  0.00           H
ATOM   1342  HD2 PRO A  96      58.200  46.610  41.550  1.00  0.00           H
ATOM   1343  CA  PRO A  96      59.320  48.330  38.900  1.00  0.00           C
ATOM   1344  HA  PRO A  96      59.430  49.400  38.820  1.00  0.00           H
ATOM   1345  CB  PRO A  96      60.630  47.590  39.380  1.00  0.00           C
ATOM   1346  HB1 PRO A  96      61.390  48.350  39.640  1.00  0.00           H
ATOM   1347  HB2 PRO A  96      61.120  46.970  38.600  1.00  0.00           H
ATOM   1348  CG  PRO A  96      60.170  46.740  40.590  1.00  0.00           C
ATOM   1349  HG1 PRO A  96      60.890  46.650  41.430  1.00  0.00           H
ATOM   1350  HG2 PRO A  96      59.960  45.720  40.200  1.00  0.00           H
ATOM   1351  C   PRO A  96      58.910  47.670  37.560  1.00  0.00           C
ATOM   1352  O   PRO A  96      59.240  48.210  36.510  1.00  0.00           O
ATOM   1353  N   LEU A  97      58.310  46.460  37.600  1.00  0.00           N
ATOM   1354  HN  LEU A  97      58.170  46.080  38.510  1.00  0.00           H
ATOM   1355  CA  LEU A  97      57.990  45.650  36.480  1.00  0.00           C
ATOM   1356  HA  LEU A  97      58.900  45.520  35.910  1.00  0.00           H
ATOM   1357  CB  LEU A  97      57.470  44.300  36.850  1.00  0.00           C
ATOM   1358  HB1 LEU A  97      57.170  43.640  36.010  1.00  0.00           H
ATOM   1359  HB2 LEU A  97      56.490  44.400  37.370  1.00  0.00           H
ATOM   1360  CG  LEU A  97      58.360  43.420  37.740  1.00  0.00           C
ATOM   1361  HG  LEU A  97      58.560  44.000  38.670  1.00  0.00           H
ATOM   1362  CD1 LEU A  97      57.650  42.050  38.090  1.00  0.00           C
ATOM   1363 HD11 LEU A  97      58.280  41.490  38.810  1.00  0.00           H
ATOM   1364 HD12 LEU A  97      56.720  42.280  38.670  1.00  0.00           H
ATOM   1365 HD13 LEU A  97      57.500  41.390  37.220  1.00  0.00           H
ATOM   1366  CD2 LEU A  97      59.610  43.120  37.030  1.00  0.00           C
ATOM   1367 HD21 LEU A  97      60.340  43.940  36.840  1.00  0.00           H
ATOM   1368 HD22 LEU A  97      60.200  42.370  37.580  1.00  0.00           H
ATOM   1369 HD23 LEU A  97      59.300  42.660  36.060  1.00  0.00           H
ATOM   1370  C   LEU A  97      57.030  46.330  35.440  1.00  0.00           C
ATOM   1371  O   LEU A  97      57.280  46.290  34.260  1.00  0.00           O
ATOM   1372  N   PHE A  98      55.980  47.120  35.920  1.00  0.00           N
ATOM   1373  HN  PHE A  98      55.990  47.190  36.910  1.00  0.00           H
ATOM   1374  CA  PHE A  98      55.010  47.750  35.020  1.00  0.00           C
ATOM   1375  HA  PHE A  98      55.330  47.600  34.000  1.00  0.00           H
ATOM   1376  CB  PHE A  98      53.600  47.150  35.140  1.00  0.00           C
ATOM   1377  HB1 PHE A  98      52.940  47.630  34.380  1.00  0.00           H
ATOM   1378  HB2 PHE A  98      53.180  47.170  36.170  1.00  0.00           H
ATOM   1379  CG  PHE A  98      53.820  45.660  34.900  1.00  0.00           C
ATOM   1380  CD1 PHE A  98      53.580  45.090  33.680  1.00  0.00           C
ATOM   1381  HD1 PHE A  98      53.320  45.670  32.810  1.00  0.00           H
ATOM   1382  CE1 PHE A  98      53.450  43.700  33.490  1.00  0.00           C
ATOM   1383  HE1 PHE A  98      53.170  43.330  32.510  1.00  0.00           H
ATOM   1384  CZ  PHE A  98      53.590  42.840  34.610  1.00  0.00           C
ATOM   1385  HZ  PHE A  98      53.490  41.770  34.570  1.00  0.00           H
ATOM   1386  CD2 PHE A  98      54.060  44.760  35.990  1.00  0.00           C
ATOM   1387  HD2 PHE A  98      54.190  45.250  36.940  1.00  0.00           H
ATOM   1388  CE2 PHE A  98      53.930  43.400  35.860  1.00  0.00           C
ATOM   1389  HE2 PHE A  98      54.090  42.800  36.740  1.00  0.00           H
ATOM   1390  C   PHE A  98      54.960  49.190  35.360  1.00  0.00           C
ATOM   1391  O   PHE A  98      54.090  49.580  36.070  1.00  0.00           O
ATOM   1392  N   PRO A  99      55.840  50.040  34.810  1.00  0.00           N
ATOM   1393  CD  PRO A  99      56.880  49.670  33.760  1.00  0.00           C
ATOM   1394  HD1 PRO A  99      57.570  48.930  34.200  1.00  0.00           H
ATOM   1395  HD2 PRO A  99      56.490  49.310  32.780  1.00  0.00           H
ATOM   1396  CA  PRO A  99      56.140  51.340  35.430  1.00  0.00           C
ATOM   1397  HA  PRO A  99      56.230  51.110  36.480  1.00  0.00           H
ATOM   1398  CB  PRO A  99      57.490  51.750  34.890  1.00  0.00           C
ATOM   1399  HB1 PRO A  99      58.330  51.450  35.570  1.00  0.00           H
ATOM   1400  HB2 PRO A  99      57.540  52.820  34.620  1.00  0.00           H
ATOM   1401  CG  PRO A  99      57.740  50.920  33.610  1.00  0.00           C
ATOM   1402  HG1 PRO A  99      58.820  50.760  33.410  1.00  0.00           H
ATOM   1403  HG2 PRO A  99      57.360  51.490  32.740  1.00  0.00           H
ATOM   1404  C   PRO A  99      55.070  52.300  35.190  1.00  0.00           C
ATOM   1405  O   PRO A  99      54.920  53.160  36.090  1.00  0.00           O
ATOM   1406  N   ASP A 100      54.340  52.220  34.050  1.00  0.00           N
ATOM   1407  HN  ASP A 100      54.620  51.450  33.480  1.00  0.00           H
ATOM   1408  CA  ASP A 100      53.280  53.140  33.590  1.00  0.00           C
ATOM   1409  HA  ASP A 100      53.510  54.050  34.130  1.00  0.00           H
ATOM   1410  CB  ASP A 100      53.460  53.310  32.090  1.00  0.00           C
ATOM   1411  HB1 ASP A 100      52.540  53.800  31.730  1.00  0.00           H
ATOM   1412  HB2 ASP A 100      53.520  52.300  31.620  1.00  0.00           H
ATOM   1413  CG  ASP A 100      54.760  53.990  31.670  1.00  0.00           C
ATOM   1414  OD1 ASP A 100      55.330  54.660  32.540  1.00  0.00           O
ATOM   1415  OD2 ASP A 100      55.180  53.890  30.540  1.00  0.00           O
ATOM   1416  C   ASP A 100      51.850  52.670  33.900  1.00  0.00           C
ATOM   1417  O   ASP A 100      50.850  53.280  33.590  1.00  0.00           O
ATOM   1418  N   THR A 101      51.760  51.490  34.600  1.00  0.00           N
ATOM   1419  HN  THR A 101      52.610  50.980  34.680  1.00  0.00           H
ATOM   1420  CA  THR A 101      50.500  50.870  35.020  1.00  0.00           C
ATOM   1421  HA  THR A 101      49.660  51.410  34.610  1.00  0.00           H
ATOM   1422  CB  THR A 101      50.320  49.460  34.520  1.00  0.00           C
ATOM   1423  HB  THR A 101      51.130  48.890  35.020  1.00  0.00           H
ATOM   1424  OG1 THR A 101      50.250  49.370  33.030  1.00  0.00           O
ATOM   1425  HG1 THR A 101      51.120  49.650  32.740  1.00  0.00           H
ATOM   1426  CG2 THR A 101      49.050  48.760  35.050  1.00  0.00           C
ATOM   1427 HG21 THR A 101      48.130  49.370  34.900  1.00  0.00           H
ATOM   1428 HG22 THR A 101      48.890  47.770  34.560  1.00  0.00           H
ATOM   1429 HG23 THR A 101      49.220  48.600  36.130  1.00  0.00           H
ATOM   1430  C   THR A 101      50.200  51.040  36.510  1.00  0.00           C
ATOM   1431  O   THR A 101      50.950  50.640  37.410  1.00  0.00           O
ATOM   1432  N   LEU A 102      49.060  51.620  36.790  1.00  0.00           N
ATOM   1433  HN  LEU A 102      48.420  51.890  36.080  1.00  0.00           H
ATOM   1434  CA  LEU A 102      48.660  52.040  38.110  1.00  0.00           C
ATOM   1435  HA  LEU A 102      49.500  52.310  38.730  1.00  0.00           H
ATOM   1436  CB  LEU A 102      47.690  53.320  38.110  1.00  0.00           C
ATOM   1437  HB1 LEU A 102      47.490  53.570  39.180  1.00  0.00           H
ATOM   1438  HB2 LEU A 102      46.790  53.050  37.520  1.00  0.00           H
ATOM   1439  CG  LEU A 102      48.220  54.620  37.540  1.00  0.00           C
ATOM   1440  HG  LEU A 102      48.440  54.310  36.490  1.00  0.00           H
ATOM   1441  CD1 LEU A 102      47.080  55.640  37.410  1.00  0.00           C
ATOM   1442 HD11 LEU A 102      47.320  56.680  37.080  1.00  0.00           H
ATOM   1443 HD12 LEU A 102      46.260  55.230  36.790  1.00  0.00           H
ATOM   1444 HD13 LEU A 102      46.610  55.880  38.390  1.00  0.00           H
ATOM   1445  CD2 LEU A 102      49.460  55.100  38.300  1.00  0.00           C
ATOM   1446 HD21 LEU A 102      49.340  55.110  39.410  1.00  0.00           H
ATOM   1447 HD22 LEU A 102      50.300  54.400  38.070  1.00  0.00           H
ATOM   1448 HD23 LEU A 102      49.760  56.120  37.980  1.00  0.00           H
ATOM   1449  C   LEU A 102      48.020  50.920  38.820  1.00  0.00           C
ATOM   1450  O   LEU A 102      47.170  50.260  38.300  1.00  0.00           O
ATOM   1451  N   ILE A 103      48.640  50.570  39.940  1.00  0.00           N
ATOM   1452  HN  ILE A 103      49.420  51.080  40.280  1.00  0.00           H
ATOM   1453  CA  ILE A 103      48.130  49.540  40.840  1.00  0.00           C
ATOM   1454  HA  ILE A 103      47.250  49.130  40.360  1.00  0.00           H
ATOM   1455  CB  ILE A 103      49.160  48.570  41.480  1.00  0.00           C
ATOM   1456  HB  ILE A 103      49.610  48.920  42.440  1.00  0.00           H
ATOM   1457  CG2 ILE A 103      48.420  47.190  41.680  1.00  0.00           C
ATOM   1458 HG21 ILE A 103      48.300  46.650  40.710  1.00  0.00           H
ATOM   1459 HG22 ILE A 103      49.120  46.560  42.270  1.00  0.00           H
ATOM   1460 HG23 ILE A 103      47.460  47.280  42.220  1.00  0.00           H
ATOM   1461  CG1 ILE A 103      50.360  48.410  40.580  1.00  0.00           C
ATOM   1462 HG11 ILE A 103      50.960  49.340  40.640  1.00  0.00           H
ATOM   1463 HG12 ILE A 103      50.200  48.280  39.480  1.00  0.00           H
ATOM   1464  CD  ILE A 103      51.240  47.240  40.970  1.00  0.00           C
ATOM   1465  HD1 ILE A 103      50.820  46.250  40.680  1.00  0.00           H
ATOM   1466  HD2 ILE A 103      52.260  47.280  40.540  1.00  0.00           H
ATOM   1467  HD3 ILE A 103      51.490  47.160  42.050  1.00  0.00           H
ATOM   1468  C   ILE A 103      47.550  50.170  42.080  1.00  0.00           C
ATOM   1469  O   ILE A 103      48.090  51.050  42.730  1.00  0.00           O
ATOM   1470  N   LEU A 104      46.410  49.680  42.520  1.00  0.00           N
ATOM   1471  HN  LEU A 104      45.830  49.120  41.930  1.00  0.00           H
ATOM   1472  CA  LEU A 104      45.810  50.170  43.720  1.00  0.00           C
ATOM   1473  HA  LEU A 104      46.280  50.970  44.270  1.00  0.00           H
ATOM   1474  CB  LEU A 104      44.450  50.730  43.300  1.00  0.00           C
ATOM   1475  HB1 LEU A 104      43.910  49.910  42.780  1.00  0.00           H
ATOM   1476  HB2 LEU A 104      44.590  51.660  42.700  1.00  0.00           H
ATOM   1477  CG  LEU A 104      43.640  51.140  44.550  1.00  0.00           C
ATOM   1478  HG  LEU A 104      43.400  50.280  45.210  1.00  0.00           H
ATOM   1479  CD1 LEU A 104      44.380  52.250  45.340  1.00  0.00           C
ATOM   1480 HD11 LEU A 104      45.080  51.790  46.070  1.00  0.00           H
ATOM   1481 HD12 LEU A 104      45.030  52.920  44.720  1.00  0.00           H
ATOM   1482 HD13 LEU A 104      43.670  52.930  45.850  1.00  0.00           H
ATOM   1483  CD2 LEU A 104      42.260  51.590  44.110  1.00  0.00           C
ATOM   1484 HD21 LEU A 104      41.750  50.640  43.850  1.00  0.00           H
ATOM   1485 HD22 LEU A 104      41.700  52.080  44.930  1.00  0.00           H
ATOM   1486 HD23 LEU A 104      42.380  52.250  43.230  1.00  0.00           H
ATOM   1487  C   LEU A 104      45.540  48.980  44.720  1.00  0.00           C
ATOM   1488  O   LEU A 104      45.100  47.880  44.450  1.00  0.00           O
ATOM   1489  N   GLY A 105      45.950  49.130  46.000  1.00  0.00           N
ATOM   1490  HN  GLY A 105      46.490  49.950  46.180  1.00  0.00           H
ATOM   1491  CA  GLY A 105      45.740  48.230  47.090  1.00  0.00           C
ATOM   1492  HA1 GLY A 105      45.530  47.250  46.690  1.00  0.00           H
ATOM   1493  HA2 GLY A 105      46.670  48.260  47.640  1.00  0.00           H
ATOM   1494  C   GLY A 105      44.640  48.570  48.030  1.00  0.00           C
ATOM   1495  O   GLY A 105      44.560  49.690  48.520  1.00  0.00           O
ATOM   1496  N   LEU A 106      43.740  47.580  48.190  1.00  0.00           N
ATOM   1497  HN  LEU A 106      43.860  46.660  47.820  1.00  0.00           H
ATOM   1498  CA  LEU A 106      42.610  47.880  48.980  1.00  0.00           C
ATOM   1499  HA  LEU A 106      42.610  48.910  49.310  1.00  0.00           H
ATOM   1500  CB  LEU A 106      41.290  47.610  48.300  1.00  0.00           C
ATOM   1501  HB1 LEU A 106      40.430  47.870  48.950  1.00  0.00           H
ATOM   1502  HB2 LEU A 106      41.170  46.550  48.000  1.00  0.00           H
ATOM   1503  CG  LEU A 106      41.160  48.430  46.990  1.00  0.00           C
ATOM   1504  HG  LEU A 106      42.180  48.390  46.540  1.00  0.00           H
ATOM   1505  CD1 LEU A 106      40.350  47.600  45.990  1.00  0.00           C
ATOM   1506 HD11 LEU A 106      40.420  48.190  45.050  1.00  0.00           H
ATOM   1507 HD12 LEU A 106      40.810  46.620  45.740  1.00  0.00           H
ATOM   1508 HD13 LEU A 106      39.300  47.600  46.360  1.00  0.00           H
ATOM   1509  CD2 LEU A 106      40.780  49.860  47.140  1.00  0.00           C
ATOM   1510 HD21 LEU A 106      40.820  50.360  46.150  1.00  0.00           H
ATOM   1511 HD22 LEU A 106      39.770  50.040  47.570  1.00  0.00           H
ATOM   1512 HD23 LEU A 106      41.520  50.410  47.750  1.00  0.00           H
ATOM   1513  C   LEU A 106      42.710  47.070  50.250  1.00  0.00           C
ATOM   1514  O   LEU A 106      42.780  45.830  50.170  1.00  0.00           O
ATOM   1515  N   GLU A 107      42.630  47.710  51.440  1.00  0.00           N
ATOM   1516  HN  GLU A 107      42.600  48.710  51.480  1.00  0.00           H
ATOM   1517  CA  GLU A 107      42.730  47.070  52.680  1.00  0.00           C
ATOM   1518  HA  GLU A 107      42.350  46.060  52.580  1.00  0.00           H
ATOM   1519  CB  GLU A 107      44.150  47.110  53.170  1.00  0.00           C
ATOM   1520  HB1 GLU A 107      44.430  48.160  53.380  1.00  0.00           H
ATOM   1521  HB2 GLU A 107      44.870  46.690  52.430  1.00  0.00           H
ATOM   1522  CG  GLU A 107      44.410  46.370  54.530  1.00  0.00           C
ATOM   1523  HG1 GLU A 107      44.040  47.000  55.370  1.00  0.00           H
ATOM   1524  HG2 GLU A 107      45.480  46.170  54.710  1.00  0.00           H
ATOM   1525  CD  GLU A 107      43.790  45.000  54.590  1.00  0.00           C
ATOM   1526  OE1 GLU A 107      42.940  44.760  55.510  1.00  0.00           O
ATOM   1527  OE2 GLU A 107      43.940  44.180  53.700  1.00  0.00           O
ATOM   1528  C   GLU A 107      41.600  47.540  53.460  1.00  0.00           C
ATOM   1529  O   GLU A 107      41.290  48.730  53.440  1.00  0.00           O
ATOM   1530  N   ILE A 108      40.980  46.690  54.270  1.00  0.00           N
ATOM   1531  HN  ILE A 108      41.300  45.740  54.290  1.00  0.00           H
ATOM   1532  CA  ILE A 108      39.890  47.070  55.120  1.00  0.00           C
ATOM   1533  HA  ILE A 108      39.320  47.870  54.670  1.00  0.00           H
ATOM   1534  CB  ILE A 108      38.810  46.060  55.320  1.00  0.00           C
ATOM   1535  HB  ILE A 108      38.340  45.730  54.370  1.00  0.00           H
ATOM   1536  CG2 ILE A 108      39.470  44.830  55.970  1.00  0.00           C
ATOM   1537 HG21 ILE A 108      38.670  44.070  55.890  1.00  0.00           H
ATOM   1538 HG22 ILE A 108      40.380  44.550  55.390  1.00  0.00           H
ATOM   1539 HG23 ILE A 108      39.700  45.080  57.030  1.00  0.00           H
ATOM   1540  CG1 ILE A 108      37.730  46.600  56.250  1.00  0.00           C
ATOM   1541 HG11 ILE A 108      37.510  47.680  56.090  1.00  0.00           H
ATOM   1542 HG12 ILE A 108      38.050  46.570  57.310  1.00  0.00           H
ATOM   1543  CD  ILE A 108      36.470  45.690  56.110  1.00  0.00           C
ATOM   1544  HD1 ILE A 108      35.500  46.190  56.320  1.00  0.00           H
ATOM   1545  HD2 ILE A 108      36.330  45.120  55.160  1.00  0.00           H
ATOM   1546  HD3 ILE A 108      36.630  44.970  56.940  1.00  0.00           H
ATOM   1547  C   ILE A 108      40.500  47.700  56.410  1.00  0.00           C
ATOM   1548  O   ILE A 108      39.930  48.590  56.960  1.00  0.00           O
ATOM   1549  N   ARG A 109      41.590  47.140  56.970  1.00  0.00           N
ATOM   1550  HN  ARG A 109      42.030  46.420  56.450  1.00  0.00           H
ATOM   1551  CA  ARG A 109      42.030  47.260  58.370  1.00  0.00           C
ATOM   1552  HA  ARG A 109      41.230  47.250  59.100  1.00  0.00           H
ATOM   1553  CB  ARG A 109      42.850  46.100  58.660  1.00  0.00           C
ATOM   1554  HB1 ARG A 109      43.560  46.310  59.490  1.00  0.00           H
ATOM   1555  HB2 ARG A 109      43.460  45.940  57.740  1.00  0.00           H
ATOM   1556  CG  ARG A 109      42.100  44.810  58.910  1.00  0.00           C
ATOM   1557  HG1 ARG A 109      41.580  44.480  57.980  1.00  0.00           H
ATOM   1558  HG2 ARG A 109      41.350  45.010  59.720  1.00  0.00           H
ATOM   1559  CD  ARG A 109      43.070  43.680  59.380  1.00  0.00           C
ATOM   1560  HD1 ARG A 109      42.620  42.720  59.720  1.00  0.00           H
ATOM   1561  HD2 ARG A 109      43.760  44.100  60.140  1.00  0.00           H
ATOM   1562  NE  ARG A 109      43.850  43.470  58.200  1.00  0.00           N
ATOM   1563  HE  ARG A 109      43.450  43.720  57.320  1.00  0.00           H
ATOM   1564  CZ  ARG A 109      44.910  42.670  58.170  1.00  0.00           C
ATOM   1565  NH1 ARG A 109      45.450  42.060  59.230  1.00  0.00           N
ATOM   1566 HH11 ARG A 109      45.080  42.230  60.140  1.00  0.00           H
ATOM   1567 HH12 ARG A 109      46.310  41.550  59.130  1.00  0.00           H
ATOM   1568  NH2 ARG A 109      45.490  42.380  57.060  1.00  0.00           N
ATOM   1569 HH21 ARG A 109      44.930  42.470  56.240  1.00  0.00           H
ATOM   1570 HH22 ARG A 109      46.340  41.860  57.000  1.00  0.00           H
ATOM   1571  C   ARG A 109      42.800  48.550  58.570  1.00  0.00           C
ATOM   1572  O   ARG A 109      43.560  49.040  57.740  1.00  0.00           O
ATOM   1573  N   VAL A 110      42.500  49.290  59.630  1.00  0.00           N
ATOM   1574  HN  VAL A 110      41.770  48.940  60.220  1.00  0.00           H
ATOM   1575  CA  VAL A 110      42.920  50.650  59.870  1.00  0.00           C
ATOM   1576  HA  VAL A 110      42.500  51.260  59.080  1.00  0.00           H
ATOM   1577  CB  VAL A 110      42.280  51.270  61.100  1.00  0.00           C
ATOM   1578  HB  VAL A 110      42.220  50.510  61.910  1.00  0.00           H
ATOM   1579  CG1 VAL A 110      43.190  52.390  61.670  1.00  0.00           C
ATOM   1580 HG11 VAL A 110      43.540  53.180  60.970  1.00  0.00           H
ATOM   1581 HG12 VAL A 110      42.700  52.900  62.530  1.00  0.00           H
ATOM   1582 HG13 VAL A 110      44.130  52.020  62.120  1.00  0.00           H
ATOM   1583  CG2 VAL A 110      40.830  51.820  60.940  1.00  0.00           C
ATOM   1584 HG21 VAL A 110      40.720  52.610  60.170  1.00  0.00           H
ATOM   1585 HG22 VAL A 110      40.280  50.960  60.510  1.00  0.00           H
ATOM   1586 HG23 VAL A 110      40.250  52.120  61.840  1.00  0.00           H
ATOM   1587  C   VAL A 110      44.450  50.850  59.950  1.00  0.00           C
ATOM   1588  O   VAL A 110      45.040  51.710  59.300  1.00  0.00           O
ATOM   1589  N   LYS A 111      45.160  49.940  60.760  1.00  0.00           N
ATOM   1590  HN  LYS A 111      44.690  49.240  61.290  1.00  0.00           H
ATOM   1591  CA  LYS A 111      46.470  50.250  61.040  1.00  0.00           C
ATOM   1592  HA  LYS A 111      46.600  51.300  61.250  1.00  0.00           H
ATOM   1593  CB  LYS A 111      46.840  49.460  62.300  1.00  0.00           C
ATOM   1594  HB1 LYS A 111      47.910  49.670  62.490  1.00  0.00           H
ATOM   1595  HB2 LYS A 111      46.670  48.380  62.100  1.00  0.00           H
ATOM   1596  CG  LYS A 111      45.940  49.820  63.540  1.00  0.00           C
ATOM   1597  HG1 LYS A 111      44.860  49.590  63.380  1.00  0.00           H
ATOM   1598  HG2 LYS A 111      46.000  50.910  63.700  1.00  0.00           H
ATOM   1599  CD  LYS A 111      46.390  49.090  64.840  1.00  0.00           C
ATOM   1600  HD1 LYS A 111      46.040  48.040  64.750  1.00  0.00           H
ATOM   1601  HD2 LYS A 111      47.490  49.130  64.910  1.00  0.00           H
ATOM   1602  CE  LYS A 111      45.850  49.670  66.160  1.00  0.00           C
ATOM   1603  HE1 LYS A 111      44.800  49.970  65.950  1.00  0.00           H
ATOM   1604  HE2 LYS A 111      46.470  50.580  66.320  1.00  0.00           H
ATOM   1605  NZ  LYS A 111      46.010  48.740  67.310  1.00  0.00           N
ATOM   1606  HZ1 LYS A 111      45.690  49.160  68.210  1.00  0.00           H
ATOM   1607  HZ2 LYS A 111      45.530  47.850  67.090  1.00  0.00           H
ATOM   1608  HZ3 LYS A 111      47.020  48.540  67.310  1.00  0.00           H
ATOM   1609  C   LYS A 111      47.330  49.740  59.880  1.00  0.00           C
ATOM   1610  O   LYS A 111      48.400  50.260  59.490  1.00  0.00           O
ATOM   1611  N   VAL A 112      46.860  48.670  59.190  1.00  0.00           N
ATOM   1612  HN  VAL A 112      45.980  48.250  59.400  1.00  0.00           H
ATOM   1613  CA  VAL A 112      47.610  47.980  58.080  1.00  0.00           C
ATOM   1614  HA  VAL A 112      48.670  48.000  58.280  1.00  0.00           H
ATOM   1615  CB  VAL A 112      47.080  46.530  57.880  1.00  0.00           C
ATOM   1616  HB  VAL A 112      46.030  46.510  57.530  1.00  0.00           H
ATOM   1617  CG1 VAL A 112      47.990  45.950  56.820  1.00  0.00           C
ATOM   1618 HG11 VAL A 112      47.750  44.880  56.670  1.00  0.00           H
ATOM   1619 HG12 VAL A 112      47.740  46.310  55.790  1.00  0.00           H
ATOM   1620 HG13 VAL A 112      49.080  46.110  56.990  1.00  0.00           H
ATOM   1621  CG2 VAL A 112      47.210  45.890  59.240  1.00  0.00           C
ATOM   1622 HG21 VAL A 112      46.470  46.400  59.900  1.00  0.00           H
ATOM   1623 HG22 VAL A 112      47.020  44.800  59.360  1.00  0.00           H
ATOM   1624 HG23 VAL A 112      48.220  46.140  59.640  1.00  0.00           H
ATOM   1625  C   VAL A 112      47.520  48.750  56.800  1.00  0.00           C
ATOM   1626  O   VAL A 112      48.500  49.000  56.050  1.00  0.00           O
ATOM   1627  N   SER A 113      46.360  49.400  56.470  1.00  0.00           N
ATOM   1628  HN  SER A 113      45.590  49.360  57.110  1.00  0.00           H
ATOM   1629  CA  SER A 113      46.260  50.320  55.280  1.00  0.00           C
ATOM   1630  HA  SER A 113      46.690  49.860  54.400  1.00  0.00           H
ATOM   1631  CB  SER A 113      44.750  50.700  54.920  1.00  0.00           C
ATOM   1632  HB1 SER A 113      44.190  49.760  54.740  1.00  0.00           H
ATOM   1633  HB2 SER A 113      44.630  51.400  54.070  1.00  0.00           H
ATOM   1634  OG  SER A 113      44.050  51.340  55.930  1.00  0.00           O
ATOM   1635  HG1 SER A 113      43.670  50.680  56.520  1.00  0.00           H
ATOM   1636  C   SER A 113      47.080  51.480  55.460  1.00  0.00           C
ATOM   1637  O   SER A 113      47.780  51.950  54.520  1.00  0.00           O
ATOM   1638  N   ASP A 114      47.100  52.010  56.740  1.00  0.00           N
ATOM   1639  HN  ASP A 114      46.690  51.540  57.510  1.00  0.00           H
ATOM   1640  CA  ASP A 114      47.920  53.170  57.160  1.00  0.00           C
ATOM   1641  HA  ASP A 114      47.640  53.970  56.490  1.00  0.00           H
ATOM   1642  CB  ASP A 114      47.410  53.470  58.700  1.00  0.00           C
ATOM   1643  HB1 ASP A 114      47.510  52.590  59.360  1.00  0.00           H
ATOM   1644  HB2 ASP A 114      46.330  53.750  58.620  1.00  0.00           H
ATOM   1645  CG  ASP A 114      48.150  54.660  59.270  1.00  0.00           C
ATOM   1646  OD1 ASP A 114      48.450  55.580  58.450  1.00  0.00           O
ATOM   1647  OD2 ASP A 114      48.240  54.740  60.530  1.00  0.00           O
ATOM   1648  C   ASP A 114      49.390  52.930  56.940  1.00  0.00           C
ATOM   1649  O   ASP A 114      50.070  53.740  56.300  1.00  0.00           O
ATOM   1650  N   TYR A 115      49.820  51.690  57.250  1.00  0.00           N
ATOM   1651  HN  TYR A 115      49.160  51.010  57.580  1.00  0.00           H
ATOM   1652  CA  TYR A 115      51.160  51.310  56.980  1.00  0.00           C
ATOM   1653  HA  TYR A 115      51.860  51.940  57.530  1.00  0.00           H
ATOM   1654  CB  TYR A 115      51.430  49.940  57.720  1.00  0.00           C
ATOM   1655  HB1 TYR A 115      50.760  49.080  57.480  1.00  0.00           H
ATOM   1656  HB2 TYR A 115      51.210  50.050  58.800  1.00  0.00           H
ATOM   1657  CG  TYR A 115      52.810  49.350  57.470  1.00  0.00           C
ATOM   1658  CD1 TYR A 115      53.110  48.590  56.230  1.00  0.00           C
ATOM   1659  HD1 TYR A 115      52.270  48.540  55.550  1.00  0.00           H
ATOM   1660  CE1 TYR A 115      54.290  47.890  56.040  1.00  0.00           C
ATOM   1661  HE1 TYR A 115      54.430  47.260  55.170  1.00  0.00           H
ATOM   1662  CZ  TYR A 115      55.290  48.090  57.000  1.00  0.00           C
ATOM   1663  OH  TYR A 115      56.530  47.580  56.680  1.00  0.00           O
ATOM   1664  HH  TYR A 115      57.180  47.910  57.310  1.00  0.00           H
ATOM   1665  CD2 TYR A 115      53.780  49.380  58.470  1.00  0.00           C
ATOM   1666  HD2 TYR A 115      53.530  49.910  59.380  1.00  0.00           H
ATOM   1667  CE2 TYR A 115      55.030  48.800  58.190  1.00  0.00           C
ATOM   1668  HE2 TYR A 115      55.810  48.920  58.930  1.00  0.00           H
ATOM   1669  C   TYR A 115      51.650  51.380  55.560  1.00  0.00           C
ATOM   1670  O   TYR A 115      52.670  51.900  55.250  1.00  0.00           O
ATOM   1671  N   VAL A 116      50.870  50.850  54.640  1.00  0.00           N
ATOM   1672  HN  VAL A 116      49.940  50.520  54.790  1.00  0.00           H
ATOM   1673  CA  VAL A 116      51.100  50.890  53.160  1.00  0.00           C
ATOM   1674  HA  VAL A 116      52.130  50.590  53.090  1.00  0.00           H
ATOM   1675  CB  VAL A 116      50.140  49.930  52.410  1.00  0.00           C
ATOM   1676  HB  VAL A 116      49.080  50.260  52.560  1.00  0.00           H
ATOM   1677  CG1 VAL A 116      50.480  49.960  50.890  1.00  0.00           C
ATOM   1678 HG11 VAL A 116      49.910  49.130  50.410  1.00  0.00           H
ATOM   1679 HG12 VAL A 116      50.140  50.930  50.470  1.00  0.00           H
ATOM   1680 HG13 VAL A 116      51.580  49.920  50.750  1.00  0.00           H
ATOM   1681  CG2 VAL A 116      50.430  48.560  52.940  1.00  0.00           C
ATOM   1682 HG21 VAL A 116      51.530  48.420  52.970  1.00  0.00           H
ATOM   1683 HG22 VAL A 116      49.960  48.530  53.950  1.00  0.00           H
ATOM   1684 HG23 VAL A 116      49.860  47.810  52.360  1.00  0.00           H
ATOM   1685  C   VAL A 116      51.160  52.300  52.550  1.00  0.00           C
ATOM   1686  O   VAL A 116      52.020  52.720  51.780  1.00  0.00           O
ATOM   1687  N   GLN A 117      50.240  53.160  53.030  1.00  0.00           N
ATOM   1688  HN  GLN A 117      49.670  53.010  53.840  1.00  0.00           H
ATOM   1689  CA  GLN A 117      50.290  54.560  52.640  1.00  0.00           C
ATOM   1690  HA  GLN A 117      50.280  54.610  51.560  1.00  0.00           H
ATOM   1691  CB  GLN A 117      49.020  55.210  53.280  1.00  0.00           C
ATOM   1692  HB1 GLN A 117      49.160  56.310  53.220  1.00  0.00           H
ATOM   1693  HB2 GLN A 117      48.930  54.910  54.340  1.00  0.00           H
ATOM   1694  CG  GLN A 117      47.720  54.800  52.510  1.00  0.00           C
ATOM   1695  HG1 GLN A 117      47.580  53.700  52.480  1.00  0.00           H
ATOM   1696  HG2 GLN A 117      47.690  55.200  51.480  1.00  0.00           H
ATOM   1697  CD  GLN A 117      46.490  55.240  53.280  1.00  0.00           C
ATOM   1698  OE1 GLN A 117      46.470  55.770  54.400  1.00  0.00           O
ATOM   1699  NE2 GLN A 117      45.300  55.140  52.660  1.00  0.00           N
ATOM   1700 HE21 GLN A 117      45.190  54.840  51.710  1.00  0.00           H
ATOM   1701 HE22 GLN A 117      44.450  55.320  53.160  1.00  0.00           H
ATOM   1702  C   GLN A 117      51.560  55.250  53.070  1.00  0.00           C
ATOM   1703  O   GLN A 117      52.250  55.980  52.310  1.00  0.00           O
ATOM   1704  N   ASP A 118      52.020  55.060  54.350  1.00  0.00           N
ATOM   1705  HN  ASP A 118      51.440  54.640  55.050  1.00  0.00           H
ATOM   1706  CA  ASP A 118      53.360  55.590  54.810  1.00  0.00           C
ATOM   1707  HA  ASP A 118      53.430  56.600  54.420  1.00  0.00           H
ATOM   1708  CB  ASP A 118      53.560  55.540  56.420  1.00  0.00           C
ATOM   1709  HB1 ASP A 118      54.570  55.290  56.810  1.00  0.00           H
ATOM   1710  HB2 ASP A 118      52.830  54.740  56.650  1.00  0.00           H
ATOM   1711  CG  ASP A 118      53.130  56.780  57.120  1.00  0.00           C
ATOM   1712  OD1 ASP A 118      52.770  57.730  56.410  1.00  0.00           O
ATOM   1713  OD2 ASP A 118      53.120  56.840  58.350  1.00  0.00           O
ATOM   1714  C   ASP A 118      54.530  54.840  54.280  1.00  0.00           C
ATOM   1715  O   ASP A 118      55.600  55.380  53.960  1.00  0.00           O
ATOM   1716  N   ARG A 119      54.560  53.540  54.100  1.00  0.00           N
ATOM   1717  HN  ARG A 119      53.750  53.050  54.420  1.00  0.00           H
ATOM   1718  CA  ARG A 119      55.580  52.810  53.390  1.00  0.00           C
ATOM   1719  HA  ARG A 119      56.540  53.020  53.850  1.00  0.00           H
ATOM   1720  CB  ARG A 119      55.340  51.260  53.560  1.00  0.00           C
ATOM   1721  HB1 ARG A 119      54.300  50.990  53.300  1.00  0.00           H
ATOM   1722  HB2 ARG A 119      55.380  50.970  54.630  1.00  0.00           H
ATOM   1723  CG  ARG A 119      56.340  50.420  52.710  1.00  0.00           C
ATOM   1724  HG1 ARG A 119      57.390  50.780  52.730  1.00  0.00           H
ATOM   1725  HG2 ARG A 119      56.040  50.620  51.660  1.00  0.00           H
ATOM   1726  CD  ARG A 119      56.140  48.930  53.000  1.00  0.00           C
ATOM   1727  HD1 ARG A 119      55.050  48.710  52.970  1.00  0.00           H
ATOM   1728  HD2 ARG A 119      56.560  48.740  54.010  1.00  0.00           H
ATOM   1729  NE  ARG A 119      56.900  48.120  51.990  1.00  0.00           N
ATOM   1730  HE  ARG A 119      57.820  48.480  51.830  1.00  0.00           H
ATOM   1731  CZ  ARG A 119      56.810  46.800  51.780  1.00  0.00           C
ATOM   1732  NH1 ARG A 119      55.700  46.080  51.960  1.00  0.00           N
ATOM   1733 HH11 ARG A 119      54.940  46.530  52.420  1.00  0.00           H
ATOM   1734 HH12 ARG A 119      55.870  45.100  52.090  1.00  0.00           H
ATOM   1735  NH2 ARG A 119      57.900  46.200  51.390  1.00  0.00           N
ATOM   1736 HH21 ARG A 119      58.730  46.750  51.400  1.00  0.00           H
ATOM   1737 HH22 ARG A 119      57.960  45.200  51.300  1.00  0.00           H
ATOM   1738  C   ARG A 119      55.770  53.340  51.970  1.00  0.00           C
ATOM   1739  O   ARG A 119      56.900  53.420  51.580  1.00  0.00           O
ATOM   1740  N   ILE A 120      54.670  53.540  51.210  1.00  0.00           N
ATOM   1741  HN  ILE A 120      53.800  53.290  51.620  1.00  0.00           H
ATOM   1742  CA  ILE A 120      54.650  54.080  49.870  1.00  0.00           C
ATOM   1743  HA  ILE A 120      55.370  53.560  49.260  1.00  0.00           H
ATOM   1744  CB  ILE A 120      53.350  53.880  49.050  1.00  0.00           C
ATOM   1745  HB  ILE A 120      52.490  54.370  49.560  1.00  0.00           H
ATOM   1746  CG2 ILE A 120      53.480  54.540  47.650  1.00  0.00           C
ATOM   1747 HG21 ILE A 120      52.470  54.550  47.190  1.00  0.00           H
ATOM   1748 HG22 ILE A 120      53.810  55.600  47.670  1.00  0.00           H
ATOM   1749 HG23 ILE A 120      54.190  53.960  47.020  1.00  0.00           H
ATOM   1750  CG1 ILE A 120      53.190  52.380  48.880  1.00  0.00           C
ATOM   1751 HG11 ILE A 120      53.390  51.910  49.870  1.00  0.00           H
ATOM   1752 HG12 ILE A 120      53.840  51.840  48.160  1.00  0.00           H
ATOM   1753  CD  ILE A 120      51.870  52.040  48.320  1.00  0.00           C
ATOM   1754  HD1 ILE A 120      51.080  52.520  48.940  1.00  0.00           H
ATOM   1755  HD2 ILE A 120      51.730  52.510  47.330  1.00  0.00           H
ATOM   1756  HD3 ILE A 120      51.790  50.950  48.110  1.00  0.00           H
ATOM   1757  C   ILE A 120      55.110  55.550  49.950  1.00  0.00           C
ATOM   1758  O   ILE A 120      55.920  56.000  49.160  1.00  0.00           O
ATOM   1759  N   ARG A 121      54.670  56.320  51.010  1.00  0.00           N
ATOM   1760  HN  ARG A 121      54.020  56.030  51.710  1.00  0.00           H
ATOM   1761  CA  ARG A 121      55.100  57.700  51.160  1.00  0.00           C
ATOM   1762  HA  ARG A 121      54.780  58.290  50.310  1.00  0.00           H
ATOM   1763  CB  ARG A 121      54.490  58.350  52.390  1.00  0.00           C
ATOM   1764  HB1 ARG A 121      54.910  57.900  53.320  1.00  0.00           H
ATOM   1765  HB2 ARG A 121      53.420  58.060  52.420  1.00  0.00           H
ATOM   1766  CG  ARG A 121      54.570  59.880  52.370  1.00  0.00           C
ATOM   1767  HG1 ARG A 121      53.900  60.270  51.590  1.00  0.00           H
ATOM   1768  HG2 ARG A 121      55.590  60.220  52.090  1.00  0.00           H
ATOM   1769  CD  ARG A 121      54.110  60.630  53.660  1.00  0.00           C
ATOM   1770  HD1 ARG A 121      54.380  61.710  53.630  1.00  0.00           H
ATOM   1771  HD2 ARG A 121      54.710  60.130  54.460  1.00  0.00           H
ATOM   1772  NE  ARG A 121      52.690  60.510  53.910  1.00  0.00           N
ATOM   1773  HE  ARG A 121      52.170  59.750  53.520  1.00  0.00           H
ATOM   1774  CZ  ARG A 121      51.980  61.290  54.740  1.00  0.00           C
ATOM   1775  NH1 ARG A 121      52.590  62.180  55.490  1.00  0.00           N
ATOM   1776 HH11 ARG A 121      53.550  62.250  55.230  1.00  0.00           H
ATOM   1777 HH12 ARG A 121      52.010  62.750  56.090  1.00  0.00           H
ATOM   1778  NH2 ARG A 121      50.680  61.160  54.780  1.00  0.00           N
ATOM   1779 HH21 ARG A 121      50.170  60.570  54.150  1.00  0.00           H
ATOM   1780 HH22 ARG A 121      50.080  61.880  55.140  1.00  0.00           H
ATOM   1781  C   ARG A 121      56.650  57.820  51.330  1.00  0.00           C
ATOM   1782  O   ARG A 121      57.290  58.690  50.810  1.00  0.00           O
ATOM   1783  N   ALA A 122      57.160  56.940  52.150  1.00  0.00           N
ATOM   1784  HN  ALA A 122      56.550  56.350  52.670  1.00  0.00           H
ATOM   1785  CA  ALA A 122      58.560  56.760  52.390  1.00  0.00           C
ATOM   1786  HA  ALA A 122      59.110  57.640  52.680  1.00  0.00           H
ATOM   1787  CB  ALA A 122      58.750  55.720  53.520  1.00  0.00           C
ATOM   1788  HB1 ALA A 122      59.770  55.450  53.880  1.00  0.00           H
ATOM   1789  HB2 ALA A 122      58.300  56.080  54.470  1.00  0.00           H
ATOM   1790  HB3 ALA A 122      58.250  54.760  53.260  1.00  0.00           H
ATOM   1791  C   ALA A 122      59.380  56.240  51.140  1.00  0.00           C
ATOM   1792  O   ALA A 122      60.440  56.740  50.830  1.00  0.00           O
ATOM   1793  N   LEU A 123      58.860  55.180  50.430  1.00  0.00           N
ATOM   1794  HN  LEU A 123      57.980  54.790  50.680  1.00  0.00           H
ATOM   1795  CA  LEU A 123      59.480  54.860  49.130  1.00  0.00           C
ATOM   1796  HA  LEU A 123      60.490  54.570  49.400  1.00  0.00           H
ATOM   1797  CB  LEU A 123      58.770  53.630  48.500  1.00  0.00           C
ATOM   1798  HB1 LEU A 123      59.170  53.460  47.480  1.00  0.00           H
ATOM   1799  HB2 LEU A 123      57.680  53.830  48.610  1.00  0.00           H
ATOM   1800  CG  LEU A 123      59.050  52.260  49.140  1.00  0.00           C
ATOM   1801  HG  LEU A 123      58.950  52.440  50.230  1.00  0.00           H
ATOM   1802  CD1 LEU A 123      57.990  51.290  48.620  1.00  0.00           C
ATOM   1803 HD11 LEU A 123      57.970  50.270  49.070  1.00  0.00           H
ATOM   1804 HD12 LEU A 123      57.020  51.800  48.810  1.00  0.00           H
ATOM   1805 HD13 LEU A 123      58.030  51.030  47.540  1.00  0.00           H
ATOM   1806  CD2 LEU A 123      60.470  51.820  48.750  1.00  0.00           C
ATOM   1807 HD21 LEU A 123      60.830  50.900  49.240  1.00  0.00           H
ATOM   1808 HD22 LEU A 123      60.390  51.580  47.670  1.00  0.00           H
ATOM   1809 HD23 LEU A 123      61.210  52.640  48.880  1.00  0.00           H
ATOM   1810  C   LEU A 123      59.490  55.890  48.030  1.00  0.00           C
ATOM   1811  O   LEU A 123      60.420  55.980  47.230  1.00  0.00           O
ATOM   1812  N   ARG A 124      58.370  56.710  47.890  1.00  0.00           N
ATOM   1813  HN  ARG A 124      57.500  56.460  48.320  1.00  0.00           H
ATOM   1814  CA  ARG A 124      58.300  57.920  47.000  1.00  0.00           C
ATOM   1815  HA  ARG A 124      58.590  57.740  45.980  1.00  0.00           H
ATOM   1816  CB  ARG A 124      56.790  58.380  46.920  1.00  0.00           C
ATOM   1817  HB1 ARG A 124      56.710  59.270  46.250  1.00  0.00           H
ATOM   1818  HB2 ARG A 124      56.410  58.660  47.930  1.00  0.00           H
ATOM   1819  CG  ARG A 124      55.810  57.460  46.160  1.00  0.00           C
ATOM   1820  HG1 ARG A 124      55.640  56.430  46.540  1.00  0.00           H
ATOM   1821  HG2 ARG A 124      56.220  57.330  45.130  1.00  0.00           H
ATOM   1822  CD  ARG A 124      54.430  58.080  45.980  1.00  0.00           C
ATOM   1823  HD1 ARG A 124      54.590  59.060  45.480  1.00  0.00           H
ATOM   1824  HD2 ARG A 124      54.020  58.050  47.010  1.00  0.00           H
ATOM   1825  NE  ARG A 124      53.530  57.130  45.260  1.00  0.00           N
ATOM   1826  HE  ARG A 124      53.860  56.220  45.020  1.00  0.00           H
ATOM   1827  CZ  ARG A 124      52.280  57.530  44.910  1.00  0.00           C
ATOM   1828  NH1 ARG A 124      51.700  58.500  45.480  1.00  0.00           N
ATOM   1829 HH11 ARG A 124      52.120  58.980  46.250  1.00  0.00           H
ATOM   1830 HH12 ARG A 124      50.730  58.660  45.290  1.00  0.00           H
ATOM   1831  NH2 ARG A 124      51.560  56.790  44.200  1.00  0.00           N
ATOM   1832 HH21 ARG A 124      51.870  55.880  43.940  1.00  0.00           H
ATOM   1833 HH22 ARG A 124      50.620  57.120  44.120  1.00  0.00           H
ATOM   1834  C   ARG A 124      59.320  59.110  47.360  1.00  0.00           C
ATOM   1835  O   ARG A 124      59.740  59.850  46.430  1.00  0.00           O
ATOM   1836  N   ALA A 125      59.790  59.280  48.600  1.00  0.00           N
ATOM   1837  HN  ALA A 125      59.510  58.680  49.350  1.00  0.00           H
ATOM   1838  CA  ALA A 125      60.510  60.460  49.080  1.00  0.00           C
ATOM   1839  HA  ALA A 125      60.370  61.310  48.430  1.00  0.00           H
ATOM   1840  CB  ALA A 125      60.000  60.890  50.500  1.00  0.00           C
ATOM   1841  HB1 ALA A 125      59.920  60.070  51.250  1.00  0.00           H
ATOM   1842  HB2 ALA A 125      60.690  61.650  50.930  1.00  0.00           H
ATOM   1843  HB3 ALA A 125      58.990  61.340  50.440  1.00  0.00           H
ATOM   1844  C   ALA A 125      61.990  60.160  49.130  1.00  0.00           C
ATOM   1845  O   ALA A 125      62.740  61.070  49.510  1.00  0.00           O
ATOM   1846  N   ALA A 126      62.350  58.910  48.820  1.00  0.00           N
ATOM   1847  HN  ALA A 126      61.600  58.250  48.820  1.00  0.00           H
ATOM   1848  CA  ALA A 126      63.800  58.510  48.770  1.00  0.00           C
ATOM   1849  HA  ALA A 126      64.270  58.990  49.610  1.00  0.00           H
ATOM   1850  CB  ALA A 126      63.980  57.020  48.870  1.00  0.00           C
ATOM   1851  HB1 ALA A 126      63.270  56.580  49.600  1.00  0.00           H
ATOM   1852  HB2 ALA A 126      63.880  56.460  47.920  1.00  0.00           H
ATOM   1853  HB3 ALA A 126      64.980  56.680  49.220  1.00  0.00           H
ATOM   1854  C   ALA A 126      64.500  59.020  47.510  1.00  0.00           C
ATOM   1855  O   ALA A 126      63.910  59.040  46.430  1.00  0.00           O
ATOM   1856  N   PRO A 127      65.820  59.350  47.610  1.00  0.00           N
ATOM   1857  CD  PRO A 127      66.570  59.310  48.860  1.00  0.00           C
ATOM   1858  HD1 PRO A 127      66.120  59.930  49.660  1.00  0.00           H
ATOM   1859  HD2 PRO A 127      66.850  58.280  49.170  1.00  0.00           H
ATOM   1860  CA  PRO A 127      66.660  59.660  46.410  1.00  0.00           C
ATOM   1861  HA  PRO A 127      66.390  60.670  46.140  1.00  0.00           H
ATOM   1862  CB  PRO A 127      68.070  59.530  47.130  1.00  0.00           C
ATOM   1863  HB1 PRO A 127      68.920  60.060  46.660  1.00  0.00           H
ATOM   1864  HB2 PRO A 127      68.440  58.490  47.260  1.00  0.00           H
ATOM   1865  CG  PRO A 127      67.820  60.040  48.550  1.00  0.00           C
ATOM   1866  HG1 PRO A 127      67.720  61.140  48.450  1.00  0.00           H
ATOM   1867  HG2 PRO A 127      68.680  59.790  49.210  1.00  0.00           H
ATOM   1868  C   PRO A 127      66.530  58.810  45.140  1.00  0.00           C
ATOM   1869  O   PRO A 127      66.740  59.390  44.040  1.00  0.00           O
ATOM   1870  N   ALA A 128      66.150  57.510  45.240  1.00  0.00           N
ATOM   1871  HN  ALA A 128      65.870  57.040  46.080  1.00  0.00           H
ATOM   1872  CA  ALA A 128      66.140  56.690  44.050  1.00  0.00           C
ATOM   1873  HA  ALA A 128      66.770  57.020  43.240  1.00  0.00           H
ATOM   1874  CB  ALA A 128      66.450  55.220  44.400  1.00  0.00           C
ATOM   1875  HB1 ALA A 128      66.320  54.610  43.480  1.00  0.00           H
ATOM   1876  HB2 ALA A 128      67.470  55.220  44.850  1.00  0.00           H
ATOM   1877  HB3 ALA A 128      65.810  54.790  45.200  1.00  0.00           H
ATOM   1878  C   ALA A 128      64.670  56.650  43.420  1.00  0.00           C
ATOM   1879  O   ALA A 128      64.540  56.020  42.400  1.00  0.00           O
ATOM   1880  N   GLY A 129      63.640  57.430  43.890  1.00  0.00           N
ATOM   1881  HN  GLY A 129      63.780  57.930  44.730  1.00  0.00           H
ATOM   1882  CA  GLY A 129      62.390  57.530  43.160  1.00  0.00           C
ATOM   1883  HA1 GLY A 129      61.860  58.170  43.850  1.00  0.00           H
ATOM   1884  HA2 GLY A 129      62.570  57.960  42.190  1.00  0.00           H
ATOM   1885  C   GLY A 129      61.510  56.300  43.050  1.00  0.00           C
ATOM   1886  O   GLY A 129      61.540  55.400  43.920  1.00  0.00           O
ATOM   1887  N   GLY A 130      60.710  56.140  41.990  1.00  0.00           N
ATOM   1888  HN  GLY A 130      60.540  56.930  41.410  1.00  0.00           H
ATOM   1889  CA  GLY A 130      59.820  55.010  41.840  1.00  0.00           C
ATOM   1890  HA1 GLY A 130      59.570  54.940  40.800  1.00  0.00           H
ATOM   1891  HA2 GLY A 130      60.270  54.070  42.130  1.00  0.00           H
ATOM   1892  C   GLY A 130      58.630  55.180  42.650  1.00  0.00           C
ATOM   1893  O   GLY A 130      58.460  56.170  43.380  1.00  0.00           O
ATOM   1894  N   PHE A 131      57.800  54.110  42.630  1.00  0.00           N
ATOM   1895  HN  PHE A 131      58.060  53.290  42.130  1.00  0.00           H
ATOM   1896  CA  PHE A 131      56.790  54.010  43.620  1.00  0.00           C
ATOM   1897  HA  PHE A 131      56.330  53.060  43.380  1.00  0.00           H
ATOM   1898  CB  PHE A 131      57.410  53.770  45.050  1.00  0.00           C
ATOM   1899  HB1 PHE A 131      56.620  53.660  45.820  1.00  0.00           H
ATOM   1900  HB2 PHE A 131      57.860  54.760  45.260  1.00  0.00           H
ATOM   1901  CG  PHE A 131      58.330  52.600  45.010  1.00  0.00           C
ATOM   1902  CD1 PHE A 131      57.850  51.300  44.850  1.00  0.00           C
ATOM   1903  HD1 PHE A 131      56.780  51.200  44.980  1.00  0.00           H
ATOM   1904  CE1 PHE A 131      58.700  50.180  44.760  1.00  0.00           C
ATOM   1905  HE1 PHE A 131      58.340  49.170  44.670  1.00  0.00           H
ATOM   1906  CZ  PHE A 131      60.080  50.360  44.700  1.00  0.00           C
ATOM   1907  HZ  PHE A 131      60.600  49.430  44.540  1.00  0.00           H
ATOM   1908  CD2 PHE A 131      59.750  52.740  44.870  1.00  0.00           C
ATOM   1909  HD2 PHE A 131      60.160  53.730  44.930  1.00  0.00           H
ATOM   1910  CE2 PHE A 131      60.580  51.640  44.710  1.00  0.00           C
ATOM   1911  HE2 PHE A 131      61.640  51.720  44.540  1.00  0.00           H
ATOM   1912  C   PHE A 131      55.610  54.900  43.440  1.00  0.00           C
ATOM   1913  O   PHE A 131      54.700  55.020  44.270  1.00  0.00           O
ATOM   1914  N   GLN A 132      55.550  55.500  42.210  1.00  0.00           N
ATOM   1915  HN  GLN A 132      56.170  55.280  41.460  1.00  0.00           H
ATOM   1916  CA  GLN A 132      54.620  56.590  41.910  1.00  0.00           C
ATOM   1917  HA  GLN A 132      54.340  57.080  42.830  1.00  0.00           H
ATOM   1918  CB  GLN A 132      55.240  57.690  41.000  1.00  0.00           C
ATOM   1919  HB1 GLN A 132      54.560  58.500  40.670  1.00  0.00           H
ATOM   1920  HB2 GLN A 132      55.500  57.170  40.060  1.00  0.00           H
ATOM   1921  CG  GLN A 132      56.520  58.420  41.480  1.00  0.00           C
ATOM   1922  HG1 GLN A 132      56.790  59.000  40.570  1.00  0.00           H
ATOM   1923  HG2 GLN A 132      57.330  57.690  41.660  1.00  0.00           H
ATOM   1924  CD  GLN A 132      56.280  59.200  42.720  1.00  0.00           C
ATOM   1925  OE1 GLN A 132      55.170  59.610  43.080  1.00  0.00           O
ATOM   1926  NE2 GLN A 132      57.410  59.560  43.410  1.00  0.00           N
ATOM   1927 HE21 GLN A 132      58.320  59.440  43.010  1.00  0.00           H
ATOM   1928 HE22 GLN A 132      57.470  59.830  44.370  1.00  0.00           H
ATOM   1929  C   GLN A 132      53.350  56.080  41.320  1.00  0.00           C
ATOM   1930  O   GLN A 132      52.350  56.780  41.210  1.00  0.00           O
ATOM   1931  N   ASN A 133      53.300  54.710  41.040  1.00  0.00           N
ATOM   1932  HN  ASN A 133      54.150  54.210  41.130  1.00  0.00           H
ATOM   1933  CA  ASN A 133      52.230  54.050  40.370  1.00  0.00           C
ATOM   1934  HA  ASN A 133      51.520  54.800  40.060  1.00  0.00           H
ATOM   1935  CB  ASN A 133      52.840  53.230  39.210  1.00  0.00           C
ATOM   1936  HB1 ASN A 133      53.260  53.880  38.410  1.00  0.00           H
ATOM   1937  HB2 ASN A 133      52.020  52.640  38.740  1.00  0.00           H
ATOM   1938  CG  ASN A 133      53.890  52.220  39.660  1.00  0.00           C
ATOM   1939  OD1 ASN A 133      54.310  52.070  40.840  1.00  0.00           O
ATOM   1940  ND2 ASN A 133      54.370  51.430  38.670  1.00  0.00           N
ATOM   1941 HD21 ASN A 133      53.950  51.330  37.770  1.00  0.00           H
ATOM   1942 HD22 ASN A 133      55.070  50.820  39.030  1.00  0.00           H
ATOM   1943  C   ASN A 133      51.420  53.260  41.350  1.00  0.00           C
ATOM   1944  O   ASN A 133      50.490  52.610  41.000  1.00  0.00           O
ATOM   1945  N   ILE A 134      51.810  53.190  42.640  1.00  0.00           N
ATOM   1946  HN  ILE A 134      52.620  53.690  42.950  1.00  0.00           H
ATOM   1947  CA  ILE A 134      51.210  52.230  43.560  1.00  0.00           C
ATOM   1948  HA  ILE A 134      50.450  51.660  43.050  1.00  0.00           H
ATOM   1949  CB  ILE A 134      52.190  51.260  44.050  1.00  0.00           C
ATOM   1950  HB  ILE A 134      51.670  50.800  44.920  1.00  0.00           H
ATOM   1951  CG2 ILE A 134      52.400  50.150  42.970  1.00  0.00           C
ATOM   1952 HG21 ILE A 134      51.420  49.650  42.850  1.00  0.00           H
ATOM   1953 HG22 ILE A 134      52.820  50.440  41.980  1.00  0.00           H
ATOM   1954 HG23 ILE A 134      53.040  49.410  43.500  1.00  0.00           H
ATOM   1955  CG1 ILE A 134      53.490  51.820  44.580  1.00  0.00           C
ATOM   1956 HG11 ILE A 134      53.260  52.790  45.080  1.00  0.00           H
ATOM   1957 HG12 ILE A 134      54.260  52.110  43.830  1.00  0.00           H
ATOM   1958  CD  ILE A 134      54.100  50.720  45.520  1.00  0.00           C
ATOM   1959  HD1 ILE A 134      54.560  49.830  45.020  1.00  0.00           H
ATOM   1960  HD2 ILE A 134      54.920  51.180  46.120  1.00  0.00           H
ATOM   1961  HD3 ILE A 134      53.350  50.150  46.110  1.00  0.00           H
ATOM   1962  C   ILE A 134      50.550  53.100  44.670  1.00  0.00           C
ATOM   1963  O   ILE A 134      51.220  54.070  45.020  1.00  0.00           O
ATOM   1964  N   ALA A 135      49.300  52.850  45.040  1.00  0.00           N
ATOM   1965  HN  ALA A 135      48.740  52.090  44.700  1.00  0.00           H
ATOM   1966  CA  ALA A 135      48.690  53.460  46.180  1.00  0.00           C
ATOM   1967  HA  ALA A 135      49.440  53.630  46.930  1.00  0.00           H
ATOM   1968  CB  ALA A 135      48.130  54.790  45.770  1.00  0.00           C
ATOM   1969  HB1 ALA A 135      47.260  54.690  45.090  1.00  0.00           H
ATOM   1970  HB2 ALA A 135      47.810  55.450  46.610  1.00  0.00           H
ATOM   1971  HB3 ALA A 135      48.780  55.390  45.100  1.00  0.00           H
ATOM   1972  C   ALA A 135      47.730  52.560  46.940  1.00  0.00           C
ATOM   1973  O   ALA A 135      47.370  51.460  46.440  1.00  0.00           O
ATOM   1974  N   CYS A 136      47.440  52.880  48.210  1.00  0.00           N
ATOM   1975  HN  CYS A 136      47.890  53.640  48.670  1.00  0.00           H
ATOM   1976  CA  CYS A 136      46.530  52.060  49.010  1.00  0.00           C
ATOM   1977  HA  CYS A 136      46.030  51.290  48.440  1.00  0.00           H
ATOM   1978  CB  CYS A 136      47.310  51.300  50.190  1.00  0.00           C
ATOM   1979  HB1 CYS A 136      47.970  52.020  50.720  1.00  0.00           H
ATOM   1980  HB2 CYS A 136      48.120  50.650  49.810  1.00  0.00           H
ATOM   1981  SG  CYS A 136      46.370  50.280  51.410  1.00  0.00           S
ATOM   1982  HG1 CYS A 136      46.080  49.240  50.640  1.00  0.00           H
ATOM   1983  C   CYS A 136      45.380  52.880  49.420  1.00  0.00           C
ATOM   1984  O   CYS A 136      45.540  54.110  49.590  1.00  0.00           O
ATOM   1985  N   LEU A 137      44.210  52.290  49.590  1.00  0.00           N
ATOM   1986  HN  LEU A 137      43.930  51.400  49.230  1.00  0.00           H
ATOM   1987  CA  LEU A 137      43.050  52.900  50.190  1.00  0.00           C
ATOM   1988  HA  LEU A 137      43.230  53.780  50.780  1.00  0.00           H
ATOM   1989  CB  LEU A 137      41.820  53.290  49.280  1.00  0.00           C
ATOM   1990  HB1 LEU A 137      41.050  53.710  49.960  1.00  0.00           H
ATOM   1991  HB2 LEU A 137      41.460  52.460  48.640  1.00  0.00           H
ATOM   1992  CG  LEU A 137      42.160  54.550  48.290  1.00  0.00           C
ATOM   1993  HG  LEU A 137      43.100  54.420  47.720  1.00  0.00           H
ATOM   1994  CD1 LEU A 137      40.970  54.640  47.380  1.00  0.00           C
ATOM   1995 HD11 LEU A 137      41.220  55.430  46.640  1.00  0.00           H
ATOM   1996 HD12 LEU A 137      40.830  53.660  46.880  1.00  0.00           H
ATOM   1997 HD13 LEU A 137      40.050  54.940  47.930  1.00  0.00           H
ATOM   1998  CD2 LEU A 137      42.250  55.830  49.130  1.00  0.00           C
ATOM   1999 HD21 LEU A 137      43.200  55.740  49.710  1.00  0.00           H
ATOM   2000 HD22 LEU A 137      42.280  56.760  48.520  1.00  0.00           H
ATOM   2001 HD23 LEU A 137      41.450  55.850  49.900  1.00  0.00           H
ATOM   2002  C   LEU A 137      42.570  52.010  51.270  1.00  0.00           C
ATOM   2003  O   LEU A 137      42.630  50.800  51.170  1.00  0.00           O
ATOM   2004  N   ARG A 138      42.050  52.680  52.320  1.00  0.00           N
ATOM   2005  HN  ARG A 138      42.110  53.680  52.380  1.00  0.00           H
ATOM   2006  CA  ARG A 138      41.130  52.000  53.250  1.00  0.00           C
ATOM   2007  HA  ARG A 138      41.570  51.060  53.550  1.00  0.00           H
ATOM   2008  CB  ARG A 138      40.990  52.820  54.650  1.00  0.00           C
ATOM   2009  HB1 ARG A 138      40.610  53.860  54.550  1.00  0.00           H
ATOM   2010  HB2 ARG A 138      41.980  52.930  55.130  1.00  0.00           H
ATOM   2011  CG  ARG A 138      40.170  51.920  55.560  1.00  0.00           C
ATOM   2012  HG1 ARG A 138      40.320  50.850  55.290  1.00  0.00           H
ATOM   2013  HG2 ARG A 138      39.090  52.130  55.400  1.00  0.00           H
ATOM   2014  CD  ARG A 138      40.430  51.960  57.040  1.00  0.00           C
ATOM   2015  HD1 ARG A 138      40.450  52.960  57.520  1.00  0.00           H
ATOM   2016  HD2 ARG A 138      41.410  51.470  57.180  1.00  0.00           H
ATOM   2017  NE  ARG A 138      39.350  51.200  57.710  1.00  0.00           N
ATOM   2018  HE  ARG A 138      39.340  50.200  57.640  1.00  0.00           H
ATOM   2019  CZ  ARG A 138      38.260  51.660  58.270  1.00  0.00           C
ATOM   2020  NH1 ARG A 138      37.990  52.980  58.440  1.00  0.00           N
ATOM   2021 HH11 ARG A 138      38.720  53.610  58.160  1.00  0.00           H
ATOM   2022 HH12 ARG A 138      37.100  53.380  58.650  1.00  0.00           H
ATOM   2023  NH2 ARG A 138      37.320  50.840  58.690  1.00  0.00           N
ATOM   2024 HH21 ARG A 138      37.600  49.890  58.880  1.00  0.00           H
ATOM   2025 HH22 ARG A 138      36.660  51.240  59.330  1.00  0.00           H
ATOM   2026  C   ARG A 138      39.750  51.800  52.650  1.00  0.00           C
ATOM   2027  O   ARG A 138      39.110  52.790  52.280  1.00  0.00           O
ATOM   2028  N   SER A 139      39.260  50.540  52.440  1.00  0.00           N
ATOM   2029  HN  SER A 139      39.750  49.730  52.750  1.00  0.00           H
ATOM   2030  CA  SER A 139      38.020  50.340  51.660  1.00  0.00           C
ATOM   2031  HA  SER A 139      37.250  51.040  51.970  1.00  0.00           H
ATOM   2032  CB  SER A 139      38.230  50.560  50.150  1.00  0.00           C
ATOM   2033  HB1 SER A 139      38.840  49.700  49.770  1.00  0.00           H
ATOM   2034  HB2 SER A 139      38.910  51.440  50.110  1.00  0.00           H
ATOM   2035  OG  SER A 139      36.950  50.790  49.560  1.00  0.00           O
ATOM   2036  HG1 SER A 139      36.730  51.690  49.800  1.00  0.00           H
ATOM   2037  C   SER A 139      37.530  48.940  51.950  1.00  0.00           C
ATOM   2038  O   SER A 139      38.300  48.100  52.350  1.00  0.00           O
ATOM   2039  N   ASN A 140      36.270  48.670  51.630  1.00  0.00           N
ATOM   2040  HN  ASN A 140      35.710  49.410  51.270  1.00  0.00           H
ATOM   2041  CA  ASN A 140      35.780  47.290  51.740  1.00  0.00           C
ATOM   2042  HA  ASN A 140      36.560  46.570  51.900  1.00  0.00           H
ATOM   2043  CB  ASN A 140      34.820  47.160  52.980  1.00  0.00           C
ATOM   2044  HB1 ASN A 140      34.000  47.910  52.980  1.00  0.00           H
ATOM   2045  HB2 ASN A 140      35.490  47.430  53.820  1.00  0.00           H
ATOM   2046  CG  ASN A 140      34.220  45.760  53.200  1.00  0.00           C
ATOM   2047  OD1 ASN A 140      34.590  44.820  52.490  1.00  0.00           O
ATOM   2048  ND2 ASN A 140      33.250  45.660  54.170  1.00  0.00           N
ATOM   2049 HD21 ASN A 140      32.940  46.490  54.620  1.00  0.00           H
ATOM   2050 HD22 ASN A 140      32.910  44.760  54.460  1.00  0.00           H
ATOM   2051  C   ASN A 140      35.250  46.880  50.370  1.00  0.00           C
ATOM   2052  O   ASN A 140      34.210  47.340  49.870  1.00  0.00           O
ATOM   2053  N   ALA A 141      35.990  45.860  49.710  1.00  0.00           N
ATOM   2054  HN  ALA A 141      36.770  45.600  50.260  1.00  0.00           H
ATOM   2055  CA  ALA A 141      35.830  45.340  48.390  1.00  0.00           C
ATOM   2056  HA  ALA A 141      35.800  46.070  47.600  1.00  0.00           H
ATOM   2057  CB  ALA A 141      37.090  44.490  48.180  1.00  0.00           C
ATOM   2058  HB1 ALA A 141      37.970  45.140  47.980  1.00  0.00           H
ATOM   2059  HB2 ALA A 141      37.410  44.010  49.130  1.00  0.00           H
ATOM   2060  HB3 ALA A 141      37.050  43.720  47.390  1.00  0.00           H
ATOM   2061  C   ALA A 141      34.710  44.420  48.330  1.00  0.00           C
ATOM   2062  O   ALA A 141      34.180  44.020  47.270  1.00  0.00           O
ATOM   2063  N   MET A 142      34.160  44.000  49.460  1.00  0.00           N
ATOM   2064  HN  MET A 142      34.570  44.400  50.280  1.00  0.00           H
ATOM   2065  CA  MET A 142      32.890  43.200  49.400  1.00  0.00           C
ATOM   2066  HA  MET A 142      32.900  42.650  48.470  1.00  0.00           H
ATOM   2067  CB  MET A 142      32.990  42.130  50.540  1.00  0.00           C
ATOM   2068  HB1 MET A 142      32.100  41.470  50.610  1.00  0.00           H
ATOM   2069  HB2 MET A 142      33.100  42.830  51.400  1.00  0.00           H
ATOM   2070  CG  MET A 142      34.150  41.150  50.470  1.00  0.00           C
ATOM   2071  HG1 MET A 142      35.110  41.680  50.330  1.00  0.00           H
ATOM   2072  HG2 MET A 142      34.140  40.370  49.680  1.00  0.00           H
ATOM   2073  SD  MET A 142      34.410  40.160  51.980  1.00  0.00           S
ATOM   2074  CE  MET A 142      32.890  39.220  51.750  1.00  0.00           C
ATOM   2075  HE1 MET A 142      32.790  38.620  50.830  1.00  0.00           H
ATOM   2076  HE2 MET A 142      32.770  38.510  52.600  1.00  0.00           H
ATOM   2077  HE3 MET A 142      32.010  39.870  51.940  1.00  0.00           H
ATOM   2078  C   MET A 142      31.720  44.050  49.330  1.00  0.00           C
ATOM   2079  O   MET A 142      30.680  43.470  49.110  1.00  0.00           O
ATOM   2080  N   LYS A 143      31.760  45.400  49.530  1.00  0.00           N
ATOM   2081  HN  LYS A 143      32.640  45.810  49.740  1.00  0.00           H
ATOM   2082  CA  LYS A 143      30.650  46.330  49.430  1.00  0.00           C
ATOM   2083  HA  LYS A 143      29.760  45.780  49.160  1.00  0.00           H
ATOM   2084  CB  LYS A 143      30.290  47.060  50.730  1.00  0.00           C
ATOM   2085  HB1 LYS A 143      29.730  47.970  50.440  1.00  0.00           H
ATOM   2086  HB2 LYS A 143      31.280  47.410  51.090  1.00  0.00           H
ATOM   2087  CG  LYS A 143      29.470  46.230  51.710  1.00  0.00           C
ATOM   2088  HG1 LYS A 143      30.110  45.350  51.920  1.00  0.00           H
ATOM   2089  HG2 LYS A 143      28.520  45.850  51.280  1.00  0.00           H
ATOM   2090  CD  LYS A 143      29.230  46.980  53.090  1.00  0.00           C
ATOM   2091  HD1 LYS A 143      30.230  47.370  53.380  1.00  0.00           H
ATOM   2092  HD2 LYS A 143      28.600  47.890  53.000  1.00  0.00           H
ATOM   2093  CE  LYS A 143      28.740  46.150  54.330  1.00  0.00           C
ATOM   2094  HE1 LYS A 143      28.710  46.760  55.260  1.00  0.00           H
ATOM   2095  HE2 LYS A 143      29.340  45.240  54.520  1.00  0.00           H
ATOM   2096  NZ  LYS A 143      27.320  45.800  54.010  1.00  0.00           N
ATOM   2097  HZ1 LYS A 143      27.000  46.380  53.210  1.00  0.00           H
ATOM   2098  HZ2 LYS A 143      27.280  44.800  53.730  1.00  0.00           H
ATOM   2099  HZ3 LYS A 143      26.740  46.020  54.850  1.00  0.00           H
ATOM   2100  C   LYS A 143      30.830  47.290  48.270  1.00  0.00           C
ATOM   2101  O   LYS A 143      29.890  47.490  47.550  1.00  0.00           O
ATOM   2102  N   HIS A 144      31.910  48.000  48.200  1.00  0.00           N
ATOM   2103  HN  HIS A 144      32.720  47.730  48.720  1.00  0.00           H
ATOM   2104  CA  HIS A 144      31.910  49.240  47.510  1.00  0.00           C
ATOM   2105  HA  HIS A 144      30.930  49.520  47.150  1.00  0.00           H
ATOM   2106  CB  HIS A 144      32.420  50.280  48.490  1.00  0.00           C
ATOM   2107  HB1 HIS A 144      32.460  51.270  47.980  1.00  0.00           H
ATOM   2108  HB2 HIS A 144      33.420  50.100  48.930  1.00  0.00           H
ATOM   2109  ND1 HIS A 144      30.080  50.490  49.320  1.00  0.00           N
ATOM   2110  CG  HIS A 144      31.440  50.310  49.580  1.00  0.00           C
ATOM   2111  CE1 HIS A 144      29.490  50.580  50.470  1.00  0.00           C
ATOM   2112  HE1 HIS A 144      28.420  50.620  50.640  1.00  0.00           H
ATOM   2113  NE2 HIS A 144      30.380  50.430  51.520  1.00  0.00           N
ATOM   2114  HE2 HIS A 144      30.300  50.530  52.510  1.00  0.00           H
ATOM   2115  CD2 HIS A 144      31.590  50.270  50.930  1.00  0.00           C
ATOM   2116  HD2 HIS A 144      32.510  50.330  51.500  1.00  0.00           H
ATOM   2117  C   HIS A 144      32.840  49.130  46.280  1.00  0.00           C
ATOM   2118  O   HIS A 144      33.420  50.150  45.920  1.00  0.00           O
ATOM   2119  N   LEU A 145      33.050  47.930  45.660  1.00  0.00           N
ATOM   2120  HN  LEU A 145      32.560  47.080  45.860  1.00  0.00           H
ATOM   2121  CA  LEU A 145      33.940  47.720  44.520  1.00  0.00           C
ATOM   2122  HA  LEU A 145      34.820  48.280  44.800  1.00  0.00           H
ATOM   2123  CB  LEU A 145      34.320  46.260  44.230  1.00  0.00           C
ATOM   2124  HB1 LEU A 145      33.510  45.710  43.700  1.00  0.00           H
ATOM   2125  HB2 LEU A 145      34.610  45.760  45.170  1.00  0.00           H
ATOM   2126  CG  LEU A 145      35.450  46.010  43.250  1.00  0.00           C
ATOM   2127  HG  LEU A 145      35.470  46.690  42.370  1.00  0.00           H
ATOM   2128  CD1 LEU A 145      36.710  46.140  44.080  1.00  0.00           C
ATOM   2129 HD11 LEU A 145      36.940  47.180  44.420  1.00  0.00           H
ATOM   2130 HD12 LEU A 145      36.530  45.530  44.990  1.00  0.00           H
ATOM   2131 HD13 LEU A 145      37.610  45.760  43.550  1.00  0.00           H
ATOM   2132  CD2 LEU A 145      35.400  44.600  42.690  1.00  0.00           C
ATOM   2133 HD21 LEU A 145      34.530  44.440  42.030  1.00  0.00           H
ATOM   2134 HD22 LEU A 145      36.360  44.420  42.160  1.00  0.00           H
ATOM   2135 HD23 LEU A 145      35.160  43.890  43.510  1.00  0.00           H
ATOM   2136  C   LEU A 145      33.500  48.490  43.270  1.00  0.00           C
ATOM   2137  O   LEU A 145      34.370  49.110  42.630  1.00  0.00           O
ATOM   2138  N   PRO A 146      32.240  48.510  42.870  1.00  0.00           N
ATOM   2139  CD  PRO A 146      31.170  47.600  43.350  1.00  0.00           C
ATOM   2140  HD1 PRO A 146      31.560  46.590  43.590  1.00  0.00           H
ATOM   2141  HD2 PRO A 146      30.760  48.030  44.290  1.00  0.00           H
ATOM   2142  CA  PRO A 146      31.810  49.210  41.620  1.00  0.00           C
ATOM   2143  HA  PRO A 146      32.280  48.920  40.680  1.00  0.00           H
ATOM   2144  CB  PRO A 146      30.270  48.980  41.620  1.00  0.00           C
ATOM   2145  HB1 PRO A 146      29.810  49.060  40.610  1.00  0.00           H
ATOM   2146  HB2 PRO A 146      29.740  49.800  42.140  1.00  0.00           H
ATOM   2147  CG  PRO A 146      30.070  47.640  42.210  1.00  0.00           C
ATOM   2148  HG1 PRO A 146      30.350  46.810  41.530  1.00  0.00           H
ATOM   2149  HG2 PRO A 146      29.090  47.390  42.680  1.00  0.00           H
ATOM   2150  C   PRO A 146      31.880  50.720  41.810  1.00  0.00           C
ATOM   2151  O   PRO A 146      31.580  51.480  40.910  1.00  0.00           O
ATOM   2152  N   ASN A 147      32.210  51.240  43.070  1.00  0.00           N
ATOM   2153  HN  ASN A 147      32.590  50.670  43.790  1.00  0.00           H
ATOM   2154  CA  ASN A 147      32.160  52.680  43.360  1.00  0.00           C
ATOM   2155  HA  ASN A 147      31.340  53.120  42.810  1.00  0.00           H
ATOM   2156  CB  ASN A 147      32.020  53.050  44.890  1.00  0.00           C
ATOM   2157  HB1 ASN A 147      32.140  54.150  44.980  1.00  0.00           H
ATOM   2158  HB2 ASN A 147      32.810  52.520  45.460  1.00  0.00           H
ATOM   2159  CG  ASN A 147      30.660  52.530  45.420  1.00  0.00           C
ATOM   2160  OD1 ASN A 147      30.520  51.310  45.600  1.00  0.00           O
ATOM   2161  ND2 ASN A 147      29.630  53.410  45.670  1.00  0.00           N
ATOM   2162 HD21 ASN A 147      29.840  54.360  45.460  1.00  0.00           H
ATOM   2163 HD22 ASN A 147      28.750  52.990  45.910  1.00  0.00           H
ATOM   2164  C   ASN A 147      33.380  53.340  42.840  1.00  0.00           C
ATOM   2165  O   ASN A 147      33.400  54.480  42.350  1.00  0.00           O
ATOM   2166  N   PHE A 148      34.510  52.580  42.840  1.00  0.00           N
ATOM   2167  HN  PHE A 148      34.460  51.660  43.220  1.00  0.00           H
ATOM   2168  CA  PHE A 148      35.700  53.210  42.310  1.00  0.00           C
ATOM   2169  HA  PHE A 148      35.840  54.280  42.400  1.00  0.00           H
ATOM   2170  CB  PHE A 148      36.930  52.550  43.050  1.00  0.00           C
ATOM   2171  HB1 PHE A 148      37.910  52.700  42.540  1.00  0.00           H
ATOM   2172  HB2 PHE A 148      36.900  51.440  42.990  1.00  0.00           H
ATOM   2173  CG  PHE A 148      36.960  52.980  44.530  1.00  0.00           C
ATOM   2174  CD1 PHE A 148      37.740  54.030  44.990  1.00  0.00           C
ATOM   2175  HD1 PHE A 148      38.440  54.600  44.390  1.00  0.00           H
ATOM   2176  CE1 PHE A 148      37.640  54.450  46.290  1.00  0.00           C
ATOM   2177  HE1 PHE A 148      38.080  55.390  46.590  1.00  0.00           H
ATOM   2178  CZ  PHE A 148      36.760  53.800  47.190  1.00  0.00           C
ATOM   2179  HZ  PHE A 148      36.640  54.020  48.240  1.00  0.00           H
ATOM   2180  CD2 PHE A 148      36.060  52.340  45.340  1.00  0.00           C
ATOM   2181  HD2 PHE A 148      35.410  51.530  45.040  1.00  0.00           H
ATOM   2182  CE2 PHE A 148      35.920  52.790  46.690  1.00  0.00           C
ATOM   2183  HE2 PHE A 148      35.170  52.360  47.330  1.00  0.00           H
ATOM   2184  C   PHE A 148      35.960  53.080  40.790  1.00  0.00           C
ATOM   2185  O   PHE A 148      36.560  53.950  40.120  1.00  0.00           O
ATOM   2186  N   PHE A 149      35.420  51.970  40.250  1.00  0.00           N
ATOM   2187  HN  PHE A 149      34.960  51.400  40.910  1.00  0.00           H
ATOM   2188  CA  PHE A 149      35.780  51.450  38.930  1.00  0.00           C
ATOM   2189  HA  PHE A 149      36.480  52.180  38.560  1.00  0.00           H
ATOM   2190  CB  PHE A 149      36.370  49.990  38.870  1.00  0.00           C
ATOM   2191  HB1 PHE A 149      36.680  49.760  37.830  1.00  0.00           H
ATOM   2192  HB2 PHE A 149      35.560  49.300  39.180  1.00  0.00           H
ATOM   2193  CG  PHE A 149      37.500  49.690  39.870  1.00  0.00           C
ATOM   2194  CD1 PHE A 149      38.590  50.640  40.000  1.00  0.00           C
ATOM   2195  HD1 PHE A 149      38.530  51.530  39.390  1.00  0.00           H
ATOM   2196  CE1 PHE A 149      39.730  50.390  40.840  1.00  0.00           C
ATOM   2197  HE1 PHE A 149      40.480  51.150  40.990  1.00  0.00           H
ATOM   2198  CZ  PHE A 149      39.820  49.220  41.510  1.00  0.00           C
ATOM   2199  HZ  PHE A 149      40.680  49.090  42.150  1.00  0.00           H
ATOM   2200  CD2 PHE A 149      37.600  48.460  40.590  1.00  0.00           C
ATOM   2201  HD2 PHE A 149      36.820  47.720  40.530  1.00  0.00           H
ATOM   2202  CE2 PHE A 149      38.710  48.300  41.450  1.00  0.00           C
ATOM   2203  HE2 PHE A 149      38.850  47.390  42.020  1.00  0.00           H
ATOM   2204  C   PHE A 149      34.610  51.400  37.890  1.00  0.00           C
ATOM   2205  O   PHE A 149      33.490  50.950  38.130  1.00  0.00           O
ATOM   2206  N   TYR A 150      34.960  51.820  36.700  1.00  0.00           N
ATOM   2207  HN  TYR A 150      35.850  52.240  36.540  1.00  0.00           H
ATOM   2208  CA  TYR A 150      34.150  51.790  35.530  1.00  0.00           C
ATOM   2209  HA  TYR A 150      33.190  52.240  35.780  1.00  0.00           H
ATOM   2210  CB  TYR A 150      34.630  52.470  34.270  1.00  0.00           C
ATOM   2211  HB1 TYR A 150      33.820  52.370  33.520  1.00  0.00           H
ATOM   2212  HB2 TYR A 150      35.560  52.080  33.800  1.00  0.00           H
ATOM   2213  CG  TYR A 150      34.820  53.910  34.590  1.00  0.00           C
ATOM   2214  CD1 TYR A 150      33.800  54.840  34.830  1.00  0.00           C
ATOM   2215  HD1 TYR A 150      32.820  54.410  34.690  1.00  0.00           H
ATOM   2216  CE1 TYR A 150      34.010  56.180  35.090  1.00  0.00           C
ATOM   2217  HE1 TYR A 150      33.250  56.930  35.250  1.00  0.00           H
ATOM   2218  CZ  TYR A 150      35.320  56.620  35.200  1.00  0.00           C
ATOM   2219  OH  TYR A 150      35.590  57.990  35.460  1.00  0.00           O
ATOM   2220  HH  TYR A 150      36.460  58.240  35.120  1.00  0.00           H
ATOM   2221  CD2 TYR A 150      36.070  54.440  34.660  1.00  0.00           C
ATOM   2222  HD2 TYR A 150      36.900  53.790  34.410  1.00  0.00           H
ATOM   2223  CE2 TYR A 150      36.350  55.790  34.870  1.00  0.00           C
ATOM   2224  HE2 TYR A 150      37.330  56.230  34.920  1.00  0.00           H
ATOM   2225  C   TYR A 150      33.940  50.230  35.110  1.00  0.00           C
ATOM   2226  O   TYR A 150      34.740  49.350  35.450  1.00  0.00           O
ATOM   2227  N   LYS A 151      32.910  49.950  34.270  1.00  0.00           N
ATOM   2228  HN  LYS A 151      32.260  50.680  34.070  1.00  0.00           H
ATOM   2229  CA  LYS A 151      32.680  48.730  33.600  1.00  0.00           C
ATOM   2230  HA  LYS A 151      32.550  48.070  34.440  1.00  0.00           H
ATOM   2231  CB  LYS A 151      31.370  48.820  32.680  1.00  0.00           C
ATOM   2232  HB1 LYS A 151      31.480  49.400  31.730  1.00  0.00           H
ATOM   2233  HB2 LYS A 151      30.570  49.320  33.270  1.00  0.00           H
ATOM   2234  CG  LYS A 151      30.980  47.370  32.200  1.00  0.00           C
ATOM   2235  HG1 LYS A 151      30.880  46.690  33.070  1.00  0.00           H
ATOM   2236  HG2 LYS A 151      31.760  46.960  31.520  1.00  0.00           H
ATOM   2237  CD  LYS A 151      29.540  47.360  31.590  1.00  0.00           C
ATOM   2238  HD1 LYS A 151      28.820  47.870  32.260  1.00  0.00           H
ATOM   2239  HD2 LYS A 151      29.630  48.040  30.710  1.00  0.00           H
ATOM   2240  CE  LYS A 151      28.970  45.980  31.310  1.00  0.00           C
ATOM   2241  HE1 LYS A 151      29.320  45.230  32.060  1.00  0.00           H
ATOM   2242  HE2 LYS A 151      29.240  45.570  30.320  1.00  0.00           H
ATOM   2243  NZ  LYS A 151      27.540  45.940  31.390  1.00  0.00           N
ATOM   2244  HZ1 LYS A 151      27.440  45.130  32.030  1.00  0.00           H
ATOM   2245  HZ2 LYS A 151      27.100  46.800  31.780  1.00  0.00           H
ATOM   2246  HZ3 LYS A 151      27.110  45.770  30.450  1.00  0.00           H
ATOM   2247  C   LYS A 151      33.850  48.270  32.750  1.00  0.00           C
ATOM   2248  O   LYS A 151      34.140  48.790  31.690  1.00  0.00           O
ATOM   2249  N   GLY A 152      34.640  47.340  33.250  1.00  0.00           N
ATOM   2250  HN  GLY A 152      34.230  46.840  34.010  1.00  0.00           H
ATOM   2251  CA  GLY A 152      35.740  46.720  32.630  1.00  0.00           C
ATOM   2252  HA1 GLY A 152      36.000  45.820  33.160  1.00  0.00           H
ATOM   2253  HA2 GLY A 152      35.520  46.610  31.570  1.00  0.00           H
ATOM   2254  C   GLY A 152      36.960  47.640  32.580  1.00  0.00           C
ATOM   2255  O   GLY A 152      37.730  47.720  31.600  1.00  0.00           O
ATOM   2256  N   GLN A 153      37.210  48.360  33.690  1.00  0.00           N
ATOM   2257  HN  GLN A 153      36.540  48.350  34.430  1.00  0.00           H
ATOM   2258  CA  GLN A 153      38.380  49.180  33.950  1.00  0.00           C
ATOM   2259  HA  GLN A 153      38.460  49.740  33.030  1.00  0.00           H
ATOM   2260  CB  GLN A 153      38.130  50.230  35.100  1.00  0.00           C
ATOM   2261  HB1 GLN A 153      38.010  49.580  35.990  1.00  0.00           H
ATOM   2262  HB2 GLN A 153      37.200  50.810  34.910  1.00  0.00           H
ATOM   2263  CG  GLN A 153      39.310  51.170  35.290  1.00  0.00           C
ATOM   2264  HG1 GLN A 153      39.290  51.730  34.330  1.00  0.00           H
ATOM   2265  HG2 GLN A 153      40.240  50.560  35.280  1.00  0.00           H
ATOM   2266  CD  GLN A 153      39.000  52.030  36.560  1.00  0.00           C
ATOM   2267  OE1 GLN A 153      37.910  52.530  36.720  1.00  0.00           O
ATOM   2268  NE2 GLN A 153      40.010  52.230  37.400  1.00  0.00           N
ATOM   2269 HE21 GLN A 153      40.920  51.910  37.110  1.00  0.00           H
ATOM   2270 HE22 GLN A 153      39.790  52.910  38.100  1.00  0.00           H
ATOM   2271  C   GLN A 153      39.610  48.420  34.150  1.00  0.00           C
ATOM   2272  O   GLN A 153      40.680  48.650  33.560  1.00  0.00           O
ATOM   2273  N   LEU A 154      39.600  47.310  34.900  1.00  0.00           N
ATOM   2274  HN  LEU A 154      38.720  46.960  35.220  1.00  0.00           H
ATOM   2275  CA  LEU A 154      40.730  46.540  35.310  1.00  0.00           C
ATOM   2276  HA  LEU A 154      41.480  47.300  35.480  1.00  0.00           H
ATOM   2277  CB  LEU A 154      40.520  45.760  36.620  1.00  0.00           C
ATOM   2278  HB1 LEU A 154      41.510  45.380  36.930  1.00  0.00           H
ATOM   2279  HB2 LEU A 154      39.860  44.870  36.500  1.00  0.00           H
ATOM   2280  CG  LEU A 154      40.020  46.560  37.840  1.00  0.00           C
ATOM   2281  HG  LEU A 154      38.990  46.920  37.620  1.00  0.00           H
ATOM   2282  CD1 LEU A 154      40.110  45.730  39.150  1.00  0.00           C
ATOM   2283 HD11 LEU A 154      41.130  45.460  39.510  1.00  0.00           H
ATOM   2284 HD12 LEU A 154      39.620  46.180  40.040  1.00  0.00           H
ATOM   2285 HD13 LEU A 154      39.730  44.690  39.010  1.00  0.00           H
ATOM   2286  CD2 LEU A 154      40.780  47.870  37.980  1.00  0.00           C
ATOM   2287 HD21 LEU A 154      40.490  48.460  37.090  1.00  0.00           H
ATOM   2288 HD22 LEU A 154      40.480  48.350  38.940  1.00  0.00           H
ATOM   2289 HD23 LEU A 154      41.880  47.710  38.060  1.00  0.00           H
ATOM   2290  C   LEU A 154      41.150  45.510  34.270  1.00  0.00           C
ATOM   2291  O   LEU A 154      40.320  45.080  33.450  1.00  0.00           O
ATOM   2292  N   THR A 155      42.410  45.070  34.270  1.00  0.00           N
ATOM   2293  HN  THR A 155      43.040  45.400  34.960  1.00  0.00           H
ATOM   2294  CA  THR A 155      43.010  44.090  33.460  1.00  0.00           C
ATOM   2295  HA  THR A 155      42.310  43.730  32.710  1.00  0.00           H
ATOM   2296  CB  THR A 155      44.290  44.570  32.790  1.00  0.00           C
ATOM   2297  HB  THR A 155      44.740  43.790  32.140  1.00  0.00           H
ATOM   2298  OG1 THR A 155      45.290  44.970  33.700  1.00  0.00           O
ATOM   2299  HG1 THR A 155      46.060  45.240  33.190  1.00  0.00           H
ATOM   2300  CG2 THR A 155      43.880  45.680  31.920  1.00  0.00           C
ATOM   2301 HG21 THR A 155      44.760  46.010  31.320  1.00  0.00           H
ATOM   2302 HG22 THR A 155      43.140  45.400  31.130  1.00  0.00           H
ATOM   2303 HG23 THR A 155      43.550  46.580  32.480  1.00  0.00           H
ATOM   2304  C   THR A 155      43.460  42.850  34.250  1.00  0.00           C
ATOM   2305  O   THR A 155      43.640  41.730  33.770  1.00  0.00           O
ATOM   2306  N   LYS A 156      43.730  43.020  35.590  1.00  0.00           N
ATOM   2307  HN  LYS A 156      43.550  43.920  35.980  1.00  0.00           H
ATOM   2308  CA  LYS A 156      44.110  41.950  36.570  1.00  0.00           C
ATOM   2309  HA  LYS A 156      44.030  40.980  36.110  1.00  0.00           H
ATOM   2310  CB  LYS A 156      45.580  42.070  36.790  1.00  0.00           C
ATOM   2311  HB1 LYS A 156      45.990  41.280  37.460  1.00  0.00           H
ATOM   2312  HB2 LYS A 156      45.870  43.090  37.130  1.00  0.00           H
ATOM   2313  CG  LYS A 156      46.310  41.760  35.440  1.00  0.00           C
ATOM   2314  HG1 LYS A 156      46.120  42.510  34.640  1.00  0.00           H
ATOM   2315  HG2 LYS A 156      45.990  40.790  35.000  1.00  0.00           H
ATOM   2316  CD  LYS A 156      47.820  41.590  35.570  1.00  0.00           C
ATOM   2317  HD1 LYS A 156      48.330  42.390  36.140  1.00  0.00           H
ATOM   2318  HD2 LYS A 156      48.150  40.710  36.170  1.00  0.00           H
ATOM   2319  CE  LYS A 156      48.650  41.500  34.270  1.00  0.00           C
ATOM   2320  HE1 LYS A 156      49.720  41.720  34.470  1.00  0.00           H
ATOM   2321  HE2 LYS A 156      48.260  42.310  33.620  1.00  0.00           H
ATOM   2322  NZ  LYS A 156      48.470  40.190  33.650  1.00  0.00           N
ATOM   2323  HZ1 LYS A 156      47.530  40.100  33.220  1.00  0.00           H
ATOM   2324  HZ2 LYS A 156      49.130  40.350  32.870  1.00  0.00           H
ATOM   2325  HZ3 LYS A 156      48.740  39.340  34.180  1.00  0.00           H
ATOM   2326  C   LYS A 156      43.340  42.120  37.910  1.00  0.00           C
ATOM   2327  O   LYS A 156      42.710  43.140  38.120  1.00  0.00           O
ATOM   2328  N   MET A 157      43.390  41.090  38.790  1.00  0.00           N
ATOM   2329  HN  MET A 157      43.730  40.190  38.520  1.00  0.00           H
ATOM   2330  CA  MET A 157      42.910  41.100  40.130  1.00  0.00           C
ATOM   2331  HA  MET A 157      42.970  42.070  40.600  1.00  0.00           H
ATOM   2332  CB  MET A 157      41.370  40.850  40.400  1.00  0.00           C
ATOM   2333  HB1 MET A 157      41.130  41.000  41.470  1.00  0.00           H
ATOM   2334  HB2 MET A 157      41.170  39.810  40.070  1.00  0.00           H
ATOM   2335  CG  MET A 157      40.450  41.740  39.680  1.00  0.00           C
ATOM   2336  HG1 MET A 157      40.500  41.590  38.580  1.00  0.00           H
ATOM   2337  HG2 MET A 157      40.680  42.770  40.030  1.00  0.00           H
ATOM   2338  SD  MET A 157      38.710  41.580  40.140  1.00  0.00           S
ATOM   2339  CE  MET A 157      38.870  42.670  41.590  1.00  0.00           C
ATOM   2340  HE1 MET A 157      39.130  43.720  41.350  1.00  0.00           H
ATOM   2341  HE2 MET A 157      37.880  42.660  42.100  1.00  0.00           H
ATOM   2342  HE3 MET A 157      39.610  42.320  42.340  1.00  0.00           H
ATOM   2343  C   MET A 157      43.740  40.110  40.890  1.00  0.00           C
ATOM   2344  O   MET A 157      43.890  38.980  40.440  1.00  0.00           O
ATOM   2345  N   PHE A 158      44.170  40.530  42.100  1.00  0.00           N
ATOM   2346  HN  PHE A 158      44.050  41.440  42.490  1.00  0.00           H
ATOM   2347  CA  PHE A 158      45.060  39.810  42.920  1.00  0.00           C
ATOM   2348  HA  PHE A 158      45.330  38.850  42.500  1.00  0.00           H
ATOM   2349  CB  PHE A 158      46.300  40.520  43.460  1.00  0.00           C
ATOM   2350  HB1 PHE A 158      46.980  39.920  44.100  1.00  0.00           H
ATOM   2351  HB2 PHE A 158      46.060  41.430  44.050  1.00  0.00           H
ATOM   2352  CG  PHE A 158      47.180  41.030  42.280  1.00  0.00           C
ATOM   2353  CD1 PHE A 158      47.750  40.080  41.390  1.00  0.00           C
ATOM   2354  HD1 PHE A 158      47.710  39.020  41.590  1.00  0.00           H
ATOM   2355  CE1 PHE A 158      48.460  40.620  40.310  1.00  0.00           C
ATOM   2356  HE1 PHE A 158      48.900  39.930  39.600  1.00  0.00           H
ATOM   2357  CZ  PHE A 158      48.730  42.010  40.130  1.00  0.00           C
ATOM   2358  HZ  PHE A 158      49.180  42.310  39.190  1.00  0.00           H
ATOM   2359  CD2 PHE A 158      47.310  42.380  42.050  1.00  0.00           C
ATOM   2360  HD2 PHE A 158      46.920  43.040  42.810  1.00  0.00           H
ATOM   2361  CE2 PHE A 158      48.050  42.870  40.980  1.00  0.00           C
ATOM   2362  HE2 PHE A 158      48.280  43.910  40.810  1.00  0.00           H
ATOM   2363  C   PHE A 158      44.170  39.470  44.200  1.00  0.00           C
ATOM   2364  O   PHE A 158      43.520  40.380  44.700  1.00  0.00           O
ATOM   2365  N   PHE A 159      44.200  38.250  44.710  1.00  0.00           N
ATOM   2366  HN  PHE A 159      44.640  37.560  44.130  1.00  0.00           H
ATOM   2367  CA  PHE A 159      43.620  37.930  45.970  1.00  0.00           C
ATOM   2368  HA  PHE A 159      43.470  38.830  46.540  1.00  0.00           H
ATOM   2369  CB  PHE A 159      42.350  37.080  45.870  1.00  0.00           C
ATOM   2370  HB1 PHE A 159      42.040  36.760  46.890  1.00  0.00           H
ATOM   2371  HB2 PHE A 159      42.480  36.150  45.280  1.00  0.00           H
ATOM   2372  CG  PHE A 159      41.250  37.800  45.180  1.00  0.00           C
ATOM   2373  CD1 PHE A 159      40.280  38.460  45.880  1.00  0.00           C
ATOM   2374  HD1 PHE A 159      40.280  38.430  46.960  1.00  0.00           H
ATOM   2375  CE1 PHE A 159      39.310  39.170  45.220  1.00  0.00           C
ATOM   2376  HE1 PHE A 159      38.480  39.680  45.690  1.00  0.00           H
ATOM   2377  CZ  PHE A 159      39.470  39.420  43.920  1.00  0.00           C
ATOM   2378  HZ  PHE A 159      38.760  40.060  43.410  1.00  0.00           H
ATOM   2379  CD2 PHE A 159      41.330  37.910  43.760  1.00  0.00           C
ATOM   2380  HD2 PHE A 159      42.080  37.430  43.150  1.00  0.00           H
ATOM   2381  CE2 PHE A 159      40.410  38.730  43.150  1.00  0.00           C
ATOM   2382  HE2 PHE A 159      40.630  39.080  42.160  1.00  0.00           H
ATOM   2383  C   PHE A 159      44.570  37.100  46.760  1.00  0.00           C
ATOM   2384  O   PHE A 159      44.450  35.900  46.890  1.00  0.00           O
ATOM   2385  N   LEU A 160      45.690  37.690  47.250  1.00  0.00           N
ATOM   2386  HN  LEU A 160      45.730  38.690  47.250  1.00  0.00           H
ATOM   2387  CA  LEU A 160      46.740  36.890  47.710  1.00  0.00           C
ATOM   2388  HA  LEU A 160      46.810  35.960  47.180  1.00  0.00           H
ATOM   2389  CB  LEU A 160      48.120  37.500  47.310  1.00  0.00           C
ATOM   2390  HB1 LEU A 160      48.830  36.730  47.690  1.00  0.00           H
ATOM   2391  HB2 LEU A 160      48.260  38.430  47.900  1.00  0.00           H
ATOM   2392  CG  LEU A 160      48.410  37.890  45.840  1.00  0.00           C
ATOM   2393  HG  LEU A 160      48.120  38.960  45.750  1.00  0.00           H
ATOM   2394  CD1 LEU A 160      49.900  37.800  45.480  1.00  0.00           C
ATOM   2395 HD11 LEU A 160      50.220  38.150  44.480  1.00  0.00           H
ATOM   2396 HD12 LEU A 160      50.480  38.350  46.250  1.00  0.00           H
ATOM   2397 HD13 LEU A 160      50.190  36.730  45.470  1.00  0.00           H
ATOM   2398  CD2 LEU A 160      47.610  37.140  44.820  1.00  0.00           C
ATOM   2399 HD21 LEU A 160      47.980  37.520  43.840  1.00  0.00           H
ATOM   2400 HD22 LEU A 160      47.790  36.040  44.840  1.00  0.00           H
ATOM   2401 HD23 LEU A 160      46.510  37.270  44.880  1.00  0.00           H
ATOM   2402  C   LEU A 160      46.550  36.700  49.180  1.00  0.00           C
ATOM   2403  O   LEU A 160      46.450  37.710  49.970  1.00  0.00           O
ATOM   2404  N   PHE A 161      46.560  35.400  49.620  1.00  0.00           N
ATOM   2405  HN  PHE A 161      46.690  34.690  48.930  1.00  0.00           H
ATOM   2406  CA  PHE A 161      46.240  34.870  50.930  1.00  0.00           C
ATOM   2407  HA  PHE A 161      45.980  33.820  50.810  1.00  0.00           H
ATOM   2408  CB  PHE A 161      47.400  34.830  51.850  1.00  0.00           C
ATOM   2409  HB1 PHE A 161      47.180  34.360  52.830  1.00  0.00           H
ATOM   2410  HB2 PHE A 161      47.780  35.850  52.070  1.00  0.00           H
ATOM   2411  CG  PHE A 161      48.610  34.190  51.240  1.00  0.00           C
ATOM   2412  CD1 PHE A 161      48.870  32.890  51.550  1.00  0.00           C
ATOM   2413  HD1 PHE A 161      48.260  32.380  52.280  1.00  0.00           H
ATOM   2414  CE1 PHE A 161      49.960  32.190  51.000  1.00  0.00           C
ATOM   2415  HE1 PHE A 161      50.160  31.140  51.110  1.00  0.00           H
ATOM   2416  CZ  PHE A 161      50.800  32.680  50.000  1.00  0.00           C
ATOM   2417  HZ  PHE A 161      51.560  32.120  49.470  1.00  0.00           H
ATOM   2418  CD2 PHE A 161      49.550  34.800  50.340  1.00  0.00           C
ATOM   2419  HD2 PHE A 161      49.480  35.840  50.070  1.00  0.00           H
ATOM   2420  CE2 PHE A 161      50.510  34.040  49.650  1.00  0.00           C
ATOM   2421  HE2 PHE A 161      51.140  34.470  48.890  1.00  0.00           H
ATOM   2422  C   PHE A 161      45.020  35.470  51.730  1.00  0.00           C
ATOM   2423  O   PHE A 161      45.110  36.120  52.770  1.00  0.00           O
ATOM   2424  N   PRO A 162      43.770  35.380  51.330  1.00  0.00           N
ATOM   2425  CD  PRO A 162      43.450  34.720  50.130  1.00  0.00           C
ATOM   2426  HD1 PRO A 162      44.170  34.980  49.330  1.00  0.00           H
ATOM   2427  HD2 PRO A 162      43.370  33.640  50.380  1.00  0.00           H
ATOM   2428  CA  PRO A 162      42.630  35.710  52.120  1.00  0.00           C
ATOM   2429  HA  PRO A 162      42.710  36.740  52.430  1.00  0.00           H
ATOM   2430  CB  PRO A 162      41.480  35.410  51.140  1.00  0.00           C
ATOM   2431  HB1 PRO A 162      40.700  36.200  51.090  1.00  0.00           H
ATOM   2432  HB2 PRO A 162      41.080  34.390  51.310  1.00  0.00           H
ATOM   2433  CG  PRO A 162      42.110  35.220  49.780  1.00  0.00           C
ATOM   2434  HG1 PRO A 162      42.230  36.200  49.270  1.00  0.00           H
ATOM   2435  HG2 PRO A 162      41.520  34.540  49.130  1.00  0.00           H
ATOM   2436  C   PRO A 162      42.360  34.890  53.410  1.00  0.00           C
ATOM   2437  O   PRO A 162      42.880  33.710  53.520  1.00  0.00           O
ATOM   2438  N   ASP A 163      41.640  35.490  54.360  1.00  0.00           N
ATOM   2439  HN  ASP A 163      41.410  36.460  54.240  1.00  0.00           H
ATOM   2440  CA  ASP A 163      40.920  34.820  55.500  1.00  0.00           C
ATOM   2441  HA  ASP A 163      41.720  34.460  56.140  1.00  0.00           H
ATOM   2442  CB  ASP A 163      40.130  35.950  56.250  1.00  0.00           C
ATOM   2443  HB1 ASP A 163      39.370  36.350  55.540  1.00  0.00           H
ATOM   2444  HB2 ASP A 163      40.860  36.750  56.470  1.00  0.00           H
ATOM   2445  CG  ASP A 163      39.480  35.550  57.590  1.00  0.00           C
ATOM   2446  OD1 ASP A 163      39.670  34.340  58.020  1.00  0.00           O
ATOM   2447  OD2 ASP A 163      38.790  36.400  58.210  1.00  0.00           O
ATOM   2448  C   ASP A 163      40.150  33.640  54.960  1.00  0.00           C
ATOM   2449  O   ASP A 163      39.420  33.800  54.030  1.00  0.00           O
ATOM   2450  N   PRO A 164      40.290  32.400  55.450  1.00  0.00           N
ATOM   2451  CD  PRO A 164      41.460  31.890  56.130  1.00  0.00           C
ATOM   2452  HD1 PRO A 164      42.430  31.920  55.580  1.00  0.00           H
ATOM   2453  HD2 PRO A 164      41.580  32.420  57.100  1.00  0.00           H
ATOM   2454  CA  PRO A 164      39.510  31.250  54.900  1.00  0.00           C
ATOM   2455  HA  PRO A 164      39.540  31.400  53.830  1.00  0.00           H
ATOM   2456  CB  PRO A 164      40.390  30.020  55.330  1.00  0.00           C
ATOM   2457  HB1 PRO A 164      41.150  29.770  54.560  1.00  0.00           H
ATOM   2458  HB2 PRO A 164      39.730  29.150  55.540  1.00  0.00           H
ATOM   2459  CG  PRO A 164      41.220  30.500  56.540  1.00  0.00           C
ATOM   2460  HG1 PRO A 164      42.200  29.990  56.690  1.00  0.00           H
ATOM   2461  HG2 PRO A 164      40.590  30.550  57.460  1.00  0.00           H
ATOM   2462  C   PRO A 164      38.110  31.270  55.330  1.00  0.00           C
ATOM   2463  O   PRO A 164      37.270  30.770  54.590  1.00  0.00           O
ATOM   2464  N   HIS A 165      37.810  31.610  56.570  1.00  0.00           N
ATOM   2465  HN  HIS A 165      38.460  32.030  57.200  1.00  0.00           H
ATOM   2466  CA  HIS A 165      36.550  31.480  57.140  1.00  0.00           C
ATOM   2467  HA  HIS A 165      36.660  32.000  58.080  1.00  0.00           H
ATOM   2468  CB  HIS A 165      35.330  32.220  56.410  1.00  0.00           C
ATOM   2469  HB1 HIS A 165      34.430  32.050  57.040  1.00  0.00           H
ATOM   2470  HB2 HIS A 165      35.150  31.880  55.360  1.00  0.00           H
ATOM   2471  ND1 HIS A 165      35.230  34.400  57.600  1.00  0.00           N
ATOM   2472  CG  HIS A 165      35.580  33.750  56.430  1.00  0.00           C
ATOM   2473  CE1 HIS A 165      35.590  35.670  57.440  1.00  0.00           C
ATOM   2474  HE1 HIS A 165      35.450  36.470  58.160  1.00  0.00           H
ATOM   2475  NE2 HIS A 165      36.120  35.850  56.210  1.00  0.00           N
ATOM   2476  HE2 HIS A 165      36.300  36.750  55.820  1.00  0.00           H
ATOM   2477  CD2 HIS A 165      36.100  34.650  55.520  1.00  0.00           C
ATOM   2478  HD2 HIS A 165      36.560  34.480  54.550  1.00  0.00           H
ATOM   2479  C   HIS A 165      36.240  30.030  57.480  1.00  0.00           C
ATOM   2480  O   HIS A 165      35.540  29.330  56.740  1.00  0.00           O
ATOM   2481  N   PHE A 166      36.770  29.490  58.600  1.00  0.00           N
ATOM   2482  HN  PHE A 166      37.130  30.020  59.370  1.00  0.00           H
ATOM   2483  CA  PHE A 166      36.630  28.110  58.980  1.00  0.00           C
ATOM   2484  HA  PHE A 166      36.800  27.460  58.130  1.00  0.00           H
ATOM   2485  CB  PHE A 166      37.680  27.870  60.040  1.00  0.00           C
ATOM   2486  HB1 PHE A 166      37.560  26.960  60.660  1.00  0.00           H
ATOM   2487  HB2 PHE A 166      37.700  28.680  60.810  1.00  0.00           H
ATOM   2488  CG  PHE A 166      39.050  27.800  59.420  1.00  0.00           C
ATOM   2489  CD1 PHE A 166      39.400  27.060  58.300  1.00  0.00           C
ATOM   2490  HD1 PHE A 166      38.650  26.420  57.850  1.00  0.00           H
ATOM   2491  CE1 PHE A 166      40.760  27.020  57.830  1.00  0.00           C
ATOM   2492  HE1 PHE A 166      41.040  26.290  57.090  1.00  0.00           H
ATOM   2493  CZ  PHE A 166      41.730  27.820  58.490  1.00  0.00           C
ATOM   2494  HZ  PHE A 166      42.760  27.800  58.180  1.00  0.00           H
ATOM   2495  CD2 PHE A 166      40.040  28.660  59.960  1.00  0.00           C
ATOM   2496  HD2 PHE A 166      39.890  29.380  60.740  1.00  0.00           H
ATOM   2497  CE2 PHE A 166      41.380  28.650  59.560  1.00  0.00           C
ATOM   2498  HE2 PHE A 166      42.020  29.440  59.920  1.00  0.00           H
ATOM   2499  C   PHE A 166      35.350  27.770  59.580  1.00  0.00           C
ATOM   2500  O   PHE A 166      34.970  26.600  59.670  1.00  0.00           O
ATOM   2501  N   LYS A 167      34.500  28.730  59.990  1.00  0.00           N
ATOM   2502  HN  LYS A 167      34.800  29.680  59.980  1.00  0.00           H
ATOM   2503  CA  LYS A 167      33.110  28.570  60.380  1.00  0.00           C
ATOM   2504  HA  LYS A 167      32.970  27.640  60.910  1.00  0.00           H
ATOM   2505  CB  LYS A 167      32.580  29.620  61.370  1.00  0.00           C
ATOM   2506  HB1 LYS A 167      31.490  29.450  61.520  1.00  0.00           H
ATOM   2507  HB2 LYS A 167      32.820  30.600  60.900  1.00  0.00           H
ATOM   2508  CG  LYS A 167      33.310  29.600  62.730  1.00  0.00           C
ATOM   2509  HG1 LYS A 167      34.400  29.780  62.570  1.00  0.00           H
ATOM   2510  HG2 LYS A 167      33.140  28.600  63.170  1.00  0.00           H
ATOM   2511  CD  LYS A 167      32.820  30.620  63.710  1.00  0.00           C
ATOM   2512  HD1 LYS A 167      33.230  31.610  63.430  1.00  0.00           H
ATOM   2513  HD2 LYS A 167      31.720  30.640  63.530  1.00  0.00           H
ATOM   2514  CE  LYS A 167      33.240  30.270  65.150  1.00  0.00           C
ATOM   2515  HE1 LYS A 167      34.330  30.210  65.320  1.00  0.00           H
ATOM   2516  HE2 LYS A 167      32.790  29.290  65.420  1.00  0.00           H
ATOM   2517  NZ  LYS A 167      32.650  31.210  66.160  1.00  0.00           N
ATOM   2518  HZ1 LYS A 167      33.060  31.050  67.100  1.00  0.00           H
ATOM   2519  HZ2 LYS A 167      33.020  32.160  65.960  1.00  0.00           H
ATOM   2520  HZ3 LYS A 167      31.610  31.170  66.110  1.00  0.00           H
ATOM   2521  C   LYS A 167      32.310  28.470  59.110  1.00  0.00           C
ATOM   2522  O   LYS A 167      32.320  29.350  58.260  1.00  0.00           O
ATOM   2523  N   ARG A 168      31.490  27.350  59.010  1.00  0.00           N
ATOM   2524  HN  ARG A 168      31.400  26.670  59.740  1.00  0.00           H
ATOM   2525  CA  ARG A 168      30.520  27.260  57.930  1.00  0.00           C
ATOM   2526  HA  ARG A 168      31.030  27.340  56.970  1.00  0.00           H
ATOM   2527  CB  ARG A 168      29.820  25.930  58.050  1.00  0.00           C
ATOM   2528  HB1 ARG A 168      29.240  25.940  59.000  1.00  0.00           H
ATOM   2529  HB2 ARG A 168      30.440  25.020  58.120  1.00  0.00           H
ATOM   2530  CG  ARG A 168      28.760  25.540  56.940  1.00  0.00           C
ATOM   2531  HG1 ARG A 168      29.390  25.680  56.030  1.00  0.00           H
ATOM   2532  HG2 ARG A 168      27.830  26.150  56.950  1.00  0.00           H
ATOM   2533  CD  ARG A 168      28.270  24.060  57.020  1.00  0.00           C
ATOM   2534  HD1 ARG A 168      29.180  23.450  57.200  1.00  0.00           H
ATOM   2535  HD2 ARG A 168      27.660  23.740  56.150  1.00  0.00           H
ATOM   2536  NE  ARG A 168      27.380  23.970  58.230  1.00  0.00           N
ATOM   2537  HE  ARG A 168      26.850  24.770  58.530  1.00  0.00           H
ATOM   2538  CZ  ARG A 168      26.910  22.840  58.850  1.00  0.00           C
ATOM   2539  NH1 ARG A 168      27.300  21.670  58.530  1.00  0.00           N
ATOM   2540 HH11 ARG A 168      28.070  21.620  57.890  1.00  0.00           H
ATOM   2541 HH12 ARG A 168      27.130  20.920  59.170  1.00  0.00           H
ATOM   2542  NH2 ARG A 168      25.950  23.110  59.760  1.00  0.00           N
ATOM   2543 HH21 ARG A 168      25.430  23.950  59.640  1.00  0.00           H
ATOM   2544 HH22 ARG A 168      25.390  22.330  60.060  1.00  0.00           H
ATOM   2545  C   ARG A 168      29.550  28.410  57.920  1.00  0.00           C
ATOM   2546  O   ARG A 168      28.960  28.770  56.890  1.00  0.00           O
ATOM   2547  N   THR A 169      29.360  29.050  59.120  1.00  0.00           N
ATOM   2548  HN  THR A 169      29.770  28.690  59.950  1.00  0.00           H
ATOM   2549  CA  THR A 169      28.380  30.150  59.250  1.00  0.00           C
ATOM   2550  HA  THR A 169      27.640  29.920  58.510  1.00  0.00           H
ATOM   2551  CB  THR A 169      27.770  30.270  60.680  1.00  0.00           C
ATOM   2552  HB  THR A 169      27.160  31.190  60.780  1.00  0.00           H
ATOM   2553  OG1 THR A 169      28.710  30.070  61.760  1.00  0.00           O
ATOM   2554  HG1 THR A 169      28.240  30.290  62.560  1.00  0.00           H
ATOM   2555  CG2 THR A 169      26.900  28.990  60.650  1.00  0.00           C
ATOM   2556 HG21 THR A 169      26.310  28.910  61.590  1.00  0.00           H
ATOM   2557 HG22 THR A 169      26.140  29.080  59.840  1.00  0.00           H
ATOM   2558 HG23 THR A 169      27.480  28.060  60.470  1.00  0.00           H
ATOM   2559  C   THR A 169      28.960  31.510  58.800  1.00  0.00           C
ATOM   2560  O   THR A 169      28.180  32.450  58.600  1.00  0.00           O
ATOM   2561  N   LYS A 170      30.280  31.580  58.420  1.00  0.00           N
ATOM   2562  HN  LYS A 170      30.740  30.690  58.460  1.00  0.00           H
ATOM   2563  CA  LYS A 170      30.940  32.710  57.820  1.00  0.00           C
ATOM   2564  HA  LYS A 170      30.410  33.640  57.920  1.00  0.00           H
ATOM   2565  CB  LYS A 170      32.230  33.040  58.660  1.00  0.00           C
ATOM   2566  HB1 LYS A 170      32.810  33.820  58.110  1.00  0.00           H
ATOM   2567  HB2 LYS A 170      32.820  32.110  58.810  1.00  0.00           H
ATOM   2568  CG  LYS A 170      31.830  33.660  60.010  1.00  0.00           C
ATOM   2569  HG1 LYS A 170      31.070  33.020  60.490  1.00  0.00           H
ATOM   2570  HG2 LYS A 170      31.350  34.650  59.830  1.00  0.00           H
ATOM   2571  CD  LYS A 170      33.010  33.770  60.820  1.00  0.00           C
ATOM   2572  HD1 LYS A 170      33.380  32.730  60.900  1.00  0.00           H
ATOM   2573  HD2 LYS A 170      33.810  34.340  60.290  1.00  0.00           H
ATOM   2574  CE  LYS A 170      32.750  34.530  62.140  1.00  0.00           C
ATOM   2575  HE1 LYS A 170      32.180  33.910  62.860  1.00  0.00           H
ATOM   2576  HE2 LYS A 170      32.190  35.440  61.840  1.00  0.00           H
ATOM   2577  NZ  LYS A 170      34.020  34.990  62.900  1.00  0.00           N
ATOM   2578  HZ1 LYS A 170      34.480  35.810  62.450  1.00  0.00           H
ATOM   2579  HZ2 LYS A 170      33.690  35.220  63.860  1.00  0.00           H
ATOM   2580  HZ3 LYS A 170      34.750  34.260  62.940  1.00  0.00           H
ATOM   2581  C   LYS A 170      31.270  32.340  56.440  1.00  0.00           C
ATOM   2582  O   LYS A 170      32.150  33.010  55.910  1.00  0.00           O
ATOM   2583  N   HIS A 171      30.710  31.310  55.810  1.00  0.00           N
ATOM   2584  HN  HIS A 171      30.080  30.660  56.210  1.00  0.00           H
ATOM   2585  CA  HIS A 171      31.240  30.880  54.460  1.00  0.00           C
ATOM   2586  HA  HIS A 171      32.310  30.970  54.310  1.00  0.00           H
ATOM   2587  CB  HIS A 171      30.760  29.440  54.010  1.00  0.00           C
ATOM   2588  HB1 HIS A 171      30.700  29.260  52.920  1.00  0.00           H
ATOM   2589  HB2 HIS A 171      29.720  29.240  54.350  1.00  0.00           H
ATOM   2590  ND1 HIS A 171      31.260  27.020  54.220  1.00  0.00           N
ATOM   2591  CG  HIS A 171      31.650  28.340  54.570  1.00  0.00           C
ATOM   2592  CE1 HIS A 171      32.270  26.230  54.700  1.00  0.00           C
ATOM   2593  HE1 HIS A 171      32.330  25.140  54.610  1.00  0.00           H
ATOM   2594  NE2 HIS A 171      33.150  27.010  55.270  1.00  0.00           N
ATOM   2595  HE2 HIS A 171      33.860  26.700  55.900  1.00  0.00           H
ATOM   2596  CD2 HIS A 171      32.820  28.350  55.230  1.00  0.00           C
ATOM   2597  HD2 HIS A 171      33.480  29.170  55.490  1.00  0.00           H
ATOM   2598  C   HIS A 171      30.810  31.900  53.390  1.00  0.00           C
ATOM   2599  O   HIS A 171      31.250  31.950  52.240  1.00  0.00           O
ATOM   2600  N   LYS A 172      29.860  32.810  53.720  1.00  0.00           N
ATOM   2601  HN  LYS A 172      29.420  32.760  54.610  1.00  0.00           H
ATOM   2602  CA  LYS A 172      29.540  33.840  52.830  1.00  0.00           C
ATOM   2603  HA  LYS A 172      29.690  33.570  51.790  1.00  0.00           H
ATOM   2604  CB  LYS A 172      28.010  34.270  53.080  1.00  0.00           C
ATOM   2605  HB1 LYS A 172      27.860  34.550  54.150  1.00  0.00           H
ATOM   2606  HB2 LYS A 172      27.490  33.340  52.780  1.00  0.00           H
ATOM   2607  CG  LYS A 172      27.530  35.290  52.110  1.00  0.00           C
ATOM   2608  HG1 LYS A 172      27.730  35.050  51.050  1.00  0.00           H
ATOM   2609  HG2 LYS A 172      28.020  36.270  52.330  1.00  0.00           H
ATOM   2610  CD  LYS A 172      26.030  35.510  52.290  1.00  0.00           C
ATOM   2611  HD1 LYS A 172      25.430  34.580  52.210  1.00  0.00           H
ATOM   2612  HD2 LYS A 172      25.890  35.930  53.310  1.00  0.00           H
ATOM   2613  CE  LYS A 172      25.440  36.590  51.390  1.00  0.00           C
ATOM   2614  HE1 LYS A 172      25.490  36.340  50.310  1.00  0.00           H
ATOM   2615  HE2 LYS A 172      25.830  37.620  51.570  1.00  0.00           H
ATOM   2616  NZ  LYS A 172      24.030  36.720  51.700  1.00  0.00           N
ATOM   2617  HZ1 LYS A 172      23.590  37.420  51.060  1.00  0.00           H
ATOM   2618  HZ2 LYS A 172      23.580  35.780  51.690  1.00  0.00           H
ATOM   2619  HZ3 LYS A 172      23.800  37.130  52.630  1.00  0.00           H
ATOM   2620  C   LYS A 172      30.420  34.990  53.200  1.00  0.00           C
ATOM   2621  O   LYS A 172      30.530  35.960  52.430  1.00  0.00           O
ATOM   2622  N   TRP A 173      31.180  34.980  54.320  1.00  0.00           N
ATOM   2623  HN  TRP A 173      31.220  34.290  55.040  1.00  0.00           H
ATOM   2624  CA  TRP A 173      32.150  36.060  54.570  1.00  0.00           C
ATOM   2625  HA  TRP A 173      31.880  37.030  54.160  1.00  0.00           H
ATOM   2626  CB  TRP A 173      32.440  36.220  56.130  1.00  0.00           C
ATOM   2627  HB1 TRP A 173      33.150  37.070  56.210  1.00  0.00           H
ATOM   2628  HB2 TRP A 173      32.790  35.260  56.560  1.00  0.00           H
ATOM   2629  CG  TRP A 173      31.200  36.540  56.880  1.00  0.00           C
ATOM   2630  CD1 TRP A 173      29.850  36.530  56.570  1.00  0.00           C
ATOM   2631  HD1 TRP A 173      29.470  36.260  55.600  1.00  0.00           H
ATOM   2632  NE1 TRP A 173      29.100  36.840  57.670  1.00  0.00           N
ATOM   2633  HE1 TRP A 173      28.160  36.600  57.820  1.00  0.00           H
ATOM   2634  CE2 TRP A 173      29.960  37.110  58.730  1.00  0.00           C
ATOM   2635  CD2 TRP A 173      31.260  36.940  58.260  1.00  0.00           C
ATOM   2636  CE3 TRP A 173      32.420  37.230  59.040  1.00  0.00           C
ATOM   2637  HE3 TRP A 173      33.440  37.010  58.750  1.00  0.00           H
ATOM   2638  CZ3 TRP A 173      32.160  37.510  60.340  1.00  0.00           C
ATOM   2639  HZ3 TRP A 173      33.030  37.570  60.980  1.00  0.00           H
ATOM   2640  CZ2 TRP A 173      29.800  37.490  60.080  1.00  0.00           C
ATOM   2641  HZ2 TRP A 173      28.780  37.650  60.420  1.00  0.00           H
ATOM   2642  CH2 TRP A 173      30.880  37.600  60.940  1.00  0.00           C
ATOM   2643  HH2 TRP A 173      30.740  37.630  62.010  1.00  0.00           H
ATOM   2644  C   TRP A 173      33.450  35.700  53.850  1.00  0.00           C
ATOM   2645  O   TRP A 173      34.420  36.490  53.810  1.00  0.00           O
ATOM   2646  N   ARG A 174      33.520  34.620  53.070  1.00  0.00           N
ATOM   2647  HN  ARG A 174      32.760  33.970  53.010  1.00  0.00           H
ATOM   2648  CA  ARG A 174      34.570  34.310  52.140  1.00  0.00           C
ATOM   2649  HA  ARG A 174      35.480  34.520  52.680  1.00  0.00           H
ATOM   2650  CB  ARG A 174      34.460  32.800  51.560  1.00  0.00           C
ATOM   2651  HB1 ARG A 174      35.200  32.630  50.750  1.00  0.00           H
ATOM   2652  HB2 ARG A 174      33.460  32.480  51.170  1.00  0.00           H
ATOM   2653  CG  ARG A 174      34.810  31.780  52.660  1.00  0.00           C
ATOM   2654  HG1 ARG A 174      34.040  32.020  53.420  1.00  0.00           H
ATOM   2655  HG2 ARG A 174      35.810  32.110  53.020  1.00  0.00           H
ATOM   2656  CD  ARG A 174      34.690  30.350  52.220  1.00  0.00           C
ATOM   2657  HD1 ARG A 174      35.260  30.220  51.280  1.00  0.00           H
ATOM   2658  HD2 ARG A 174      33.640  30.100  52.000  1.00  0.00           H
ATOM   2659  NE  ARG A 174      35.390  29.570  53.220  1.00  0.00           N
ATOM   2660  HE  ARG A 174      36.070  30.080  53.750  1.00  0.00           H
ATOM   2661  CZ  ARG A 174      35.520  28.300  53.190  1.00  0.00           C
ATOM   2662  NH1 ARG A 174      35.170  27.530  52.200  1.00  0.00           N
ATOM   2663 HH11 ARG A 174      34.300  27.870  51.850  1.00  0.00           H
ATOM   2664 HH12 ARG A 174      35.070  26.540  52.300  1.00  0.00           H
ATOM   2665  NH2 ARG A 174      36.170  27.760  54.230  1.00  0.00           N
ATOM   2666 HH21 ARG A 174      36.240  28.370  55.020  1.00  0.00           H
ATOM   2667 HH22 ARG A 174      36.000  26.800  54.450  1.00  0.00           H
ATOM   2668  C   ARG A 174      34.630  35.350  50.920  1.00  0.00           C
ATOM   2669  O   ARG A 174      33.610  35.740  50.360  1.00  0.00           O
ATOM   2670  N   ILE A 175      35.810  35.700  50.510  1.00  0.00           N
ATOM   2671  HN  ILE A 175      36.670  35.300  50.810  1.00  0.00           H
ATOM   2672  CA  ILE A 175      36.010  36.840  49.510  1.00  0.00           C
ATOM   2673  HA  ILE A 175      35.240  37.590  49.650  1.00  0.00           H
ATOM   2674  CB  ILE A 175      37.440  37.540  49.630  1.00  0.00           C
ATOM   2675  HB  ILE A 175      37.650  37.600  50.720  1.00  0.00           H
ATOM   2676  CG2 ILE A 175      38.530  36.630  48.980  1.00  0.00           C
ATOM   2677 HG21 ILE A 175      39.440  36.780  49.600  1.00  0.00           H
ATOM   2678 HG22 ILE A 175      38.240  35.580  49.180  1.00  0.00           H
ATOM   2679 HG23 ILE A 175      38.730  36.900  47.920  1.00  0.00           H
ATOM   2680  CG1 ILE A 175      37.340  39.030  49.030  1.00  0.00           C
ATOM   2681 HG11 ILE A 175      36.300  39.180  48.660  1.00  0.00           H
ATOM   2682 HG12 ILE A 175      37.910  39.020  48.070  1.00  0.00           H
ATOM   2683  CD  ILE A 175      37.830  40.180  50.000  1.00  0.00           C
ATOM   2684  HD1 ILE A 175      36.940  40.580  50.520  1.00  0.00           H
ATOM   2685  HD2 ILE A 175      38.600  39.770  50.690  1.00  0.00           H
ATOM   2686  HD3 ILE A 175      38.320  40.940  49.360  1.00  0.00           H
ATOM   2687  C   ILE A 175      35.750  36.410  48.100  1.00  0.00           C
ATOM   2688  O   ILE A 175      35.340  37.240  47.300  1.00  0.00           O
ATOM   2689  N   ILE A 176      35.810  35.050  47.790  1.00  0.00           N
ATOM   2690  HN  ILE A 176      36.150  34.440  48.500  1.00  0.00           H
ATOM   2691  CA  ILE A 176      35.390  34.480  46.510  1.00  0.00           C
ATOM   2692  HA  ILE A 176      35.330  35.320  45.840  1.00  0.00           H
ATOM   2693  CB  ILE A 176      36.320  33.360  45.870  1.00  0.00           C
ATOM   2694  HB  ILE A 176      36.410  32.560  46.640  1.00  0.00           H
ATOM   2695  CG2 ILE A 176      35.900  32.740  44.530  1.00  0.00           C
ATOM   2696 HG21 ILE A 176      34.820  32.480  44.520  1.00  0.00           H
ATOM   2697 HG22 ILE A 176      36.010  33.490  43.720  1.00  0.00           H
ATOM   2698 HG23 ILE A 176      36.440  31.820  44.220  1.00  0.00           H
ATOM   2699  CG1 ILE A 176      37.730  33.940  45.740  1.00  0.00           C
ATOM   2700 HG11 ILE A 176      38.430  33.230  45.240  1.00  0.00           H
ATOM   2701 HG12 ILE A 176      38.170  33.940  46.760  1.00  0.00           H
ATOM   2702  CD  ILE A 176      37.880  35.230  44.930  1.00  0.00           C
ATOM   2703  HD1 ILE A 176      38.660  35.150  44.150  1.00  0.00           H
ATOM   2704  HD2 ILE A 176      36.900  35.510  44.470  1.00  0.00           H
ATOM   2705  HD3 ILE A 176      38.000  36.100  45.610  1.00  0.00           H
ATOM   2706  C   ILE A 176      34.050  33.910  46.710  1.00  0.00           C
ATOM   2707  O   ILE A 176      33.880  33.080  47.580  1.00  0.00           O
ATOM   2708  N   SER A 177      33.050  34.270  45.910  1.00  0.00           N
ATOM   2709  HN  SER A 177      33.250  34.920  45.170  1.00  0.00           H
ATOM   2710  CA  SER A 177      31.680  33.820  46.040  1.00  0.00           C
ATOM   2711  HA  SER A 177      31.740  32.760  46.220  1.00  0.00           H
ATOM   2712  CB  SER A 177      30.970  34.440  47.240  1.00  0.00           C
ATOM   2713  HB1 SER A 177      31.540  34.160  48.150  1.00  0.00           H
ATOM   2714  HB2 SER A 177      29.960  33.970  47.310  1.00  0.00           H
ATOM   2715  OG  SER A 177      30.760  35.840  47.080  1.00  0.00           O
ATOM   2716  HG1 SER A 177      30.440  36.100  47.950  1.00  0.00           H
ATOM   2717  C   SER A 177      30.970  34.080  44.750  1.00  0.00           C
ATOM   2718  O   SER A 177      31.410  35.010  44.050  1.00  0.00           O
ATOM   2719  N   PRO A 178      29.810  33.480  44.450  1.00  0.00           N
ATOM   2720  CD  PRO A 178      29.210  32.390  45.180  1.00  0.00           C
ATOM   2721  HD1 PRO A 178      29.810  31.640  45.730  1.00  0.00           H
ATOM   2722  HD2 PRO A 178      28.500  32.800  45.930  1.00  0.00           H
ATOM   2723  CA  PRO A 178      29.060  33.790  43.180  1.00  0.00           C
ATOM   2724  HA  PRO A 178      29.730  33.570  42.360  1.00  0.00           H
ATOM   2725  CB  PRO A 178      27.870  32.890  43.260  1.00  0.00           C
ATOM   2726  HB1 PRO A 178      27.540  32.540  42.260  1.00  0.00           H
ATOM   2727  HB2 PRO A 178      26.950  33.320  43.700  1.00  0.00           H
ATOM   2728  CG  PRO A 178      28.270  31.700  44.200  1.00  0.00           C
ATOM   2729  HG1 PRO A 178      28.750  30.940  43.540  1.00  0.00           H
ATOM   2730  HG2 PRO A 178      27.370  31.260  44.680  1.00  0.00           H
ATOM   2731  C   PRO A 178      28.620  35.240  43.030  1.00  0.00           C
ATOM   2732  O   PRO A 178      28.730  35.810  41.960  1.00  0.00           O
ATOM   2733  N   THR A 179      28.090  35.830  44.120  1.00  0.00           N
ATOM   2734  HN  THR A 179      27.820  35.260  44.890  1.00  0.00           H
ATOM   2735  CA  THR A 179      27.650  37.270  44.140  1.00  0.00           C
ATOM   2736  HA  THR A 179      26.910  37.400  43.360  1.00  0.00           H
ATOM   2737  CB  THR A 179      26.970  37.630  45.490  1.00  0.00           C
ATOM   2738  HB  THR A 179      27.680  37.530  46.340  1.00  0.00           H
ATOM   2739  OG1 THR A 179      25.970  36.650  45.720  1.00  0.00           O
ATOM   2740  HG1 THR A 179      25.260  36.850  45.100  1.00  0.00           H
ATOM   2741  CG2 THR A 179      26.280  38.980  45.510  1.00  0.00           C
ATOM   2742 HG21 THR A 179      27.010  39.820  45.530  1.00  0.00           H
ATOM   2743 HG22 THR A 179      25.500  39.040  44.720  1.00  0.00           H
ATOM   2744 HG23 THR A 179      25.660  39.050  46.430  1.00  0.00           H
ATOM   2745  C   THR A 179      28.810  38.200  43.800  1.00  0.00           C
ATOM   2746  O   THR A 179      28.770  39.080  42.940  1.00  0.00           O
ATOM   2747  N   LEU A 180      29.980  38.030  44.470  1.00  0.00           N
ATOM   2748  HN  LEU A 180      30.120  37.220  45.030  1.00  0.00           H
ATOM   2749  CA  LEU A 180      31.040  38.980  44.360  1.00  0.00           C
ATOM   2750  HA  LEU A 180      30.750  40.020  44.300  1.00  0.00           H
ATOM   2751  CB  LEU A 180      31.860  38.850  45.650  1.00  0.00           C
ATOM   2752  HB1 LEU A 180      32.900  39.250  45.600  1.00  0.00           H
ATOM   2753  HB2 LEU A 180      32.120  37.800  45.900  1.00  0.00           H
ATOM   2754  CG  LEU A 180      31.180  39.510  46.850  1.00  0.00           C
ATOM   2755  HG  LEU A 180      30.150  39.080  46.860  1.00  0.00           H
ATOM   2756  CD1 LEU A 180      31.980  39.100  48.050  1.00  0.00           C
ATOM   2757 HD11 LEU A 180      32.180  38.010  48.080  1.00  0.00           H
ATOM   2758 HD12 LEU A 180      32.990  39.560  48.120  1.00  0.00           H
ATOM   2759 HD13 LEU A 180      31.390  39.280  48.970  1.00  0.00           H
ATOM   2760  CD2 LEU A 180      31.140  41.020  46.770  1.00  0.00           C
ATOM   2761 HD21 LEU A 180      30.970  41.520  45.790  1.00  0.00           H
ATOM   2762 HD22 LEU A 180      30.360  41.390  47.460  1.00  0.00           H
ATOM   2763 HD23 LEU A 180      32.080  41.450  47.200  1.00  0.00           H
ATOM   2764  C   LEU A 180      31.910  38.810  43.090  1.00  0.00           C
ATOM   2765  O   LEU A 180      32.390  39.850  42.620  1.00  0.00           O
ATOM   2766  N   LEU A 181      31.860  37.650  42.490  1.00  0.00           N
ATOM   2767  HN  LEU A 181      31.570  36.840  43.000  1.00  0.00           H
ATOM   2768  CA  LEU A 181      32.360  37.330  41.130  1.00  0.00           C
ATOM   2769  HA  LEU A 181      33.360  37.740  41.140  1.00  0.00           H
ATOM   2770  CB  LEU A 181      32.270  35.790  40.760  1.00  0.00           C
ATOM   2771  HB1 LEU A 181      32.520  35.610  39.690  1.00  0.00           H
ATOM   2772  HB2 LEU A 181      31.200  35.550  40.930  1.00  0.00           H
ATOM   2773  CG  LEU A 181      33.280  34.920  41.530  1.00  0.00           C
ATOM   2774  HG  LEU A 181      33.280  35.140  42.620  1.00  0.00           H
ATOM   2775  CD1 LEU A 181      32.860  33.460  41.350  1.00  0.00           C
ATOM   2776 HD11 LEU A 181      31.790  33.280  41.580  1.00  0.00           H
ATOM   2777 HD12 LEU A 181      32.940  33.050  40.330  1.00  0.00           H
ATOM   2778 HD13 LEU A 181      33.480  32.690  41.860  1.00  0.00           H
ATOM   2779  CD2 LEU A 181      34.680  35.060  40.920  1.00  0.00           C
ATOM   2780 HD21 LEU A 181      34.840  34.570  39.940  1.00  0.00           H
ATOM   2781 HD22 LEU A 181      34.930  36.120  40.680  1.00  0.00           H
ATOM   2782 HD23 LEU A 181      35.410  34.540  41.570  1.00  0.00           H
ATOM   2783  C   LEU A 181      31.670  38.150  40.060  1.00  0.00           C
ATOM   2784  O   LEU A 181      32.310  38.590  39.070  1.00  0.00           O
ATOM   2785  N   ALA A 182      30.340  38.420  40.160  1.00  0.00           N
ATOM   2786  HN  ALA A 182      29.820  38.110  40.950  1.00  0.00           H
ATOM   2787  CA  ALA A 182      29.580  39.280  39.290  1.00  0.00           C
ATOM   2788  HA  ALA A 182      29.790  38.940  38.290  1.00  0.00           H
ATOM   2789  CB  ALA A 182      28.040  39.090  39.470  1.00  0.00           C
ATOM   2790  HB1 ALA A 182      27.580  39.550  40.370  1.00  0.00           H
ATOM   2791  HB2 ALA A 182      27.570  39.710  38.680  1.00  0.00           H
ATOM   2792  HB3 ALA A 182      27.640  38.050  39.430  1.00  0.00           H
ATOM   2793  C   ALA A 182      30.040  40.730  39.310  1.00  0.00           C
ATOM   2794  O   ALA A 182      30.230  41.340  38.310  1.00  0.00           O
ATOM   2795  N   GLU A 183      30.340  41.260  40.530  1.00  0.00           N
ATOM   2796  HN  GLU A 183      30.100  40.810  41.390  1.00  0.00           H
ATOM   2797  CA  GLU A 183      31.060  42.490  40.770  1.00  0.00           C
ATOM   2798  HA  GLU A 183      30.600  43.320  40.250  1.00  0.00           H
ATOM   2799  CB  GLU A 183      30.960  42.920  42.290  1.00  0.00           C
ATOM   2800  HB1 GLU A 183      31.720  43.700  42.510  1.00  0.00           H
ATOM   2801  HB2 GLU A 183      31.160  42.000  42.890  1.00  0.00           H
ATOM   2802  CG  GLU A 183      29.560  43.400  42.720  1.00  0.00           C
ATOM   2803  HG1 GLU A 183      28.800  42.730  42.270  1.00  0.00           H
ATOM   2804  HG2 GLU A 183      29.400  44.430  42.330  1.00  0.00           H
ATOM   2805  CD  GLU A 183      29.250  43.550  44.130  1.00  0.00           C
ATOM   2806  OE1 GLU A 183      28.380  42.780  44.660  1.00  0.00           O
ATOM   2807  OE2 GLU A 183      29.760  44.450  44.750  1.00  0.00           O
ATOM   2808  C   GLU A 183      32.480  42.490  40.110  1.00  0.00           C
ATOM   2809  O   GLU A 183      32.860  43.370  39.340  1.00  0.00           O
ATOM   2810  N   TYR A 184      33.260  41.390  40.360  1.00  0.00           N
ATOM   2811  HN  TYR A 184      32.990  40.670  40.990  1.00  0.00           H
ATOM   2812  CA  TYR A 184      34.660  41.240  39.920  1.00  0.00           C
ATOM   2813  HA  TYR A 184      35.180  42.130  40.240  1.00  0.00           H
ATOM   2814  CB  TYR A 184      35.370  39.960  40.470  1.00  0.00           C
ATOM   2815  HB1 TYR A 184      36.370  39.700  40.060  1.00  0.00           H
ATOM   2816  HB2 TYR A 184      34.720  39.110  40.160  1.00  0.00           H
ATOM   2817  CG  TYR A 184      35.450  39.910  42.010  1.00  0.00           C
ATOM   2818  CD1 TYR A 184      35.530  41.070  42.770  1.00  0.00           C
ATOM   2819  HD1 TYR A 184      35.390  42.040  42.310  1.00  0.00           H
ATOM   2820  CE1 TYR A 184      35.590  40.990  44.230  1.00  0.00           C
ATOM   2821  HE1 TYR A 184      35.640  41.870  44.850  1.00  0.00           H
ATOM   2822  CZ  TYR A 184      35.690  39.720  44.840  1.00  0.00           C
ATOM   2823  OH  TYR A 184      35.820  39.700  46.280  1.00  0.00           O
ATOM   2824  HH  TYR A 184      35.520  38.830  46.520  1.00  0.00           H
ATOM   2825  CD2 TYR A 184      35.400  38.660  42.690  1.00  0.00           C
ATOM   2826  HD2 TYR A 184      35.140  37.790  42.110  1.00  0.00           H
ATOM   2827  CE2 TYR A 184      35.490  38.600  44.080  1.00  0.00           C
ATOM   2828  HE2 TYR A 184      35.450  37.610  44.510  1.00  0.00           H
ATOM   2829  C   TYR A 184      34.750  41.230  38.360  1.00  0.00           C
ATOM   2830  O   TYR A 184      35.600  41.900  37.740  1.00  0.00           O
ATOM   2831  N   ALA A 185      33.840  40.500  37.740  1.00  0.00           N
ATOM   2832  HN  ALA A 185      33.190  40.000  38.310  1.00  0.00           H
ATOM   2833  CA  ALA A 185      33.690  40.430  36.260  1.00  0.00           C
ATOM   2834  HA  ALA A 185      34.670  40.280  35.840  1.00  0.00           H
ATOM   2835  CB  ALA A 185      32.660  39.330  35.980  1.00  0.00           C
ATOM   2836  HB1 ALA A 185      31.690  39.640  36.410  1.00  0.00           H
ATOM   2837  HB2 ALA A 185      32.550  39.080  34.900  1.00  0.00           H
ATOM   2838  HB3 ALA A 185      32.990  38.410  36.510  1.00  0.00           H
ATOM   2839  C   ALA A 185      33.120  41.710  35.660  1.00  0.00           C
ATOM   2840  O   ALA A 185      33.410  42.090  34.560  1.00  0.00           O
ATOM   2841  N   TYR A 186      32.230  42.410  36.400  1.00  0.00           N
ATOM   2842  HN  TYR A 186      31.880  42.030  37.250  1.00  0.00           H
ATOM   2843  CA  TYR A 186      31.830  43.800  36.080  1.00  0.00           C
ATOM   2844  HA  TYR A 186      31.430  43.710  35.070  1.00  0.00           H
ATOM   2845  CB  TYR A 186      30.600  44.250  36.910  1.00  0.00           C
ATOM   2846  HB1 TYR A 186      30.870  44.140  37.980  1.00  0.00           H
ATOM   2847  HB2 TYR A 186      29.650  43.700  36.760  1.00  0.00           H
ATOM   2848  CG  TYR A 186      30.280  45.700  36.590  1.00  0.00           C
ATOM   2849  CD1 TYR A 186      30.950  46.680  37.340  1.00  0.00           C
ATOM   2850  HD1 TYR A 186      31.650  46.390  38.120  1.00  0.00           H
ATOM   2851  CE1 TYR A 186      30.770  48.040  37.090  1.00  0.00           C
ATOM   2852  HE1 TYR A 186      31.160  48.810  37.740  1.00  0.00           H
ATOM   2853  CZ  TYR A 186      29.900  48.480  36.060  1.00  0.00           C
ATOM   2854  OH  TYR A 186      29.550  49.820  35.950  1.00  0.00           O
ATOM   2855  HH  TYR A 186      30.080  50.360  36.540  1.00  0.00           H
ATOM   2856  CD2 TYR A 186      29.500  46.170  35.570  1.00  0.00           C
ATOM   2857  HD2 TYR A 186      29.020  45.450  34.940  1.00  0.00           H
ATOM   2858  CE2 TYR A 186      29.320  47.530  35.240  1.00  0.00           C
ATOM   2859  HE2 TYR A 186      28.570  47.770  34.500  1.00  0.00           H
ATOM   2860  C   TYR A 186      33.030  44.760  35.960  1.00  0.00           C
ATOM   2861  O   TYR A 186      33.140  45.470  34.930  1.00  0.00           O
ATOM   2862  N   VAL A 187      33.970  44.820  36.970  1.00  0.00           N
ATOM   2863  HN  VAL A 187      33.860  44.320  37.830  1.00  0.00           H
ATOM   2864  CA  VAL A 187      35.070  45.810  36.900  1.00  0.00           C
ATOM   2865  HA  VAL A 187      34.680  46.600  36.280  1.00  0.00           H
ATOM   2866  CB  VAL A 187      35.510  46.320  38.310  1.00  0.00           C
ATOM   2867  HB  VAL A 187      36.290  47.120  38.300  1.00  0.00           H
ATOM   2868  CG1 VAL A 187      34.280  47.000  38.990  1.00  0.00           C
ATOM   2869 HG11 VAL A 187      33.660  47.600  38.300  1.00  0.00           H
ATOM   2870 HG12 VAL A 187      33.570  46.250  39.410  1.00  0.00           H
ATOM   2871 HG13 VAL A 187      34.590  47.540  39.910  1.00  0.00           H
ATOM   2872  CG2 VAL A 187      36.180  45.190  39.100  1.00  0.00           C
ATOM   2873 HG21 VAL A 187      37.140  44.910  38.620  1.00  0.00           H
ATOM   2874 HG22 VAL A 187      36.370  45.510  40.150  1.00  0.00           H
ATOM   2875 HG23 VAL A 187      35.610  44.250  39.280  1.00  0.00           H
ATOM   2876  C   VAL A 187      36.250  45.360  36.130  1.00  0.00           C
ATOM   2877  O   VAL A 187      37.140  46.210  35.870  1.00  0.00           O
ATOM   2878  N   LEU A 188      36.370  44.020  35.860  1.00  0.00           N
ATOM   2879  HN  LEU A 188      35.650  43.410  36.180  1.00  0.00           H
ATOM   2880  CA  LEU A 188      37.430  43.420  35.120  1.00  0.00           C
ATOM   2881  HA  LEU A 188      38.310  44.040  35.210  1.00  0.00           H
ATOM   2882  CB  LEU A 188      37.710  41.990  35.740  1.00  0.00           C
ATOM   2883  HB1 LEU A 188      36.820  41.340  35.600  1.00  0.00           H
ATOM   2884  HB2 LEU A 188      37.790  42.160  36.840  1.00  0.00           H
ATOM   2885  CG  LEU A 188      39.000  41.260  35.330  1.00  0.00           C
ATOM   2886  HG  LEU A 188      38.810  41.040  34.260  1.00  0.00           H
ATOM   2887  CD1 LEU A 188      40.270  42.220  35.430  1.00  0.00           C
ATOM   2888 HD11 LEU A 188      40.290  42.680  36.440  1.00  0.00           H
ATOM   2889 HD12 LEU A 188      41.160  41.550  35.390  1.00  0.00           H
ATOM   2890 HD13 LEU A 188      40.300  42.980  34.610  1.00  0.00           H
ATOM   2891  CD2 LEU A 188      39.160  39.990  36.100  1.00  0.00           C
ATOM   2892 HD21 LEU A 188      39.550  40.170  37.120  1.00  0.00           H
ATOM   2893 HD22 LEU A 188      38.180  39.520  36.300  1.00  0.00           H
ATOM   2894 HD23 LEU A 188      39.830  39.250  35.610  1.00  0.00           H
ATOM   2895  C   LEU A 188      37.040  43.180  33.650  1.00  0.00           C
ATOM   2896  O   LEU A 188      36.070  42.520  33.330  1.00  0.00           O
ATOM   2897  N   ARG A 189      37.700  43.820  32.660  1.00  0.00           N
ATOM   2898  HN  ARG A 189      38.330  44.540  32.930  1.00  0.00           H
ATOM   2899  CA  ARG A 189      37.370  43.620  31.270  1.00  0.00           C
ATOM   2900  HA  ARG A 189      36.350  43.980  31.280  1.00  0.00           H
ATOM   2901  CB  ARG A 189      38.120  44.550  30.320  1.00  0.00           C
ATOM   2902  HB1 ARG A 189      37.920  45.580  30.670  1.00  0.00           H
ATOM   2903  HB2 ARG A 189      37.670  44.520  29.300  1.00  0.00           H
ATOM   2904  CG  ARG A 189      39.630  44.360  30.280  1.00  0.00           C
ATOM   2905  HG1 ARG A 189      39.750  43.410  29.700  1.00  0.00           H
ATOM   2906  HG2 ARG A 189      40.150  44.230  31.250  1.00  0.00           H
ATOM   2907  CD  ARG A 189      40.320  45.470  29.450  1.00  0.00           C
ATOM   2908  HD1 ARG A 189      39.760  45.710  28.520  1.00  0.00           H
ATOM   2909  HD2 ARG A 189      41.280  44.990  29.140  1.00  0.00           H
ATOM   2910  NE  ARG A 189      40.580  46.670  30.240  1.00  0.00           N
ATOM   2911  HE  ARG A 189      39.990  46.820  31.030  1.00  0.00           H
ATOM   2912  CZ  ARG A 189      41.530  47.530  30.150  1.00  0.00           C
ATOM   2913  NH1 ARG A 189      42.250  47.690  29.060  1.00  0.00           N
ATOM   2914 HH11 ARG A 189      41.980  47.190  28.240  1.00  0.00           H
ATOM   2915 HH12 ARG A 189      42.670  48.590  28.940  1.00  0.00           H
ATOM   2916  NH2 ARG A 189      41.830  48.350  31.100  1.00  0.00           N
ATOM   2917 HH21 ARG A 189      41.240  48.380  31.910  1.00  0.00           H
ATOM   2918 HH22 ARG A 189      42.670  48.890  31.080  1.00  0.00           H
ATOM   2919  C   ARG A 189      37.470  42.210  30.800  1.00  0.00           C
ATOM   2920  O   ARG A 189      38.210  41.360  31.270  1.00  0.00           O
ATOM   2921  N   VAL A 190      36.690  41.820  29.740  1.00  0.00           N
ATOM   2922  HN  VAL A 190      36.070  42.510  29.370  1.00  0.00           H
ATOM   2923  CA  VAL A 190      36.990  40.540  29.060  1.00  0.00           C
ATOM   2924  HA  VAL A 190      36.760  39.770  29.780  1.00  0.00           H
ATOM   2925  CB  VAL A 190      36.040  40.300  27.880  1.00  0.00           C
ATOM   2926  HB  VAL A 190      36.030  41.090  27.090  1.00  0.00           H
ATOM   2927  CG1 VAL A 190      36.370  38.960  27.230  1.00  0.00           C
ATOM   2928 HG11 VAL A 190      35.510  38.670  26.590  1.00  0.00           H
ATOM   2929 HG12 VAL A 190      37.340  39.110  26.700  1.00  0.00           H
ATOM   2930 HG13 VAL A 190      36.410  38.170  28.010  1.00  0.00           H
ATOM   2931  CG2 VAL A 190      34.540  40.250  28.260  1.00  0.00           C
ATOM   2932 HG21 VAL A 190      34.030  39.980  27.310  1.00  0.00           H
ATOM   2933 HG22 VAL A 190      34.330  39.360  28.890  1.00  0.00           H
ATOM   2934 HG23 VAL A 190      34.080  41.180  28.660  1.00  0.00           H
ATOM   2935  C   VAL A 190      38.530  40.310  28.600  1.00  0.00           C
ATOM   2936  O   VAL A 190      39.230  41.170  27.970  1.00  0.00           O
ATOM   2937  N   GLY A 191      39.020  39.070  28.980  1.00  0.00           N
ATOM   2938  HN  GLY A 191      38.380  38.490  29.490  1.00  0.00           H
ATOM   2939  CA  GLY A 191      40.340  38.650  28.770  1.00  0.00           C
ATOM   2940  HA1 GLY A 191      40.400  37.590  28.940  1.00  0.00           H
ATOM   2941  HA2 GLY A 191      40.640  38.940  27.770  1.00  0.00           H
ATOM   2942  C   GLY A 191      41.290  39.240  29.700  1.00  0.00           C
ATOM   2943  O   GLY A 191      42.500  39.180  29.470  1.00  0.00           O
ATOM   2944  N   GLY A 192      40.820  39.850  30.800  1.00  0.00           N
ATOM   2945  HN  GLY A 192      39.840  39.980  30.900  1.00  0.00           H
ATOM   2946  CA  GLY A 192      41.590  40.090  32.030  1.00  0.00           C
ATOM   2947  HA1 GLY A 192      42.530  40.540  31.740  1.00  0.00           H
ATOM   2948  HA2 GLY A 192      40.970  40.670  32.680  1.00  0.00           H
ATOM   2949  C   GLY A 192      41.900  38.860  32.820  1.00  0.00           C
ATOM   2950  O   GLY A 192      41.430  37.760  32.550  1.00  0.00           O
ATOM   2951  N   LEU A 193      42.690  38.980  33.920  1.00  0.00           N
ATOM   2952  HN  LEU A 193      43.080  39.830  34.260  1.00  0.00           H
ATOM   2953  CA  LEU A 193      43.220  37.830  34.650  1.00  0.00           C
ATOM   2954  HA  LEU A 193      42.620  36.990  34.330  1.00  0.00           H
ATOM   2955  CB  LEU A 193      44.760  37.550  34.270  1.00  0.00           C
ATOM   2956  HB1 LEU A 193      45.130  36.830  35.030  1.00  0.00           H
ATOM   2957  HB2 LEU A 193      45.290  38.520  34.340  1.00  0.00           H
ATOM   2958  CG  LEU A 193      44.980  36.870  32.830  1.00  0.00           C
ATOM   2959  HG  LEU A 193      44.540  37.500  32.020  1.00  0.00           H
ATOM   2960  CD1 LEU A 193      46.470  36.710  32.470  1.00  0.00           C
ATOM   2961 HD11 LEU A 193      46.730  36.190  31.520  1.00  0.00           H
ATOM   2962 HD12 LEU A 193      46.810  37.770  32.480  1.00  0.00           H
ATOM   2963 HD13 LEU A 193      46.980  36.200  33.320  1.00  0.00           H
ATOM   2964  CD2 LEU A 193      44.390  35.350  32.840  1.00  0.00           C
ATOM   2965 HD21 LEU A 193      45.020  34.760  33.540  1.00  0.00           H
ATOM   2966 HD22 LEU A 193      43.350  35.440  33.210  1.00  0.00           H
ATOM   2967 HD23 LEU A 193      44.410  34.870  31.830  1.00  0.00           H
ATOM   2968  C   LEU A 193      43.030  38.040  36.160  1.00  0.00           C
ATOM   2969  O   LEU A 193      43.620  38.890  36.790  1.00  0.00           O
ATOM   2970  N   VAL A 194      42.430  37.040  36.860  1.00  0.00           N
ATOM   2971  HN  VAL A 194      41.900  36.310  36.430  1.00  0.00           H
ATOM   2972  CA  VAL A 194      42.300  37.000  38.270  1.00  0.00           C
ATOM   2973  HA  VAL A 194      42.560  37.990  38.630  1.00  0.00           H
ATOM   2974  CB  VAL A 194      40.920  36.580  38.750  1.00  0.00           C
ATOM   2975  HB  VAL A 194      40.700  35.490  38.650  1.00  0.00           H
ATOM   2976  CG1 VAL A 194      40.870  36.710  40.260  1.00  0.00           C
ATOM   2977 HG11 VAL A 194      39.790  36.740  40.540  1.00  0.00           H
ATOM   2978 HG12 VAL A 194      41.210  35.830  40.840  1.00  0.00           H
ATOM   2979 HG13 VAL A 194      41.380  37.590  40.700  1.00  0.00           H
ATOM   2980  CG2 VAL A 194      39.840  37.420  38.110  1.00  0.00           C
ATOM   2981 HG21 VAL A 194      39.930  38.510  38.320  1.00  0.00           H
ATOM   2982 HG22 VAL A 194      40.000  37.360  37.010  1.00  0.00           H
ATOM   2983 HG23 VAL A 194      38.820  37.190  38.490  1.00  0.00           H
ATOM   2984  C   VAL A 194      43.280  36.000  38.890  1.00  0.00           C
ATOM   2985  O   VAL A 194      43.340  34.850  38.430  1.00  0.00           O
ATOM   2986  N   TYR A 195      44.140  36.380  39.830  1.00  0.00           N
ATOM   2987  HN  TYR A 195      44.200  37.340  40.080  1.00  0.00           H
ATOM   2988  CA  TYR A 195      45.200  35.680  40.500  1.00  0.00           C
ATOM   2989  HA  TYR A 195      45.390  34.760  39.980  1.00  0.00           H
ATOM   2990  CB  TYR A 195      46.540  36.510  40.590  1.00  0.00           C
ATOM   2991  HB1 TYR A 195      47.390  36.010  41.100  1.00  0.00           H
ATOM   2992  HB2 TYR A 195      46.460  37.540  41.000  1.00  0.00           H
ATOM   2993  CG  TYR A 195      47.090  36.870  39.190  1.00  0.00           C
ATOM   2994  CD1 TYR A 195      48.220  36.220  38.630  1.00  0.00           C
ATOM   2995  HD1 TYR A 195      48.710  35.390  39.120  1.00  0.00           H
ATOM   2996  CE1 TYR A 195      48.600  36.520  37.290  1.00  0.00           C
ATOM   2997  HE1 TYR A 195      49.450  35.960  36.920  1.00  0.00           H
ATOM   2998  CZ  TYR A 195      47.960  37.520  36.590  1.00  0.00           C
ATOM   2999  OH  TYR A 195      48.320  37.860  35.280  1.00  0.00           O
ATOM   3000  HH  TYR A 195      49.110  37.340  35.080  1.00  0.00           H
ATOM   3001  CD2 TYR A 195      46.360  37.830  38.430  1.00  0.00           C
ATOM   3002  HD2 TYR A 195      45.520  38.420  38.770  1.00  0.00           H
ATOM   3003  CE2 TYR A 195      46.790  38.090  37.110  1.00  0.00           C
ATOM   3004  HE2 TYR A 195      46.250  38.710  36.410  1.00  0.00           H
ATOM   3005  C   TYR A 195      44.890  35.400  41.930  1.00  0.00           C
ATOM   3006  O   TYR A 195      44.810  36.290  42.840  1.00  0.00           O
ATOM   3007  N   THR A 196      44.850  34.090  42.290  1.00  0.00           N
ATOM   3008  HN  THR A 196      45.090  33.400  41.610  1.00  0.00           H
ATOM   3009  CA  THR A 196      44.570  33.690  43.670  1.00  0.00           C
ATOM   3010  HA  THR A 196      44.370  34.560  44.260  1.00  0.00           H
ATOM   3011  CB  THR A 196      43.270  32.820  43.840  1.00  0.00           C
ATOM   3012  HB  THR A 196      43.090  32.490  44.880  1.00  0.00           H
ATOM   3013  OG1 THR A 196      43.360  31.680  42.960  1.00  0.00           O
ATOM   3014  HG1 THR A 196      43.870  31.060  43.480  1.00  0.00           H
ATOM   3015  CG2 THR A 196      42.080  33.680  43.370  1.00  0.00           C
ATOM   3016 HG21 THR A 196      42.250  33.730  42.270  1.00  0.00           H
ATOM   3017 HG22 THR A 196      41.120  33.130  43.440  1.00  0.00           H
ATOM   3018 HG23 THR A 196      42.070  34.670  43.870  1.00  0.00           H
ATOM   3019  C   THR A 196      45.700  32.910  44.200  1.00  0.00           C
ATOM   3020  O   THR A 196      46.340  32.220  43.420  1.00  0.00           O
ATOM   3021  N   ILE A 197      45.920  32.960  45.510  1.00  0.00           N
ATOM   3022  HN  ILE A 197      45.310  33.490  46.080  1.00  0.00           H
ATOM   3023  CA  ILE A 197      46.920  32.050  46.130  1.00  0.00           C
ATOM   3024  HA  ILE A 197      46.860  31.080  45.680  1.00  0.00           H
ATOM   3025  CB  ILE A 197      48.360  32.490  46.000  1.00  0.00           C
ATOM   3026  HB  ILE A 197      48.410  32.730  44.920  1.00  0.00           H
ATOM   3027  CG2 ILE A 197      48.700  33.740  46.860  1.00  0.00           C
ATOM   3028 HG21 ILE A 197      49.750  34.090  46.860  1.00  0.00           H
ATOM   3029 HG22 ILE A 197      48.040  34.620  46.670  1.00  0.00           H
ATOM   3030 HG23 ILE A 197      48.540  33.460  47.930  1.00  0.00           H
ATOM   3031  CG1 ILE A 197      49.310  31.320  46.290  1.00  0.00           C
ATOM   3032 HG11 ILE A 197      49.110  30.490  45.570  1.00  0.00           H
ATOM   3033 HG12 ILE A 197      48.990  30.920  47.270  1.00  0.00           H
ATOM   3034  CD  ILE A 197      50.800  31.690  46.230  1.00  0.00           C
ATOM   3035  HD1 ILE A 197      51.350  30.770  45.960  1.00  0.00           H
ATOM   3036  HD2 ILE A 197      50.760  32.400  45.370  1.00  0.00           H
ATOM   3037  HD3 ILE A 197      51.190  32.130  47.170  1.00  0.00           H
ATOM   3038  C   ILE A 197      46.490  31.950  47.620  1.00  0.00           C
ATOM   3039  O   ILE A 197      46.150  32.900  48.350  1.00  0.00           O
ATOM   3040  N   THR A 198      46.640  30.780  48.170  1.00  0.00           N
ATOM   3041  HN  THR A 198      46.830  29.980  47.610  1.00  0.00           H
ATOM   3042  CA  THR A 198      46.330  30.490  49.590  1.00  0.00           C
ATOM   3043  HA  THR A 198      46.860  31.250  50.140  1.00  0.00           H
ATOM   3044  CB  THR A 198      44.820  30.290  49.910  1.00  0.00           C
ATOM   3045  HB  THR A 198      44.260  31.170  49.530  1.00  0.00           H
ATOM   3046  OG1 THR A 198      44.660  30.020  51.300  1.00  0.00           O
ATOM   3047  HG1 THR A 198      45.130  30.690  51.800  1.00  0.00           H
ATOM   3048  CG2 THR A 198      44.280  29.030  49.120  1.00  0.00           C
ATOM   3049 HG21 THR A 198      44.450  29.160  48.030  1.00  0.00           H
ATOM   3050 HG22 THR A 198      44.830  28.160  49.530  1.00  0.00           H
ATOM   3051 HG23 THR A 198      43.170  28.950  49.200  1.00  0.00           H
ATOM   3052  C   THR A 198      47.130  29.270  50.030  1.00  0.00           C
ATOM   3053  O   THR A 198      47.610  28.460  49.270  1.00  0.00           O
ATOM   3054  N   ASP A 199      47.370  29.110  51.270  1.00  0.00           N
ATOM   3055  HN  ASP A 199      47.220  29.820  51.950  1.00  0.00           H
ATOM   3056  CA  ASP A 199      47.980  27.910  51.850  1.00  0.00           C
ATOM   3057  HA  ASP A 199      48.450  27.280  51.110  1.00  0.00           H
ATOM   3058  CB  ASP A 199      49.080  28.430  52.830  1.00  0.00           C
ATOM   3059  HB1 ASP A 199      49.480  29.320  52.290  1.00  0.00           H
ATOM   3060  HB2 ASP A 199      49.820  27.640  53.090  1.00  0.00           H
ATOM   3061  CG  ASP A 199      48.570  29.050  54.170  1.00  0.00           C
ATOM   3062  OD1 ASP A 199      47.630  29.860  54.130  1.00  0.00           O
ATOM   3063  OD2 ASP A 199      49.180  28.670  55.210  1.00  0.00           O
ATOM   3064  C   ASP A 199      47.020  26.940  52.510  1.00  0.00           C
ATOM   3065  O   ASP A 199      47.530  25.890  52.960  1.00  0.00           O
ATOM   3066  N   VAL A 200      45.690  27.240  52.470  1.00  0.00           N
ATOM   3067  HN  VAL A 200      45.420  28.130  52.130  1.00  0.00           H
ATOM   3068  CA  VAL A 200      44.590  26.360  52.930  1.00  0.00           C
ATOM   3069  HA  VAL A 200      45.030  25.590  53.540  1.00  0.00           H
ATOM   3070  CB  VAL A 200      43.520  27.160  53.710  1.00  0.00           C
ATOM   3071  HB  VAL A 200      42.780  27.690  53.080  1.00  0.00           H
ATOM   3072  CG1 VAL A 200      42.710  26.130  54.560  1.00  0.00           C
ATOM   3073 HG11 VAL A 200      42.060  26.760  55.200  1.00  0.00           H
ATOM   3074 HG12 VAL A 200      41.980  25.440  54.070  1.00  0.00           H
ATOM   3075 HG13 VAL A 200      43.280  25.580  55.340  1.00  0.00           H
ATOM   3076  CG2 VAL A 200      44.180  28.160  54.650  1.00  0.00           C
ATOM   3077 HG21 VAL A 200      44.390  29.140  54.170  1.00  0.00           H
ATOM   3078 HG22 VAL A 200      43.550  28.340  55.550  1.00  0.00           H
ATOM   3079 HG23 VAL A 200      45.130  27.770  55.070  1.00  0.00           H
ATOM   3080  C   VAL A 200      44.080  25.610  51.710  1.00  0.00           C
ATOM   3081  O   VAL A 200      43.600  26.120  50.730  1.00  0.00           O
ATOM   3082  N   LEU A 201      43.910  24.260  51.890  1.00  0.00           N
ATOM   3083  HN  LEU A 201      44.010  23.850  52.790  1.00  0.00           H
ATOM   3084  CA  LEU A 201      43.390  23.470  50.740  1.00  0.00           C
ATOM   3085  HA  LEU A 201      43.990  23.720  49.880  1.00  0.00           H
ATOM   3086  CB  LEU A 201      43.920  22.030  50.910  1.00  0.00           C
ATOM   3087  HB1 LEU A 201      43.560  21.500  51.810  1.00  0.00           H
ATOM   3088  HB2 LEU A 201      45.020  22.120  51.080  1.00  0.00           H
ATOM   3089  CG  LEU A 201      43.670  21.150  49.700  1.00  0.00           C
ATOM   3090  HG  LEU A 201      42.570  21.140  49.540  1.00  0.00           H
ATOM   3091  CD1 LEU A 201      44.410  21.590  48.370  1.00  0.00           C
ATOM   3092 HD11 LEU A 201      44.300  20.730  47.680  1.00  0.00           H
ATOM   3093 HD12 LEU A 201      44.030  22.520  47.890  1.00  0.00           H
ATOM   3094 HD13 LEU A 201      45.510  21.620  48.520  1.00  0.00           H
ATOM   3095  CD2 LEU A 201      44.270  19.790  50.010  1.00  0.00           C
ATOM   3096 HD21 LEU A 201      45.370  19.900  50.020  1.00  0.00           H
ATOM   3097 HD22 LEU A 201      43.970  19.380  51.000  1.00  0.00           H
ATOM   3098 HD23 LEU A 201      44.040  19.030  49.240  1.00  0.00           H
ATOM   3099  C   LEU A 201      41.920  23.600  50.440  1.00  0.00           C
ATOM   3100  O   LEU A 201      41.590  23.770  49.300  1.00  0.00           O
ATOM   3101  N   GLU A 202      41.100  23.680  51.490  1.00  0.00           N
ATOM   3102  HN  GLU A 202      41.410  23.500  52.420  1.00  0.00           H
ATOM   3103  CA  GLU A 202      39.670  23.950  51.430  1.00  0.00           C
ATOM   3104  HA  GLU A 202      39.160  23.240  50.800  1.00  0.00           H
ATOM   3105  CB  GLU A 202      39.160  23.910  52.930  1.00  0.00           C
ATOM   3106  HB1 GLU A 202      39.760  24.680  53.450  1.00  0.00           H
ATOM   3107  HB2 GLU A 202      39.500  22.890  53.200  1.00  0.00           H
ATOM   3108  CG  GLU A 202      37.620  24.000  53.040  1.00  0.00           C
ATOM   3109  HG1 GLU A 202      37.030  23.140  52.650  1.00  0.00           H
ATOM   3110  HG2 GLU A 202      37.230  24.910  52.530  1.00  0.00           H
ATOM   3111  CD  GLU A 202      37.110  24.260  54.470  1.00  0.00           C
ATOM   3112  OE1 GLU A 202      36.080  24.920  54.550  1.00  0.00           O
ATOM   3113  OE2 GLU A 202      37.750  23.800  55.460  1.00  0.00           O
ATOM   3114  C   GLU A 202      39.450  25.320  50.870  1.00  0.00           C
ATOM   3115  O   GLU A 202      38.540  25.520  50.050  1.00  0.00           O
ATOM   3116  N   LEU A 203      40.240  26.320  51.150  1.00  0.00           N
ATOM   3117  HN  LEU A 203      41.010  26.000  51.680  1.00  0.00           H
ATOM   3118  CA  LEU A 203      40.100  27.590  50.550  1.00  0.00           C
ATOM   3119  HA  LEU A 203      39.030  27.770  50.520  1.00  0.00           H
ATOM   3120  CB  LEU A 203      41.000  28.680  51.250  1.00  0.00           C
ATOM   3121  HB1 LEU A 203      42.080  28.480  51.040  1.00  0.00           H
ATOM   3122  HB2 LEU A 203      40.720  28.550  52.320  1.00  0.00           H
ATOM   3123  CG  LEU A 203      40.600  30.080  50.800  1.00  0.00           C
ATOM   3124  HG  LEU A 203      40.880  30.140  49.730  1.00  0.00           H
ATOM   3125  CD1 LEU A 203      39.090  30.430  50.960  1.00  0.00           C
ATOM   3126 HD11 LEU A 203      38.490  29.860  50.220  1.00  0.00           H
ATOM   3127 HD12 LEU A 203      38.730  30.150  51.970  1.00  0.00           H
ATOM   3128 HD13 LEU A 203      38.960  31.520  50.740  1.00  0.00           H
ATOM   3129  CD2 LEU A 203      41.440  31.070  51.560  1.00  0.00           C
ATOM   3130 HD21 LEU A 203      42.460  30.970  51.120  1.00  0.00           H
ATOM   3131 HD22 LEU A 203      41.050  32.110  51.530  1.00  0.00           H
ATOM   3132 HD23 LEU A 203      41.450  30.890  52.650  1.00  0.00           H
ATOM   3133  C   LEU A 203      40.450  27.600  49.020  1.00  0.00           C
ATOM   3134  O   LEU A 203      39.660  28.070  48.230  1.00  0.00           O
ATOM   3135  N   HIS A 204      41.600  26.980  48.560  1.00  0.00           N
ATOM   3136  HN  HIS A 204      42.260  26.730  49.260  1.00  0.00           H
ATOM   3137  CA  HIS A 204      41.930  26.680  47.220  1.00  0.00           C
ATOM   3138  HA  HIS A 204      42.160  27.580  46.680  1.00  0.00           H
ATOM   3139  CB  HIS A 204      43.190  25.870  47.190  1.00  0.00           C
ATOM   3140  HB1 HIS A 204      43.170  25.020  47.910  1.00  0.00           H
ATOM   3141  HB2 HIS A 204      43.960  26.530  47.660  1.00  0.00           H
ATOM   3142  ND1 HIS A 204      44.230  26.500  45.080  1.00  0.00           N
ATOM   3143  CG  HIS A 204      43.710  25.510  45.850  1.00  0.00           C
ATOM   3144  CE1 HIS A 204      44.480  25.880  43.950  1.00  0.00           C
ATOM   3145  HE1 HIS A 204      44.810  26.380  43.040  1.00  0.00           H
ATOM   3146  NE2 HIS A 204      44.140  24.670  43.890  1.00  0.00           N
ATOM   3147  HE2 HIS A 204      44.400  24.010  43.180  1.00  0.00           H
ATOM   3148  CD2 HIS A 204      43.700  24.360  45.160  1.00  0.00           C
ATOM   3149  HD2 HIS A 204      43.210  23.390  45.210  1.00  0.00           H
ATOM   3150  C   HIS A 204      40.930  26.010  46.400  1.00  0.00           C
ATOM   3151  O   HIS A 204      40.410  26.500  45.400  1.00  0.00           O
ATOM   3152  N   ASP A 205      40.570  24.750  46.790  1.00  0.00           N
ATOM   3153  HN  ASP A 205      41.140  24.290  47.470  1.00  0.00           H
ATOM   3154  CA  ASP A 205      39.420  24.020  46.240  1.00  0.00           C
ATOM   3155  HA  ASP A 205      39.640  24.090  45.190  1.00  0.00           H
ATOM   3156  CB  ASP A 205      39.370  22.570  46.870  1.00  0.00           C
ATOM   3157  HB1 ASP A 205      38.400  22.030  46.890  1.00  0.00           H
ATOM   3158  HB2 ASP A 205      39.710  22.580  47.930  1.00  0.00           H
ATOM   3159  CG  ASP A 205      40.390  21.600  46.260  1.00  0.00           C
ATOM   3160  OD1 ASP A 205      40.830  21.710  45.070  1.00  0.00           O
ATOM   3161  OD2 ASP A 205      40.600  20.610  46.950  1.00  0.00           O
ATOM   3162  C   ASP A 205      38.060  24.760  46.360  1.00  0.00           C
ATOM   3163  O   ASP A 205      37.220  24.670  45.490  1.00  0.00           O
ATOM   3164  N   TRP A 206      37.690  25.620  47.380  1.00  0.00           N
ATOM   3165  HN  TRP A 206      38.260  25.680  48.190  1.00  0.00           H
ATOM   3166  CA  TRP A 206      36.580  26.510  47.320  1.00  0.00           C
ATOM   3167  HA  TRP A 206      35.750  25.880  47.050  1.00  0.00           H
ATOM   3168  CB  TRP A 206      36.410  27.350  48.650  1.00  0.00           C
ATOM   3169  HB1 TRP A 206      37.420  27.730  48.920  1.00  0.00           H
ATOM   3170  HB2 TRP A 206      36.120  26.660  49.480  1.00  0.00           H
ATOM   3171  CG  TRP A 206      35.450  28.430  48.710  1.00  0.00           C
ATOM   3172  CD1 TRP A 206      35.700  29.730  48.380  1.00  0.00           C
ATOM   3173  HD1 TRP A 206      36.660  30.040  47.990  1.00  0.00           H
ATOM   3174  NE1 TRP A 206      34.530  30.530  48.510  1.00  0.00           N
ATOM   3175  HE1 TRP A 206      34.400  31.440  48.210  1.00  0.00           H
ATOM   3176  CE2 TRP A 206      33.540  29.700  48.900  1.00  0.00           C
ATOM   3177  CD2 TRP A 206      34.050  28.430  49.070  1.00  0.00           C
ATOM   3178  CE3 TRP A 206      33.200  27.410  49.510  1.00  0.00           C
ATOM   3179  HE3 TRP A 206      33.680  26.460  49.680  1.00  0.00           H
ATOM   3180  CZ3 TRP A 206      31.950  27.780  49.890  1.00  0.00           C
ATOM   3181  HZ3 TRP A 206      31.320  27.150  50.500  1.00  0.00           H
ATOM   3182  CZ2 TRP A 206      32.300  30.060  49.340  1.00  0.00           C
ATOM   3183  HZ2 TRP A 206      31.930  31.070  49.340  1.00  0.00           H
ATOM   3184  CH2 TRP A 206      31.490  29.090  49.900  1.00  0.00           C
ATOM   3185  HH2 TRP A 206      30.540  29.240  50.400  1.00  0.00           H
ATOM   3186  C   TRP A 206      36.770  27.540  46.120  1.00  0.00           C
ATOM   3187  O   TRP A 206      35.810  27.740  45.400  1.00  0.00           O
ATOM   3188  N   MET A 207      37.910  28.190  45.930  1.00  0.00           N
ATOM   3189  HN  MET A 207      38.740  28.070  46.470  1.00  0.00           H
ATOM   3190  CA  MET A 207      38.040  29.240  44.960  1.00  0.00           C
ATOM   3191  HA  MET A 207      37.160  29.870  44.920  1.00  0.00           H
ATOM   3192  CB  MET A 207      39.220  30.090  45.210  1.00  0.00           C
ATOM   3193  HB1 MET A 207      39.480  30.790  44.380  1.00  0.00           H
ATOM   3194  HB2 MET A 207      40.060  29.360  45.290  1.00  0.00           H
ATOM   3195  CG  MET A 207      39.160  30.900  46.540  1.00  0.00           C
ATOM   3196  HG1 MET A 207      39.010  30.230  47.410  1.00  0.00           H
ATOM   3197  HG2 MET A 207      38.300  31.590  46.420  1.00  0.00           H
ATOM   3198  SD  MET A 207      40.690  31.940  46.900  1.00  0.00           S
ATOM   3199  CE  MET A 207      42.070  30.690  46.760  1.00  0.00           C
ATOM   3200  HE1 MET A 207      42.000  30.020  47.650  1.00  0.00           H
ATOM   3201  HE2 MET A 207      41.910  30.120  45.830  1.00  0.00           H
ATOM   3202  HE3 MET A 207      43.080  31.150  46.860  1.00  0.00           H
ATOM   3203  C   MET A 207      38.110  28.620  43.560  1.00  0.00           C
ATOM   3204  O   MET A 207      37.350  29.020  42.690  1.00  0.00           O
ATOM   3205  N   CYS A 208      38.800  27.490  43.400  1.00  0.00           N
ATOM   3206  HN  CYS A 208      39.450  27.230  44.100  1.00  0.00           H
ATOM   3207  CA  CYS A 208      38.620  26.760  42.140  1.00  0.00           C
ATOM   3208  HA  CYS A 208      38.920  27.370  41.300  1.00  0.00           H
ATOM   3209  CB  CYS A 208      39.640  25.510  42.230  1.00  0.00           C
ATOM   3210  HB1 CYS A 208      39.420  24.810  41.400  1.00  0.00           H
ATOM   3211  HB2 CYS A 208      39.420  24.950  43.170  1.00  0.00           H
ATOM   3212  SG  CYS A 208      41.340  26.150  42.290  1.00  0.00           S
ATOM   3213  HG1 CYS A 208      41.870  25.040  42.790  1.00  0.00           H
ATOM   3214  C   CYS A 208      37.320  26.210  41.740  1.00  0.00           C
ATOM   3215  O   CYS A 208      36.850  26.410  40.600  1.00  0.00           O
ATOM   3216  N   THR A 209      36.630  25.590  42.690  1.00  0.00           N
ATOM   3217  HN  THR A 209      36.930  25.410  43.630  1.00  0.00           H
ATOM   3218  CA  THR A 209      35.260  25.190  42.300  1.00  0.00           C
ATOM   3219  HA  THR A 209      35.280  24.550  41.430  1.00  0.00           H
ATOM   3220  CB  THR A 209      34.560  24.440  43.510  1.00  0.00           C
ATOM   3221  HB  THR A 209      34.480  25.070  44.420  1.00  0.00           H
ATOM   3222  OG1 THR A 209      35.280  23.250  43.820  1.00  0.00           O
ATOM   3223  HG1 THR A 209      36.200  23.450  44.040  1.00  0.00           H
ATOM   3224  CG2 THR A 209      33.170  23.940  43.140  1.00  0.00           C
ATOM   3225 HG21 THR A 209      33.190  23.140  42.360  1.00  0.00           H
ATOM   3226 HG22 THR A 209      32.680  23.530  44.050  1.00  0.00           H
ATOM   3227 HG23 THR A 209      32.530  24.790  42.820  1.00  0.00           H
ATOM   3228  C   THR A 209      34.340  26.430  41.980  1.00  0.00           C
ATOM   3229  O   THR A 209      33.640  26.530  41.030  1.00  0.00           O
ATOM   3230  N   HSP A 210      34.320  27.460  42.840  1.00  0.00           N
ATOM   3231  HN  HSP A 210      34.920  27.540  43.640  1.00  0.00           H
ATOM   3232  CA  HSP A 210      33.590  28.620  42.550  1.00  0.00           C
ATOM   3233  HA  HSP A 210      32.560  28.360  42.350  1.00  0.00           H
ATOM   3234  CB  HSP A 210      33.580  29.590  43.740  1.00  0.00           C
ATOM   3235  HB1 HSP A 210      33.240  30.620  43.490  1.00  0.00           H
ATOM   3236  HB2 HSP A 210      34.590  29.690  44.200  1.00  0.00           H
ATOM   3237  CD2 HSP A 210      31.340  29.280  45.070  1.00  0.00           C
ATOM   3238  HD2 HSP A 210      30.610  29.800  44.460  1.00  0.00           H
ATOM   3239  CG  HSP A 210      32.620  29.020  44.790  1.00  0.00           C
ATOM   3240  NE2 HSP A 210      31.010  28.720  46.260  1.00  0.00           N
ATOM   3241  HE2 HSP A 210      30.120  28.740  46.700  1.00  0.00           H
ATOM   3242  ND1 HSP A 210      33.000  28.240  45.810  1.00  0.00           N
ATOM   3243  HD1 HSP A 210      33.880  27.780  45.940  1.00  0.00           H
ATOM   3244  CE1 HSP A 210      32.040  28.100  46.680  1.00  0.00           C
ATOM   3245  HE1 HSP A 210      32.120  27.550  47.600  1.00  0.00           H
ATOM   3246  C   HSP A 210      33.950  29.410  41.240  1.00  0.00           C
ATOM   3247  O   HSP A 210      33.060  29.920  40.540  1.00  0.00           O
ATOM   3248  N   PHE A 211      35.180  29.590  40.820  1.00  0.00           N
ATOM   3249  HN  PHE A 211      35.890  29.270  41.450  1.00  0.00           H
ATOM   3250  CA  PHE A 211      35.480  30.070  39.520  1.00  0.00           C
ATOM   3251  HA  PHE A 211      34.920  30.920  39.160  1.00  0.00           H
ATOM   3252  CB  PHE A 211      37.020  30.400  39.430  1.00  0.00           C
ATOM   3253  HB1 PHE A 211      37.420  30.530  38.400  1.00  0.00           H
ATOM   3254  HB2 PHE A 211      37.660  29.630  39.910  1.00  0.00           H
ATOM   3255  CG  PHE A 211      37.290  31.790  39.980  1.00  0.00           C
ATOM   3256  CD1 PHE A 211      37.090  32.900  39.130  1.00  0.00           C
ATOM   3257  HD1 PHE A 211      36.690  32.730  38.140  1.00  0.00           H
ATOM   3258  CE1 PHE A 211      37.650  34.120  39.450  1.00  0.00           C
ATOM   3259  HE1 PHE A 211      37.650  34.930  38.730  1.00  0.00           H
ATOM   3260  CZ  PHE A 211      38.270  34.340  40.730  1.00  0.00           C
ATOM   3261  HZ  PHE A 211      38.710  35.270  41.050  1.00  0.00           H
ATOM   3262  CD2 PHE A 211      37.930  31.980  41.230  1.00  0.00           C
ATOM   3263  HD2 PHE A 211      38.170  31.140  41.860  1.00  0.00           H
ATOM   3264  CE2 PHE A 211      38.470  33.260  41.570  1.00  0.00           C
ATOM   3265  HE2 PHE A 211      38.880  33.400  42.550  1.00  0.00           H
ATOM   3266  C   PHE A 211      35.090  29.020  38.420  1.00  0.00           C
ATOM   3267  O   PHE A 211      34.580  29.400  37.360  1.00  0.00           O
ATOM   3268  N   GLU A 212      35.260  27.690  38.630  1.00  0.00           N
ATOM   3269  HN  GLU A 212      35.580  27.230  39.460  1.00  0.00           H
ATOM   3270  CA  GLU A 212      35.120  26.710  37.550  1.00  0.00           C
ATOM   3271  HA  GLU A 212      35.710  27.150  36.760  1.00  0.00           H
ATOM   3272  CB  GLU A 212      35.810  25.340  37.880  1.00  0.00           C
ATOM   3273  HB1 GLU A 212      35.450  24.570  37.170  1.00  0.00           H
ATOM   3274  HB2 GLU A 212      35.510  25.040  38.910  1.00  0.00           H
ATOM   3275  CG  GLU A 212      37.340  25.430  37.700  1.00  0.00           C
ATOM   3276  HG1 GLU A 212      37.740  26.020  38.550  1.00  0.00           H
ATOM   3277  HG2 GLU A 212      37.660  26.030  36.830  1.00  0.00           H
ATOM   3278  CD  GLU A 212      38.200  24.180  37.740  1.00  0.00           C
ATOM   3279  OE1 GLU A 212      39.480  24.240  38.040  1.00  0.00           O
ATOM   3280  OE2 GLU A 212      37.600  23.080  37.510  1.00  0.00           O
ATOM   3281  C   GLU A 212      33.620  26.500  37.260  1.00  0.00           C
ATOM   3282  O   GLU A 212      33.190  26.180  36.130  1.00  0.00           O
ATOM   3283  N   GLU A 213      32.740  26.850  38.250  1.00  0.00           N
ATOM   3284  HN  GLU A 213      33.130  26.970  39.170  1.00  0.00           H
ATOM   3285  CA  GLU A 213      31.310  26.640  37.980  1.00  0.00           C
ATOM   3286  HA  GLU A 213      31.150  25.930  37.180  1.00  0.00           H
ATOM   3287  CB  GLU A 213      30.650  26.210  39.320  1.00  0.00           C
ATOM   3288  HB1 GLU A 213      29.540  26.300  39.310  1.00  0.00           H
ATOM   3289  HB2 GLU A 213      30.820  26.960  40.120  1.00  0.00           H
ATOM   3290  CG  GLU A 213      31.040  24.800  39.820  1.00  0.00           C
ATOM   3291  HG1 GLU A 213      31.750  24.970  40.660  1.00  0.00           H
ATOM   3292  HG2 GLU A 213      31.400  24.100  39.040  1.00  0.00           H
ATOM   3293  CD  GLU A 213      29.850  24.220  40.610  1.00  0.00           C
ATOM   3294  OE1 GLU A 213      29.400  23.110  40.230  1.00  0.00           O
ATOM   3295  OE2 GLU A 213      29.270  24.910  41.470  1.00  0.00           O
ATOM   3296  C   GLU A 213      30.650  27.920  37.450  1.00  0.00           C
ATOM   3297  O   GLU A 213      29.410  28.010  37.180  1.00  0.00           O
ATOM   3298  N   HIS A 214      31.390  29.080  37.470  1.00  0.00           N
ATOM   3299  HN  HIS A 214      32.370  28.980  37.600  1.00  0.00           H
ATOM   3300  CA  HIS A 214      30.900  30.410  37.200  1.00  0.00           C
ATOM   3301  HA  HIS A 214      29.920  30.400  37.660  1.00  0.00           H
ATOM   3302  CB  HIS A 214      31.700  31.500  37.900  1.00  0.00           C
ATOM   3303  HB1 HIS A 214      32.700  31.670  37.450  1.00  0.00           H
ATOM   3304  HB2 HIS A 214      31.870  31.130  38.930  1.00  0.00           H
ATOM   3305  ND1 HIS A 214      31.050  33.740  37.080  1.00  0.00           N
ATOM   3306  CG  HIS A 214      30.930  32.770  38.020  1.00  0.00           C
ATOM   3307  CE1 HIS A 214      30.230  34.650  37.450  1.00  0.00           C
ATOM   3308  HE1 HIS A 214      29.980  35.550  36.880  1.00  0.00           H
ATOM   3309  NE2 HIS A 214      29.600  34.400  38.630  1.00  0.00           N
ATOM   3310  HE2 HIS A 214      28.770  34.870  38.930  1.00  0.00           H
ATOM   3311  CD2 HIS A 214      30.070  33.130  39.040  1.00  0.00           C
ATOM   3312  HD2 HIS A 214      29.480  32.620  39.790  1.00  0.00           H
ATOM   3313  C   HIS A 214      30.880  30.700  35.710  1.00  0.00           C
ATOM   3314  O   HIS A 214      31.880  30.380  35.060  1.00  0.00           O
ATOM   3315  N   PRO A 215      29.860  31.250  35.090  1.00  0.00           N
ATOM   3316  CD  PRO A 215      28.520  31.370  35.600  1.00  0.00           C
ATOM   3317  HD1 PRO A 215      28.260  30.490  36.230  1.00  0.00           H
ATOM   3318  HD2 PRO A 215      28.310  32.320  36.140  1.00  0.00           H
ATOM   3319  CA  PRO A 215      29.890  31.320  33.600  1.00  0.00           C
ATOM   3320  HA  PRO A 215      30.300  30.380  33.250  1.00  0.00           H
ATOM   3321  CB  PRO A 215      28.480  31.790  33.200  1.00  0.00           C
ATOM   3322  HB1 PRO A 215      28.210  31.340  32.220  1.00  0.00           H
ATOM   3323  HB2 PRO A 215      28.330  32.890  33.260  1.00  0.00           H
ATOM   3324  CG  PRO A 215      27.610  31.280  34.310  1.00  0.00           C
ATOM   3325  HG1 PRO A 215      27.280  30.220  34.310  1.00  0.00           H
ATOM   3326  HG2 PRO A 215      26.660  31.840  34.280  1.00  0.00           H
ATOM   3327  C   PRO A 215      30.820  32.270  33.020  1.00  0.00           C
ATOM   3328  O   PRO A 215      31.250  32.160  31.880  1.00  0.00           O
ATOM   3329  N   LEU A 216      31.180  33.320  33.760  1.00  0.00           N
ATOM   3330  HN  LEU A 216      30.860  33.380  34.710  1.00  0.00           H
ATOM   3331  CA  LEU A 216      31.860  34.510  33.220  1.00  0.00           C
ATOM   3332  HA  LEU A 216      31.720  34.690  32.160  1.00  0.00           H
ATOM   3333  CB  LEU A 216      31.540  35.740  34.070  1.00  0.00           C
ATOM   3334  HB1 LEU A 216      32.010  36.670  33.670  1.00  0.00           H
ATOM   3335  HB2 LEU A 216      31.850  35.660  35.130  1.00  0.00           H
ATOM   3336  CG  LEU A 216      30.060  36.010  34.160  1.00  0.00           C
ATOM   3337  HG  LEU A 216      29.540  35.280  34.810  1.00  0.00           H
ATOM   3338  CD1 LEU A 216      29.870  37.370  34.890  1.00  0.00           C
ATOM   3339 HD11 LEU A 216      30.040  37.270  35.980  1.00  0.00           H
ATOM   3340 HD12 LEU A 216      30.640  38.040  34.450  1.00  0.00           H
ATOM   3341 HD13 LEU A 216      28.850  37.750  34.710  1.00  0.00           H
ATOM   3342  CD2 LEU A 216      29.290  35.980  32.850  1.00  0.00           C
ATOM   3343 HD21 LEU A 216      28.190  36.040  32.940  1.00  0.00           H
ATOM   3344 HD22 LEU A 216      29.620  36.830  32.220  1.00  0.00           H
ATOM   3345 HD23 LEU A 216      29.390  35.020  32.290  1.00  0.00           H
ATOM   3346  C   LEU A 216      33.320  34.360  33.440  1.00  0.00           C
ATOM   3347  O   LEU A 216      34.070  35.300  33.310  1.00  0.00           O
ATOM   3348  N   PHE A 217      33.860  33.150  33.760  1.00  0.00           N
ATOM   3349  HN  PHE A 217      33.280  32.340  33.670  1.00  0.00           H
ATOM   3350  CA  PHE A 217      35.210  32.920  33.930  1.00  0.00           C
ATOM   3351  HA  PHE A 217      35.750  33.600  33.300  1.00  0.00           H
ATOM   3352  CB  PHE A 217      35.650  32.920  35.420  1.00  0.00           C
ATOM   3353  HB1 PHE A 217      36.700  32.540  35.480  1.00  0.00           H
ATOM   3354  HB2 PHE A 217      35.030  32.180  35.970  1.00  0.00           H
ATOM   3355  CG  PHE A 217      35.570  34.250  36.060  1.00  0.00           C
ATOM   3356  CD1 PHE A 217      36.650  35.150  35.980  1.00  0.00           C
ATOM   3357  HD1 PHE A 217      37.560  34.800  35.500  1.00  0.00           H
ATOM   3358  CE1 PHE A 217      36.560  36.500  36.500  1.00  0.00           C
ATOM   3359  HE1 PHE A 217      37.420  37.140  36.360  1.00  0.00           H
ATOM   3360  CZ  PHE A 217      35.400  36.910  37.080  1.00  0.00           C
ATOM   3361  HZ  PHE A 217      35.420  37.860  37.600  1.00  0.00           H
ATOM   3362  CD2 PHE A 217      34.420  34.660  36.710  1.00  0.00           C
ATOM   3363  HD2 PHE A 217      33.560  34.020  36.760  1.00  0.00           H
ATOM   3364  CE2 PHE A 217      34.290  35.980  37.270  1.00  0.00           C
ATOM   3365  HE2 PHE A 217      33.350  36.280  37.700  1.00  0.00           H
ATOM   3366  C   PHE A 217      35.520  31.590  33.390  1.00  0.00           C
ATOM   3367  O   PHE A 217      34.650  30.770  33.120  1.00  0.00           O
ATOM   3368  N   GLU A 218      36.770  31.400  33.180  1.00  0.00           N
ATOM   3369  HN  GLU A 218      37.350  32.210  33.240  1.00  0.00           H
ATOM   3370  CA  GLU A 218      37.480  30.170  32.800  1.00  0.00           C
ATOM   3371  HA  GLU A 218      36.980  29.260  33.110  1.00  0.00           H
ATOM   3372  CB  GLU A 218      37.670  30.090  31.290  1.00  0.00           C
ATOM   3373  HB1 GLU A 218      36.680  30.240  30.810  1.00  0.00           H
ATOM   3374  HB2 GLU A 218      37.930  29.050  31.000  1.00  0.00           H
ATOM   3375  CG  GLU A 218      38.740  31.010  30.720  1.00  0.00           C
ATOM   3376  HG1 GLU A 218      39.750  30.740  31.090  1.00  0.00           H
ATOM   3377  HG2 GLU A 218      38.560  32.070  31.010  1.00  0.00           H
ATOM   3378  CD  GLU A 218      39.000  30.940  29.120  1.00  0.00           C
ATOM   3379  OE1 GLU A 218      39.470  31.950  28.560  1.00  0.00           O
ATOM   3380  OE2 GLU A 218      38.890  29.860  28.530  1.00  0.00           O
ATOM   3381  C   GLU A 218      38.820  30.040  33.580  1.00  0.00           C
ATOM   3382  O   GLU A 218      39.400  31.060  33.950  1.00  0.00           O
ATOM   3383  N   ARG A 219      39.290  28.880  33.990  1.00  0.00           N
ATOM   3384  HN  ARG A 219      38.670  28.110  33.900  1.00  0.00           H
ATOM   3385  CA  ARG A 219      40.630  28.590  34.540  1.00  0.00           C
ATOM   3386  HA  ARG A 219      40.800  29.500  35.100  1.00  0.00           H
ATOM   3387  CB  ARG A 219      40.580  27.360  35.430  1.00  0.00           C
ATOM   3388  HB1 ARG A 219      40.350  26.500  34.750  1.00  0.00           H
ATOM   3389  HB2 ARG A 219      39.700  27.510  36.090  1.00  0.00           H
ATOM   3390  CG  ARG A 219      41.830  27.050  36.250  1.00  0.00           C
ATOM   3391  HG1 ARG A 219      42.180  28.010  36.690  1.00  0.00           H
ATOM   3392  HG2 ARG A 219      42.540  26.720  35.470  1.00  0.00           H
ATOM   3393  CD  ARG A 219      41.650  26.000  37.370  1.00  0.00           C
ATOM   3394  HD1 ARG A 219      41.300  25.090  36.820  1.00  0.00           H
ATOM   3395  HD2 ARG A 219      40.860  26.190  38.120  1.00  0.00           H
ATOM   3396  NE  ARG A 219      42.920  25.690  38.080  1.00  0.00           N
ATOM   3397  HE  ARG A 219      43.740  26.210  37.820  1.00  0.00           H
ATOM   3398  CZ  ARG A 219      43.040  24.700  38.990  1.00  0.00           C
ATOM   3399  NH1 ARG A 219      41.990  24.030  39.300  1.00  0.00           N
ATOM   3400 HH11 ARG A 219      41.090  24.290  38.950  1.00  0.00           H
ATOM   3401 HH12 ARG A 219      42.170  23.050  39.420  1.00  0.00           H
ATOM   3402  NH2 ARG A 219      44.230  24.230  39.370  1.00  0.00           N
ATOM   3403 HH21 ARG A 219      45.050  24.770  39.190  1.00  0.00           H
ATOM   3404 HH22 ARG A 219      44.240  23.590  40.140  1.00  0.00           H
ATOM   3405  C   ARG A 219      41.670  28.530  33.530  1.00  0.00           C
ATOM   3406  O   ARG A 219      41.530  27.840  32.540  1.00  0.00           O
ATOM   3407  N   VAL A 220      42.810  29.200  33.820  1.00  0.00           N
ATOM   3408  HN  VAL A 220      42.880  29.740  34.660  1.00  0.00           H
ATOM   3409  CA  VAL A 220      43.950  29.150  32.890  1.00  0.00           C
ATOM   3410  HA  VAL A 220      43.610  28.760  31.940  1.00  0.00           H
ATOM   3411  CB  VAL A 220      44.580  30.540  32.750  1.00  0.00           C
ATOM   3412  HB  VAL A 220      45.150  30.790  33.670  1.00  0.00           H
ATOM   3413  CG1 VAL A 220      45.460  30.470  31.480  1.00  0.00           C
ATOM   3414 HG11 VAL A 220      46.390  29.890  31.690  1.00  0.00           H
ATOM   3415 HG12 VAL A 220      44.880  29.900  30.740  1.00  0.00           H
ATOM   3416 HG13 VAL A 220      45.780  31.520  31.300  1.00  0.00           H
ATOM   3417  CG2 VAL A 220      43.520  31.620  32.450  1.00  0.00           C
ATOM   3418 HG21 VAL A 220      42.940  31.230  31.580  1.00  0.00           H
ATOM   3419 HG22 VAL A 220      42.790  31.810  33.260  1.00  0.00           H
ATOM   3420 HG23 VAL A 220      44.050  32.550  32.140  1.00  0.00           H
ATOM   3421  C   VAL A 220      45.030  28.270  33.590  1.00  0.00           C
ATOM   3422  O   VAL A 220      45.380  28.500  34.750  1.00  0.00           O
ATOM   3423  N   PRO A 221      45.590  27.260  32.880  1.00  0.00           N
ATOM   3424  CD  PRO A 221      44.910  26.500  31.810  1.00  0.00           C
ATOM   3425  HD1 PRO A 221      43.810  26.440  31.930  1.00  0.00           H
ATOM   3426  HD2 PRO A 221      45.100  27.040  30.850  1.00  0.00           H
ATOM   3427  CA  PRO A 221      46.820  26.490  33.320  1.00  0.00           C
ATOM   3428  HA  PRO A 221      46.530  26.110  34.290  1.00  0.00           H
ATOM   3429  CB  PRO A 221      47.030  25.540  32.150  1.00  0.00           C
ATOM   3430  HB1 PRO A 221      47.780  24.750  32.370  1.00  0.00           H
ATOM   3431  HB2 PRO A 221      47.510  26.080  31.300  1.00  0.00           H
ATOM   3432  CG  PRO A 221      45.680  25.130  31.710  1.00  0.00           C
ATOM   3433  HG1 PRO A 221      45.300  24.340  32.390  1.00  0.00           H
ATOM   3434  HG2 PRO A 221      45.770  24.800  30.650  1.00  0.00           H
ATOM   3435  C   PRO A 221      48.030  27.360  33.500  1.00  0.00           C
ATOM   3436  O   PRO A 221      48.240  28.290  32.740  1.00  0.00           O
ATOM   3437  N   LEU A 222      48.870  27.120  34.610  1.00  0.00           N
ATOM   3438  HN  LEU A 222      48.710  26.240  35.060  1.00  0.00           H
ATOM   3439  CA  LEU A 222      49.920  28.010  34.940  1.00  0.00           C
ATOM   3440  HA  LEU A 222      49.520  29.010  34.870  1.00  0.00           H
ATOM   3441  CB  LEU A 222      50.410  27.610  36.370  1.00  0.00           C
ATOM   3442  HB1 LEU A 222      51.270  28.260  36.660  1.00  0.00           H
ATOM   3443  HB2 LEU A 222      50.750  26.570  36.200  1.00  0.00           H
ATOM   3444  CG  LEU A 222      49.400  27.630  37.570  1.00  0.00           C
ATOM   3445  HG  LEU A 222      48.360  27.460  37.230  1.00  0.00           H
ATOM   3446  CD1 LEU A 222      49.780  26.530  38.630  1.00  0.00           C
ATOM   3447 HD11 LEU A 222      49.540  25.500  38.280  1.00  0.00           H
ATOM   3448 HD12 LEU A 222      50.860  26.720  38.790  1.00  0.00           H
ATOM   3449 HD13 LEU A 222      49.260  26.720  39.590  1.00  0.00           H
ATOM   3450  CD2 LEU A 222      49.270  28.940  38.350  1.00  0.00           C
ATOM   3451 HD21 LEU A 222      49.190  29.890  37.780  1.00  0.00           H
ATOM   3452 HD22 LEU A 222      48.390  28.780  39.010  1.00  0.00           H
ATOM   3453 HD23 LEU A 222      50.150  29.060  39.020  1.00  0.00           H
ATOM   3454  C   LEU A 222      51.090  27.910  33.960  1.00  0.00           C
ATOM   3455  O   LEU A 222      51.960  28.800  33.870  1.00  0.00           O
ATOM   3456  N   GLU A 223      51.130  26.820  33.180  1.00  0.00           N
ATOM   3457  HN  GLU A 223      50.570  26.010  33.370  1.00  0.00           H
ATOM   3458  CA  GLU A 223      52.050  26.630  32.040  1.00  0.00           C
ATOM   3459  HA  GLU A 223      53.070  26.810  32.330  1.00  0.00           H
ATOM   3460  CB  GLU A 223      52.010  25.120  31.570  1.00  0.00           C
ATOM   3461  HB1 GLU A 223      52.410  24.530  32.420  1.00  0.00           H
ATOM   3462  HB2 GLU A 223      52.760  24.960  30.770  1.00  0.00           H
ATOM   3463  CG  GLU A 223      50.590  24.630  31.280  1.00  0.00           C
ATOM   3464  HG1 GLU A 223      50.040  25.150  30.460  1.00  0.00           H
ATOM   3465  HG2 GLU A 223      50.010  24.630  32.230  1.00  0.00           H
ATOM   3466  CD  GLU A 223      50.720  23.180  30.840  1.00  0.00           C
ATOM   3467  OE1 GLU A 223      50.300  22.270  31.600  1.00  0.00           O
ATOM   3468  OE2 GLU A 223      51.370  22.960  29.800  1.00  0.00           O
ATOM   3469  C   GLU A 223      51.690  27.550  30.910  1.00  0.00           C
ATOM   3470  O   GLU A 223      52.630  27.890  30.240  1.00  0.00           O
ATOM   3471  N   ASP A 224      50.470  28.030  30.600  1.00  0.00           N
ATOM   3472  HN  ASP A 224      49.630  27.690  31.030  1.00  0.00           H
ATOM   3473  CA  ASP A 224      50.100  28.890  29.450  1.00  0.00           C
ATOM   3474  HA  ASP A 224      50.780  28.700  28.620  1.00  0.00           H
ATOM   3475  CB  ASP A 224      48.820  28.440  28.890  1.00  0.00           C
ATOM   3476  HB1 ASP A 224      48.420  29.120  28.100  1.00  0.00           H
ATOM   3477  HB2 ASP A 224      48.060  28.370  29.690  1.00  0.00           H
ATOM   3478  CG  ASP A 224      48.880  27.050  28.260  1.00  0.00           C
ATOM   3479  OD1 ASP A 224      49.980  26.490  27.970  1.00  0.00           O
ATOM   3480  OD2 ASP A 224      47.820  26.520  27.880  1.00  0.00           O
ATOM   3481  C   ASP A 224      50.130  30.390  29.850  1.00  0.00           C
ATOM   3482  O   ASP A 224      49.840  31.330  29.140  1.00  0.00           O
ATOM   3483  N   LEU A 225      50.660  30.690  31.070  1.00  0.00           N
ATOM   3484  HN  LEU A 225      50.870  29.910  31.650  1.00  0.00           H
ATOM   3485  CA  LEU A 225      51.010  31.950  31.650  1.00  0.00           C
ATOM   3486  HA  LEU A 225      50.860  32.670  30.850  1.00  0.00           H
ATOM   3487  CB  LEU A 225      50.150  32.300  32.890  1.00  0.00           C
ATOM   3488  HB1 LEU A 225      50.430  33.260  33.370  1.00  0.00           H
ATOM   3489  HB2 LEU A 225      50.180  31.540  33.700  1.00  0.00           H
ATOM   3490  CG  LEU A 225      48.650  32.270  32.500  1.00  0.00           C
ATOM   3491  HG  LEU A 225      48.310  31.340  31.990  1.00  0.00           H
ATOM   3492  CD1 LEU A 225      47.830  32.360  33.800  1.00  0.00           C
ATOM   3493 HD11 LEU A 225      48.000  31.460  34.420  1.00  0.00           H
ATOM   3494 HD12 LEU A 225      48.170  33.270  34.340  1.00  0.00           H
ATOM   3495 HD13 LEU A 225      46.730  32.360  33.610  1.00  0.00           H
ATOM   3496  CD2 LEU A 225      48.190  33.410  31.550  1.00  0.00           C
ATOM   3497 HD21 LEU A 225      48.820  33.320  30.640  1.00  0.00           H
ATOM   3498 HD22 LEU A 225      47.110  33.190  31.380  1.00  0.00           H
ATOM   3499 HD23 LEU A 225      48.410  34.400  32.010  1.00  0.00           H
ATOM   3500  C   LEU A 225      52.460  32.080  31.980  1.00  0.00           C
ATOM   3501  O   LEU A 225      52.940  32.820  32.880  1.00  0.00           O
ATOM   3502  N   SER A 226      53.320  31.400  31.190  1.00  0.00           N
ATOM   3503  HN  SER A 226      53.050  30.950  30.340  1.00  0.00           H
ATOM   3504  CA  SER A 226      54.760  31.360  31.480  1.00  0.00           C
ATOM   3505  HA  SER A 226      54.910  31.340  32.550  1.00  0.00           H
ATOM   3506  CB  SER A 226      55.390  30.140  30.860  1.00  0.00           C
ATOM   3507  HB1 SER A 226      54.700  29.290  31.030  1.00  0.00           H
ATOM   3508  HB2 SER A 226      56.320  29.730  31.320  1.00  0.00           H
ATOM   3509  OG  SER A 226      55.540  30.230  29.400  1.00  0.00           O
ATOM   3510  HG1 SER A 226      54.690  30.060  28.990  1.00  0.00           H
ATOM   3511  C   SER A 226      55.620  32.620  31.050  1.00  0.00           C
ATOM   3512  O   SER A 226      56.800  32.730  31.440  1.00  0.00           O
ATOM   3513  N   GLU A 227      55.100  33.420  30.140  1.00  0.00           N
ATOM   3514  HN  GLU A 227      54.200  33.250  29.750  1.00  0.00           H
ATOM   3515  CA  GLU A 227      55.710  34.720  29.700  1.00  0.00           C
ATOM   3516  HA  GLU A 227      56.770  34.760  29.920  1.00  0.00           H
ATOM   3517  CB  GLU A 227      55.550  35.020  28.180  1.00  0.00           C
ATOM   3518  HB1 GLU A 227      55.980  36.010  27.920  1.00  0.00           H
ATOM   3519  HB2 GLU A 227      54.460  35.070  27.990  1.00  0.00           H
ATOM   3520  CG  GLU A 227      56.100  33.970  27.160  1.00  0.00           C
ATOM   3521  HG1 GLU A 227      55.670  32.950  27.260  1.00  0.00           H
ATOM   3522  HG2 GLU A 227      57.180  33.950  27.430  1.00  0.00           H
ATOM   3523  CD  GLU A 227      55.910  34.350  25.740  1.00  0.00           C
ATOM   3524  OE1 GLU A 227      56.930  34.310  24.990  1.00  0.00           O
ATOM   3525  OE2 GLU A 227      54.810  34.690  25.280  1.00  0.00           O
ATOM   3526  C   GLU A 227      55.180  35.850  30.550  1.00  0.00           C
ATOM   3527  O   GLU A 227      55.540  37.010  30.320  1.00  0.00           O
ATOM   3528  N   ASP A 228      54.370  35.600  31.600  1.00  0.00           N
ATOM   3529  HN  ASP A 228      53.890  34.730  31.680  1.00  0.00           H
ATOM   3530  CA  ASP A 228      54.000  36.620  32.570  1.00  0.00           C
ATOM   3531  HA  ASP A 228      54.000  37.600  32.090  1.00  0.00           H
ATOM   3532  CB  ASP A 228      52.650  36.200  33.090  1.00  0.00           C
ATOM   3533  HB1 ASP A 228      52.610  35.200  33.570  1.00  0.00           H
ATOM   3534  HB2 ASP A 228      52.020  36.280  32.180  1.00  0.00           H
ATOM   3535  CG  ASP A 228      51.930  37.250  33.850  1.00  0.00           C
ATOM   3536  OD1 ASP A 228      52.480  38.300  34.130  1.00  0.00           O
ATOM   3537  OD2 ASP A 228      50.760  36.940  34.160  1.00  0.00           O
ATOM   3538  C   ASP A 228      54.910  36.730  33.820  1.00  0.00           C
ATOM   3539  O   ASP A 228      54.990  35.700  34.580  1.00  0.00           O
ATOM   3540  N   PRO A 229      55.640  37.810  34.070  1.00  0.00           N
ATOM   3541  CD  PRO A 229      55.740  38.930  33.110  1.00  0.00           C
ATOM   3542  HD1 PRO A 229      56.300  38.550  32.230  1.00  0.00           H
ATOM   3543  HD2 PRO A 229      54.800  39.280  32.630  1.00  0.00           H
ATOM   3544  CA  PRO A 229      56.490  37.910  35.230  1.00  0.00           C
ATOM   3545  HA  PRO A 229      57.120  37.040  35.350  1.00  0.00           H
ATOM   3546  CB  PRO A 229      57.370  39.140  34.820  1.00  0.00           C
ATOM   3547  HB1 PRO A 229      58.200  38.740  34.210  1.00  0.00           H
ATOM   3548  HB2 PRO A 229      57.800  39.610  35.720  1.00  0.00           H
ATOM   3549  CG  PRO A 229      56.470  39.960  33.940  1.00  0.00           C
ATOM   3550  HG1 PRO A 229      57.070  40.620  33.280  1.00  0.00           H
ATOM   3551  HG2 PRO A 229      55.770  40.410  34.680  1.00  0.00           H
ATOM   3552  C   PRO A 229      55.690  38.120  36.570  1.00  0.00           C
ATOM   3553  O   PRO A 229      56.290  38.110  37.670  1.00  0.00           O
ATOM   3554  N   VAL A 230      54.360  38.190  36.520  1.00  0.00           N
ATOM   3555  HN  VAL A 230      53.940  38.270  35.610  1.00  0.00           H
ATOM   3556  CA  VAL A 230      53.570  38.280  37.680  1.00  0.00           C
ATOM   3557  HA  VAL A 230      54.030  39.050  38.290  1.00  0.00           H
ATOM   3558  CB  VAL A 230      52.100  38.580  37.410  1.00  0.00           C
ATOM   3559  HB  VAL A 230      51.750  37.780  36.720  1.00  0.00           H
ATOM   3560  CG1 VAL A 230      51.140  38.550  38.650  1.00  0.00           C
ATOM   3561 HG11 VAL A 230      51.290  37.680  39.330  1.00  0.00           H
ATOM   3562 HG12 VAL A 230      51.340  39.460  39.260  1.00  0.00           H
ATOM   3563 HG13 VAL A 230      50.100  38.720  38.290  1.00  0.00           H
ATOM   3564  CG2 VAL A 230      51.910  39.890  36.700  1.00  0.00           C
ATOM   3565 HG21 VAL A 230      50.880  40.030  36.320  1.00  0.00           H
ATOM   3566 HG22 VAL A 230      52.110  40.780  37.340  1.00  0.00           H
ATOM   3567 HG23 VAL A 230      52.690  40.030  35.920  1.00  0.00           H
ATOM   3568  C   VAL A 230      53.660  36.980  38.560  1.00  0.00           C
ATOM   3569  O   VAL A 230      53.800  37.020  39.770  1.00  0.00           O
ATOM   3570  N   VAL A 231      53.530  35.800  37.870  1.00  0.00           N
ATOM   3571  HN  VAL A 231      53.620  35.850  36.880  1.00  0.00           H
ATOM   3572  CA  VAL A 231      53.460  34.400  38.330  1.00  0.00           C
ATOM   3573  HA  VAL A 231      52.530  34.200  38.860  1.00  0.00           H
ATOM   3574  CB  VAL A 231      53.600  33.320  37.260  1.00  0.00           C
ATOM   3575  HB  VAL A 231      54.660  33.270  36.930  1.00  0.00           H
ATOM   3576  CG1 VAL A 231      53.350  31.850  37.740  1.00  0.00           C
ATOM   3577 HG11 VAL A 231      52.270  31.760  37.960  1.00  0.00           H
ATOM   3578 HG12 VAL A 231      53.630  31.120  36.960  1.00  0.00           H
ATOM   3579 HG13 VAL A 231      53.980  31.580  38.620  1.00  0.00           H
ATOM   3580  CG2 VAL A 231      52.670  33.670  36.020  1.00  0.00           C
ATOM   3581 HG21 VAL A 231      51.590  33.720  36.300  1.00  0.00           H
ATOM   3582 HG22 VAL A 231      53.060  34.580  35.530  1.00  0.00           H
ATOM   3583 HG23 VAL A 231      52.650  32.980  35.160  1.00  0.00           H
ATOM   3584  C   VAL A 231      54.470  34.110  39.440  1.00  0.00           C
ATOM   3585  O   VAL A 231      54.150  33.570  40.510  1.00  0.00           O
ATOM   3586  N   GLY A 232      55.760  34.420  39.140  1.00  0.00           N
ATOM   3587  HN  GLY A 232      55.930  35.020  38.360  1.00  0.00           H
ATOM   3588  CA  GLY A 232      56.910  34.110  39.990  1.00  0.00           C
ATOM   3589  HA1 GLY A 232      56.790  33.070  40.280  1.00  0.00           H
ATOM   3590  HA2 GLY A 232      57.810  34.290  39.430  1.00  0.00           H
ATOM   3591  C   GLY A 232      56.940  35.000  41.210  1.00  0.00           C
ATOM   3592  O   GLY A 232      57.770  34.920  42.060  1.00  0.00           O
ATOM   3593  N   HIS A 233      56.080  36.010  41.320  1.00  0.00           N
ATOM   3594  HN  HIS A 233      55.380  36.190  40.630  1.00  0.00           H
ATOM   3595  CA  HIS A 233      56.120  36.870  42.500  1.00  0.00           C
ATOM   3596  HA  HIS A 233      56.960  36.740  43.170  1.00  0.00           H
ATOM   3597  CB  HIS A 233      56.260  38.330  42.220  1.00  0.00           C
ATOM   3598  HB1 HIS A 233      56.170  39.030  43.080  1.00  0.00           H
ATOM   3599  HB2 HIS A 233      55.540  38.600  41.430  1.00  0.00           H
ATOM   3600  ND1 HIS A 233      58.680  39.010  42.430  1.00  0.00           N
ATOM   3601  CG  HIS A 233      57.610  38.630  41.640  1.00  0.00           C
ATOM   3602  CE1 HIS A 233      59.540  39.590  41.620  1.00  0.00           C
ATOM   3603  HE1 HIS A 233      60.530  39.970  41.890  1.00  0.00           H
ATOM   3604  NE2 HIS A 233      59.050  39.700  40.370  1.00  0.00           N
ATOM   3605  HE2 HIS A 233      59.390  40.250  39.610  1.00  0.00           H
ATOM   3606  CD2 HIS A 233      57.770  39.140  40.420  1.00  0.00           C
ATOM   3607  HD2 HIS A 233      57.140  39.310  39.560  1.00  0.00           H
ATOM   3608  C   HIS A 233      54.860  36.670  43.350  1.00  0.00           C
ATOM   3609  O   HIS A 233      54.670  37.200  44.430  1.00  0.00           O
ATOM   3610  N   LEU A 234      53.900  35.820  42.910  1.00  0.00           N
ATOM   3611  HN  LEU A 234      53.950  35.390  42.010  1.00  0.00           H
ATOM   3612  CA  LEU A 234      52.710  35.600  43.660  1.00  0.00           C
ATOM   3613  HA  LEU A 234      52.250  36.560  43.830  1.00  0.00           H
ATOM   3614  CB  LEU A 234      51.840  34.560  42.890  1.00  0.00           C
ATOM   3615  HB1 LEU A 234      51.040  34.290  43.600  1.00  0.00           H
ATOM   3616  HB2 LEU A 234      52.280  33.560  42.660  1.00  0.00           H
ATOM   3617  CG  LEU A 234      51.410  35.100  41.500  1.00  0.00           C
ATOM   3618  HG  LEU A 234      52.300  35.370  40.880  1.00  0.00           H
ATOM   3619  CD1 LEU A 234      50.660  34.100  40.660  1.00  0.00           C
ATOM   3620 HD11 LEU A 234      49.610  34.050  41.040  1.00  0.00           H
ATOM   3621 HD12 LEU A 234      50.680  34.350  39.580  1.00  0.00           H
ATOM   3622 HD13 LEU A 234      51.170  33.110  40.630  1.00  0.00           H
ATOM   3623  CD2 LEU A 234      50.600  36.370  41.660  1.00  0.00           C
ATOM   3624 HD21 LEU A 234      49.890  36.140  42.480  1.00  0.00           H
ATOM   3625 HD22 LEU A 234      51.300  37.200  41.910  1.00  0.00           H
ATOM   3626 HD23 LEU A 234      49.870  36.620  40.860  1.00  0.00           H
ATOM   3627  C   LEU A 234      53.050  35.000  45.050  1.00  0.00           C
ATOM   3628  O   LEU A 234      52.430  35.380  46.030  1.00  0.00           O
ATOM   3629  N   GLY A 235      53.980  34.090  45.150  1.00  0.00           N
ATOM   3630  HN  GLY A 235      54.650  33.880  44.430  1.00  0.00           H
ATOM   3631  CA  GLY A 235      54.180  33.330  46.490  1.00  0.00           C
ATOM   3632  HA1 GLY A 235      53.240  33.300  47.030  1.00  0.00           H
ATOM   3633  HA2 GLY A 235      54.680  32.390  46.330  1.00  0.00           H
ATOM   3634  C   GLY A 235      55.200  33.950  47.390  1.00  0.00           C
ATOM   3635  O   GLY A 235      55.210  33.670  48.550  1.00  0.00           O
ATOM   3636  N   THR A 236      56.010  34.890  46.840  1.00  0.00           N
ATOM   3637  HN  THR A 236      56.060  34.950  45.850  1.00  0.00           H
ATOM   3638  CA  THR A 236      57.160  35.430  47.510  1.00  0.00           C
ATOM   3639  HA  THR A 236      57.350  34.940  48.450  1.00  0.00           H
ATOM   3640  CB  THR A 236      58.460  35.340  46.650  1.00  0.00           C
ATOM   3641  HB  THR A 236      59.300  35.910  47.090  1.00  0.00           H
ATOM   3642  OG1 THR A 236      58.230  35.620  45.250  1.00  0.00           O
ATOM   3643  HG1 THR A 236      58.310  36.580  45.230  1.00  0.00           H
ATOM   3644  CG2 THR A 236      58.880  33.870  46.710  1.00  0.00           C
ATOM   3645 HG21 THR A 236      59.660  33.660  45.950  1.00  0.00           H
ATOM   3646 HG22 THR A 236      59.210  33.660  47.750  1.00  0.00           H
ATOM   3647 HG23 THR A 236      58.020  33.260  46.340  1.00  0.00           H
ATOM   3648  C   THR A 236      57.120  36.940  47.870  1.00  0.00           C
ATOM   3649  O   THR A 236      57.960  37.560  48.560  1.00  0.00           O
ATOM   3650  N   SER A 237      56.030  37.590  47.550  1.00  0.00           N
ATOM   3651  HN  SER A 237      55.320  37.180  46.980  1.00  0.00           H
ATOM   3652  CA  SER A 237      55.980  39.030  47.720  1.00  0.00           C
ATOM   3653  HA  SER A 237      56.930  39.530  47.570  1.00  0.00           H
ATOM   3654  CB  SER A 237      54.950  39.670  46.690  1.00  0.00           C
ATOM   3655  HB1 SER A 237      55.040  40.770  46.820  1.00  0.00           H
ATOM   3656  HB2 SER A 237      53.920  39.340  46.920  1.00  0.00           H
ATOM   3657  OG  SER A 237      55.450  39.530  45.400  1.00  0.00           O
ATOM   3658  HG1 SER A 237      55.260  38.650  45.070  1.00  0.00           H
ATOM   3659  C   SER A 237      55.440  39.470  49.100  1.00  0.00           C
ATOM   3660  O   SER A 237      55.750  40.510  49.600  1.00  0.00           O
ATOM   3661  N   THR A 238      54.500  38.670  49.680  1.00  0.00           N
ATOM   3662  HN  THR A 238      54.200  37.760  49.400  1.00  0.00           H
ATOM   3663  CA  THR A 238      53.640  39.140  50.730  1.00  0.00           C
ATOM   3664  HA  THR A 238      53.810  40.190  50.890  1.00  0.00           H
ATOM   3665  CB  THR A 238      52.130  38.920  50.470  1.00  0.00           C
ATOM   3666  HB  THR A 238      51.510  39.580  51.110  1.00  0.00           H
ATOM   3667  OG1 THR A 238      51.700  37.560  50.670  1.00  0.00           O
ATOM   3668  HG1 THR A 238      50.750  37.700  50.590  1.00  0.00           H
ATOM   3669  CG2 THR A 238      51.880  39.100  49.030  1.00  0.00           C
ATOM   3670 HG21 THR A 238      52.350  40.030  48.640  1.00  0.00           H
ATOM   3671 HG22 THR A 238      52.210  38.250  48.390  1.00  0.00           H
ATOM   3672 HG23 THR A 238      50.780  39.200  48.930  1.00  0.00           H
ATOM   3673  C   THR A 238      54.160  38.440  52.010  1.00  0.00           C
ATOM   3674  O   THR A 238      54.820  37.400  52.060  1.00  0.00           O
ATOM   3675  N   GLU A 239      53.860  39.030  53.190  1.00  0.00           N
ATOM   3676  HN  GLU A 239      53.610  40.000  53.160  1.00  0.00           H
ATOM   3677  CA  GLU A 239      54.240  38.570  54.510  1.00  0.00           C
ATOM   3678  HA  GLU A 239      55.290  38.310  54.440  1.00  0.00           H
ATOM   3679  CB  GLU A 239      53.910  39.610  55.570  1.00  0.00           C
ATOM   3680  HB1 GLU A 239      53.780  39.120  56.560  1.00  0.00           H
ATOM   3681  HB2 GLU A 239      52.900  40.010  55.350  1.00  0.00           H
ATOM   3682  CG  GLU A 239      54.870  40.860  55.640  1.00  0.00           C
ATOM   3683  HG1 GLU A 239      54.370  41.540  56.360  1.00  0.00           H
ATOM   3684  HG2 GLU A 239      54.950  41.400  54.670  1.00  0.00           H
ATOM   3685  CD  GLU A 239      56.230  40.330  56.110  1.00  0.00           C
ATOM   3686  OE1 GLU A 239      57.160  40.050  55.280  1.00  0.00           O
ATOM   3687  OE2 GLU A 239      56.410  40.430  57.350  1.00  0.00           O
ATOM   3688  C   GLU A 239      53.770  37.180  54.810  1.00  0.00           C
ATOM   3689  O   GLU A 239      54.620  36.410  55.230  1.00  0.00           O
ATOM   3690  N   GLU A 240      52.550  36.860  54.520  1.00  0.00           N
ATOM   3691  HN  GLU A 240      51.890  37.580  54.320  1.00  0.00           H
ATOM   3692  CA  GLU A 240      52.010  35.480  54.650  1.00  0.00           C
ATOM   3693  HA  GLU A 240      52.290  35.110  55.630  1.00  0.00           H
ATOM   3694  CB  GLU A 240      50.530  35.350  54.650  1.00  0.00           C
ATOM   3695  HB1 GLU A 240      50.100  35.450  53.620  1.00  0.00           H
ATOM   3696  HB2 GLU A 240      50.170  36.270  55.160  1.00  0.00           H
ATOM   3697  CG  GLU A 240      49.980  33.980  55.170  1.00  0.00           C
ATOM   3698  HG1 GLU A 240      50.550  33.080  54.850  1.00  0.00           H
ATOM   3699  HG2 GLU A 240      48.930  33.730  54.910  1.00  0.00           H
ATOM   3700  CD  GLU A 240      49.990  33.870  56.720  1.00  0.00           C
ATOM   3701  OE1 GLU A 240      49.980  32.670  57.110  1.00  0.00           O
ATOM   3702  OE2 GLU A 240      49.960  34.850  57.460  1.00  0.00           O
ATOM   3703  C   GLU A 240      52.740  34.520  53.720  1.00  0.00           C
ATOM   3704  O   GLU A 240      53.180  33.440  54.100  1.00  0.00           O
ATOM   3705  N   GLY A 241      52.960  34.910  52.460  1.00  0.00           N
ATOM   3706  HN  GLY A 241      52.610  35.800  52.170  1.00  0.00           H
ATOM   3707  CA  GLY A 241      53.790  34.060  51.550  1.00  0.00           C
ATOM   3708  HA1 GLY A 241      53.290  33.120  51.410  1.00  0.00           H
ATOM   3709  HA2 GLY A 241      53.860  34.550  50.580  1.00  0.00           H
ATOM   3710  C   GLY A 241      55.150  33.720  51.980  1.00  0.00           C
ATOM   3711  O   GLY A 241      55.620  32.500  51.990  1.00  0.00           O
ATOM   3712  N   LYS A 242      55.950  34.730  52.450  1.00  0.00           N
ATOM   3713  HN  LYS A 242      55.590  35.660  52.340  1.00  0.00           H
ATOM   3714  CA  LYS A 242      57.320  34.520  52.930  1.00  0.00           C
ATOM   3715  HA  LYS A 242      57.950  34.080  52.170  1.00  0.00           H
ATOM   3716  CB  LYS A 242      57.910  35.920  53.240  1.00  0.00           C
ATOM   3717  HB1 LYS A 242      58.890  35.770  53.750  1.00  0.00           H
ATOM   3718  HB2 LYS A 242      57.170  36.380  53.920  1.00  0.00           H
ATOM   3719  CG  LYS A 242      58.270  36.700  51.960  1.00  0.00           C
ATOM   3720  HG1 LYS A 242      57.510  36.630  51.160  1.00  0.00           H
ATOM   3721  HG2 LYS A 242      59.130  36.190  51.470  1.00  0.00           H
ATOM   3722  CD  LYS A 242      58.590  38.130  52.310  1.00  0.00           C
ATOM   3723  HD1 LYS A 242      57.750  38.620  52.850  1.00  0.00           H
ATOM   3724  HD2 LYS A 242      59.470  38.160  52.990  1.00  0.00           H
ATOM   3725  CE  LYS A 242      58.970  38.930  51.040  1.00  0.00           C
ATOM   3726  HE1 LYS A 242      58.080  39.080  50.380  1.00  0.00           H
ATOM   3727  HE2 LYS A 242      59.800  38.380  50.550  1.00  0.00           H
ATOM   3728  NZ  LYS A 242      59.580  40.300  51.330  1.00  0.00           N
ATOM   3729  HZ1 LYS A 242      58.980  40.910  51.930  1.00  0.00           H
ATOM   3730  HZ2 LYS A 242      60.510  40.250  51.780  1.00  0.00           H
ATOM   3731  HZ3 LYS A 242      59.650  40.770  50.400  1.00  0.00           H
ATOM   3732  C   LYS A 242      57.300  33.620  54.140  1.00  0.00           C
ATOM   3733  O   LYS A 242      58.220  32.890  54.440  1.00  0.00           O
ATOM   3734  N   LYS A 243      56.220  33.670  54.890  1.00  0.00           N
ATOM   3735  HN  LYS A 243      55.490  34.290  54.620  1.00  0.00           H
ATOM   3736  CA  LYS A 243      56.080  32.810  56.050  1.00  0.00           C
ATOM   3737  HA  LYS A 243      56.970  33.000  56.630  1.00  0.00           H
ATOM   3738  CB  LYS A 243      54.810  33.270  56.890  1.00  0.00           C
ATOM   3739  HB1 LYS A 243      53.930  33.250  56.220  1.00  0.00           H
ATOM   3740  HB2 LYS A 243      54.910  34.370  57.050  1.00  0.00           H
ATOM   3741  CG  LYS A 243      54.500  32.680  58.260  1.00  0.00           C
ATOM   3742  HG1 LYS A 243      55.030  33.190  59.090  1.00  0.00           H
ATOM   3743  HG2 LYS A 243      54.680  31.580  58.330  1.00  0.00           H
ATOM   3744  CD  LYS A 243      53.000  32.860  58.490  1.00  0.00           C
ATOM   3745  HD1 LYS A 243      52.800  33.940  58.630  1.00  0.00           H
ATOM   3746  HD2 LYS A 243      52.520  32.610  57.520  1.00  0.00           H
ATOM   3747  CE  LYS A 243      52.370  32.090  59.660  1.00  0.00           C
ATOM   3748  HE1 LYS A 243      52.910  32.420  60.570  1.00  0.00           H
ATOM   3749  HE2 LYS A 243      52.490  30.990  59.510  1.00  0.00           H
ATOM   3750  NZ  LYS A 243      50.890  32.340  59.590  1.00  0.00           N
ATOM   3751  HZ1 LYS A 243      50.440  31.560  60.110  1.00  0.00           H
ATOM   3752  HZ2 LYS A 243      50.640  33.240  60.060  1.00  0.00           H
ATOM   3753  HZ3 LYS A 243      50.610  32.330  58.590  1.00  0.00           H
ATOM   3754  C   LYS A 243      55.950  31.320  55.700  1.00  0.00           C
ATOM   3755  O   LYS A 243      56.560  30.430  56.330  1.00  0.00           O
ATOM   3756  N   VAL A 244      55.090  31.080  54.670  1.00  0.00           N
ATOM   3757  HN  VAL A 244      54.600  31.840  54.260  1.00  0.00           H
ATOM   3758  CA  VAL A 244      54.850  29.680  54.240  1.00  0.00           C
ATOM   3759  HA  VAL A 244      54.530  29.130  55.110  1.00  0.00           H
ATOM   3760  CB  VAL A 244      53.670  29.590  53.280  1.00  0.00           C
ATOM   3761  HB  VAL A 244      53.920  30.150  52.360  1.00  0.00           H
ATOM   3762  CG1 VAL A 244      53.360  28.150  52.820  1.00  0.00           C
ATOM   3763 HG11 VAL A 244      54.250  27.670  52.370  1.00  0.00           H
ATOM   3764 HG12 VAL A 244      53.020  27.610  53.730  1.00  0.00           H
ATOM   3765 HG13 VAL A 244      52.500  28.160  52.120  1.00  0.00           H
ATOM   3766  CG2 VAL A 244      52.430  30.210  54.010  1.00  0.00           C
ATOM   3767 HG21 VAL A 244      51.530  30.100  53.360  1.00  0.00           H
ATOM   3768 HG22 VAL A 244      52.210  29.720  54.980  1.00  0.00           H
ATOM   3769 HG23 VAL A 244      52.650  31.280  54.160  1.00  0.00           H
ATOM   3770  C   VAL A 244      56.130  29.000  53.640  1.00  0.00           C
ATOM   3771  O   VAL A 244      56.520  27.940  54.030  1.00  0.00           O
ATOM   3772  N   LEU A 245      56.930  29.790  52.820  1.00  0.00           N
ATOM   3773  HN  LEU A 245      56.630  30.710  52.600  1.00  0.00           H
ATOM   3774  CA  LEU A 245      58.270  29.530  52.340  1.00  0.00           C
ATOM   3775  HA  LEU A 245      58.190  28.630  51.740  1.00  0.00           H
ATOM   3776  CB  LEU A 245      58.580  30.810  51.460  1.00  0.00           C
ATOM   3777  HB1 LEU A 245      58.720  31.700  52.120  1.00  0.00           H
ATOM   3778  HB2 LEU A 245      57.690  30.840  50.800  1.00  0.00           H
ATOM   3779  CG  LEU A 245      59.830  30.760  50.520  1.00  0.00           C
ATOM   3780  HG  LEU A 245      60.750  30.400  51.020  1.00  0.00           H
ATOM   3781  CD1 LEU A 245      59.660  29.750  49.390  1.00  0.00           C
ATOM   3782 HD11 LEU A 245      60.570  29.830  48.760  1.00  0.00           H
ATOM   3783 HD12 LEU A 245      59.640  28.790  49.950  1.00  0.00           H
ATOM   3784 HD13 LEU A 245      58.700  29.940  48.860  1.00  0.00           H
ATOM   3785  CD2 LEU A 245      59.980  32.160  49.880  1.00  0.00           C
ATOM   3786 HD21 LEU A 245      58.940  32.430  49.580  1.00  0.00           H
ATOM   3787 HD22 LEU A 245      60.400  32.950  50.550  1.00  0.00           H
ATOM   3788 HD23 LEU A 245      60.590  32.100  48.960  1.00  0.00           H
ATOM   3789  C   LEU A 245      59.310  29.230  53.500  1.00  0.00           C
ATOM   3790  O   LEU A 245      60.010  28.280  53.460  1.00  0.00           O
ATOM   3791  N   ARG A 246      59.380  30.060  54.560  1.00  0.00           N
ATOM   3792  HN  ARG A 246      58.810  30.870  54.490  1.00  0.00           H
ATOM   3793  CA  ARG A 246      60.170  29.760  55.760  1.00  0.00           C
ATOM   3794  HA  ARG A 246      61.210  29.530  55.550  1.00  0.00           H
ATOM   3795  CB  ARG A 246      60.090  30.960  56.680  1.00  0.00           C
ATOM   3796  HB1 ARG A 246      60.140  30.750  57.770  1.00  0.00           H
ATOM   3797  HB2 ARG A 246      59.050  31.320  56.480  1.00  0.00           H
ATOM   3798  CG  ARG A 246      61.070  32.200  56.520  1.00  0.00           C
ATOM   3799  HG1 ARG A 246      60.670  32.780  55.670  1.00  0.00           H
ATOM   3800  HG2 ARG A 246      62.140  31.960  56.350  1.00  0.00           H
ATOM   3801  CD  ARG A 246      61.000  33.220  57.630  1.00  0.00           C
ATOM   3802  HD1 ARG A 246      61.710  34.060  57.500  1.00  0.00           H
ATOM   3803  HD2 ARG A 246      61.170  32.810  58.650  1.00  0.00           H
ATOM   3804  NE  ARG A 246      59.610  33.610  57.640  1.00  0.00           N
ATOM   3805  HE  ARG A 246      59.080  33.110  58.320  1.00  0.00           H
ATOM   3806  CZ  ARG A 246      59.060  34.770  57.310  1.00  0.00           C
ATOM   3807  NH1 ARG A 246      59.700  35.660  56.570  1.00  0.00           N
ATOM   3808 HH11 ARG A 246      60.370  35.400  55.880  1.00  0.00           H
ATOM   3809 HH12 ARG A 246      59.230  36.520  56.380  1.00  0.00           H
ATOM   3810  NH2 ARG A 246      57.980  35.210  57.940  1.00  0.00           N
ATOM   3811 HH21 ARG A 246      57.720  34.670  58.740  1.00  0.00           H
ATOM   3812 HH22 ARG A 246      57.450  35.970  57.570  1.00  0.00           H
ATOM   3813  C   ARG A 246      59.740  28.530  56.550  1.00  0.00           C
ATOM   3814  O   ARG A 246      60.610  27.780  57.070  1.00  0.00           O
ATOM   3815  N   ASN A 247      58.470  28.250  56.740  1.00  0.00           N
ATOM   3816  HN  ASN A 247      57.860  28.950  56.390  1.00  0.00           H
ATOM   3817  CA  ASN A 247      57.890  27.080  57.470  1.00  0.00           C
ATOM   3818  HA  ASN A 247      58.420  26.970  58.400  1.00  0.00           H
ATOM   3819  CB  ASN A 247      56.370  27.340  57.810  1.00  0.00           C
ATOM   3820  HB1 ASN A 247      55.920  26.510  58.380  1.00  0.00           H
ATOM   3821  HB2 ASN A 247      55.750  27.450  56.890  1.00  0.00           H
ATOM   3822  CG  ASN A 247      56.320  28.490  58.730  1.00  0.00           C
ATOM   3823  OD1 ASN A 247      57.260  29.180  59.200  1.00  0.00           O
ATOM   3824  ND2 ASN A 247      55.080  28.680  59.240  1.00  0.00           N
ATOM   3825 HD21 ASN A 247      54.390  28.000  59.020  1.00  0.00           H
ATOM   3826 HD22 ASN A 247      54.960  29.500  59.810  1.00  0.00           H
ATOM   3827  C   ASN A 247      57.950  25.760  56.720  1.00  0.00           C
ATOM   3828  O   ASN A 247      57.820  24.700  57.270  1.00  0.00           O
ATOM   3829  N   GLY A 248      58.190  25.850  55.380  1.00  0.00           N
ATOM   3830  HN  GLY A 248      58.360  26.780  55.050  1.00  0.00           H
ATOM   3831  CA  GLY A 248      58.030  24.720  54.430  1.00  0.00           C
ATOM   3832  HA1 GLY A 248      58.430  25.140  53.530  1.00  0.00           H
ATOM   3833  HA2 GLY A 248      58.600  23.900  54.840  1.00  0.00           H
ATOM   3834  C   GLY A 248      56.600  24.220  54.130  1.00  0.00           C
ATOM   3835  O   GLY A 248      56.370  23.080  53.930  1.00  0.00           O
ATOM   3836  N   GLY A 249      55.630  25.200  54.140  1.00  0.00           N
ATOM   3837  HN  GLY A 249      55.950  26.130  54.320  1.00  0.00           H
ATOM   3838  CA  GLY A 249      54.310  24.900  53.750  1.00  0.00           C
ATOM   3839  HA1 GLY A 249      53.980  23.940  54.110  1.00  0.00           H
ATOM   3840  HA2 GLY A 249      53.700  25.670  54.200  1.00  0.00           H
ATOM   3841  C   GLY A 249      54.020  24.900  52.320  1.00  0.00           C
ATOM   3842  O   GLY A 249      54.850  25.220  51.500  1.00  0.00           O
ATOM   3843  N   LYS A 250      52.750  24.400  51.930  1.00  0.00           N
ATOM   3844  HN  LYS A 250      52.130  23.950  52.570  1.00  0.00           H
ATOM   3845  CA  LYS A 250      52.370  24.500  50.590  1.00  0.00           C
ATOM   3846  HA  LYS A 250      53.240  24.720  49.990  1.00  0.00           H
ATOM   3847  CB  LYS A 250      51.680  23.210  50.050  1.00  0.00           C
ATOM   3848  HB1 LYS A 250      51.310  23.220  49.000  1.00  0.00           H
ATOM   3849  HB2 LYS A 250      50.770  23.120  50.690  1.00  0.00           H
ATOM   3850  CG  LYS A 250      52.620  21.980  50.090  1.00  0.00           C
ATOM   3851  HG1 LYS A 250      52.920  21.720  51.130  1.00  0.00           H
ATOM   3852  HG2 LYS A 250      53.560  22.220  49.550  1.00  0.00           H
ATOM   3853  CD  LYS A 250      51.970  20.710  49.360  1.00  0.00           C
ATOM   3854  HD1 LYS A 250      51.030  20.490  49.910  1.00  0.00           H
ATOM   3855  HD2 LYS A 250      51.830  20.970  48.290  1.00  0.00           H
ATOM   3856  CE  LYS A 250      52.910  19.490  49.500  1.00  0.00           C
ATOM   3857  HE1 LYS A 250      52.990  19.280  50.590  1.00  0.00           H
ATOM   3858  HE2 LYS A 250      53.970  19.530  49.160  1.00  0.00           H
ATOM   3859  NZ  LYS A 250      52.340  18.300  48.860  1.00  0.00           N
ATOM   3860  HZ1 LYS A 250      52.690  17.360  49.120  1.00  0.00           H
ATOM   3861  HZ2 LYS A 250      51.310  18.260  49.030  1.00  0.00           H
ATOM   3862  HZ3 LYS A 250      52.400  18.380  47.820  1.00  0.00           H
ATOM   3863  C   LYS A 250      51.600  25.710  50.310  1.00  0.00           C
ATOM   3864  O   LYS A 250      50.810  26.290  51.040  1.00  0.00           O
ATOM   3865  N   ASN A 251      51.810  26.250  49.100  1.00  0.00           N
ATOM   3866  HN  ASN A 251      52.470  25.830  48.480  1.00  0.00           H
ATOM   3867  CA  ASN A 251      51.140  27.400  48.530  1.00  0.00           C
ATOM   3868  HA  ASN A 251      50.430  27.850  49.200  1.00  0.00           H
ATOM   3869  CB  ASN A 251      52.200  28.460  48.020  1.00  0.00           C
ATOM   3870  HB1 ASN A 251      51.980  28.920  47.040  1.00  0.00           H
ATOM   3871  HB2 ASN A 251      53.110  27.830  47.950  1.00  0.00           H
ATOM   3872  CG  ASN A 251      52.510  29.550  48.980  1.00  0.00           C
ATOM   3873  OD1 ASN A 251      51.730  29.740  49.940  1.00  0.00           O
ATOM   3874  ND2 ASN A 251      53.750  30.150  48.950  1.00  0.00           N
ATOM   3875 HD21 ASN A 251      54.360  29.820  48.230  1.00  0.00           H
ATOM   3876 HD22 ASN A 251      53.920  30.900  49.590  1.00  0.00           H
ATOM   3877  C   ASN A 251      50.360  26.990  47.350  1.00  0.00           C
ATOM   3878  O   ASN A 251      51.050  26.480  46.420  1.00  0.00           O
ATOM   3879  N   PHE A 252      49.010  27.180  47.180  1.00  0.00           N
ATOM   3880  HN  PHE A 252      48.470  27.620  47.900  1.00  0.00           H
ATOM   3881  CA  PHE A 252      48.320  26.640  46.030  1.00  0.00           C
ATOM   3882  HA  PHE A 252      49.010  26.040  45.450  1.00  0.00           H
ATOM   3883  CB  PHE A 252      47.130  25.630  46.370  1.00  0.00           C
ATOM   3884  HB1 PHE A 252      46.940  25.000  45.470  1.00  0.00           H
ATOM   3885  HB2 PHE A 252      46.180  26.100  46.680  1.00  0.00           H
ATOM   3886  CG  PHE A 252      47.410  24.810  47.580  1.00  0.00           C
ATOM   3887  CD1 PHE A 252      48.230  23.700  47.400  1.00  0.00           C
ATOM   3888  HD1 PHE A 252      48.710  23.440  46.470  1.00  0.00           H
ATOM   3889  CE1 PHE A 252      48.510  22.920  48.500  1.00  0.00           C
ATOM   3890  HE1 PHE A 252      49.220  22.110  48.390  1.00  0.00           H
ATOM   3891  CZ  PHE A 252      47.980  23.130  49.790  1.00  0.00           C
ATOM   3892  HZ  PHE A 252      48.240  22.500  50.630  1.00  0.00           H
ATOM   3893  CD2 PHE A 252      46.880  25.040  48.900  1.00  0.00           C
ATOM   3894  HD2 PHE A 252      46.270  25.890  49.120  1.00  0.00           H
ATOM   3895  CE2 PHE A 252      47.180  24.180  50.020  1.00  0.00           C
ATOM   3896  HE2 PHE A 252      46.790  24.450  50.980  1.00  0.00           H
ATOM   3897  C   PHE A 252      47.890  27.850  45.130  1.00  0.00           C
ATOM   3898  O   PHE A 252      46.980  28.550  45.450  1.00  0.00           O
ATOM   3899  N   PRO A 253      48.530  28.110  43.970  1.00  0.00           N
ATOM   3900  CD  PRO A 253      49.810  27.580  43.500  1.00  0.00           C
ATOM   3901  HD1 PRO A 253      50.610  27.550  44.260  1.00  0.00           H
ATOM   3902  HD2 PRO A 253      49.480  26.590  43.100  1.00  0.00           H
ATOM   3903  CA  PRO A 253      48.100  29.240  43.110  1.00  0.00           C
ATOM   3904  HA  PRO A 253      47.480  29.910  43.690  1.00  0.00           H
ATOM   3905  CB  PRO A 253      49.390  29.700  42.480  1.00  0.00           C
ATOM   3906  HB1 PRO A 253      49.900  30.340  43.220  1.00  0.00           H
ATOM   3907  HB2 PRO A 253      49.240  30.310  41.560  1.00  0.00           H
ATOM   3908  CG  PRO A 253      50.270  28.480  42.290  1.00  0.00           C
ATOM   3909  HG1 PRO A 253      51.350  28.710  42.470  1.00  0.00           H
ATOM   3910  HG2 PRO A 253      50.110  27.980  41.310  1.00  0.00           H
ATOM   3911  C   PRO A 253      47.080  28.740  42.080  1.00  0.00           C
ATOM   3912  O   PRO A 253      47.270  27.680  41.510  1.00  0.00           O
ATOM   3913  N   ALA A 254      46.070  29.570  41.770  1.00  0.00           N
ATOM   3914  HN  ALA A 254      45.910  30.440  42.240  1.00  0.00           H
ATOM   3915  CA  ALA A 254      45.250  29.350  40.570  1.00  0.00           C
ATOM   3916  HA  ALA A 254      45.770  28.750  39.820  1.00  0.00           H
ATOM   3917  CB  ALA A 254      43.990  28.610  40.870  1.00  0.00           C
ATOM   3918  HB1 ALA A 254      44.240  27.610  41.260  1.00  0.00           H
ATOM   3919  HB2 ALA A 254      43.420  29.200  41.630  1.00  0.00           H
ATOM   3920  HB3 ALA A 254      43.350  28.620  39.960  1.00  0.00           H
ATOM   3921  C   ALA A 254      45.110  30.750  39.810  1.00  0.00           C
ATOM   3922  O   ALA A 254      45.080  31.780  40.410  1.00  0.00           O
ATOM   3923  N   ILE A 255      45.080  30.770  38.480  1.00  0.00           N
ATOM   3924  HN  ILE A 255      44.980  29.880  38.030  1.00  0.00           H
ATOM   3925  CA  ILE A 255      44.940  31.990  37.710  1.00  0.00           C
ATOM   3926  HA  ILE A 255      44.680  32.760  38.420  1.00  0.00           H
ATOM   3927  CB  ILE A 255      46.210  32.510  36.930  1.00  0.00           C
ATOM   3928  HB  ILE A 255      46.540  31.920  36.050  1.00  0.00           H
ATOM   3929  CG2 ILE A 255      45.880  33.960  36.470  1.00  0.00           C
ATOM   3930 HG21 ILE A 255      46.750  34.460  36.000  1.00  0.00           H
ATOM   3931 HG22 ILE A 255      44.990  33.990  35.790  1.00  0.00           H
ATOM   3932 HG23 ILE A 255      45.500  34.620  37.280  1.00  0.00           H
ATOM   3933  CG1 ILE A 255      47.340  32.690  37.990  1.00  0.00           C
ATOM   3934 HG11 ILE A 255      47.490  31.760  38.590  1.00  0.00           H
ATOM   3935 HG12 ILE A 255      47.270  33.480  38.770  1.00  0.00           H
ATOM   3936  CD  ILE A 255      48.730  32.880  37.310  1.00  0.00           C
ATOM   3937  HD1 ILE A 255      48.750  33.710  36.580  1.00  0.00           H
ATOM   3938  HD2 ILE A 255      49.540  33.050  38.050  1.00  0.00           H
ATOM   3939  HD3 ILE A 255      48.960  31.900  36.840  1.00  0.00           H
ATOM   3940  C   ILE A 255      43.700  31.800  36.760  1.00  0.00           C
ATOM   3941  O   ILE A 255      43.540  30.780  36.100  1.00  0.00           O
ATOM   3942  N   PHE A 256      42.740  32.730  36.760  1.00  0.00           N
ATOM   3943  HN  PHE A 256      42.910  33.530  37.340  1.00  0.00           H
ATOM   3944  CA  PHE A 256      41.510  32.620  36.050  1.00  0.00           C
ATOM   3945  HA  PHE A 256      41.500  31.730  35.440  1.00  0.00           H
ATOM   3946  CB  PHE A 256      40.310  32.510  37.020  1.00  0.00           C
ATOM   3947  HB1 PHE A 256      39.350  32.510  36.460  1.00  0.00           H
ATOM   3948  HB2 PHE A 256      40.160  33.480  37.540  1.00  0.00           H
ATOM   3949  CG  PHE A 256      40.400  31.390  38.010  1.00  0.00           C
ATOM   3950  CD1 PHE A 256      39.880  30.110  37.790  1.00  0.00           C
ATOM   3951  HD1 PHE A 256      39.400  29.680  36.920  1.00  0.00           H
ATOM   3952  CE1 PHE A 256      40.010  29.060  38.770  1.00  0.00           C
ATOM   3953  HE1 PHE A 256      39.690  28.070  38.490  1.00  0.00           H
ATOM   3954  CZ  PHE A 256      40.600  29.340  40.010  1.00  0.00           C
ATOM   3955  HZ  PHE A 256      40.610  28.580  40.780  1.00  0.00           H
ATOM   3956  CD2 PHE A 256      40.860  31.690  39.310  1.00  0.00           C
ATOM   3957  HD2 PHE A 256      41.100  32.720  39.530  1.00  0.00           H
ATOM   3958  CE2 PHE A 256      40.970  30.670  40.290  1.00  0.00           C
ATOM   3959  HE2 PHE A 256      41.230  31.030  41.270  1.00  0.00           H
ATOM   3960  C   PHE A 256      41.320  33.720  35.080  1.00  0.00           C
ATOM   3961  O   PHE A 256      41.640  34.890  35.330  1.00  0.00           O
ATOM   3962  N   ARG A 257      40.690  33.400  33.930  1.00  0.00           N
ATOM   3963  HN  ARG A 257      40.340  32.470  33.850  1.00  0.00           H
ATOM   3964  CA  ARG A 257      40.460  34.380  32.870  1.00  0.00           C
ATOM   3965  HA  ARG A 257      41.120  35.210  33.070  1.00  0.00           H
ATOM   3966  CB  ARG A 257      40.930  33.980  31.480  1.00  0.00           C
ATOM   3967  HB1 ARG A 257      40.320  33.100  31.190  1.00  0.00           H
ATOM   3968  HB2 ARG A 257      42.000  33.690  31.590  1.00  0.00           H
ATOM   3969  CG  ARG A 257      40.750  35.130  30.470  1.00  0.00           C
ATOM   3970  HG1 ARG A 257      41.460  35.940  30.780  1.00  0.00           H
ATOM   3971  HG2 ARG A 257      39.740  35.570  30.370  1.00  0.00           H
ATOM   3972  CD  ARG A 257      41.240  34.810  28.990  1.00  0.00           C
ATOM   3973  HD1 ARG A 257      41.300  35.680  28.300  1.00  0.00           H
ATOM   3974  HD2 ARG A 257      40.560  34.050  28.540  1.00  0.00           H
ATOM   3975  NE  ARG A 257      42.660  34.380  29.140  1.00  0.00           N
ATOM   3976  HE  ARG A 257      43.380  35.030  28.890  1.00  0.00           H
ATOM   3977  CZ  ARG A 257      42.970  33.080  29.060  1.00  0.00           C
ATOM   3978  NH1 ARG A 257      42.120  32.140  28.840  1.00  0.00           N
ATOM   3979 HH11 ARG A 257      41.130  32.270  28.760  1.00  0.00           H
ATOM   3980 HH12 ARG A 257      42.510  31.230  28.820  1.00  0.00           H
ATOM   3981  NH2 ARG A 257      44.220  32.850  29.310  1.00  0.00           N
ATOM   3982 HH21 ARG A 257      44.690  33.660  29.650  1.00  0.00           H
ATOM   3983 HH22 ARG A 257      44.630  32.080  28.830  1.00  0.00           H
ATOM   3984  C   ARG A 257      38.940  34.830  32.840  1.00  0.00           C
ATOM   3985  O   ARG A 257      38.000  34.000  32.880  1.00  0.00           O
ATOM   3986  N   ARG A 258      38.800  36.180  32.820  1.00  0.00           N
ATOM   3987  HN  ARG A 258      39.610  36.770  32.800  1.00  0.00           H
ATOM   3988  CA  ARG A 258      37.420  36.720  32.690  1.00  0.00           C
ATOM   3989  HA  ARG A 258      36.720  36.230  33.360  1.00  0.00           H
ATOM   3990  CB  ARG A 258      37.490  38.270  33.050  1.00  0.00           C
ATOM   3991  HB1 ARG A 258      38.130  38.830  32.340  1.00  0.00           H
ATOM   3992  HB2 ARG A 258      38.130  38.370  33.950  1.00  0.00           H
ATOM   3993  CG  ARG A 258      36.100  38.910  33.480  1.00  0.00           C
ATOM   3994  HG1 ARG A 258      36.230  39.990  33.710  1.00  0.00           H
ATOM   3995  HG2 ARG A 258      35.710  38.390  34.380  1.00  0.00           H
ATOM   3996  CD  ARG A 258      34.920  38.860  32.500  1.00  0.00           C
ATOM   3997  HD1 ARG A 258      34.450  37.860  32.460  1.00  0.00           H
ATOM   3998  HD2 ARG A 258      35.410  39.110  31.530  1.00  0.00           H
ATOM   3999  NE  ARG A 258      33.910  39.910  32.710  1.00  0.00           N
ATOM   4000  HE  ARG A 258      34.110  40.860  32.950  1.00  0.00           H
ATOM   4001  CZ  ARG A 258      32.640  39.770  32.360  1.00  0.00           C
ATOM   4002  NH1 ARG A 258      32.180  38.750  31.710  1.00  0.00           N
ATOM   4003 HH11 ARG A 258      32.770  37.960  31.540  1.00  0.00           H
ATOM   4004 HH12 ARG A 258      31.390  39.040  31.160  1.00  0.00           H
ATOM   4005  NH2 ARG A 258      31.850  40.810  32.470  1.00  0.00           N
ATOM   4006 HH21 ARG A 258      32.120  41.560  33.070  1.00  0.00           H
ATOM   4007 HH22 ARG A 258      30.880  40.650  32.270  1.00  0.00           H
ATOM   4008  C   ARG A 258      37.000  36.620  31.230  1.00  0.00           C
ATOM   4009  O   ARG A 258      37.710  37.130  30.350  1.00  0.00           O
ATOM   4010  N   ILE A 259      35.880  35.900  30.890  1.00  0.00           N
ATOM   4011  HN  ILE A 259      35.410  35.400  31.610  1.00  0.00           H
ATOM   4012  CA  ILE A 259      35.460  35.720  29.570  1.00  0.00           C
ATOM   4013  HA  ILE A 259      36.080  36.150  28.800  1.00  0.00           H
ATOM   4014  CB  ILE A 259      35.340  34.270  29.250  1.00  0.00           C
ATOM   4015  HB  ILE A 259      34.940  34.260  28.220  1.00  0.00           H
ATOM   4016  CG2 ILE A 259      36.720  33.560  29.140  1.00  0.00           C
ATOM   4017 HG21 ILE A 259      36.720  32.600  28.570  1.00  0.00           H
ATOM   4018 HG22 ILE A 259      37.430  34.220  28.590  1.00  0.00           H
ATOM   4019 HG23 ILE A 259      37.150  33.500  30.160  1.00  0.00           H
ATOM   4020  CG1 ILE A 259      34.310  33.450  30.080  1.00  0.00           C
ATOM   4021 HG11 ILE A 259      33.340  33.890  30.370  1.00  0.00           H
ATOM   4022 HG12 ILE A 259      34.840  33.240  31.040  1.00  0.00           H
ATOM   4023  CD  ILE A 259      33.940  32.140  29.380  1.00  0.00           C
ATOM   4024  HD1 ILE A 259      33.460  31.530  30.180  1.00  0.00           H
ATOM   4025  HD2 ILE A 259      33.170  32.290  28.600  1.00  0.00           H
ATOM   4026  HD3 ILE A 259      34.770  31.470  29.080  1.00  0.00           H
ATOM   4027  C   ILE A 259      34.120  36.340  29.450  1.00  0.00           C
ATOM   4028  O   ILE A 259      33.370  36.550  30.380  1.00  0.00           O
ATOM   4029  N   GLN A 260      33.720  36.720  28.210  1.00  0.00           N
ATOM   4030  HN  GLN A 260      34.280  36.480  27.430  1.00  0.00           H
ATOM   4031  CA  GLN A 260      32.430  37.200  27.860  1.00  0.00           C
ATOM   4032  HA  GLN A 260      32.160  38.070  28.430  1.00  0.00           H
ATOM   4033  CB  GLN A 260      32.400  37.420  26.320  1.00  0.00           C
ATOM   4034  HB1 GLN A 260      32.760  36.500  25.820  1.00  0.00           H
ATOM   4035  HB2 GLN A 260      33.190  38.190  26.210  1.00  0.00           H
ATOM   4036  CG  GLN A 260      31.040  37.820  25.720  1.00  0.00           C
ATOM   4037  HG1 GLN A 260      30.380  36.920  25.790  1.00  0.00           H
ATOM   4038  HG2 GLN A 260      31.120  38.050  24.640  1.00  0.00           H
ATOM   4039  CD  GLN A 260      30.340  39.040  26.360  1.00  0.00           C
ATOM   4040  OE1 GLN A 260      31.020  39.840  27.040  1.00  0.00           O
ATOM   4041  NE2 GLN A 260      28.980  39.200  26.260  1.00  0.00           N
ATOM   4042 HE21 GLN A 260      28.430  38.490  25.820  1.00  0.00           H
ATOM   4043 HE22 GLN A 260      28.640  40.060  26.630  1.00  0.00           H
ATOM   4044  C   GLN A 260      31.340  36.210  28.160  1.00  0.00           C
ATOM   4045  O   GLN A 260      31.480  34.970  27.950  1.00  0.00           O
ATOM   4046  N   ASP A 261      30.210  36.670  28.700  1.00  0.00           N
ATOM   4047  HN  ASP A 261      30.130  37.640  28.910  1.00  0.00           H
ATOM   4048  CA  ASP A 261      29.000  35.840  29.020  1.00  0.00           C
ATOM   4049  HA  ASP A 261      29.280  35.090  29.750  1.00  0.00           H
ATOM   4050  CB  ASP A 261      27.980  36.780  29.660  1.00  0.00           C
ATOM   4051  HB1 ASP A 261      27.740  37.580  28.930  1.00  0.00           H
ATOM   4052  HB2 ASP A 261      28.480  37.380  30.450  1.00  0.00           H
ATOM   4053  CG  ASP A 261      26.740  36.110  30.230  1.00  0.00           C
ATOM   4054  OD1 ASP A 261      26.270  35.090  29.640  1.00  0.00           O
ATOM   4055  OD2 ASP A 261      26.260  36.620  31.330  1.00  0.00           O
ATOM   4056  C   ASP A 261      28.550  35.190  27.730  1.00  0.00           C
ATOM   4057  O   ASP A 261      28.330  35.900  26.710  1.00  0.00           O
ATOM   4058  N   PRO A 262      28.220  33.870  27.610  1.00  0.00           N
ATOM   4059  CD  PRO A 262      28.390  32.930  28.720  1.00  0.00           C
ATOM   4060  HD1 PRO A 262      29.490  32.840  28.770  1.00  0.00           H
ATOM   4061  HD2 PRO A 262      27.800  33.310  29.590  1.00  0.00           H
ATOM   4062  CA  PRO A 262      27.880  33.210  26.380  1.00  0.00           C
ATOM   4063  HA  PRO A 262      28.570  33.540  25.620  1.00  0.00           H
ATOM   4064  CB  PRO A 262      28.030  31.700  26.700  1.00  0.00           C
ATOM   4065  HB1 PRO A 262      29.050  31.390  26.380  1.00  0.00           H
ATOM   4066  HB2 PRO A 262      27.340  31.090  26.070  1.00  0.00           H
ATOM   4067  CG  PRO A 262      27.870  31.550  28.210  1.00  0.00           C
ATOM   4068  HG1 PRO A 262      28.570  30.770  28.600  1.00  0.00           H
ATOM   4069  HG2 PRO A 262      26.820  31.240  28.410  1.00  0.00           H
ATOM   4070  C   PRO A 262      26.560  33.540  25.870  1.00  0.00           C
ATOM   4071  O   PRO A 262      26.290  33.590  24.670  1.00  0.00           O
ATOM   4072  N   VAL A 263      25.600  33.680  26.850  1.00  0.00           N
ATOM   4073  HN  VAL A 263      25.950  33.660  27.780  1.00  0.00           H
ATOM   4074  CA  VAL A 263      24.220  33.940  26.700  1.00  0.00           C
ATOM   4075  HA  VAL A 263      23.710  33.270  26.020  1.00  0.00           H
ATOM   4076  CB  VAL A 263      23.580  33.850  28.070  1.00  0.00           C
ATOM   4077  HB  VAL A 263      24.110  34.560  28.740  1.00  0.00           H
ATOM   4078  CG1 VAL A 263      22.090  34.320  28.240  1.00  0.00           C
ATOM   4079 HG11 VAL A 263      21.880  35.410  28.130  1.00  0.00           H
ATOM   4080 HG12 VAL A 263      21.350  33.900  27.530  1.00  0.00           H
ATOM   4081 HG13 VAL A 263      21.810  34.020  29.270  1.00  0.00           H
ATOM   4082  CG2 VAL A 263      23.820  32.440  28.570  1.00  0.00           C
ATOM   4083 HG21 VAL A 263      24.910  32.260  28.680  1.00  0.00           H
ATOM   4084 HG22 VAL A 263      23.360  32.310  29.570  1.00  0.00           H
ATOM   4085 HG23 VAL A 263      23.250  31.710  27.950  1.00  0.00           H
ATOM   4086  C   VAL A 263      24.010  35.290  26.120  1.00  0.00           C
ATOM   4087  O   VAL A 263      23.020  35.590  25.490  1.00  0.00           O
ATOM   4088  N   LEU A 264      24.990  36.180  26.230  1.00  0.00           N
ATOM   4089  HN  LEU A 264      25.690  35.880  26.880  1.00  0.00           H
ATOM   4090  CA  LEU A 264      25.000  37.530  25.730  1.00  0.00           C
ATOM   4091  HA  LEU A 264      24.010  37.800  25.390  1.00  0.00           H
ATOM   4092  CB  LEU A 264      25.380  38.410  26.910  1.00  0.00           C
ATOM   4093  HB1 LEU A 264      25.500  39.430  26.490  1.00  0.00           H
ATOM   4094  HB2 LEU A 264      26.370  38.190  27.370  1.00  0.00           H
ATOM   4095  CG  LEU A 264      24.480  38.320  28.170  1.00  0.00           C
ATOM   4096  HG  LEU A 264      24.520  37.290  28.570  1.00  0.00           H
ATOM   4097  CD1 LEU A 264      24.990  39.300  29.210  1.00  0.00           C
ATOM   4098 HD11 LEU A 264      26.100  39.340  29.220  1.00  0.00           H
ATOM   4099 HD12 LEU A 264      24.640  40.330  28.970  1.00  0.00           H
ATOM   4100 HD13 LEU A 264      24.720  39.020  30.250  1.00  0.00           H
ATOM   4101  CD2 LEU A 264      23.030  38.640  27.780  1.00  0.00           C
ATOM   4102 HD21 LEU A 264      22.440  38.570  28.720  1.00  0.00           H
ATOM   4103 HD22 LEU A 264      22.910  39.710  27.500  1.00  0.00           H
ATOM   4104 HD23 LEU A 264      22.550  38.030  26.980  1.00  0.00           H
ATOM   4105  C   LEU A 264      25.930  37.730  24.540  1.00  0.00           C
ATOM   4106  O   LEU A 264      26.230  38.890  24.200  1.00  0.00           O
ATOM   4107  N   GLN A 265      26.220  36.670  23.770  1.00  0.00           N
ATOM   4108  HN  GLN A 265      26.030  35.770  24.140  1.00  0.00           H
ATOM   4109  CA  GLN A 265      26.830  36.780  22.440  1.00  0.00           C
ATOM   4110  HA  GLN A 265      27.140  37.800  22.260  1.00  0.00           H
ATOM   4111  CB  GLN A 265      28.030  35.870  22.350  1.00  0.00           C
ATOM   4112  HB1 GLN A 265      28.500  35.820  21.350  1.00  0.00           H
ATOM   4113  HB2 GLN A 265      27.680  34.850  22.640  1.00  0.00           H
ATOM   4114  CG  GLN A 265      29.110  36.230  23.340  1.00  0.00           C
ATOM   4115  HG1 GLN A 265      28.720  36.150  24.370  1.00  0.00           H
ATOM   4116  HG2 GLN A 265      29.500  37.270  23.210  1.00  0.00           H
ATOM   4117  CD  GLN A 265      30.280  35.200  23.300  1.00  0.00           C
ATOM   4118  OE1 GLN A 265      30.120  34.010  23.440  1.00  0.00           O
ATOM   4119  NE2 GLN A 265      31.520  35.680  22.960  1.00  0.00           N
ATOM   4120 HE21 GLN A 265      31.660  36.670  22.900  1.00  0.00           H
ATOM   4121 HE22 GLN A 265      32.220  34.970  22.960  1.00  0.00           H
ATOM   4122  C   GLN A 265      25.830  36.310  21.410  1.00  0.00           C
ATOM   4123  OT1 GLN A 265      24.600  36.130  21.670  1.00  0.00           O
ATOM   4124  OT2 GLN A 265      26.220  36.240  20.240  1.00  0.00           O
ATOM   4125  N1  A21 B 266      40.040  44.770  51.630  1.00  0.00           N
ATOM   4126  C2  A21 B 266      39.520  44.050  52.570  1.00  0.00           C
ATOM   4127  C3  A21 B 266      40.260  43.170  53.280  1.00  0.00           C
ATOM   4128  N4  A21 B 266      41.590  42.900  53.540  1.00  0.00           N
ATOM   4129  C5  A21 B 266      41.650  41.830  54.350  1.00  0.00           C
ATOM   4130  S6  A21 B 266      42.990  41.190  55.010  1.00  0.00           S
ATOM   4131  N7  A21 B 266      40.460  41.270  54.630  1.00  0.00           N
ATOM   4132  C8  A21 B 266      39.630  42.180  54.080  1.00  0.00           C
ATOM   4133  N9  A21 B 266      38.310  42.110  54.120  1.00  0.00           N
ATOM   4134  C10 A21 B 266      37.560  41.000  54.670  1.00  0.00           C
ATOM   4135  C11 A21 B 266      37.570  39.570  53.920  1.00  0.00           C
ATOM   4136  H12 A21 B 266      37.210  39.830  52.900  1.00  0.00           H
ATOM   4137  O13 A21 B 266      38.900  39.070  53.790  1.00  0.00           O
ATOM   4138  C14 A21 B 266      36.820  38.490  54.670  1.00  0.00           C
ATOM   4139  O15 A21 B 266      35.540  38.860  55.090  1.00  0.00           O
ATOM   4140  C16 A21 B 266      37.520  43.060  53.400  1.00  0.00           C
ATOM   4141  N17 A21 B 266      38.160  43.920  52.560  1.00  0.00           N
ATOM   4142  H18 A21 B 266      40.970  44.550  51.340  1.00  0.00           H
ATOM   4143  H19 A21 B 266      39.500  45.370  51.050  1.00  0.00           H
ATOM   4144  H20 A21 B 266      42.450  43.420  53.440  1.00  0.00           H
ATOM   4145  H21 A21 B 266      37.950  40.920  55.710  1.00  0.00           H
ATOM   4146  H22 A21 B 266      36.490  41.290  54.700  1.00  0.00           H
ATOM   4147  H23 A21 B 266      39.440  39.850  53.620  1.00  0.00           H
ATOM   4148  H24 A21 B 266      36.800  37.550  54.080  1.00  0.00           H
ATOM   4149  H25 A21 B 266      37.370  38.190  55.580  1.00  0.00           H
ATOM   4150  H26 A21 B 266      34.920  38.160  54.860  1.00  0.00           H
ATOM   4151  H27 A21 B 266      36.440  42.990  53.430  1.00  0.00           H
TER
ENDMDL
