# Supplementary material for: Small-Molecule Inhibitors of the m7G-RNA Writer METTL1
Source: ACS Bio Med Chem Au. 2023 Dec 12;4(2):100–10. doi: 10.1021/acsbiomedchemau.3c00030 (PMC11027120; doi:10.1021/acsbiomedchemau.3c00030)
Supplement: Supplementary file 1 — bg3c00030_si_001.zip [file bg3c00030_si_001.zip › initial_structures_MD_simulation/M1_compound2.pdb]

REMARK    GENERATED BY TRJCONV
TITLE     Protein in water
REMARK    THIS IS A SIMULATION BOX
CRYST1   89.009   89.009   89.009  90.00  90.00  90.00 P 1           1
MODEL        1
ATOM      1  N   GLU A  12      63.740  64.140  55.590  1.00  0.00           N
ATOM      2  H1  GLU A  12      63.010  64.800  55.940  1.00  0.00           H
ATOM      3  H2  GLU A  12      64.540  64.130  56.250  1.00  0.00           H
ATOM      4  H3  GLU A  12      64.140  64.330  54.650  1.00  0.00           H
ATOM      5  CA  GLU A  12      63.120  62.760  55.490  1.00  0.00           C
ATOM      6  HA  GLU A  12      62.720  62.670  54.490  1.00  0.00           H
ATOM      7  CB  GLU A  12      64.360  61.770  55.600  1.00  0.00           C
ATOM      8  HB1 GLU A  12      63.880  60.770  55.490  1.00  0.00           H
ATOM      9  HB2 GLU A  12      64.930  61.920  56.540  1.00  0.00           H
ATOM     10  CG  GLU A  12      65.430  61.930  54.480  1.00  0.00           C
ATOM     11  HG1 GLU A  12      65.970  62.890  54.580  1.00  0.00           H
ATOM     12  HG2 GLU A  12      65.030  61.930  53.450  1.00  0.00           H
ATOM     13  CD  GLU A  12      66.440  60.830  54.600  1.00  0.00           C
ATOM     14  OE1 GLU A  12      66.770  60.220  53.530  1.00  0.00           O
ATOM     15  OE2 GLU A  12      66.840  60.460  55.750  1.00  0.00           O
ATOM     16  C   GLU A  12      62.250  62.460  56.650  1.00  0.00           C
ATOM     17  O   GLU A  12      62.500  62.910  57.760  1.00  0.00           O
ATOM     18  N   ALA A  13      61.270  61.560  56.500  1.00  0.00           N
ATOM     19  HN  ALA A  13      60.960  61.340  55.570  1.00  0.00           H
ATOM     20  CA  ALA A  13      60.420  60.990  57.510  1.00  0.00           C
ATOM     21  HA  ALA A  13      60.620  61.490  58.450  1.00  0.00           H
ATOM     22  CB  ALA A  13      58.970  61.380  57.310  1.00  0.00           C
ATOM     23  HB1 ALA A  13      58.280  60.890  58.030  1.00  0.00           H
ATOM     24  HB2 ALA A  13      59.000  62.490  57.410  1.00  0.00           H
ATOM     25  HB3 ALA A  13      58.770  61.230  56.230  1.00  0.00           H
ATOM     26  C   ALA A  13      60.590  59.490  57.580  1.00  0.00           C
ATOM     27  O   ALA A  13      60.400  58.900  56.580  1.00  0.00           O
ATOM     28  N   PRO A  14      60.970  58.780  58.670  1.00  0.00           N
ATOM     29  CD  PRO A  14      61.430  59.410  59.890  1.00  0.00           C
ATOM     30  HD1 PRO A  14      62.290  60.070  59.630  1.00  0.00           H
ATOM     31  HD2 PRO A  14      60.610  59.940  60.430  1.00  0.00           H
ATOM     32  CA  PRO A  14      61.390  57.320  58.660  1.00  0.00           C
ATOM     33  HA  PRO A  14      62.300  57.280  58.090  1.00  0.00           H
ATOM     34  CB  PRO A  14      61.670  56.990  60.150  1.00  0.00           C
ATOM     35  HB1 PRO A  14      62.450  56.210  60.290  1.00  0.00           H
ATOM     36  HB2 PRO A  14      60.790  56.710  60.770  1.00  0.00           H
ATOM     37  CG  PRO A  14      62.100  58.280  60.820  1.00  0.00           C
ATOM     38  HG1 PRO A  14      63.210  58.290  60.800  1.00  0.00           H
ATOM     39  HG2 PRO A  14      61.790  58.400  61.880  1.00  0.00           H
ATOM     40  C   PRO A  14      60.500  56.410  57.880  1.00  0.00           C
ATOM     41  O   PRO A  14      59.290  56.610  57.990  1.00  0.00           O
ATOM     42  N   PRO A  15      60.890  55.270  57.310  1.00  0.00           N
ATOM     43  CD  PRO A  15      62.270  54.880  57.170  1.00  0.00           C
ATOM     44  HD1 PRO A  15      62.730  55.380  56.290  1.00  0.00           H
ATOM     45  HD2 PRO A  15      62.870  55.240  58.040  1.00  0.00           H
ATOM     46  CA  PRO A  15      60.030  54.110  57.010  1.00  0.00           C
ATOM     47  HA  PRO A  15      59.270  54.450  56.320  1.00  0.00           H
ATOM     48  CB  PRO A  15      61.060  53.090  56.380  1.00  0.00           C
ATOM     49  HB1 PRO A  15      61.080  53.310  55.290  1.00  0.00           H
ATOM     50  HB2 PRO A  15      60.780  52.030  56.560  1.00  0.00           H
ATOM     51  CG  PRO A  15      62.360  53.350  57.010  1.00  0.00           C
ATOM     52  HG1 PRO A  15      63.200  53.150  56.310  1.00  0.00           H
ATOM     53  HG2 PRO A  15      62.350  52.790  57.960  1.00  0.00           H
ATOM     54  C   PRO A  15      59.250  53.570  58.180  1.00  0.00           C
ATOM     55  O   PRO A  15      59.880  53.530  59.250  1.00  0.00           O
ATOM     56  N   PRO A  16      57.950  53.200  58.010  1.00  0.00           N
ATOM     57  CD  PRO A  16      57.430  52.860  56.690  1.00  0.00           C
ATOM     58  HD1 PRO A  16      57.190  53.680  55.970  1.00  0.00           H
ATOM     59  HD2 PRO A  16      58.090  52.340  55.960  1.00  0.00           H
ATOM     60  CA  PRO A  16      57.150  52.690  59.130  1.00  0.00           C
ATOM     61  HA  PRO A  16      57.130  53.450  59.900  1.00  0.00           H
ATOM     62  CB  PRO A  16      55.790  52.570  58.450  1.00  0.00           C
ATOM     63  HB1 PRO A  16      55.390  53.590  58.260  1.00  0.00           H
ATOM     64  HB2 PRO A  16      55.040  51.890  58.910  1.00  0.00           H
ATOM     65  CG  PRO A  16      56.140  52.090  57.010  1.00  0.00           C
ATOM     66  HG1 PRO A  16      55.350  52.360  56.280  1.00  0.00           H
ATOM     67  HG2 PRO A  16      56.380  51.000  57.020  1.00  0.00           H
ATOM     68  C   PRO A  16      57.760  51.440  59.700  1.00  0.00           C
ATOM     69  O   PRO A  16      58.110  50.500  58.910  1.00  0.00           O
ATOM     70  N   GLN A  17      57.850  51.290  61.040  1.00  0.00           N
ATOM     71  HN  GLN A  17      57.840  52.080  61.650  1.00  0.00           H
ATOM     72  CA  GLN A  17      58.140  50.080  61.770  1.00  0.00           C
ATOM     73  HA  GLN A  17      58.750  49.480  61.100  1.00  0.00           H
ATOM     74  CB  GLN A  17      58.970  50.270  63.010  1.00  0.00           C
ATOM     75  HB1 GLN A  17      59.250  49.260  63.390  1.00  0.00           H
ATOM     76  HB2 GLN A  17      58.240  50.650  63.760  1.00  0.00           H
ATOM     77  CG  GLN A  17      60.210  51.040  62.690  1.00  0.00           C
ATOM     78  HG1 GLN A  17      59.910  51.980  62.180  1.00  0.00           H
ATOM     79  HG2 GLN A  17      61.040  50.500  62.190  1.00  0.00           H
ATOM     80  CD  GLN A  17      60.960  51.360  64.030  1.00  0.00           C
ATOM     81  OE1 GLN A  17      60.550  50.850  65.050  1.00  0.00           O
ATOM     82  NE2 GLN A  17      62.020  52.260  64.050  1.00  0.00           N
ATOM     83 HE21 GLN A  17      62.190  52.880  63.280  1.00  0.00           H
ATOM     84 HE22 GLN A  17      62.140  52.700  64.940  1.00  0.00           H
ATOM     85  C   GLN A  17      56.900  49.270  62.050  1.00  0.00           C
ATOM     86  O   GLN A  17      55.950  49.710  62.680  1.00  0.00           O
ATOM     87  N   LYS A  18      56.840  48.000  61.550  1.00  0.00           N
ATOM     88  HN  LYS A  18      57.700  47.520  61.360  1.00  0.00           H
ATOM     89  CA  LYS A  18      55.700  47.180  61.690  1.00  0.00           C
ATOM     90  HA  LYS A  18      54.900  47.560  61.070  1.00  0.00           H
ATOM     91  CB  LYS A  18      55.960  45.830  60.920  1.00  0.00           C
ATOM     92  HB1 LYS A  18      55.100  45.130  60.920  1.00  0.00           H
ATOM     93  HB2 LYS A  18      56.740  45.300  61.510  1.00  0.00           H
ATOM     94  CG  LYS A  18      56.390  46.070  59.470  1.00  0.00           C
ATOM     95  HG1 LYS A  18      57.320  46.690  59.440  1.00  0.00           H
ATOM     96  HG2 LYS A  18      55.610  46.680  58.960  1.00  0.00           H
ATOM     97  CD  LYS A  18      56.770  44.740  58.730  1.00  0.00           C
ATOM     98  HD1 LYS A  18      57.650  44.270  59.230  1.00  0.00           H
ATOM     99  HD2 LYS A  18      55.860  44.120  58.800  1.00  0.00           H
ATOM    100  CE  LYS A  18      57.200  44.930  57.270  1.00  0.00           C
ATOM    101  HE1 LYS A  18      57.910  45.780  57.260  1.00  0.00           H
ATOM    102  HE2 LYS A  18      56.290  45.050  56.640  1.00  0.00           H
ATOM    103  NZ  LYS A  18      57.880  43.670  56.840  1.00  0.00           N
ATOM    104  HZ1 LYS A  18      58.660  43.430  57.470  1.00  0.00           H
ATOM    105  HZ2 LYS A  18      57.170  42.910  56.800  1.00  0.00           H
ATOM    106  HZ3 LYS A  18      58.110  43.850  55.840  1.00  0.00           H
ATOM    107  C   LYS A  18      55.040  47.030  63.110  1.00  0.00           C
ATOM    108  O   LYS A  18      53.810  47.120  63.190  1.00  0.00           O
ATOM    109  N   ARG A  19      55.870  46.820  64.130  1.00  0.00           N
ATOM    110  HN  ARG A  19      56.860  46.810  64.000  1.00  0.00           H
ATOM    111  CA  ARG A  19      55.480  46.720  65.540  1.00  0.00           C
ATOM    112  HA  ARG A  19      55.050  45.740  65.630  1.00  0.00           H
ATOM    113  CB  ARG A  19      56.640  46.790  66.520  1.00  0.00           C
ATOM    114  HB1 ARG A  19      57.370  46.040  66.160  1.00  0.00           H
ATOM    115  HB2 ARG A  19      56.320  46.600  67.570  1.00  0.00           H
ATOM    116  CG  ARG A  19      57.460  48.080  66.420  1.00  0.00           C
ATOM    117  HG1 ARG A  19      56.860  48.990  66.660  1.00  0.00           H
ATOM    118  HG2 ARG A  19      57.770  48.190  65.360  1.00  0.00           H
ATOM    119  CD  ARG A  19      58.650  47.950  67.420  1.00  0.00           C
ATOM    120  HD1 ARG A  19      59.340  47.100  67.230  1.00  0.00           H
ATOM    121  HD2 ARG A  19      58.160  47.870  68.410  1.00  0.00           H
ATOM    122  NE  ARG A  19      59.490  49.160  67.410  1.00  0.00           N
ATOM    123  HE  ARG A  19      59.370  49.820  66.670  1.00  0.00           H
ATOM    124  CZ  ARG A  19      60.530  49.310  68.260  1.00  0.00           C
ATOM    125  NH1 ARG A  19      60.870  48.440  69.150  1.00  0.00           N
ATOM    126 HH11 ARG A  19      60.360  47.600  69.330  1.00  0.00           H
ATOM    127 HH12 ARG A  19      61.670  48.640  69.720  1.00  0.00           H
ATOM    128  NH2 ARG A  19      61.230  50.440  68.210  1.00  0.00           N
ATOM    129 HH21 ARG A  19      60.860  51.100  67.550  1.00  0.00           H
ATOM    130 HH22 ARG A  19      61.840  50.670  68.970  1.00  0.00           H
ATOM    131  C   ARG A  19      54.300  47.640  66.030  1.00  0.00           C
ATOM    132  O   ARG A  19      53.440  47.090  66.670  1.00  0.00           O
ATOM    133  N   TYR A  20      54.300  48.920  65.610  1.00  0.00           N
ATOM    134  HN  TYR A  20      55.020  49.260  65.020  1.00  0.00           H
ATOM    135  CA  TYR A  20      53.310  49.920  65.930  1.00  0.00           C
ATOM    136  HA  TYR A  20      52.940  49.920  66.950  1.00  0.00           H
ATOM    137  CB  TYR A  20      53.920  51.270  65.420  1.00  0.00           C
ATOM    138  HB1 TYR A  20      53.200  52.100  65.540  1.00  0.00           H
ATOM    139  HB2 TYR A  20      54.040  51.010  64.340  1.00  0.00           H
ATOM    140  CG  TYR A  20      55.220  51.620  66.120  1.00  0.00           C
ATOM    141  CD1 TYR A  20      55.350  51.460  67.530  1.00  0.00           C
ATOM    142  HD1 TYR A  20      54.500  51.190  68.120  1.00  0.00           H
ATOM    143  CE1 TYR A  20      56.640  51.700  68.150  1.00  0.00           C
ATOM    144  HE1 TYR A  20      56.780  51.610  69.220  1.00  0.00           H
ATOM    145  CZ  TYR A  20      57.760  52.240  67.340  1.00  0.00           C
ATOM    146  OH  TYR A  20      58.990  52.530  67.820  1.00  0.00           O
ATOM    147  HH  TYR A  20      59.120  52.350  68.760  1.00  0.00           H
ATOM    148  CD2 TYR A  20      56.270  52.180  65.410  1.00  0.00           C
ATOM    149  HD2 TYR A  20      56.220  52.420  64.360  1.00  0.00           H
ATOM    150  CE2 TYR A  20      57.510  52.490  65.990  1.00  0.00           C
ATOM    151  HE2 TYR A  20      58.280  52.930  65.370  1.00  0.00           H
ATOM    152  C   TYR A  20      52.010  49.790  65.070  1.00  0.00           C
ATOM    153  O   TYR A  20      51.080  50.480  65.400  1.00  0.00           O
ATOM    154  N   TYR A  21      51.920  48.960  64.020  1.00  0.00           N
ATOM    155  HN  TYR A  21      52.740  48.460  63.750  1.00  0.00           H
ATOM    156  CA  TYR A  21      50.750  48.950  63.180  1.00  0.00           C
ATOM    157  HA  TYR A  21      50.030  49.690  63.500  1.00  0.00           H
ATOM    158  CB  TYR A  21      51.140  49.210  61.620  1.00  0.00           C
ATOM    159  HB1 TYR A  21      50.240  49.020  61.000  1.00  0.00           H
ATOM    160  HB2 TYR A  21      51.950  48.500  61.370  1.00  0.00           H
ATOM    161  CG  TYR A  21      51.570  50.680  61.610  1.00  0.00           C
ATOM    162  CD1 TYR A  21      50.680  51.740  61.360  1.00  0.00           C
ATOM    163  HD1 TYR A  21      49.630  51.520  61.180  1.00  0.00           H
ATOM    164  CE1 TYR A  21      51.080  53.090  61.400  1.00  0.00           C
ATOM    165  HE1 TYR A  21      50.270  53.800  61.290  1.00  0.00           H
ATOM    166  CZ  TYR A  21      52.410  53.380  61.690  1.00  0.00           C
ATOM    167  OH  TYR A  21      52.820  54.720  61.840  1.00  0.00           O
ATOM    168  HH  TYR A  21      52.040  55.270  61.810  1.00  0.00           H
ATOM    169  CD2 TYR A  21      52.950  51.030  61.640  1.00  0.00           C
ATOM    170  HD2 TYR A  21      53.790  50.360  61.770  1.00  0.00           H
ATOM    171  CE2 TYR A  21      53.350  52.370  61.730  1.00  0.00           C
ATOM    172  HE2 TYR A  21      54.370  52.620  61.940  1.00  0.00           H
ATOM    173  C   TYR A  21      50.110  47.570  63.270  1.00  0.00           C
ATOM    174  O   TYR A  21      49.210  47.220  62.500  1.00  0.00           O
ATOM    175  N   ARG A  22      50.510  46.760  64.300  1.00  0.00           N
ATOM    176  HN  ARG A  22      51.240  47.040  64.920  1.00  0.00           H
ATOM    177  CA  ARG A  22      49.950  45.460  64.490  1.00  0.00           C
ATOM    178  HA  ARG A  22      50.090  45.010  63.510  1.00  0.00           H
ATOM    179  CB  ARG A  22      50.680  44.660  65.580  1.00  0.00           C
ATOM    180  HB1 ARG A  22      50.030  43.840  65.930  1.00  0.00           H
ATOM    181  HB2 ARG A  22      50.910  45.250  66.490  1.00  0.00           H
ATOM    182  CG  ARG A  22      52.100  44.150  65.110  1.00  0.00           C
ATOM    183  HG1 ARG A  22      52.540  45.040  64.620  1.00  0.00           H
ATOM    184  HG2 ARG A  22      51.870  43.340  64.380  1.00  0.00           H
ATOM    185  CD  ARG A  22      53.090  43.600  66.190  1.00  0.00           C
ATOM    186  HD1 ARG A  22      52.600  42.780  66.760  1.00  0.00           H
ATOM    187  HD2 ARG A  22      53.360  44.440  66.870  1.00  0.00           H
ATOM    188  NE  ARG A  22      54.370  43.140  65.460  1.00  0.00           N
ATOM    189  HE  ARG A  22      54.450  43.390  64.500  1.00  0.00           H
ATOM    190  CZ  ARG A  22      55.550  42.900  65.990  1.00  0.00           C
ATOM    191  NH1 ARG A  22      55.700  42.900  67.310  1.00  0.00           N
ATOM    192 HH11 ARG A  22      54.880  42.560  67.770  1.00  0.00           H
ATOM    193 HH12 ARG A  22      56.600  42.690  67.690  1.00  0.00           H
ATOM    194  NH2 ARG A  22      56.650  42.680  65.280  1.00  0.00           N
ATOM    195 HH21 ARG A  22      56.640  42.490  64.300  1.00  0.00           H
ATOM    196 HH22 ARG A  22      57.370  42.340  65.890  1.00  0.00           H
ATOM    197  C   ARG A  22      48.450  45.500  64.780  1.00  0.00           C
ATOM    198  O   ARG A  22      47.920  46.220  65.590  1.00  0.00           O
ATOM    199  N   GLN A  23      47.740  44.630  64.090  1.00  0.00           N
ATOM    200  HN  GLN A  23      48.230  44.160  63.370  1.00  0.00           H
ATOM    201  CA  GLN A  23      46.340  44.360  64.290  1.00  0.00           C
ATOM    202  HA  GLN A  23      46.060  44.630  65.290  1.00  0.00           H
ATOM    203  CB  GLN A  23      45.690  45.310  63.260  1.00  0.00           C
ATOM    204  HB1 GLN A  23      45.900  44.970  62.220  1.00  0.00           H
ATOM    205  HB2 GLN A  23      46.230  46.280  63.290  1.00  0.00           H
ATOM    206  CG  GLN A  23      44.210  45.620  63.580  1.00  0.00           C
ATOM    207  HG1 GLN A  23      44.140  46.120  64.570  1.00  0.00           H
ATOM    208  HG2 GLN A  23      43.650  44.670  63.650  1.00  0.00           H
ATOM    209  CD  GLN A  23      43.580  46.560  62.530  1.00  0.00           C
ATOM    210  OE1 GLN A  23      44.210  47.480  61.930  1.00  0.00           O
ATOM    211  NE2 GLN A  23      42.260  46.340  62.230  1.00  0.00           N
ATOM    212 HE21 GLN A  23      41.850  45.510  62.590  1.00  0.00           H
ATOM    213 HE22 GLN A  23      41.770  47.000  61.650  1.00  0.00           H
ATOM    214  C   GLN A  23      46.100  42.840  64.010  1.00  0.00           C
ATOM    215  O   GLN A  23      46.930  42.260  63.280  1.00  0.00           O
ATOM    216  N   ARG A  24      45.010  42.340  64.570  1.00  0.00           N
ATOM    217  HN  ARG A  24      44.600  42.850  65.320  1.00  0.00           H
ATOM    218  CA  ARG A  24      44.440  40.980  64.330  1.00  0.00           C
ATOM    219  HA  ARG A  24      45.100  40.200  64.680  1.00  0.00           H
ATOM    220  CB  ARG A  24      43.150  40.810  65.170  1.00  0.00           C
ATOM    221  HB1 ARG A  24      42.460  40.130  64.630  1.00  0.00           H
ATOM    222  HB2 ARG A  24      42.660  41.810  65.190  1.00  0.00           H
ATOM    223  CG  ARG A  24      43.190  40.250  66.600  1.00  0.00           C
ATOM    224  HG1 ARG A  24      43.830  41.010  67.100  1.00  0.00           H
ATOM    225  HG2 ARG A  24      43.690  39.260  66.670  1.00  0.00           H
ATOM    226  CD  ARG A  24      41.860  40.170  67.250  1.00  0.00           C
ATOM    227  HD1 ARG A  24      41.280  39.340  66.790  1.00  0.00           H
ATOM    228  HD2 ARG A  24      41.230  41.090  67.190  1.00  0.00           H
ATOM    229  NE  ARG A  24      42.180  39.740  68.710  1.00  0.00           N
ATOM    230  HE  ARG A  24      43.110  39.880  69.050  1.00  0.00           H
ATOM    231  CZ  ARG A  24      41.250  39.490  69.650  1.00  0.00           C
ATOM    232  NH1 ARG A  24      39.940  39.290  69.460  1.00  0.00           N
ATOM    233 HH11 ARG A  24      39.570  39.160  68.540  1.00  0.00           H
ATOM    234 HH12 ARG A  24      39.300  39.200  70.220  1.00  0.00           H
ATOM    235  NH2 ARG A  24      41.640  39.420  70.890  1.00  0.00           N
ATOM    236 HH21 ARG A  24      42.450  39.940  71.180  1.00  0.00           H
ATOM    237 HH22 ARG A  24      40.860  39.410  71.510  1.00  0.00           H
ATOM    238  C   ARG A  24      44.140  40.770  62.900  1.00  0.00           C
ATOM    239  O   ARG A  24      43.840  41.790  62.210  1.00  0.00           O
ATOM    240  N   ALA A  25      44.260  39.520  62.350  1.00  0.00           N
ATOM    241  HN  ALA A  25      44.470  38.820  63.040  1.00  0.00           H
ATOM    242  CA  ALA A  25      44.180  39.180  60.910  1.00  0.00           C
ATOM    243  HA  ALA A  25      44.920  39.700  60.320  1.00  0.00           H
ATOM    244  CB  ALA A  25      44.440  37.630  60.980  1.00  0.00           C
ATOM    245  HB1 ALA A  25      43.600  37.010  61.380  1.00  0.00           H
ATOM    246  HB2 ALA A  25      44.720  37.270  59.970  1.00  0.00           H
ATOM    247  HB3 ALA A  25      45.240  37.440  61.730  1.00  0.00           H
ATOM    248  C   ALA A  25      42.670  39.390  60.470  1.00  0.00           C
ATOM    249  O   ALA A  25      42.310  39.770  59.380  1.00  0.00           O
ATOM    250  N   HIS A  26      41.810  39.080  61.390  1.00  0.00           N
ATOM    251  HN  HIS A  26      42.040  38.670  62.270  1.00  0.00           H
ATOM    252  CA  HIS A  26      40.330  39.140  61.250  1.00  0.00           C
ATOM    253  HA  HIS A  26      40.150  38.640  60.310  1.00  0.00           H
ATOM    254  CB  HIS A  26      39.690  38.290  62.390  1.00  0.00           C
ATOM    255  HB1 HIS A  26      38.650  38.040  62.080  1.00  0.00           H
ATOM    256  HB2 HIS A  26      39.640  38.850  63.350  1.00  0.00           H
ATOM    257  ND1 HIS A  26      41.440  36.850  63.570  1.00  0.00           N
ATOM    258  CG  HIS A  26      40.470  36.980  62.590  1.00  0.00           C
ATOM    259  CE1 HIS A  26      41.850  35.600  63.470  1.00  0.00           C
ATOM    260  HE1 HIS A  26      42.630  35.130  64.050  1.00  0.00           H
ATOM    261  NE2 HIS A  26      41.170  34.910  62.540  1.00  0.00           N
ATOM    262  HE2 HIS A  26      41.180  33.960  62.240  1.00  0.00           H
ATOM    263  CD2 HIS A  26      40.250  35.820  62.000  1.00  0.00           C
ATOM    264  HD2 HIS A  26      39.450  35.550  61.320  1.00  0.00           H
ATOM    265  C   HIS A  26      39.720  40.480  61.000  1.00  0.00           C
ATOM    266  O   HIS A  26      40.160  41.520  61.540  1.00  0.00           O
ATOM    267  N   SER A  27      38.690  40.500  60.120  1.00  0.00           N
ATOM    268  HN  SER A  27      38.310  39.680  59.700  1.00  0.00           H
ATOM    269  CA  SER A  27      37.920  41.700  59.720  1.00  0.00           C
ATOM    270  HA  SER A  27      37.780  42.250  60.650  1.00  0.00           H
ATOM    271  CB  SER A  27      38.680  42.550  58.700  1.00  0.00           C
ATOM    272  HB1 SER A  27      38.040  43.330  58.240  1.00  0.00           H
ATOM    273  HB2 SER A  27      39.210  42.030  57.870  1.00  0.00           H
ATOM    274  OG  SER A  27      39.670  43.300  59.400  1.00  0.00           O
ATOM    275  HG1 SER A  27      39.910  42.770  60.170  1.00  0.00           H
ATOM    276  C   SER A  27      36.590  41.280  59.170  1.00  0.00           C
ATOM    277  O   SER A  27      36.360  40.690  58.090  1.00  0.00           O
ATOM    278  N   ASN A  28      35.450  41.420  59.910  1.00  0.00           N
ATOM    279  HN  ASN A  28      35.460  41.720  60.860  1.00  0.00           H
ATOM    280  CA  ASN A  28      34.080  41.200  59.360  1.00  0.00           C
ATOM    281  HA  ASN A  28      34.000  40.160  59.070  1.00  0.00           H
ATOM    282  CB  ASN A  28      33.050  41.250  60.590  1.00  0.00           C
ATOM    283  HB1 ASN A  28      33.210  42.210  61.130  1.00  0.00           H
ATOM    284  HB2 ASN A  28      33.300  40.480  61.360  1.00  0.00           H
ATOM    285  CG  ASN A  28      31.560  41.150  60.250  1.00  0.00           C
ATOM    286  OD1 ASN A  28      31.220  40.990  59.070  1.00  0.00           O
ATOM    287  ND2 ASN A  28      30.740  41.350  61.320  1.00  0.00           N
ATOM    288 HD21 ASN A  28      31.140  41.570  62.210  1.00  0.00           H
ATOM    289 HD22 ASN A  28      29.750  41.430  61.240  1.00  0.00           H
ATOM    290  C   ASN A  28      33.740  42.150  58.180  1.00  0.00           C
ATOM    291  O   ASN A  28      34.040  43.310  58.290  1.00  0.00           O
ATOM    292  N   PRO A  29      33.390  41.600  57.040  1.00  0.00           N
ATOM    293  CD  PRO A  29      33.350  40.140  56.730  1.00  0.00           C
ATOM    294  HD1 PRO A  29      34.380  39.760  56.870  1.00  0.00           H
ATOM    295  HD2 PRO A  29      32.650  39.690  57.450  1.00  0.00           H
ATOM    296  CA  PRO A  29      32.990  42.390  55.840  1.00  0.00           C
ATOM    297  HA  PRO A  29      33.660  43.240  55.770  1.00  0.00           H
ATOM    298  CB  PRO A  29      33.130  41.450  54.680  1.00  0.00           C
ATOM    299  HB1 PRO A  29      34.190  41.530  54.360  1.00  0.00           H
ATOM    300  HB2 PRO A  29      32.510  41.760  53.810  1.00  0.00           H
ATOM    301  CG  PRO A  29      32.780  40.050  55.290  1.00  0.00           C
ATOM    302  HG1 PRO A  29      33.260  39.230  54.690  1.00  0.00           H
ATOM    303  HG2 PRO A  29      31.680  39.920  55.250  1.00  0.00           H
ATOM    304  C   PRO A  29      31.540  42.870  55.840  1.00  0.00           C
ATOM    305  O   PRO A  29      31.230  43.850  55.120  1.00  0.00           O
ATOM    306  N   MET A  30      30.630  42.190  56.570  1.00  0.00           N
ATOM    307  HN  MET A  30      31.010  41.510  57.190  1.00  0.00           H
ATOM    308  CA  MET A  30      29.170  42.520  56.610  1.00  0.00           C
ATOM    309  HA  MET A  30      28.800  42.620  55.610  1.00  0.00           H
ATOM    310  CB  MET A  30      28.360  41.390  57.260  1.00  0.00           C
ATOM    311  HB1 MET A  30      27.290  41.570  57.040  1.00  0.00           H
ATOM    312  HB2 MET A  30      28.400  41.410  58.370  1.00  0.00           H
ATOM    313  CG  MET A  30      28.710  39.960  56.790  1.00  0.00           C
ATOM    314  HG1 MET A  30      28.100  39.240  57.380  1.00  0.00           H
ATOM    315  HG2 MET A  30      29.740  39.760  57.150  1.00  0.00           H
ATOM    316  SD  MET A  30      28.500  39.560  55.000  1.00  0.00           S
ATOM    317  CE  MET A  30      26.740  39.430  55.220  1.00  0.00           C
ATOM    318  HE1 MET A  30      26.290  39.120  54.250  1.00  0.00           H
ATOM    319  HE2 MET A  30      26.550  38.700  56.040  1.00  0.00           H
ATOM    320  HE3 MET A  30      26.410  40.450  55.490  1.00  0.00           H
ATOM    321  C   MET A  30      28.920  43.820  57.340  1.00  0.00           C
ATOM    322  O   MET A  30      28.030  44.600  57.080  1.00  0.00           O
ATOM    323  N   ALA A  31      29.680  44.170  58.410  1.00  0.00           N
ATOM    324  HN  ALA A  31      30.480  43.630  58.680  1.00  0.00           H
ATOM    325  CA  ALA A  31      29.520  45.310  59.290  1.00  0.00           C
ATOM    326  HA  ALA A  31      28.550  45.340  59.760  1.00  0.00           H
ATOM    327  CB  ALA A  31      30.590  45.250  60.370  1.00  0.00           C
ATOM    328  HB1 ALA A  31      31.580  45.500  59.940  1.00  0.00           H
ATOM    329  HB2 ALA A  31      30.260  45.940  61.180  1.00  0.00           H
ATOM    330  HB3 ALA A  31      30.670  44.260  60.880  1.00  0.00           H
ATOM    331  C   ALA A  31      29.580  46.730  58.650  1.00  0.00           C
ATOM    332  O   ALA A  31      30.120  46.950  57.590  1.00  0.00           O
ATOM    333  N   ASP A  32      28.970  47.720  59.340  1.00  0.00           N
ATOM    334  HN  ASP A  32      28.470  47.590  60.190  1.00  0.00           H
ATOM    335  CA  ASP A  32      28.950  49.120  58.840  1.00  0.00           C
ATOM    336  HA  ASP A  32      28.920  49.050  57.760  1.00  0.00           H
ATOM    337  CB  ASP A  32      27.720  49.990  59.310  1.00  0.00           C
ATOM    338  HB1 ASP A  32      27.990  51.050  59.070  1.00  0.00           H
ATOM    339  HB2 ASP A  32      27.600  49.880  60.410  1.00  0.00           H
ATOM    340  CG  ASP A  32      26.430  49.610  58.550  1.00  0.00           C
ATOM    341  OD1 ASP A  32      26.350  49.570  57.280  1.00  0.00           O
ATOM    342  OD2 ASP A  32      25.490  49.280  59.310  1.00  0.00           O
ATOM    343  C   ASP A  32      30.280  49.790  59.210  1.00  0.00           C
ATOM    344  O   ASP A  32      30.470  50.520  60.210  1.00  0.00           O
ATOM    345  N   HIS A  33      31.350  49.520  58.470  1.00  0.00           N
ATOM    346  HN  HIS A  33      31.150  48.740  57.890  1.00  0.00           H
ATOM    347  CA  HIS A  33      32.540  50.190  58.530  1.00  0.00           C
ATOM    348  HA  HIS A  33      32.930  50.220  59.540  1.00  0.00           H
ATOM    349  CB  HIS A  33      33.660  49.410  57.730  1.00  0.00           C
ATOM    350  HB1 HIS A  33      34.500  50.100  57.980  1.00  0.00           H
ATOM    351  HB2 HIS A  33      33.600  49.440  56.620  1.00  0.00           H
ATOM    352  ND1 HIS A  33      34.530  47.930  59.540  1.00  0.00           N
ATOM    353  CG  HIS A  33      33.830  48.070  58.350  1.00  0.00           C
ATOM    354  CE1 HIS A  33      34.620  46.650  59.710  1.00  0.00           C
ATOM    355  HE1 HIS A  33      34.940  46.170  60.630  1.00  0.00           H
ATOM    356  NE2 HIS A  33      34.030  45.930  58.700  1.00  0.00           N
ATOM    357  HE2 HIS A  33      33.920  44.940  58.590  1.00  0.00           H
ATOM    358  CD2 HIS A  33      33.500  46.880  57.830  1.00  0.00           C
ATOM    359  HD2 HIS A  33      32.810  46.750  57.010  1.00  0.00           H
ATOM    360  C   HIS A  33      32.440  51.660  58.170  1.00  0.00           C
ATOM    361  O   HIS A  33      31.700  52.120  57.280  1.00  0.00           O
ATOM    362  N   THR A  34      33.250  52.520  58.930  1.00  0.00           N
ATOM    363  HN  THR A  34      33.750  52.220  59.740  1.00  0.00           H
ATOM    364  CA  THR A  34      33.330  53.980  58.640  1.00  0.00           C
ATOM    365  HA  THR A  34      32.390  54.340  58.260  1.00  0.00           H
ATOM    366  CB  THR A  34      33.720  54.910  59.850  1.00  0.00           C
ATOM    367  HB  THR A  34      34.660  54.580  60.330  1.00  0.00           H
ATOM    368  OG1 THR A  34      32.680  54.760  60.810  1.00  0.00           O
ATOM    369  HG1 THR A  34      32.710  53.840  61.070  1.00  0.00           H
ATOM    370  CG2 THR A  34      33.810  56.400  59.360  1.00  0.00           C
ATOM    371 HG21 THR A  34      32.820  56.760  59.020  1.00  0.00           H
ATOM    372 HG22 THR A  34      34.130  57.100  60.170  1.00  0.00           H
ATOM    373 HG23 THR A  34      34.550  56.660  58.570  1.00  0.00           H
ATOM    374  C   THR A  34      34.370  54.230  57.620  1.00  0.00           C
ATOM    375  O   THR A  34      35.520  53.960  57.900  1.00  0.00           O
ATOM    376  N   LEU A  35      33.940  54.660  56.360  1.00  0.00           N
ATOM    377  HN  LEU A  35      33.020  55.010  56.190  1.00  0.00           H
ATOM    378  CA  LEU A  35      34.900  54.730  55.240  1.00  0.00           C
ATOM    379  HA  LEU A  35      35.860  54.650  55.710  1.00  0.00           H
ATOM    380  CB  LEU A  35      34.750  53.510  54.200  1.00  0.00           C
ATOM    381  HB1 LEU A  35      35.580  53.580  53.460  1.00  0.00           H
ATOM    382  HB2 LEU A  35      33.800  53.700  53.660  1.00  0.00           H
ATOM    383  CG  LEU A  35      34.740  52.190  54.860  1.00  0.00           C
ATOM    384  HG  LEU A  35      34.110  52.240  55.770  1.00  0.00           H
ATOM    385  CD1 LEU A  35      34.050  51.170  53.910  1.00  0.00           C
ATOM    386 HD11 LEU A  35      33.610  51.690  53.040  1.00  0.00           H
ATOM    387 HD12 LEU A  35      34.830  50.420  53.670  1.00  0.00           H
ATOM    388 HD13 LEU A  35      33.280  50.510  54.370  1.00  0.00           H
ATOM    389  CD2 LEU A  35      36.070  51.680  55.390  1.00  0.00           C
ATOM    390 HD21 LEU A  35      36.740  51.720  54.500  1.00  0.00           H
ATOM    391 HD22 LEU A  35      36.290  52.470  56.140  1.00  0.00           H
ATOM    392 HD23 LEU A  35      36.020  50.640  55.780  1.00  0.00           H
ATOM    393  C   LEU A  35      34.720  55.990  54.420  1.00  0.00           C
ATOM    394  O   LEU A  35      33.700  56.690  54.590  1.00  0.00           O
ATOM    395  N   ARG A  36      35.610  56.310  53.530  1.00  0.00           N
ATOM    396  HN  ARG A  36      36.520  55.910  53.440  1.00  0.00           H
ATOM    397  CA  ARG A  36      35.420  57.430  52.590  1.00  0.00           C
ATOM    398  HA  ARG A  36      34.410  57.800  52.640  1.00  0.00           H
ATOM    399  CB  ARG A  36      36.520  58.450  52.860  1.00  0.00           C
ATOM    400  HB1 ARG A  36      37.510  57.980  53.080  1.00  0.00           H
ATOM    401  HB2 ARG A  36      36.270  58.910  53.840  1.00  0.00           H
ATOM    402  CG  ARG A  36      36.660  59.510  51.790  1.00  0.00           C
ATOM    403  HG1 ARG A  36      35.660  59.800  51.390  1.00  0.00           H
ATOM    404  HG2 ARG A  36      37.110  59.090  50.860  1.00  0.00           H
ATOM    405  CD  ARG A  36      37.400  60.740  52.180  1.00  0.00           C
ATOM    406  HD1 ARG A  36      38.470  60.440  52.210  1.00  0.00           H
ATOM    407  HD2 ARG A  36      37.070  61.020  53.210  1.00  0.00           H
ATOM    408  NE  ARG A  36      37.160  61.770  51.100  1.00  0.00           N
ATOM    409  HE  ARG A  36      36.420  61.580  50.460  1.00  0.00           H
ATOM    410  CZ  ARG A  36      37.800  62.930  51.060  1.00  0.00           C
ATOM    411  NH1 ARG A  36      38.770  63.250  51.920  1.00  0.00           N
ATOM    412 HH11 ARG A  36      39.180  62.460  52.370  1.00  0.00           H
ATOM    413 HH12 ARG A  36      39.340  64.050  51.720  1.00  0.00           H
ATOM    414  NH2 ARG A  36      37.470  63.860  50.180  1.00  0.00           N
ATOM    415 HH21 ARG A  36      36.830  63.630  49.450  1.00  0.00           H
ATOM    416 HH22 ARG A  36      37.790  64.790  50.350  1.00  0.00           H
ATOM    417  C   ARG A  36      35.530  56.840  51.150  1.00  0.00           C
ATOM    418  O   ARG A  36      36.600  56.430  50.750  1.00  0.00           O
ATOM    419  N   TYR A  37      34.420  56.850  50.390  1.00  0.00           N
ATOM    420  HN  TYR A  37      33.610  57.130  50.890  1.00  0.00           H
ATOM    421  CA  TYR A  37      34.230  56.220  49.050  1.00  0.00           C
ATOM    422  HA  TYR A  37      35.200  56.310  48.590  1.00  0.00           H
ATOM    423  CB  TYR A  37      33.870  54.740  49.090  1.00  0.00           C
ATOM    424  HB1 TYR A  37      34.570  54.150  49.710  1.00  0.00           H
ATOM    425  HB2 TYR A  37      33.940  54.210  48.120  1.00  0.00           H
ATOM    426  CG  TYR A  37      32.480  54.450  49.730  1.00  0.00           C
ATOM    427  CD1 TYR A  37      32.430  54.280  51.130  1.00  0.00           C
ATOM    428  HD1 TYR A  37      33.370  54.290  51.660  1.00  0.00           H
ATOM    429  CE1 TYR A  37      31.210  54.040  51.680  1.00  0.00           C
ATOM    430  HE1 TYR A  37      31.150  53.680  52.700  1.00  0.00           H
ATOM    431  CZ  TYR A  37      30.050  53.910  50.840  1.00  0.00           C
ATOM    432  OH  TYR A  37      28.920  53.410  51.470  1.00  0.00           O
ATOM    433  HH  TYR A  37      28.150  53.460  50.890  1.00  0.00           H
ATOM    434  CD2 TYR A  37      31.360  54.380  48.920  1.00  0.00           C
ATOM    435  HD2 TYR A  37      31.470  54.540  47.860  1.00  0.00           H
ATOM    436  CE2 TYR A  37      30.120  54.190  49.490  1.00  0.00           C
ATOM    437  HE2 TYR A  37      29.290  54.210  48.790  1.00  0.00           H
ATOM    438  C   TYR A  37      33.290  57.050  48.220  1.00  0.00           C
ATOM    439  O   TYR A  37      32.400  57.750  48.720  1.00  0.00           O
ATOM    440  N   PRO A  38      33.500  57.110  46.910  1.00  0.00           N
ATOM    441  CD  PRO A  38      34.570  56.460  46.230  1.00  0.00           C
ATOM    442  HD1 PRO A  38      35.550  56.830  46.590  1.00  0.00           H
ATOM    443  HD2 PRO A  38      34.450  55.380  46.470  1.00  0.00           H
ATOM    444  CA  PRO A  38      32.680  58.030  46.130  1.00  0.00           C
ATOM    445  HA  PRO A  38      32.460  59.010  46.540  1.00  0.00           H
ATOM    446  CB  PRO A  38      33.630  58.080  44.820  1.00  0.00           C
ATOM    447  HB1 PRO A  38      34.350  58.910  44.980  1.00  0.00           H
ATOM    448  HB2 PRO A  38      33.040  58.340  43.920  1.00  0.00           H
ATOM    449  CG  PRO A  38      34.290  56.700  44.780  1.00  0.00           C
ATOM    450  HG1 PRO A  38      35.160  56.600  44.100  1.00  0.00           H
ATOM    451  HG2 PRO A  38      33.510  55.960  44.500  1.00  0.00           H
ATOM    452  C   PRO A  38      31.350  57.430  45.780  1.00  0.00           C
ATOM    453  O   PRO A  38      31.110  56.230  45.980  1.00  0.00           O
ATOM    454  N   VAL A  39      30.360  58.300  45.390  1.00  0.00           N
ATOM    455  HN  VAL A  39      30.450  59.260  45.130  1.00  0.00           H
ATOM    456  CA  VAL A  39      29.080  57.790  45.080  1.00  0.00           C
ATOM    457  HA  VAL A  39      28.900  56.990  45.780  1.00  0.00           H
ATOM    458  CB  VAL A  39      28.010  58.930  45.170  1.00  0.00           C
ATOM    459  HB  VAL A  39      28.300  59.690  44.420  1.00  0.00           H
ATOM    460  CG1 VAL A  39      26.530  58.540  44.810  1.00  0.00           C
ATOM    461 HG11 VAL A  39      26.290  57.800  45.600  1.00  0.00           H
ATOM    462 HG12 VAL A  39      25.920  59.450  44.960  1.00  0.00           H
ATOM    463 HG13 VAL A  39      26.390  58.270  43.740  1.00  0.00           H
ATOM    464  CG2 VAL A  39      28.100  59.340  46.690  1.00  0.00           C
ATOM    465 HG21 VAL A  39      27.330  60.130  46.820  1.00  0.00           H
ATOM    466 HG22 VAL A  39      27.740  58.470  47.270  1.00  0.00           H
ATOM    467 HG23 VAL A  39      29.110  59.680  47.000  1.00  0.00           H
ATOM    468  C   VAL A  39      29.140  57.100  43.670  1.00  0.00           C
ATOM    469  O   VAL A  39      28.390  56.170  43.360  1.00  0.00           O
ATOM    470  N   LYS A  40      30.100  57.410  42.800  1.00  0.00           N
ATOM    471  HN  LYS A  40      30.700  58.140  43.110  1.00  0.00           H
ATOM    472  CA  LYS A  40      30.340  56.870  41.520  1.00  0.00           C
ATOM    473  HA  LYS A  40      30.270  55.790  41.610  1.00  0.00           H
ATOM    474  CB  LYS A  40      29.300  57.400  40.510  1.00  0.00           C
ATOM    475  HB1 LYS A  40      28.280  57.110  40.840  1.00  0.00           H
ATOM    476  HB2 LYS A  40      29.520  56.980  39.500  1.00  0.00           H
ATOM    477  CG  LYS A  40      29.300  58.970  40.440  1.00  0.00           C
ATOM    478  HG1 LYS A  40      30.350  59.180  40.130  1.00  0.00           H
ATOM    479  HG2 LYS A  40      28.890  59.330  41.410  1.00  0.00           H
ATOM    480  CD  LYS A  40      28.490  59.510  39.270  1.00  0.00           C
ATOM    481  HD1 LYS A  40      28.910  59.110  38.320  1.00  0.00           H
ATOM    482  HD2 LYS A  40      27.450  59.120  39.310  1.00  0.00           H
ATOM    483  CE  LYS A  40      28.570  60.990  39.070  1.00  0.00           C
ATOM    484  HE1 LYS A  40      29.630  61.310  38.970  1.00  0.00           H
ATOM    485  HE2 LYS A  40      28.020  61.610  39.800  1.00  0.00           H
ATOM    486  NZ  LYS A  40      28.080  61.360  37.700  1.00  0.00           N
ATOM    487  HZ1 LYS A  40      28.490  60.620  37.100  1.00  0.00           H
ATOM    488  HZ2 LYS A  40      27.040  61.300  37.630  1.00  0.00           H
ATOM    489  HZ3 LYS A  40      28.420  62.280  37.340  1.00  0.00           H
ATOM    490  C   LYS A  40      31.750  57.090  41.100  1.00  0.00           C
ATOM    491  O   LYS A  40      32.430  57.980  41.600  1.00  0.00           O
ATOM    492  N   PRO A  41      32.320  56.260  40.160  1.00  0.00           N
ATOM    493  CD  PRO A  41      31.830  54.950  39.800  1.00  0.00           C
ATOM    494  HD1 PRO A  41      31.400  54.300  40.590  1.00  0.00           H
ATOM    495  HD2 PRO A  41      31.100  55.130  38.990  1.00  0.00           H
ATOM    496  CA  PRO A  41      33.670  56.460  39.700  1.00  0.00           C
ATOM    497  HA  PRO A  41      34.350  56.340  40.530  1.00  0.00           H
ATOM    498  CB  PRO A  41      33.890  55.280  38.630  1.00  0.00           C
ATOM    499  HB1 PRO A  41      34.900  54.830  38.770  1.00  0.00           H
ATOM    500  HB2 PRO A  41      33.770  55.510  37.550  1.00  0.00           H
ATOM    501  CG  PRO A  41      33.010  54.110  39.150  1.00  0.00           C
ATOM    502  HG1 PRO A  41      33.360  53.570  40.050  1.00  0.00           H
ATOM    503  HG2 PRO A  41      32.740  53.290  38.460  1.00  0.00           H
ATOM    504  C   PRO A  41      34.090  57.780  39.050  1.00  0.00           C
ATOM    505  O   PRO A  41      35.310  58.200  39.020  1.00  0.00           O
ATOM    506  N   GLU A  42      33.160  58.550  38.400  1.00  0.00           N
ATOM    507  HN  GLU A  42      32.210  58.270  38.400  1.00  0.00           H
ATOM    508  CA  GLU A  42      33.430  59.910  37.900  1.00  0.00           C
ATOM    509  HA  GLU A  42      34.250  59.980  37.190  1.00  0.00           H
ATOM    510  CB  GLU A  42      32.130  60.530  37.310  1.00  0.00           C
ATOM    511  HB1 GLU A  42      32.330  61.590  37.050  1.00  0.00           H
ATOM    512  HB2 GLU A  42      31.460  60.530  38.200  1.00  0.00           H
ATOM    513  CG  GLU A  42      31.650  59.760  36.060  1.00  0.00           C
ATOM    514  HG1 GLU A  42      32.390  59.010  35.730  1.00  0.00           H
ATOM    515  HG2 GLU A  42      31.670  60.490  35.220  1.00  0.00           H
ATOM    516  CD  GLU A  42      30.320  59.100  36.220  1.00  0.00           C
ATOM    517  OE1 GLU A  42      29.240  59.740  35.940  1.00  0.00           O
ATOM    518  OE2 GLU A  42      30.280  57.940  36.700  1.00  0.00           O
ATOM    519  C   GLU A  42      34.010  60.880  38.940  1.00  0.00           C
ATOM    520  O   GLU A  42      34.690  61.820  38.660  1.00  0.00           O
ATOM    521  N   GLU A  43      33.660  60.640  40.220  1.00  0.00           N
ATOM    522  HN  GLU A  43      33.080  59.870  40.480  1.00  0.00           H
ATOM    523  CA  GLU A  43      33.950  61.520  41.350  1.00  0.00           C
ATOM    524  HA  GLU A  43      34.190  62.550  41.110  1.00  0.00           H
ATOM    525  CB  GLU A  43      32.830  61.340  42.450  1.00  0.00           C
ATOM    526  HB1 GLU A  43      33.000  62.010  43.320  1.00  0.00           H
ATOM    527  HB2 GLU A  43      32.760  60.290  42.810  1.00  0.00           H
ATOM    528  CG  GLU A  43      31.360  61.620  42.010  1.00  0.00           C
ATOM    529  HG1 GLU A  43      31.120  60.970  41.140  1.00  0.00           H
ATOM    530  HG2 GLU A  43      31.320  62.700  41.740  1.00  0.00           H
ATOM    531  CD  GLU A  43      30.310  61.520  43.050  1.00  0.00           C
ATOM    532  OE1 GLU A  43      29.210  62.000  42.780  1.00  0.00           O
ATOM    533  OE2 GLU A  43      30.650  60.950  44.190  1.00  0.00           O
ATOM    534  C   GLU A  43      35.160  61.070  42.110  1.00  0.00           C
ATOM    535  O   GLU A  43      35.650  61.640  43.070  1.00  0.00           O
ATOM    536  N   MET A  44      35.810  60.020  41.520  1.00  0.00           N
ATOM    537  HN  MET A  44      35.450  59.550  40.710  1.00  0.00           H
ATOM    538  CA  MET A  44      37.020  59.600  42.230  1.00  0.00           C
ATOM    539  HA  MET A  44      36.820  59.650  43.290  1.00  0.00           H
ATOM    540  CB  MET A  44      37.380  58.120  42.020  1.00  0.00           C
ATOM    541  HB1 MET A  44      37.630  58.060  40.940  1.00  0.00           H
ATOM    542  HB2 MET A  44      36.430  57.570  42.230  1.00  0.00           H
ATOM    543  CG  MET A  44      38.450  57.570  42.910  1.00  0.00           C
ATOM    544  HG1 MET A  44      39.320  58.230  42.730  1.00  0.00           H
ATOM    545  HG2 MET A  44      38.700  56.520  42.640  1.00  0.00           H
ATOM    546  SD  MET A  44      38.190  57.710  44.740  1.00  0.00           S
ATOM    547  CE  MET A  44      39.890  57.300  44.950  1.00  0.00           C
ATOM    548  HE1 MET A  44      40.040  57.090  46.030  1.00  0.00           H
ATOM    549  HE2 MET A  44      40.250  56.500  44.270  1.00  0.00           H
ATOM    550  HE3 MET A  44      40.390  58.280  44.820  1.00  0.00           H
ATOM    551  C   MET A  44      38.220  60.500  41.840  1.00  0.00           C
ATOM    552  O   MET A  44      38.670  60.470  40.750  1.00  0.00           O
ATOM    553  N   ASP A  45      38.840  61.140  42.800  1.00  0.00           N
ATOM    554  HN  ASP A  45      38.440  61.140  43.710  1.00  0.00           H
ATOM    555  CA  ASP A  45      40.000  61.960  42.500  1.00  0.00           C
ATOM    556  HA  ASP A  45      40.070  62.160  41.440  1.00  0.00           H
ATOM    557  CB  ASP A  45      40.060  63.380  43.130  1.00  0.00           C
ATOM    558  HB1 ASP A  45      39.850  63.190  44.200  1.00  0.00           H
ATOM    559  HB2 ASP A  45      39.110  63.860  42.790  1.00  0.00           H
ATOM    560  CG  ASP A  45      41.330  64.270  42.920  1.00  0.00           C
ATOM    561  OD1 ASP A  45      42.080  63.970  41.960  1.00  0.00           O
ATOM    562  OD2 ASP A  45      41.570  65.250  43.690  1.00  0.00           O
ATOM    563  C   ASP A  45      41.290  61.140  42.720  1.00  0.00           C
ATOM    564  O   ASP A  45      41.700  60.790  43.850  1.00  0.00           O
ATOM    565  N   TRP A  46      42.040  60.880  41.600  1.00  0.00           N
ATOM    566  HN  TRP A  46      41.800  61.180  40.680  1.00  0.00           H
ATOM    567  CA  TRP A  46      43.160  59.910  41.660  1.00  0.00           C
ATOM    568  HA  TRP A  46      43.030  59.320  42.560  1.00  0.00           H
ATOM    569  CB  TRP A  46      43.190  59.040  40.400  1.00  0.00           C
ATOM    570  HB1 TRP A  46      44.120  58.440  40.360  1.00  0.00           H
ATOM    571  HB2 TRP A  46      43.230  59.710  39.520  1.00  0.00           H
ATOM    572  CG  TRP A  46      42.060  58.030  40.300  1.00  0.00           C
ATOM    573  CD1 TRP A  46      41.020  58.150  39.480  1.00  0.00           C
ATOM    574  HD1 TRP A  46      40.800  58.990  38.830  1.00  0.00           H
ATOM    575  NE1 TRP A  46      40.210  57.090  39.670  1.00  0.00           N
ATOM    576  HE1 TRP A  46      39.420  57.000  39.110  1.00  0.00           H
ATOM    577  CE2 TRP A  46      40.760  56.220  40.560  1.00  0.00           C
ATOM    578  CD2 TRP A  46      41.910  56.830  41.080  1.00  0.00           C
ATOM    579  CE3 TRP A  46      42.550  56.280  42.230  1.00  0.00           C
ATOM    580  HE3 TRP A  46      43.420  56.840  42.560  1.00  0.00           H
ATOM    581  CZ3 TRP A  46      42.020  55.030  42.710  1.00  0.00           C
ATOM    582  HZ3 TRP A  46      42.460  54.600  43.590  1.00  0.00           H
ATOM    583  CZ2 TRP A  46      40.410  54.870  40.900  1.00  0.00           C
ATOM    584  HZ2 TRP A  46      39.610  54.390  40.360  1.00  0.00           H
ATOM    585  CH2 TRP A  46      40.940  54.410  42.040  1.00  0.00           C
ATOM    586  HH2 TRP A  46      40.660  53.500  42.560  1.00  0.00           H
ATOM    587  C   TRP A  46      44.460  60.670  41.730  1.00  0.00           C
ATOM    588  O   TRP A  46      45.520  60.070  41.900  1.00  0.00           O
ATOM    589  N   SER A  47      44.370  62.000  41.770  1.00  0.00           N
ATOM    590  HN  SER A  47      43.430  62.310  41.760  1.00  0.00           H
ATOM    591  CA  SER A  47      45.490  62.920  41.850  1.00  0.00           C
ATOM    592  HA  SER A  47      46.280  62.480  41.260  1.00  0.00           H
ATOM    593  CB  SER A  47      45.190  64.330  41.220  1.00  0.00           C
ATOM    594  HB1 SER A  47      44.740  64.120  40.220  1.00  0.00           H
ATOM    595  HB2 SER A  47      46.180  64.820  41.050  1.00  0.00           H
ATOM    596  OG  SER A  47      44.410  65.210  42.020  1.00  0.00           O
ATOM    597  HG1 SER A  47      43.540  64.810  41.980  1.00  0.00           H
ATOM    598  C   SER A  47      46.100  63.030  43.230  1.00  0.00           C
ATOM    599  O   SER A  47      47.270  63.370  43.390  1.00  0.00           O
ATOM    600  N   GLU A  48      45.290  62.690  44.260  1.00  0.00           N
ATOM    601  HN  GLU A  48      44.310  62.590  44.080  1.00  0.00           H
ATOM    602  CA  GLU A  48      45.690  62.500  45.580  1.00  0.00           C
ATOM    603  HA  GLU A  48      46.120  63.420  45.950  1.00  0.00           H
ATOM    604  CB  GLU A  48      44.390  62.280  46.350  1.00  0.00           C
ATOM    605  HB1 GLU A  48      44.700  62.100  47.400  1.00  0.00           H
ATOM    606  HB2 GLU A  48      43.780  61.430  45.960  1.00  0.00           H
ATOM    607  CG  GLU A  48      43.490  63.580  46.440  1.00  0.00           C
ATOM    608  HG1 GLU A  48      42.900  63.830  45.540  1.00  0.00           H
ATOM    609  HG2 GLU A  48      44.090  64.450  46.770  1.00  0.00           H
ATOM    610  CD  GLU A  48      42.400  63.580  47.570  1.00  0.00           C
ATOM    611  OE1 GLU A  48      42.110  64.660  48.100  1.00  0.00           O
ATOM    612  OE2 GLU A  48      41.910  62.520  47.950  1.00  0.00           O
ATOM    613  C   GLU A  48      46.610  61.300  45.730  1.00  0.00           C
ATOM    614  O   GLU A  48      47.560  61.280  46.500  1.00  0.00           O
ATOM    615  N   LEU A  49      46.270  60.180  45.050  1.00  0.00           N
ATOM    616  HN  LEU A  49      45.550  60.300  44.370  1.00  0.00           H
ATOM    617  CA  LEU A  49      46.870  58.910  45.190  1.00  0.00           C
ATOM    618  HA  LEU A  49      47.200  58.710  46.200  1.00  0.00           H
ATOM    619  CB  LEU A  49      45.880  57.720  44.840  1.00  0.00           C
ATOM    620  HB1 LEU A  49      46.430  56.810  45.170  1.00  0.00           H
ATOM    621  HB2 LEU A  49      45.710  57.620  43.750  1.00  0.00           H
ATOM    622  CG  LEU A  49      44.620  57.770  45.640  1.00  0.00           C
ATOM    623  HG  LEU A  49      43.870  58.390  45.120  1.00  0.00           H
ATOM    624  CD1 LEU A  49      43.970  56.360  45.640  1.00  0.00           C
ATOM    625 HD11 LEU A  49      44.060  55.930  44.620  1.00  0.00           H
ATOM    626 HD12 LEU A  49      44.550  55.700  46.320  1.00  0.00           H
ATOM    627 HD13 LEU A  49      42.900  56.350  45.930  1.00  0.00           H
ATOM    628  CD2 LEU A  49      44.700  58.350  47.080  1.00  0.00           C
ATOM    629 HD21 LEU A  49      45.640  57.990  47.550  1.00  0.00           H
ATOM    630 HD22 LEU A  49      44.930  59.430  46.910  1.00  0.00           H
ATOM    631 HD23 LEU A  49      43.820  58.250  47.740  1.00  0.00           H
ATOM    632  C   LEU A  49      48.100  58.700  44.300  1.00  0.00           C
ATOM    633  O   LEU A  49      49.080  58.060  44.680  1.00  0.00           O
ATOM    634  N   TYR A  50      48.160  59.380  43.130  1.00  0.00           N
ATOM    635  HN  TYR A  50      47.280  59.750  42.850  1.00  0.00           H
ATOM    636  CA  TYR A  50      49.220  59.170  42.240  1.00  0.00           C
ATOM    637  HA  TYR A  50      50.070  58.730  42.760  1.00  0.00           H
ATOM    638  CB  TYR A  50      48.610  58.400  40.960  1.00  0.00           C
ATOM    639  HB1 TYR A  50      49.430  58.240  40.230  1.00  0.00           H
ATOM    640  HB2 TYR A  50      47.800  59.040  40.530  1.00  0.00           H
ATOM    641  CG  TYR A  50      47.980  57.070  41.270  1.00  0.00           C
ATOM    642  CD1 TYR A  50      48.850  55.930  41.350  1.00  0.00           C
ATOM    643  HD1 TYR A  50      49.920  56.050  41.260  1.00  0.00           H
ATOM    644  CE1 TYR A  50      48.320  54.670  41.670  1.00  0.00           C
ATOM    645  HE1 TYR A  50      49.010  53.940  42.050  1.00  0.00           H
ATOM    646  CZ  TYR A  50      46.950  54.540  42.000  1.00  0.00           C
ATOM    647  OH  TYR A  50      46.470  53.380  42.600  1.00  0.00           O
ATOM    648  HH  TYR A  50      47.130  52.680  42.590  1.00  0.00           H
ATOM    649  CD2 TYR A  50      46.580  56.880  41.470  1.00  0.00           C
ATOM    650  HD2 TYR A  50      45.940  57.760  41.420  1.00  0.00           H
ATOM    651  CE2 TYR A  50      46.140  55.580  41.870  1.00  0.00           C
ATOM    652  HE2 TYR A  50      45.090  55.510  42.100  1.00  0.00           H
ATOM    653  C   TYR A  50      49.620  60.560  41.750  1.00  0.00           C
ATOM    654  O   TYR A  50      49.250  61.040  40.680  1.00  0.00           O
ATOM    655  N   PRO A  51      50.360  61.410  42.470  1.00  0.00           N
ATOM    656  CD  PRO A  51      51.020  61.150  43.760  1.00  0.00           C
ATOM    657  HD1 PRO A  51      50.480  60.440  44.430  1.00  0.00           H
ATOM    658  HD2 PRO A  51      52.030  60.690  43.660  1.00  0.00           H
ATOM    659  CA  PRO A  51      50.440  62.840  42.140  1.00  0.00           C
ATOM    660  HA  PRO A  51      49.460  63.270  42.010  1.00  0.00           H
ATOM    661  CB  PRO A  51      51.350  63.400  43.270  1.00  0.00           C
ATOM    662  HB1 PRO A  51      50.950  64.410  43.500  1.00  0.00           H
ATOM    663  HB2 PRO A  51      52.390  63.210  42.950  1.00  0.00           H
ATOM    664  CG  PRO A  51      51.100  62.490  44.440  1.00  0.00           C
ATOM    665  HG1 PRO A  51      50.110  62.570  44.950  1.00  0.00           H
ATOM    666  HG2 PRO A  51      51.910  62.570  45.180  1.00  0.00           H
ATOM    667  C   PRO A  51      51.170  63.120  40.810  1.00  0.00           C
ATOM    668  O   PRO A  51      50.740  64.030  40.140  1.00  0.00           O
ATOM    669  N   GLU A  52      52.270  62.400  40.400  1.00  0.00           N
ATOM    670  HN  GLU A  52      52.590  61.620  40.920  1.00  0.00           H
ATOM    671  CA  GLU A  52      53.040  62.640  39.220  1.00  0.00           C
ATOM    672  HA  GLU A  52      53.260  63.700  39.260  1.00  0.00           H
ATOM    673  CB  GLU A  52      54.330  61.750  39.250  1.00  0.00           C
ATOM    674  HB1 GLU A  52      54.710  61.630  38.210  1.00  0.00           H
ATOM    675  HB2 GLU A  52      54.260  60.740  39.710  1.00  0.00           H
ATOM    676  CG  GLU A  52      55.550  62.350  39.980  1.00  0.00           C
ATOM    677  HG1 GLU A  52      55.320  62.350  41.060  1.00  0.00           H
ATOM    678  HG2 GLU A  52      55.740  63.420  39.730  1.00  0.00           H
ATOM    679  CD  GLU A  52      56.930  61.730  39.720  1.00  0.00           C
ATOM    680  OE1 GLU A  52      57.880  62.220  40.440  1.00  0.00           O
ATOM    681  OE2 GLU A  52      57.190  60.850  38.860  1.00  0.00           O
ATOM    682  C   GLU A  52      52.220  62.280  38.000  1.00  0.00           C
ATOM    683  O   GLU A  52      52.160  63.060  37.060  1.00  0.00           O
ATOM    684  N   PHE A  53      51.490  61.130  37.960  1.00  0.00           N
ATOM    685  HN  PHE A  53      51.430  60.600  38.810  1.00  0.00           H
ATOM    686  CA  PHE A  53      50.710  60.660  36.820  1.00  0.00           C
ATOM    687  HA  PHE A  53      51.370  60.620  35.970  1.00  0.00           H
ATOM    688  CB  PHE A  53      50.160  59.250  37.130  1.00  0.00           C
ATOM    689  HB1 PHE A  53      49.260  59.130  36.490  1.00  0.00           H
ATOM    690  HB2 PHE A  53      49.800  59.130  38.170  1.00  0.00           H
ATOM    691  CG  PHE A  53      51.190  58.210  36.840  1.00  0.00           C
ATOM    692  CD1 PHE A  53      51.050  57.530  35.660  1.00  0.00           C
ATOM    693  HD1 PHE A  53      50.180  57.650  35.030  1.00  0.00           H
ATOM    694  CE1 PHE A  53      51.850  56.490  35.340  1.00  0.00           C
ATOM    695  HE1 PHE A  53      51.690  55.950  34.420  1.00  0.00           H
ATOM    696  CZ  PHE A  53      52.830  56.100  36.220  1.00  0.00           C
ATOM    697  HZ  PHE A  53      53.570  55.370  35.920  1.00  0.00           H
ATOM    698  CD2 PHE A  53      52.120  57.710  37.840  1.00  0.00           C
ATOM    699  HD2 PHE A  53      52.200  58.210  38.800  1.00  0.00           H
ATOM    700  CE2 PHE A  53      53.050  56.750  37.450  1.00  0.00           C
ATOM    701  HE2 PHE A  53      53.840  56.450  38.130  1.00  0.00           H
ATOM    702  C   PHE A  53      49.610  61.670  36.410  1.00  0.00           C
ATOM    703  O   PHE A  53      49.360  62.000  35.260  1.00  0.00           O
ATOM    704  N   PHE A  54      48.850  62.250  37.340  1.00  0.00           N
ATOM    705  HN  PHE A  54      48.960  62.050  38.310  1.00  0.00           H
ATOM    706  CA  PHE A  54      47.800  63.250  37.120  1.00  0.00           C
ATOM    707  HA  PHE A  54      47.480  63.150  36.090  1.00  0.00           H
ATOM    708  CB  PHE A  54      46.670  63.160  38.050  1.00  0.00           C
ATOM    709  HB1 PHE A  54      45.920  63.960  37.880  1.00  0.00           H
ATOM    710  HB2 PHE A  54      46.900  63.210  39.140  1.00  0.00           H
ATOM    711  CG  PHE A  54      46.030  61.770  37.860  1.00  0.00           C
ATOM    712  CD1 PHE A  54      45.090  61.600  36.840  1.00  0.00           C
ATOM    713  HD1 PHE A  54      44.790  62.500  36.330  1.00  0.00           H
ATOM    714  CE1 PHE A  54      44.570  60.350  36.460  1.00  0.00           C
ATOM    715  HE1 PHE A  54      43.790  60.300  35.720  1.00  0.00           H
ATOM    716  CZ  PHE A  54      45.060  59.240  37.190  1.00  0.00           C
ATOM    717  HZ  PHE A  54      44.600  58.280  37.030  1.00  0.00           H
ATOM    718  CD2 PHE A  54      46.410  60.620  38.670  1.00  0.00           C
ATOM    719  HD2 PHE A  54      47.110  60.680  39.500  1.00  0.00           H
ATOM    720  CE2 PHE A  54      45.830  59.420  38.320  1.00  0.00           C
ATOM    721  HE2 PHE A  54      46.200  58.540  38.840  1.00  0.00           H
ATOM    722  C   PHE A  54      48.310  64.700  37.000  1.00  0.00           C
ATOM    723  O   PHE A  54      47.490  65.610  36.850  1.00  0.00           O
ATOM    724  N   ALA A  55      49.590  65.030  37.120  1.00  0.00           N
ATOM    725  HN  ALA A  55      50.330  64.360  37.100  1.00  0.00           H
ATOM    726  CA  ALA A  55      50.070  66.340  37.220  1.00  0.00           C
ATOM    727  HA  ALA A  55      49.610  66.560  38.170  1.00  0.00           H
ATOM    728  CB  ALA A  55      51.500  66.470  37.670  1.00  0.00           C
ATOM    729  HB1 ALA A  55      51.650  66.020  38.670  1.00  0.00           H
ATOM    730  HB2 ALA A  55      52.220  66.020  36.950  1.00  0.00           H
ATOM    731  HB3 ALA A  55      51.760  67.550  37.740  1.00  0.00           H
ATOM    732  C   ALA A  55      49.740  67.360  36.070  1.00  0.00           C
ATOM    733  O   ALA A  55      49.600  66.930  34.930  1.00  0.00           O
ATOM    734  N   PRO A  56      49.540  68.630  36.350  1.00  0.00           N
ATOM    735  CD  PRO A  56      49.370  69.200  37.660  1.00  0.00           C
ATOM    736  HD1 PRO A  56      48.600  68.740  38.320  1.00  0.00           H
ATOM    737  HD2 PRO A  56      50.370  69.390  38.100  1.00  0.00           H
ATOM    738  CA  PRO A  56      49.600  69.720  35.370  1.00  0.00           C
ATOM    739  HA  PRO A  56      48.780  69.620  34.680  1.00  0.00           H
ATOM    740  CB  PRO A  56      49.550  70.950  36.190  1.00  0.00           C
ATOM    741  HB1 PRO A  56      49.140  71.830  35.640  1.00  0.00           H
ATOM    742  HB2 PRO A  56      50.570  71.200  36.550  1.00  0.00           H
ATOM    743  CG  PRO A  56      48.720  70.510  37.400  1.00  0.00           C
ATOM    744  HG1 PRO A  56      47.630  70.460  37.210  1.00  0.00           H
ATOM    745  HG2 PRO A  56      48.840  71.250  38.230  1.00  0.00           H
ATOM    746  C   PRO A  56      50.850  69.620  34.470  1.00  0.00           C
ATOM    747  O   PRO A  56      52.000  69.610  34.980  1.00  0.00           O
ATOM    748  N   LEU A  57      50.690  69.570  33.130  1.00  0.00           N
ATOM    749  HN  LEU A  57      49.790  69.610  32.700  1.00  0.00           H
ATOM    750  CA  LEU A  57      51.880  69.400  32.370  1.00  0.00           C
ATOM    751  HA  LEU A  57      52.550  68.640  32.730  1.00  0.00           H
ATOM    752  CB  LEU A  57      51.550  68.810  30.910  1.00  0.00           C
ATOM    753  HB1 LEU A  57      52.490  68.820  30.320  1.00  0.00           H
ATOM    754  HB2 LEU A  57      50.710  69.280  30.360  1.00  0.00           H
ATOM    755  CG  LEU A  57      51.370  67.290  31.000  1.00  0.00           C
ATOM    756  HG  LEU A  57      51.910  66.780  31.820  1.00  0.00           H
ATOM    757  CD1 LEU A  57      49.900  66.840  31.220  1.00  0.00           C
ATOM    758 HD11 LEU A  57      49.830  65.740  31.040  1.00  0.00           H
ATOM    759 HD12 LEU A  57      49.680  67.100  32.270  1.00  0.00           H
ATOM    760 HD13 LEU A  57      49.160  67.280  30.510  1.00  0.00           H
ATOM    761  CD2 LEU A  57      51.900  66.620  29.760  1.00  0.00           C
ATOM    762 HD21 LEU A  57      51.720  65.530  29.860  1.00  0.00           H
ATOM    763 HD22 LEU A  57      51.400  66.910  28.810  1.00  0.00           H
ATOM    764 HD23 LEU A  57      52.990  66.780  29.600  1.00  0.00           H
ATOM    765  C   LEU A  57      52.490  70.780  32.240  1.00  0.00           C
ATOM    766  O   LEU A  57      51.830  71.710  31.750  1.00  0.00           O
ATOM    767  N   THR A  58      53.680  70.880  32.720  1.00  0.00           N
ATOM    768  HN  THR A  58      54.140  70.150  33.230  1.00  0.00           H
ATOM    769  CA  THR A  58      54.470  72.130  32.680  1.00  0.00           C
ATOM    770  HA  THR A  58      53.760  72.900  32.950  1.00  0.00           H
ATOM    771  CB  THR A  58      55.430  72.230  33.780  1.00  0.00           C
ATOM    772  HB  THR A  58      56.140  73.080  33.680  1.00  0.00           H
ATOM    773  OG1 THR A  58      56.050  71.030  34.010  1.00  0.00           O
ATOM    774  HG1 THR A  58      56.770  71.210  34.610  1.00  0.00           H
ATOM    775  CG2 THR A  58      54.560  72.460  35.020  1.00  0.00           C
ATOM    776 HG21 THR A  58      53.840  71.660  35.310  1.00  0.00           H
ATOM    777 HG22 THR A  58      55.260  72.520  35.870  1.00  0.00           H
ATOM    778 HG23 THR A  58      53.930  73.370  34.940  1.00  0.00           H
ATOM    779  C   THR A  58      55.010  72.580  31.320  1.00  0.00           C
ATOM    780  O   THR A  58      55.670  71.840  30.580  1.00  0.00           O
ATOM    781  N   GLN A  59      54.700  73.820  31.020  1.00  0.00           N
ATOM    782  HN  GLN A  59      54.210  74.340  31.710  1.00  0.00           H
ATOM    783  CA  GLN A  59      54.760  74.430  29.670  1.00  0.00           C
ATOM    784  HA  GLN A  59      54.230  73.720  29.050  1.00  0.00           H
ATOM    785  CB  GLN A  59      54.070  75.770  29.650  1.00  0.00           C
ATOM    786  HB1 GLN A  59      54.330  76.360  28.750  1.00  0.00           H
ATOM    787  HB2 GLN A  59      54.410  76.370  30.520  1.00  0.00           H
ATOM    788  CG  GLN A  59      52.500  75.620  29.550  1.00  0.00           C
ATOM    789  HG1 GLN A  59      52.170  75.280  30.560  1.00  0.00           H
ATOM    790  HG2 GLN A  59      52.360  74.910  28.710  1.00  0.00           H
ATOM    791  CD  GLN A  59      51.700  76.930  29.190  1.00  0.00           C
ATOM    792  OE1 GLN A  59      51.800  77.940  29.870  1.00  0.00           O
ATOM    793  NE2 GLN A  59      50.840  76.860  28.130  1.00  0.00           N
ATOM    794 HE21 GLN A  59      50.690  76.000  27.640  1.00  0.00           H
ATOM    795 HE22 GLN A  59      50.430  77.730  27.870  1.00  0.00           H
ATOM    796  C   GLN A  59      56.150  74.490  29.010  1.00  0.00           C
ATOM    797  O   GLN A  59      56.310  74.360  27.800  1.00  0.00           O
ATOM    798  N   ASN A  60      57.080  74.730  29.840  1.00  0.00           N
ATOM    799  HN  ASN A  60      56.720  74.960  30.740  1.00  0.00           H
ATOM    800  CA  ASN A  60      58.530  74.910  29.660  1.00  0.00           C
ATOM    801  HA  ASN A  60      58.750  75.730  28.990  1.00  0.00           H
ATOM    802  CB  ASN A  60      59.250  75.090  31.010  1.00  0.00           C
ATOM    803  HB1 ASN A  60      60.350  74.990  30.860  1.00  0.00           H
ATOM    804  HB2 ASN A  60      58.950  74.320  31.740  1.00  0.00           H
ATOM    805  CG  ASN A  60      59.120  76.540  31.560  1.00  0.00           C
ATOM    806  OD1 ASN A  60      58.600  77.500  30.910  1.00  0.00           O
ATOM    807  ND2 ASN A  60      59.670  76.670  32.810  1.00  0.00           N
ATOM    808 HD21 ASN A  60      60.130  75.850  33.140  1.00  0.00           H
ATOM    809 HD22 ASN A  60      59.380  77.480  33.320  1.00  0.00           H
ATOM    810  C   ASN A  60      59.170  73.780  28.960  1.00  0.00           C
ATOM    811  O   ASN A  60      60.100  73.960  28.160  1.00  0.00           O
ATOM    812  N   GLN A  61      58.770  72.460  29.130  1.00  0.00           N
ATOM    813  HN  GLN A  61      57.930  72.330  29.660  1.00  0.00           H
ATOM    814  CA  GLN A  61      59.380  71.350  28.480  1.00  0.00           C
ATOM    815  HA  GLN A  61      60.450  71.390  28.570  1.00  0.00           H
ATOM    816  CB  GLN A  61      58.960  70.070  29.170  1.00  0.00           C
ATOM    817  HB1 GLN A  61      59.290  69.270  28.470  1.00  0.00           H
ATOM    818  HB2 GLN A  61      57.880  69.830  29.200  1.00  0.00           H
ATOM    819  CG  GLN A  61      59.450  69.730  30.570  1.00  0.00           C
ATOM    820  HG1 GLN A  61      58.960  70.460  31.230  1.00  0.00           H
ATOM    821  HG2 GLN A  61      60.510  70.060  30.580  1.00  0.00           H
ATOM    822  CD  GLN A  61      59.370  68.230  30.970  1.00  0.00           C
ATOM    823  OE1 GLN A  61      58.810  67.380  30.310  1.00  0.00           O
ATOM    824  NE2 GLN A  61      59.900  67.950  32.150  1.00  0.00           N
ATOM    825 HE21 GLN A  61      59.910  68.670  32.840  1.00  0.00           H
ATOM    826 HE22 GLN A  61      60.020  66.980  32.360  1.00  0.00           H
ATOM    827  C   GLN A  61      59.180  71.270  27.000  1.00  0.00           C
ATOM    828  O   GLN A  61      58.060  71.210  26.480  1.00  0.00           O
ATOM    829  N   SER A  62      60.380  71.280  26.320  1.00  0.00           N
ATOM    830  HN  SER A  62      61.210  71.100  26.830  1.00  0.00           H
ATOM    831  CA  SER A  62      60.590  71.760  24.920  1.00  0.00           C
ATOM    832  HA  SER A  62      59.750  72.320  24.530  1.00  0.00           H
ATOM    833  CB  SER A  62      61.900  72.640  24.760  1.00  0.00           C
ATOM    834  HB1 SER A  62      61.720  73.600  25.290  1.00  0.00           H
ATOM    835  HB2 SER A  62      62.070  72.890  23.690  1.00  0.00           H
ATOM    836  OG  SER A  62      63.000  72.040  25.480  1.00  0.00           O
ATOM    837  HG1 SER A  62      63.740  72.660  25.510  1.00  0.00           H
ATOM    838  C   SER A  62      60.640  70.610  23.950  1.00  0.00           C
ATOM    839  O   SER A  62      59.670  70.200  23.370  1.00  0.00           O
ATOM    840  N   HIS A  63      61.860  70.050  23.790  1.00  0.00           N
ATOM    841  HN  HIS A  63      62.530  70.380  24.450  1.00  0.00           H
ATOM    842  CA  HIS A  63      62.260  69.010  22.770  1.00  0.00           C
ATOM    843  HA  HIS A  63      62.030  69.490  21.830  1.00  0.00           H
ATOM    844  CB  HIS A  63      63.770  68.680  22.880  1.00  0.00           C
ATOM    845  HB1 HIS A  63      64.030  68.120  21.960  1.00  0.00           H
ATOM    846  HB2 HIS A  63      64.020  68.120  23.800  1.00  0.00           H
ATOM    847  ND1 HIS A  63      64.930  70.770  21.830  1.00  0.00           N
ATOM    848  CG  HIS A  63      64.730  69.870  22.870  1.00  0.00           C
ATOM    849  CE1 HIS A  63      65.840  71.650  22.280  1.00  0.00           C
ATOM    850  HE1 HIS A  63      66.230  72.550  21.800  1.00  0.00           H
ATOM    851  NE2 HIS A  63      66.170  71.410  23.560  1.00  0.00           N
ATOM    852  HE2 HIS A  63      66.990  71.790  23.990  1.00  0.00           H
ATOM    853  CD2 HIS A  63      65.450  70.260  23.970  1.00  0.00           C
ATOM    854  HD2 HIS A  63      65.600  69.730  24.900  1.00  0.00           H
ATOM    855  C   HIS A  63      61.430  67.700  22.680  1.00  0.00           C
ATOM    856  O   HIS A  63      60.920  67.370  21.610  1.00  0.00           O
ATOM    857  N   ASP A  64      61.130  66.980  23.830  1.00  0.00           N
ATOM    858  HN  ASP A  64      61.330  67.330  24.740  1.00  0.00           H
ATOM    859  CA  ASP A  64      60.350  65.760  23.740  1.00  0.00           C
ATOM    860  HA  ASP A  64      60.740  65.170  22.920  1.00  0.00           H
ATOM    861  CB  ASP A  64      60.460  64.890  25.100  1.00  0.00           C
ATOM    862  HB1 ASP A  64      59.770  64.030  25.140  1.00  0.00           H
ATOM    863  HB2 ASP A  64      60.130  65.490  25.970  1.00  0.00           H
ATOM    864  CG  ASP A  64      61.930  64.480  25.370  1.00  0.00           C
ATOM    865  OD1 ASP A  64      62.800  64.310  24.530  1.00  0.00           O
ATOM    866  OD2 ASP A  64      62.130  64.010  26.570  1.00  0.00           O
ATOM    867  C   ASP A  64      58.910  66.090  23.460  1.00  0.00           C
ATOM    868  O   ASP A  64      58.260  66.720  24.290  1.00  0.00           O
ATOM    869  N   ASP A  65      58.220  65.610  22.290  1.00  0.00           N
ATOM    870  HN  ASP A  65      58.740  64.900  21.820  1.00  0.00           H
ATOM    871  CA  ASP A  65      56.890  66.000  21.780  1.00  0.00           C
ATOM    872  HA  ASP A  65      56.990  67.030  21.480  1.00  0.00           H
ATOM    873  CB  ASP A  65      56.450  65.250  20.490  1.00  0.00           C
ATOM    874  HB1 ASP A  65      56.510  64.160  20.720  1.00  0.00           H
ATOM    875  HB2 ASP A  65      57.160  65.420  19.650  1.00  0.00           H
ATOM    876  CG  ASP A  65      55.030  65.570  20.020  1.00  0.00           C
ATOM    877  OD1 ASP A  65      54.470  66.660  20.190  1.00  0.00           O
ATOM    878  OD2 ASP A  65      54.600  64.720  19.170  1.00  0.00           O
ATOM    879  C   ASP A  65      55.830  65.860  22.900  1.00  0.00           C
ATOM    880  O   ASP A  65      55.760  64.740  23.450  1.00  0.00           O
ATOM    881  N   PRO A  66      55.060  66.920  23.250  1.00  0.00           N
ATOM    882  CD  PRO A  66      55.210  68.310  22.790  1.00  0.00           C
ATOM    883  HD1 PRO A  66      56.280  68.550  22.950  1.00  0.00           H
ATOM    884  HD2 PRO A  66      55.030  68.310  21.690  1.00  0.00           H
ATOM    885  CA  PRO A  66      54.170  66.950  24.360  1.00  0.00           C
ATOM    886  HA  PRO A  66      54.640  66.310  25.100  1.00  0.00           H
ATOM    887  CB  PRO A  66      53.810  68.380  24.750  1.00  0.00           C
ATOM    888  HB1 PRO A  66      54.310  68.700  25.690  1.00  0.00           H
ATOM    889  HB2 PRO A  66      52.710  68.500  24.920  1.00  0.00           H
ATOM    890  CG  PRO A  66      54.140  69.200  23.560  1.00  0.00           C
ATOM    891  HG1 PRO A  66      54.660  70.150  23.770  1.00  0.00           H
ATOM    892  HG2 PRO A  66      53.300  69.460  22.880  1.00  0.00           H
ATOM    893  C   PRO A  66      52.970  66.130  24.140  1.00  0.00           C
ATOM    894  O   PRO A  66      52.460  65.570  25.110  1.00  0.00           O
ATOM    895  N   LYS A  67      52.540  66.030  22.880  1.00  0.00           N
ATOM    896  HN  LYS A  67      53.120  66.590  22.300  1.00  0.00           H
ATOM    897  CA  LYS A  67      51.300  65.270  22.440  1.00  0.00           C
ATOM    898  HA  LYS A  67      50.520  65.830  22.920  1.00  0.00           H
ATOM    899  CB  LYS A  67      51.070  65.450  20.920  1.00  0.00           C
ATOM    900  HB1 LYS A  67      50.230  64.850  20.510  1.00  0.00           H
ATOM    901  HB2 LYS A  67      52.030  65.250  20.400  1.00  0.00           H
ATOM    902  CG  LYS A  67      50.700  66.900  20.550  1.00  0.00           C
ATOM    903  HG1 LYS A  67      51.670  67.420  20.680  1.00  0.00           H
ATOM    904  HG2 LYS A  67      49.850  67.320  21.140  1.00  0.00           H
ATOM    905  CD  LYS A  67      50.280  66.930  19.040  1.00  0.00           C
ATOM    906  HD1 LYS A  67      51.080  66.510  18.400  1.00  0.00           H
ATOM    907  HD2 LYS A  67      49.330  66.360  18.960  1.00  0.00           H
ATOM    908  CE  LYS A  67      49.900  68.400  18.650  1.00  0.00           C
ATOM    909  HE1 LYS A  67      50.740  69.120  18.730  1.00  0.00           H
ATOM    910  HE2 LYS A  67      49.060  68.780  19.270  1.00  0.00           H
ATOM    911  NZ  LYS A  67      49.560  68.300  17.240  1.00  0.00           N
ATOM    912  HZ1 LYS A  67      49.280  69.210  16.800  1.00  0.00           H
ATOM    913  HZ2 LYS A  67      50.350  67.930  16.680  1.00  0.00           H
ATOM    914  HZ3 LYS A  67      48.800  67.610  17.070  1.00  0.00           H
ATOM    915  C   LYS A  67      51.260  63.800  22.830  1.00  0.00           C
ATOM    916  O   LYS A  67      50.160  63.400  23.270  1.00  0.00           O
ATOM    917  N   ASP A  68      52.350  63.020  22.630  1.00  0.00           N
ATOM    918  HN  ASP A  68      53.040  63.460  22.060  1.00  0.00           H
ATOM    919  CA  ASP A  68      52.490  61.650  23.140  1.00  0.00           C
ATOM    920  HA  ASP A  68      51.640  61.100  22.770  1.00  0.00           H
ATOM    921  CB  ASP A  68      53.800  61.000  22.790  1.00  0.00           C
ATOM    922  HB1 ASP A  68      53.990  59.960  23.150  1.00  0.00           H
ATOM    923  HB2 ASP A  68      54.650  61.670  23.000  1.00  0.00           H
ATOM    924  CG  ASP A  68      53.970  60.740  21.280  1.00  0.00           C
ATOM    925  OD1 ASP A  68      52.940  60.740  20.600  1.00  0.00           O
ATOM    926  OD2 ASP A  68      55.100  60.480  20.810  1.00  0.00           O
ATOM    927  C   ASP A  68      52.180  61.570  24.630  1.00  0.00           C
ATOM    928  O   ASP A  68      51.280  60.860  25.040  1.00  0.00           O
ATOM    929  N   LYS A  69      52.860  62.420  25.460  1.00  0.00           N
ATOM    930  HN  LYS A  69      53.360  63.150  25.000  1.00  0.00           H
ATOM    931  CA  LYS A  69      52.720  62.520  26.900  1.00  0.00           C
ATOM    932  HA  LYS A  69      52.860  61.530  27.320  1.00  0.00           H
ATOM    933  CB  LYS A  69      53.830  63.250  27.590  1.00  0.00           C
ATOM    934  HB1 LYS A  69      53.640  63.280  28.680  1.00  0.00           H
ATOM    935  HB2 LYS A  69      53.930  64.280  27.190  1.00  0.00           H
ATOM    936  CG  LYS A  69      55.140  62.500  27.380  1.00  0.00           C
ATOM    937  HG1 LYS A  69      55.500  62.700  26.350  1.00  0.00           H
ATOM    938  HG2 LYS A  69      54.880  61.430  27.520  1.00  0.00           H
ATOM    939  CD  LYS A  69      56.260  62.830  28.390  1.00  0.00           C
ATOM    940  HD1 LYS A  69      56.300  63.930  28.550  1.00  0.00           H
ATOM    941  HD2 LYS A  69      55.970  62.400  29.380  1.00  0.00           H
ATOM    942  CE  LYS A  69      57.530  62.090  27.910  1.00  0.00           C
ATOM    943  HE1 LYS A  69      57.680  62.360  26.840  1.00  0.00           H
ATOM    944  HE2 LYS A  69      57.420  60.990  28.040  1.00  0.00           H
ATOM    945  NZ  LYS A  69      58.720  62.570  28.670  1.00  0.00           N
ATOM    946  HZ1 LYS A  69      58.890  63.600  28.670  1.00  0.00           H
ATOM    947  HZ2 LYS A  69      58.580  62.240  29.650  1.00  0.00           H
ATOM    948  HZ3 LYS A  69      59.580  62.180  28.240  1.00  0.00           H
ATOM    949  C   LYS A  69      51.260  63.000  27.380  1.00  0.00           C
ATOM    950  O   LYS A  69      50.610  62.410  28.280  1.00  0.00           O
ATOM    951  N   LYS A  70      50.710  64.120  26.700  1.00  0.00           N
ATOM    952  HN  LYS A  70      51.220  64.690  26.050  1.00  0.00           H
ATOM    953  CA  LYS A  70      49.450  64.700  27.110  1.00  0.00           C
ATOM    954  HA  LYS A  70      49.440  64.880  28.170  1.00  0.00           H
ATOM    955  CB  LYS A  70      49.140  65.890  26.150  1.00  0.00           C
ATOM    956  HB1 LYS A  70      48.070  66.190  26.170  1.00  0.00           H
ATOM    957  HB2 LYS A  70      49.420  65.520  25.140  1.00  0.00           H
ATOM    958  CG  LYS A  70      49.930  67.120  26.620  1.00  0.00           C
ATOM    959  HG1 LYS A  70      50.990  66.880  26.410  1.00  0.00           H
ATOM    960  HG2 LYS A  70      49.680  67.210  27.700  1.00  0.00           H
ATOM    961  CD  LYS A  70      49.590  68.490  25.920  1.00  0.00           C
ATOM    962  HD1 LYS A  70      49.860  68.280  24.860  1.00  0.00           H
ATOM    963  HD2 LYS A  70      48.530  68.790  26.030  1.00  0.00           H
ATOM    964  CE  LYS A  70      50.410  69.700  26.370  1.00  0.00           C
ATOM    965  HE1 LYS A  70      51.490  69.490  26.480  1.00  0.00           H
ATOM    966  HE2 LYS A  70      50.000  70.120  27.310  1.00  0.00           H
ATOM    967  NZ  LYS A  70      50.360  70.800  25.410  1.00  0.00           N
ATOM    968  HZ1 LYS A  70      51.150  71.470  25.400  1.00  0.00           H
ATOM    969  HZ2 LYS A  70      50.330  70.390  24.450  1.00  0.00           H
ATOM    970  HZ3 LYS A  70      49.470  71.310  25.560  1.00  0.00           H
ATOM    971  C   LYS A  70      48.230  63.730  27.130  1.00  0.00           C
ATOM    972  O   LYS A  70      47.550  63.650  28.130  1.00  0.00           O
ATOM    973  N   GLU A  71      48.030  63.010  26.040  1.00  0.00           N
ATOM    974  HN  GLU A  71      48.540  63.260  25.220  1.00  0.00           H
ATOM    975  CA  GLU A  71      47.040  62.040  25.840  1.00  0.00           C
ATOM    976  HA  GLU A  71      46.100  62.550  26.020  1.00  0.00           H
ATOM    977  CB  GLU A  71      46.840  61.560  24.390  1.00  0.00           C
ATOM    978  HB1 GLU A  71      45.980  60.850  24.410  1.00  0.00           H
ATOM    979  HB2 GLU A  71      47.740  61.020  24.020  1.00  0.00           H
ATOM    980  CG  GLU A  71      46.440  62.780  23.430  1.00  0.00           C
ATOM    981  HG1 GLU A  71      47.400  63.290  23.260  1.00  0.00           H
ATOM    982  HG2 GLU A  71      45.850  63.530  23.990  1.00  0.00           H
ATOM    983  CD  GLU A  71      45.770  62.430  22.120  1.00  0.00           C
ATOM    984  OE1 GLU A  71      44.780  63.130  21.730  1.00  0.00           O
ATOM    985  OE2 GLU A  71      46.140  61.390  21.590  1.00  0.00           O
ATOM    986  C   GLU A  71      47.200  60.820  26.740  1.00  0.00           C
ATOM    987  O   GLU A  71      46.220  60.330  27.250  1.00  0.00           O
ATOM    988  N   LYS A  72      48.490  60.320  26.990  1.00  0.00           N
ATOM    989  HN  LYS A  72      49.300  60.640  26.510  1.00  0.00           H
ATOM    990  CA  LYS A  72      48.620  59.260  28.020  1.00  0.00           C
ATOM    991  HA  LYS A  72      48.040  58.420  27.670  1.00  0.00           H
ATOM    992  CB  LYS A  72      50.050  58.790  27.930  1.00  0.00           C
ATOM    993  HB1 LYS A  72      50.290  58.010  28.680  1.00  0.00           H
ATOM    994  HB2 LYS A  72      50.770  59.620  28.070  1.00  0.00           H
ATOM    995  CG  LYS A  72      50.360  58.160  26.540  1.00  0.00           C
ATOM    996  HG1 LYS A  72      49.950  58.790  25.720  1.00  0.00           H
ATOM    997  HG2 LYS A  72      49.840  57.170  26.540  1.00  0.00           H
ATOM    998  CD  LYS A  72      51.840  57.740  26.270  1.00  0.00           C
ATOM    999  HD1 LYS A  72      52.400  58.700  26.260  1.00  0.00           H
ATOM   1000  HD2 LYS A  72      52.260  57.130  27.090  1.00  0.00           H
ATOM   1001  CE  LYS A  72      51.960  56.970  24.980  1.00  0.00           C
ATOM   1002  HE1 LYS A  72      51.600  57.520  24.080  1.00  0.00           H
ATOM   1003  HE2 LYS A  72      51.270  56.110  25.110  1.00  0.00           H
ATOM   1004  NZ  LYS A  72      53.340  56.430  24.780  1.00  0.00           N
ATOM   1005  HZ1 LYS A  72      53.360  55.940  23.860  1.00  0.00           H
ATOM   1006  HZ2 LYS A  72      54.040  57.190  24.930  1.00  0.00           H
ATOM   1007  HZ3 LYS A  72      53.540  55.760  25.540  1.00  0.00           H
ATOM   1008  C   LYS A  72      48.350  59.580  29.500  1.00  0.00           C
ATOM   1009  O   LYS A  72      47.760  58.750  30.140  1.00  0.00           O
ATOM   1010  N   ARG A  73      48.740  60.800  30.010  1.00  0.00           N
ATOM   1011  HN  ARG A  73      49.180  61.500  29.450  1.00  0.00           H
ATOM   1012  CA  ARG A  73      48.590  61.120  31.400  1.00  0.00           C
ATOM   1013  HA  ARG A  73      48.790  60.120  31.780  1.00  0.00           H
ATOM   1014  CB  ARG A  73      49.680  62.250  31.910  1.00  0.00           C
ATOM   1015  HB1 ARG A  73      49.170  62.720  32.780  1.00  0.00           H
ATOM   1016  HB2 ARG A  73      49.680  62.990  31.070  1.00  0.00           H
ATOM   1017  CG  ARG A  73      51.060  61.670  32.330  1.00  0.00           C
ATOM   1018  HG1 ARG A  73      51.690  61.390  31.460  1.00  0.00           H
ATOM   1019  HG2 ARG A  73      50.890  60.860  33.070  1.00  0.00           H
ATOM   1020  CD  ARG A  73      51.900  62.750  32.960  1.00  0.00           C
ATOM   1021  HD1 ARG A  73      51.200  63.480  33.420  1.00  0.00           H
ATOM   1022  HD2 ARG A  73      52.370  63.300  32.110  1.00  0.00           H
ATOM   1023  NE  ARG A  73      52.970  62.130  33.800  1.00  0.00           N
ATOM   1024  HE  ARG A  73      53.130  61.190  33.500  1.00  0.00           H
ATOM   1025  CZ  ARG A  73      53.920  62.750  34.580  1.00  0.00           C
ATOM   1026  NH1 ARG A  73      53.920  64.050  34.740  1.00  0.00           N
ATOM   1027 HH11 ARG A  73      53.410  64.640  34.110  1.00  0.00           H
ATOM   1028 HH12 ARG A  73      54.530  64.380  35.460  1.00  0.00           H
ATOM   1029  NH2 ARG A  73      54.800  61.990  35.120  1.00  0.00           N
ATOM   1030 HH21 ARG A  73      54.530  61.030  35.210  1.00  0.00           H
ATOM   1031 HH22 ARG A  73      55.630  62.330  35.560  1.00  0.00           H
ATOM   1032  C   ARG A  73      47.140  61.500  31.800  1.00  0.00           C
ATOM   1033  O   ARG A  73      46.670  61.160  32.940  1.00  0.00           O
ATOM   1034  N   ALA A  74      46.520  62.150  30.830  1.00  0.00           N
ATOM   1035  HN  ALA A  74      47.040  62.510  30.060  1.00  0.00           H
ATOM   1036  CA  ALA A  74      45.040  62.350  30.710  1.00  0.00           C
ATOM   1037  HA  ALA A  74      44.790  62.940  31.570  1.00  0.00           H
ATOM   1038  CB  ALA A  74      44.650  63.180  29.450  1.00  0.00           C
ATOM   1039  HB1 ALA A  74      43.550  63.280  29.400  1.00  0.00           H
ATOM   1040  HB2 ALA A  74      45.040  64.220  29.470  1.00  0.00           H
ATOM   1041  HB3 ALA A  74      44.970  62.620  28.550  1.00  0.00           H
ATOM   1042  C   ALA A  74      44.190  61.100  30.850  1.00  0.00           C
ATOM   1043  O   ALA A  74      43.100  61.200  31.450  1.00  0.00           O
ATOM   1044  N   GLN A  75      44.600  59.990  30.230  1.00  0.00           N
ATOM   1045  HN  GLN A  75      45.420  60.030  29.670  1.00  0.00           H
ATOM   1046  CA  GLN A  75      43.840  58.770  30.000  1.00  0.00           C
ATOM   1047  HA  GLN A  75      42.780  58.950  30.100  1.00  0.00           H
ATOM   1048  CB  GLN A  75      44.020  58.220  28.550  1.00  0.00           C
ATOM   1049  HB1 GLN A  75      43.670  57.170  28.550  1.00  0.00           H
ATOM   1050  HB2 GLN A  75      45.080  58.200  28.220  1.00  0.00           H
ATOM   1051  CG  GLN A  75      43.280  59.110  27.570  1.00  0.00           C
ATOM   1052  HG1 GLN A  75      43.540  60.180  27.730  1.00  0.00           H
ATOM   1053  HG2 GLN A  75      42.200  59.030  27.810  1.00  0.00           H
ATOM   1054  CD  GLN A  75      43.520  58.640  26.130  1.00  0.00           C
ATOM   1055  OE1 GLN A  75      44.180  57.600  25.870  1.00  0.00           O
ATOM   1056  NE2 GLN A  75      42.880  59.310  25.200  1.00  0.00           N
ATOM   1057 HE21 GLN A  75      42.370  60.130  25.440  1.00  0.00           H
ATOM   1058 HE22 GLN A  75      42.880  58.950  24.260  1.00  0.00           H
ATOM   1059  C   GLN A  75      44.140  57.690  31.070  1.00  0.00           C
ATOM   1060  O   GLN A  75      43.540  56.650  31.110  1.00  0.00           O
ATOM   1061  N   ALA A  76      45.100  58.010  31.940  1.00  0.00           N
ATOM   1062  HN  ALA A  76      45.590  58.870  31.800  1.00  0.00           H
ATOM   1063  CA  ALA A  76      45.610  57.220  33.060  1.00  0.00           C
ATOM   1064  HA  ALA A  76      45.910  56.280  32.630  1.00  0.00           H
ATOM   1065  CB  ALA A  76      46.820  57.890  33.660  1.00  0.00           C
ATOM   1066  HB1 ALA A  76      47.350  57.180  34.340  1.00  0.00           H
ATOM   1067  HB2 ALA A  76      47.540  58.380  32.980  1.00  0.00           H
ATOM   1068  HB3 ALA A  76      46.460  58.690  34.330  1.00  0.00           H
ATOM   1069  C   ALA A  76      44.410  56.840  34.030  1.00  0.00           C
ATOM   1070  O   ALA A  76      43.560  57.630  34.400  1.00  0.00           O
ATOM   1071  N   GLN A  77      44.370  55.530  34.490  1.00  0.00           N
ATOM   1072  HN  GLN A  77      45.020  54.880  34.110  1.00  0.00           H
ATOM   1073  CA  GLN A  77      43.480  54.910  35.400  1.00  0.00           C
ATOM   1074  HA  GLN A  77      43.150  55.600  36.170  1.00  0.00           H
ATOM   1075  CB  GLN A  77      42.260  54.290  34.760  1.00  0.00           C
ATOM   1076  HB1 GLN A  77      41.510  54.000  35.520  1.00  0.00           H
ATOM   1077  HB2 GLN A  77      42.560  53.440  34.110  1.00  0.00           H
ATOM   1078  CG  GLN A  77      41.540  55.270  33.820  1.00  0.00           C
ATOM   1079  HG1 GLN A  77      42.140  55.440  32.900  1.00  0.00           H
ATOM   1080  HG2 GLN A  77      41.350  56.220  34.360  1.00  0.00           H
ATOM   1081  CD  GLN A  77      40.250  54.610  33.220  1.00  0.00           C
ATOM   1082  OE1 GLN A  77      40.210  53.550  32.600  1.00  0.00           O
ATOM   1083  NE2 GLN A  77      39.110  55.230  33.470  1.00  0.00           N
ATOM   1084 HE21 GLN A  77      39.220  56.230  33.400  1.00  0.00           H
ATOM   1085 HE22 GLN A  77      38.280  54.750  33.210  1.00  0.00           H
ATOM   1086  C   GLN A  77      44.210  53.710  36.080  1.00  0.00           C
ATOM   1087  O   GLN A  77      45.200  53.130  35.640  1.00  0.00           O
ATOM   1088  N   VAL A  78      43.700  53.280  37.210  1.00  0.00           N
ATOM   1089  HN  VAL A  78      42.950  53.760  37.660  1.00  0.00           H
ATOM   1090  CA  VAL A  78      43.960  52.050  37.910  1.00  0.00           C
ATOM   1091  HA  VAL A  78      45.030  52.000  38.080  1.00  0.00           H
ATOM   1092  CB  VAL A  78      43.230  51.940  39.300  1.00  0.00           C
ATOM   1093  HB  VAL A  78      42.140  52.110  39.130  1.00  0.00           H
ATOM   1094  CG1 VAL A  78      43.540  50.630  39.990  1.00  0.00           C
ATOM   1095 HG11 VAL A  78      43.200  49.740  39.420  1.00  0.00           H
ATOM   1096 HG12 VAL A  78      44.630  50.520  40.190  1.00  0.00           H
ATOM   1097 HG13 VAL A  78      43.090  50.550  41.000  1.00  0.00           H
ATOM   1098  CG2 VAL A  78      43.700  53.160  40.120  1.00  0.00           C
ATOM   1099 HG21 VAL A  78      44.800  53.130  40.240  1.00  0.00           H
ATOM   1100 HG22 VAL A  78      43.420  54.180  39.760  1.00  0.00           H
ATOM   1101 HG23 VAL A  78      43.270  53.110  41.140  1.00  0.00           H
ATOM   1102  C   VAL A  78      43.450  50.870  37.070  1.00  0.00           C
ATOM   1103  O   VAL A  78      42.290  50.730  36.830  1.00  0.00           O
ATOM   1104  N   GLU A  79      44.370  49.940  36.530  1.00  0.00           N
ATOM   1105  HN  GLU A  79      45.360  50.060  36.610  1.00  0.00           H
ATOM   1106  CA  GLU A  79      43.970  48.730  35.860  1.00  0.00           C
ATOM   1107  HA  GLU A  79      42.890  48.710  35.830  1.00  0.00           H
ATOM   1108  CB  GLU A  79      44.730  48.680  34.500  1.00  0.00           C
ATOM   1109  HB1 GLU A  79      44.570  47.700  34.010  1.00  0.00           H
ATOM   1110  HB2 GLU A  79      45.810  48.860  34.670  1.00  0.00           H
ATOM   1111  CG  GLU A  79      44.030  49.740  33.540  1.00  0.00           C
ATOM   1112  HG1 GLU A  79      43.870  50.750  33.990  1.00  0.00           H
ATOM   1113  HG2 GLU A  79      42.990  49.420  33.320  1.00  0.00           H
ATOM   1114  CD  GLU A  79      44.840  49.810  32.280  1.00  0.00           C
ATOM   1115  OE1 GLU A  79      44.310  49.450  31.220  1.00  0.00           O
ATOM   1116  OE2 GLU A  79      46.100  50.140  32.290  1.00  0.00           O
ATOM   1117  C   GLU A  79      44.410  47.480  36.680  1.00  0.00           C
ATOM   1118  O   GLU A  79      44.130  46.380  36.250  1.00  0.00           O
ATOM   1119  N   PHE A  80      45.200  47.640  37.760  1.00  0.00           N
ATOM   1120  HN  PHE A  80      45.450  48.520  38.150  1.00  0.00           H
ATOM   1121  CA  PHE A  80      45.500  46.500  38.560  1.00  0.00           C
ATOM   1122  HA  PHE A  80      45.170  45.560  38.160  1.00  0.00           H
ATOM   1123  CB  PHE A  80      46.990  46.360  38.790  1.00  0.00           C
ATOM   1124  HB1 PHE A  80      47.240  45.700  39.650  1.00  0.00           H
ATOM   1125  HB2 PHE A  80      47.360  47.280  39.280  1.00  0.00           H
ATOM   1126  CG  PHE A  80      47.880  45.900  37.600  1.00  0.00           C
ATOM   1127  CD1 PHE A  80      47.440  45.480  36.390  1.00  0.00           C
ATOM   1128  HD1 PHE A  80      46.370  45.390  36.270  1.00  0.00           H
ATOM   1129  CE1 PHE A  80      48.250  45.180  35.300  1.00  0.00           C
ATOM   1130  HE1 PHE A  80      47.940  44.930  34.300  1.00  0.00           H
ATOM   1131  CZ  PHE A  80      49.580  45.200  35.520  1.00  0.00           C
ATOM   1132  HZ  PHE A  80      50.250  44.980  34.700  1.00  0.00           H
ATOM   1133  CD2 PHE A  80      49.260  45.700  37.850  1.00  0.00           C
ATOM   1134  HD2 PHE A  80      49.560  45.950  38.860  1.00  0.00           H
ATOM   1135  CE2 PHE A  80      50.160  45.470  36.800  1.00  0.00           C
ATOM   1136  HE2 PHE A  80      51.240  45.420  36.920  1.00  0.00           H
ATOM   1137  C   PHE A  80      44.910  46.700  39.940  1.00  0.00           C
ATOM   1138  O   PHE A  80      45.110  47.830  40.410  1.00  0.00           O
ATOM   1139  N   ALA A  81      44.270  45.750  40.630  1.00  0.00           N
ATOM   1140  HN  ALA A  81      44.080  44.850  40.240  1.00  0.00           H
ATOM   1141  CA  ALA A  81      43.790  45.860  42.020  1.00  0.00           C
ATOM   1142  HA  ALA A  81      44.250  46.730  42.470  1.00  0.00           H
ATOM   1143  CB  ALA A  81      42.240  45.940  42.070  1.00  0.00           C
ATOM   1144  HB1 ALA A  81      41.880  46.770  41.420  1.00  0.00           H
ATOM   1145  HB2 ALA A  81      41.700  45.040  41.700  1.00  0.00           H
ATOM   1146  HB3 ALA A  81      41.950  46.140  43.120  1.00  0.00           H
ATOM   1147  C   ALA A  81      44.350  44.780  42.880  1.00  0.00           C
ATOM   1148  O   ALA A  81      44.370  43.610  42.470  1.00  0.00           O
ATOM   1149  N   ASP A  82      44.850  45.080  44.090  1.00  0.00           N
ATOM   1150  HN  ASP A  82      44.880  46.020  44.440  1.00  0.00           H
ATOM   1151  CA  ASP A  82      45.280  44.070  45.020  1.00  0.00           C
ATOM   1152  HA  ASP A  82      45.260  43.060  44.630  1.00  0.00           H
ATOM   1153  CB  ASP A  82      46.750  44.440  45.460  1.00  0.00           C
ATOM   1154  HB1 ASP A  82      46.830  45.400  46.010  1.00  0.00           H
ATOM   1155  HB2 ASP A  82      47.340  44.530  44.530  1.00  0.00           H
ATOM   1156  CG  ASP A  82      47.500  43.360  46.260  1.00  0.00           C
ATOM   1157  OD1 ASP A  82      46.850  42.310  46.530  1.00  0.00           O
ATOM   1158  OD2 ASP A  82      48.530  43.660  46.870  1.00  0.00           O
ATOM   1159  C   ASP A  82      44.220  44.140  46.050  1.00  0.00           C
ATOM   1160  O   ASP A  82      44.070  45.190  46.700  1.00  0.00           O
ATOM   1161  N   ILE A  83      43.500  43.010  46.270  1.00  0.00           N
ATOM   1162  HN  ILE A  83      43.620  42.180  45.740  1.00  0.00           H
ATOM   1163  CA  ILE A  83      42.330  42.980  47.210  1.00  0.00           C
ATOM   1164  HA  ILE A  83      41.940  43.960  47.430  1.00  0.00           H
ATOM   1165  CB  ILE A  83      41.150  42.290  46.520  1.00  0.00           C
ATOM   1166  HB  ILE A  83      41.500  41.250  46.360  1.00  0.00           H
ATOM   1167  CG2 ILE A  83      39.850  42.410  47.370  1.00  0.00           C
ATOM   1168 HG21 ILE A  83      39.780  43.480  47.650  1.00  0.00           H
ATOM   1169 HG22 ILE A  83      38.940  42.130  46.800  1.00  0.00           H
ATOM   1170 HG23 ILE A  83      39.900  41.840  48.320  1.00  0.00           H
ATOM   1171  CG1 ILE A  83      40.820  42.980  45.170  1.00  0.00           C
ATOM   1172 HG11 ILE A  83      39.870  42.570  44.770  1.00  0.00           H
ATOM   1173 HG12 ILE A  83      41.700  42.820  44.510  1.00  0.00           H
ATOM   1174  CD  ILE A  83      40.610  44.480  45.230  1.00  0.00           C
ATOM   1175  HD1 ILE A  83      41.490  45.040  45.620  1.00  0.00           H
ATOM   1176  HD2 ILE A  83      40.500  44.860  44.190  1.00  0.00           H
ATOM   1177  HD3 ILE A  83      39.760  44.820  45.860  1.00  0.00           H
ATOM   1178  C   ILE A  83      42.640  42.260  48.530  1.00  0.00           C
ATOM   1179  O   ILE A  83      42.880  41.060  48.630  1.00  0.00           O
ATOM   1180  N   GLY A  84      42.470  43.080  49.600  1.00  0.00           N
ATOM   1181  HN  GLY A  84      42.270  44.060  49.540  1.00  0.00           H
ATOM   1182  CA  GLY A  84      43.130  42.760  50.860  1.00  0.00           C
ATOM   1183  HA1 GLY A  84      42.950  43.500  51.630  1.00  0.00           H
ATOM   1184  HA2 GLY A  84      42.820  41.750  51.080  1.00  0.00           H
ATOM   1185  C   GLY A  84      44.630  42.730  50.820  1.00  0.00           C
ATOM   1186  O   GLY A  84      45.280  41.720  50.980  1.00  0.00           O
ATOM   1187  N   CYS A  85      45.180  43.860  50.500  1.00  0.00           N
ATOM   1188  HN  CYS A  85      44.540  44.630  50.470  1.00  0.00           H
ATOM   1189  CA  CYS A  85      46.610  44.120  50.120  1.00  0.00           C
ATOM   1190  HA  CYS A  85      46.840  43.530  49.240  1.00  0.00           H
ATOM   1191  CB  CYS A  85      46.950  45.550  49.510  1.00  0.00           C
ATOM   1192  HB1 CYS A  85      46.380  45.810  48.590  1.00  0.00           H
ATOM   1193  HB2 CYS A  85      47.970  45.510  49.090  1.00  0.00           H
ATOM   1194  SG  CYS A  85      46.970  46.970  50.610  1.00  0.00           S
ATOM   1195  HG1 CYS A  85      47.840  46.610  51.550  1.00  0.00           H
ATOM   1196  C   CYS A  85      47.610  43.710  51.200  1.00  0.00           C
ATOM   1197  O   CYS A  85      48.780  43.420  50.890  1.00  0.00           O
ATOM   1198  N   GLY A  86      47.230  43.640  52.540  1.00  0.00           N
ATOM   1199  HN  GLY A  86      46.320  43.860  52.870  1.00  0.00           H
ATOM   1200  CA  GLY A  86      48.170  43.190  53.480  1.00  0.00           C
ATOM   1201  HA1 GLY A  86      47.610  42.960  54.370  1.00  0.00           H
ATOM   1202  HA2 GLY A  86      48.710  42.340  53.100  1.00  0.00           H
ATOM   1203  C   GLY A  86      49.180  44.190  53.850  1.00  0.00           C
ATOM   1204  O   GLY A  86      48.900  45.350  53.800  1.00  0.00           O
ATOM   1205  N   TYR A  87      50.450  43.800  54.130  1.00  0.00           N
ATOM   1206  HN  TYR A  87      50.750  42.850  54.100  1.00  0.00           H
ATOM   1207  CA  TYR A  87      51.560  44.730  54.460  1.00  0.00           C
ATOM   1208  HA  TYR A  87      51.100  45.570  54.970  1.00  0.00           H
ATOM   1209  CB  TYR A  87      52.470  43.920  55.430  1.00  0.00           C
ATOM   1210  HB1 TYR A  87      53.520  44.300  55.430  1.00  0.00           H
ATOM   1211  HB2 TYR A  87      52.530  42.850  55.150  1.00  0.00           H
ATOM   1212  CG  TYR A  87      51.900  44.070  56.850  1.00  0.00           C
ATOM   1213  CD1 TYR A  87      52.080  45.270  57.530  1.00  0.00           C
ATOM   1214  HD1 TYR A  87      52.540  46.080  56.990  1.00  0.00           H
ATOM   1215  CE1 TYR A  87      51.600  45.470  58.850  1.00  0.00           C
ATOM   1216  HE1 TYR A  87      51.760  46.400  59.390  1.00  0.00           H
ATOM   1217  CZ  TYR A  87      51.070  44.360  59.540  1.00  0.00           C
ATOM   1218  OH  TYR A  87      50.670  44.480  60.920  1.00  0.00           O
ATOM   1219  HH  TYR A  87      50.450  43.610  61.270  1.00  0.00           H
ATOM   1220  CD2 TYR A  87      51.370  42.950  57.540  1.00  0.00           C
ATOM   1221  HD2 TYR A  87      51.220  42.010  57.040  1.00  0.00           H
ATOM   1222  CE2 TYR A  87      51.010  43.120  58.860  1.00  0.00           C
ATOM   1223  HE2 TYR A  87      50.520  42.300  59.360  1.00  0.00           H
ATOM   1224  C   TYR A  87      52.340  45.260  53.290  1.00  0.00           C
ATOM   1225  O   TYR A  87      53.460  45.870  53.370  1.00  0.00           O
ATOM   1226  N   GLY A  88      51.830  45.090  52.050  1.00  0.00           N
ATOM   1227  HN  GLY A  88      51.060  44.460  52.000  1.00  0.00           H
ATOM   1228  CA  GLY A  88      52.320  45.910  50.860  1.00  0.00           C
ATOM   1229  HA1 GLY A  88      51.430  46.010  50.250  1.00  0.00           H
ATOM   1230  HA2 GLY A  88      52.720  46.870  51.150  1.00  0.00           H
ATOM   1231  C   GLY A  88      53.250  45.340  50.000  1.00  0.00           C
ATOM   1232  O   GLY A  88      53.810  45.920  49.080  1.00  0.00           O
ATOM   1233  N   GLY A  89      53.530  44.060  50.300  1.00  0.00           N
ATOM   1234  HN  GLY A  89      53.060  43.670  51.090  1.00  0.00           H
ATOM   1235  CA  GLY A  89      54.610  43.290  49.580  1.00  0.00           C
ATOM   1236  HA1 GLY A  89      55.620  43.620  49.730  1.00  0.00           H
ATOM   1237  HA2 GLY A  89      54.530  42.320  50.040  1.00  0.00           H
ATOM   1238  C   GLY A  89      54.410  43.150  48.110  1.00  0.00           C
ATOM   1239  O   GLY A  89      55.320  43.360  47.350  1.00  0.00           O
ATOM   1240  N   LEU A  90      53.210  42.890  47.590  1.00  0.00           N
ATOM   1241  HN  LEU A  90      52.390  42.900  48.160  1.00  0.00           H
ATOM   1242  CA  LEU A  90      53.020  42.750  46.170  1.00  0.00           C
ATOM   1243  HA  LEU A  90      53.850  42.330  45.620  1.00  0.00           H
ATOM   1244  CB  LEU A  90      51.700  42.020  45.920  1.00  0.00           C
ATOM   1245  HB1 LEU A  90      50.900  42.710  46.260  1.00  0.00           H
ATOM   1246  HB2 LEU A  90      51.680  41.100  46.550  1.00  0.00           H
ATOM   1247  CG  LEU A  90      51.370  41.650  44.470  1.00  0.00           C
ATOM   1248  HG  LEU A  90      51.610  42.490  43.790  1.00  0.00           H
ATOM   1249  CD1 LEU A  90      52.250  40.580  43.890  1.00  0.00           C
ATOM   1250 HD11 LEU A  90      53.310  40.930  43.860  1.00  0.00           H
ATOM   1251 HD12 LEU A  90      52.250  39.730  44.610  1.00  0.00           H
ATOM   1252 HD13 LEU A  90      51.930  40.260  42.870  1.00  0.00           H
ATOM   1253  CD2 LEU A  90      49.890  41.410  44.250  1.00  0.00           C
ATOM   1254 HD21 LEU A  90      49.520  40.750  45.060  1.00  0.00           H
ATOM   1255 HD22 LEU A  90      49.290  42.350  44.310  1.00  0.00           H
ATOM   1256 HD23 LEU A  90      49.660  40.780  43.360  1.00  0.00           H
ATOM   1257  C   LEU A  90      53.050  44.070  45.370  1.00  0.00           C
ATOM   1258  O   LEU A  90      53.720  44.190  44.310  1.00  0.00           O
ATOM   1259  N   LEU A  91      52.520  45.210  45.930  1.00  0.00           N
ATOM   1260  HN  LEU A  91      51.960  44.980  46.720  1.00  0.00           H
ATOM   1261  CA  LEU A  91      52.470  46.580  45.310  1.00  0.00           C
ATOM   1262  HA  LEU A  91      51.850  46.510  44.430  1.00  0.00           H
ATOM   1263  CB  LEU A  91      51.900  47.610  46.380  1.00  0.00           C
ATOM   1264  HB1 LEU A  91      52.160  48.630  46.020  1.00  0.00           H
ATOM   1265  HB2 LEU A  91      52.450  47.400  47.320  1.00  0.00           H
ATOM   1266  CG  LEU A  91      50.340  47.430  46.480  1.00  0.00           C
ATOM   1267  HG  LEU A  91      50.050  46.400  46.180  1.00  0.00           H
ATOM   1268  CD1 LEU A  91      49.880  47.780  47.840  1.00  0.00           C
ATOM   1269 HD11 LEU A  91      48.780  47.670  47.920  1.00  0.00           H
ATOM   1270 HD12 LEU A  91      50.310  47.010  48.520  1.00  0.00           H
ATOM   1271 HD13 LEU A  91      50.140  48.820  48.120  1.00  0.00           H
ATOM   1272  CD2 LEU A  91      49.540  48.250  45.440  1.00  0.00           C
ATOM   1273 HD21 LEU A  91      49.590  49.350  45.640  1.00  0.00           H
ATOM   1274 HD22 LEU A  91      50.010  48.150  44.440  1.00  0.00           H
ATOM   1275 HD23 LEU A  91      48.480  47.950  45.500  1.00  0.00           H
ATOM   1276  C   LEU A  91      53.890  46.940  44.910  1.00  0.00           C
ATOM   1277  O   LEU A  91      54.180  47.360  43.820  1.00  0.00           O
ATOM   1278  N   VAL A  92      54.880  46.750  45.850  1.00  0.00           N
ATOM   1279  HN  VAL A  92      54.620  46.540  46.780  1.00  0.00           H
ATOM   1280  CA  VAL A  92      56.260  47.130  45.750  1.00  0.00           C
ATOM   1281  HA  VAL A  92      56.340  48.140  45.360  1.00  0.00           H
ATOM   1282  CB  VAL A  92      56.870  47.120  47.150  1.00  0.00           C
ATOM   1283  HB  VAL A  92      56.650  46.150  47.660  1.00  0.00           H
ATOM   1284  CG1 VAL A  92      58.420  47.210  47.200  1.00  0.00           C
ATOM   1285 HG11 VAL A  92      58.660  48.220  46.820  1.00  0.00           H
ATOM   1286 HG12 VAL A  92      58.800  47.080  48.240  1.00  0.00           H
ATOM   1287 HG13 VAL A  92      58.770  46.290  46.670  1.00  0.00           H
ATOM   1288  CG2 VAL A  92      56.230  48.150  48.090  1.00  0.00           C
ATOM   1289 HG21 VAL A  92      56.230  49.110  47.540  1.00  0.00           H
ATOM   1290 HG22 VAL A  92      55.200  47.860  48.410  1.00  0.00           H
ATOM   1291 HG23 VAL A  92      56.940  48.300  48.930  1.00  0.00           H
ATOM   1292  C   VAL A  92      57.100  46.240  44.820  1.00  0.00           C
ATOM   1293  O   VAL A  92      58.020  46.640  44.070  1.00  0.00           O
ATOM   1294  N   GLU A  93      56.830  44.930  44.760  1.00  0.00           N
ATOM   1295  HN  GLU A  93      56.150  44.560  45.380  1.00  0.00           H
ATOM   1296  CA  GLU A  93      57.260  43.970  43.770  1.00  0.00           C
ATOM   1297  HA  GLU A  93      58.320  44.150  43.700  1.00  0.00           H
ATOM   1298  CB  GLU A  93      56.970  42.490  44.220  1.00  0.00           C
ATOM   1299  HB1 GLU A  93      57.210  41.730  43.450  1.00  0.00           H
ATOM   1300  HB2 GLU A  93      55.920  42.210  44.440  1.00  0.00           H
ATOM   1301  CG  GLU A  93      57.810  42.180  45.570  1.00  0.00           C
ATOM   1302  HG1 GLU A  93      57.670  41.120  45.880  1.00  0.00           H
ATOM   1303  HG2 GLU A  93      57.460  42.830  46.400  1.00  0.00           H
ATOM   1304  CD  GLU A  93      59.340  42.340  45.570  1.00  0.00           C
ATOM   1305  OE1 GLU A  93      60.030  42.520  46.580  1.00  0.00           O
ATOM   1306  OE2 GLU A  93      59.860  42.350  44.440  1.00  0.00           O
ATOM   1307  C   GLU A  93      56.870  44.150  42.330  1.00  0.00           C
ATOM   1308  O   GLU A  93      57.600  43.890  41.430  1.00  0.00           O
ATOM   1309  N   LEU A  94      55.580  44.580  42.110  1.00  0.00           N
ATOM   1310  HN  LEU A  94      55.020  44.650  42.940  1.00  0.00           H
ATOM   1311  CA  LEU A  94      55.120  44.810  40.770  1.00  0.00           C
ATOM   1312  HA  LEU A  94      55.560  44.080  40.110  1.00  0.00           H
ATOM   1313  CB  LEU A  94      53.640  44.470  40.590  1.00  0.00           C
ATOM   1314  HB1 LEU A  94      53.410  44.410  39.510  1.00  0.00           H
ATOM   1315  HB2 LEU A  94      52.960  45.210  41.060  1.00  0.00           H
ATOM   1316  CG  LEU A  94      53.170  43.080  41.090  1.00  0.00           C
ATOM   1317  HG  LEU A  94      53.340  42.960  42.180  1.00  0.00           H
ATOM   1318  CD1 LEU A  94      51.660  42.950  40.780  1.00  0.00           C
ATOM   1319 HD11 LEU A  94      51.290  42.020  41.270  1.00  0.00           H
ATOM   1320 HD12 LEU A  94      51.180  43.840  41.240  1.00  0.00           H
ATOM   1321 HD13 LEU A  94      51.500  42.950  39.680  1.00  0.00           H
ATOM   1322  CD2 LEU A  94      53.940  41.890  40.430  1.00  0.00           C
ATOM   1323 HD21 LEU A  94      55.030  42.140  40.450  1.00  0.00           H
ATOM   1324 HD22 LEU A  94      53.710  40.870  40.800  1.00  0.00           H
ATOM   1325 HD23 LEU A  94      53.550  41.830  39.390  1.00  0.00           H
ATOM   1326  C   LEU A  94      55.470  46.150  40.210  1.00  0.00           C
ATOM   1327  O   LEU A  94      55.530  46.300  38.970  1.00  0.00           O
ATOM   1328  N   SER A  95      55.640  47.220  41.090  1.00  0.00           N
ATOM   1329  HN  SER A  95      55.600  47.090  42.080  1.00  0.00           H
ATOM   1330  CA  SER A  95      55.890  48.570  40.740  1.00  0.00           C
ATOM   1331  HA  SER A  95      54.970  49.000  40.370  1.00  0.00           H
ATOM   1332  CB  SER A  95      56.130  49.350  41.990  1.00  0.00           C
ATOM   1333  HB1 SER A  95      56.860  48.790  42.610  1.00  0.00           H
ATOM   1334  HB2 SER A  95      55.160  49.280  42.530  1.00  0.00           H
ATOM   1335  OG  SER A  95      56.660  50.590  41.770  1.00  0.00           O
ATOM   1336  HG1 SER A  95      56.100  51.110  41.200  1.00  0.00           H
ATOM   1337  C   SER A  95      56.910  48.840  39.650  1.00  0.00           C
ATOM   1338  O   SER A  95      56.790  49.690  38.770  1.00  0.00           O
ATOM   1339  N   PRO A  96      58.040  48.190  39.640  1.00  0.00           N
ATOM   1340  CD  PRO A  96      58.660  47.380  40.730  1.00  0.00           C
ATOM   1341  HD1 PRO A  96      59.120  47.960  41.560  1.00  0.00           H
ATOM   1342  HD2 PRO A  96      57.950  46.650  41.170  1.00  0.00           H
ATOM   1343  CA  PRO A  96      59.060  48.490  38.630  1.00  0.00           C
ATOM   1344  HA  PRO A  96      59.000  49.510  38.270  1.00  0.00           H
ATOM   1345  CB  PRO A  96      60.350  47.980  39.270  1.00  0.00           C
ATOM   1346  HB1 PRO A  96      60.720  48.750  39.970  1.00  0.00           H
ATOM   1347  HB2 PRO A  96      61.110  47.660  38.540  1.00  0.00           H
ATOM   1348  CG  PRO A  96      59.890  46.730  40.050  1.00  0.00           C
ATOM   1349  HG1 PRO A  96      60.540  46.380  40.880  1.00  0.00           H
ATOM   1350  HG2 PRO A  96      59.620  45.860  39.400  1.00  0.00           H
ATOM   1351  C   PRO A  96      58.750  47.660  37.360  1.00  0.00           C
ATOM   1352  O   PRO A  96      59.060  48.120  36.280  1.00  0.00           O
ATOM   1353  N   LEU A  97      58.110  46.460  37.460  1.00  0.00           N
ATOM   1354  HN  LEU A  97      58.010  46.200  38.420  1.00  0.00           H
ATOM   1355  CA  LEU A  97      57.680  45.570  36.350  1.00  0.00           C
ATOM   1356  HA  LEU A  97      58.550  45.150  35.870  1.00  0.00           H
ATOM   1357  CB  LEU A  97      56.940  44.290  36.860  1.00  0.00           C
ATOM   1358  HB1 LEU A  97      56.590  43.600  36.060  1.00  0.00           H
ATOM   1359  HB2 LEU A  97      56.190  44.540  37.630  1.00  0.00           H
ATOM   1360  CG  LEU A  97      58.000  43.300  37.500  1.00  0.00           C
ATOM   1361  HG  LEU A  97      58.560  43.900  38.250  1.00  0.00           H
ATOM   1362  CD1 LEU A  97      57.300  42.210  38.250  1.00  0.00           C
ATOM   1363 HD11 LEU A  97      56.500  42.500  38.970  1.00  0.00           H
ATOM   1364 HD12 LEU A  97      56.930  41.460  37.520  1.00  0.00           H
ATOM   1365 HD13 LEU A  97      58.100  41.640  38.770  1.00  0.00           H
ATOM   1366  CD2 LEU A  97      59.090  42.790  36.560  1.00  0.00           C
ATOM   1367 HD21 LEU A  97      58.600  42.320  35.680  1.00  0.00           H
ATOM   1368 HD22 LEU A  97      59.750  43.660  36.350  1.00  0.00           H
ATOM   1369 HD23 LEU A  97      59.760  42.000  36.970  1.00  0.00           H
ATOM   1370  C   LEU A  97      56.770  46.280  35.340  1.00  0.00           C
ATOM   1371  O   LEU A  97      56.910  46.170  34.140  1.00  0.00           O
ATOM   1372  N   PHE A  98      55.810  47.090  35.850  1.00  0.00           N
ATOM   1373  HN  PHE A  98      55.710  47.270  36.830  1.00  0.00           H
ATOM   1374  CA  PHE A  98      54.790  47.720  35.010  1.00  0.00           C
ATOM   1375  HA  PHE A  98      55.060  47.670  33.960  1.00  0.00           H
ATOM   1376  CB  PHE A  98      53.450  47.030  35.250  1.00  0.00           C
ATOM   1377  HB1 PHE A  98      52.670  47.590  34.690  1.00  0.00           H
ATOM   1378  HB2 PHE A  98      53.140  47.200  36.310  1.00  0.00           H
ATOM   1379  CG  PHE A  98      53.520  45.570  35.120  1.00  0.00           C
ATOM   1380  CD1 PHE A  98      53.340  45.040  33.830  1.00  0.00           C
ATOM   1381  HD1 PHE A  98      53.160  45.770  33.050  1.00  0.00           H
ATOM   1382  CE1 PHE A  98      53.290  43.640  33.670  1.00  0.00           C
ATOM   1383  HE1 PHE A  98      52.920  43.210  32.750  1.00  0.00           H
ATOM   1384  CZ  PHE A  98      53.410  42.770  34.750  1.00  0.00           C
ATOM   1385  HZ  PHE A  98      53.400  41.710  34.540  1.00  0.00           H
ATOM   1386  CD2 PHE A  98      53.640  44.710  36.220  1.00  0.00           C
ATOM   1387  HD2 PHE A  98      53.680  45.110  37.220  1.00  0.00           H
ATOM   1388  CE2 PHE A  98      53.490  43.360  36.030  1.00  0.00           C
ATOM   1389  HE2 PHE A  98      53.600  42.760  36.920  1.00  0.00           H
ATOM   1390  C   PHE A  98      54.830  49.190  35.420  1.00  0.00           C
ATOM   1391  O   PHE A  98      53.940  49.610  36.180  1.00  0.00           O
ATOM   1392  N   PRO A  99      55.730  50.010  34.920  1.00  0.00           N
ATOM   1393  CD  PRO A  99      56.710  49.660  33.830  1.00  0.00           C
ATOM   1394  HD1 PRO A  99      57.440  48.910  34.210  1.00  0.00           H
ATOM   1395  HD2 PRO A  99      56.190  49.270  32.920  1.00  0.00           H
ATOM   1396  CA  PRO A  99      56.100  51.300  35.560  1.00  0.00           C
ATOM   1397  HA  PRO A  99      56.190  51.140  36.620  1.00  0.00           H
ATOM   1398  CB  PRO A  99      57.460  51.690  34.890  1.00  0.00           C
ATOM   1399  HB1 PRO A  99      58.240  51.080  35.400  1.00  0.00           H
ATOM   1400  HB2 PRO A  99      57.560  52.780  35.050  1.00  0.00           H
ATOM   1401  CG  PRO A  99      57.370  50.940  33.550  1.00  0.00           C
ATOM   1402  HG1 PRO A  99      58.240  50.970  32.870  1.00  0.00           H
ATOM   1403  HG2 PRO A  99      56.660  51.540  32.930  1.00  0.00           H
ATOM   1404  C   PRO A  99      54.970  52.280  35.290  1.00  0.00           C
ATOM   1405  O   PRO A  99      54.760  53.160  36.090  1.00  0.00           O
ATOM   1406  N   ASP A 100      54.370  52.180  34.110  1.00  0.00           N
ATOM   1407  HN  ASP A 100      54.590  51.450  33.470  1.00  0.00           H
ATOM   1408  CA  ASP A 100      53.400  53.060  33.600  1.00  0.00           C
ATOM   1409  HA  ASP A 100      53.460  54.040  34.040  1.00  0.00           H
ATOM   1410  CB  ASP A 100      53.720  53.150  32.070  1.00  0.00           C
ATOM   1411  HB1 ASP A 100      52.900  53.720  31.590  1.00  0.00           H
ATOM   1412  HB2 ASP A 100      53.800  52.150  31.580  1.00  0.00           H
ATOM   1413  CG  ASP A 100      54.970  53.940  31.730  1.00  0.00           C
ATOM   1414  OD1 ASP A 100      55.110  55.120  32.150  1.00  0.00           O
ATOM   1415  OD2 ASP A 100      55.710  53.430  30.880  1.00  0.00           O
ATOM   1416  C   ASP A 100      51.970  52.650  33.830  1.00  0.00           C
ATOM   1417  O   ASP A 100      51.030  53.190  33.190  1.00  0.00           O
ATOM   1418  N   THR A 101      51.770  51.700  34.770  1.00  0.00           N
ATOM   1419  HN  THR A 101      52.540  51.450  35.340  1.00  0.00           H
ATOM   1420  CA  THR A 101      50.410  50.950  34.950  1.00  0.00           C
ATOM   1421  HA  THR A 101      49.620  51.260  34.290  1.00  0.00           H
ATOM   1422  CB  THR A 101      50.510  49.480  34.730  1.00  0.00           C
ATOM   1423  HB  THR A 101      51.240  49.060  35.460  1.00  0.00           H
ATOM   1424  OG1 THR A 101      50.790  49.090  33.370  1.00  0.00           O
ATOM   1425  HG1 THR A 101      50.130  49.550  32.840  1.00  0.00           H
ATOM   1426  CG2 THR A 101      49.190  48.750  35.050  1.00  0.00           C
ATOM   1427 HG21 THR A 101      48.900  48.890  36.120  1.00  0.00           H
ATOM   1428 HG22 THR A 101      48.310  49.130  34.480  1.00  0.00           H
ATOM   1429 HG23 THR A 101      49.330  47.670  34.850  1.00  0.00           H
ATOM   1430  C   THR A 101      50.040  51.130  36.420  1.00  0.00           C
ATOM   1431  O   THR A 101      50.930  51.120  37.260  1.00  0.00           O
ATOM   1432  N   LEU A 102      48.780  51.550  36.800  1.00  0.00           N
ATOM   1433  HN  LEU A 102      48.050  51.720  36.140  1.00  0.00           H
ATOM   1434  CA  LEU A 102      48.430  51.990  38.150  1.00  0.00           C
ATOM   1435  HA  LEU A 102      49.350  52.200  38.670  1.00  0.00           H
ATOM   1436  CB  LEU A 102      47.520  53.230  38.150  1.00  0.00           C
ATOM   1437  HB1 LEU A 102      47.290  53.530  39.190  1.00  0.00           H
ATOM   1438  HB2 LEU A 102      46.530  52.940  37.740  1.00  0.00           H
ATOM   1439  CG  LEU A 102      48.000  54.430  37.400  1.00  0.00           C
ATOM   1440  HG  LEU A 102      48.030  54.290  36.300  1.00  0.00           H
ATOM   1441  CD1 LEU A 102      47.150  55.650  37.620  1.00  0.00           C
ATOM   1442 HD11 LEU A 102      46.140  55.640  37.150  1.00  0.00           H
ATOM   1443 HD12 LEU A 102      47.060  55.850  38.710  1.00  0.00           H
ATOM   1444 HD13 LEU A 102      47.620  56.570  37.210  1.00  0.00           H
ATOM   1445  CD2 LEU A 102      49.380  54.800  37.800  1.00  0.00           C
ATOM   1446 HD21 LEU A 102      49.530  55.150  38.850  1.00  0.00           H
ATOM   1447 HD22 LEU A 102      50.150  54.010  37.690  1.00  0.00           H
ATOM   1448 HD23 LEU A 102      49.680  55.670  37.170  1.00  0.00           H
ATOM   1449  C   LEU A 102      47.840  50.830  38.900  1.00  0.00           C
ATOM   1450  O   LEU A 102      46.870  50.200  38.490  1.00  0.00           O
ATOM   1451  N   ILE A 103      48.440  50.460  40.120  1.00  0.00           N
ATOM   1452  HN  ILE A 103      49.200  51.050  40.390  1.00  0.00           H
ATOM   1453  CA  ILE A 103      48.020  49.400  40.960  1.00  0.00           C
ATOM   1454  HA  ILE A 103      47.180  48.940  40.480  1.00  0.00           H
ATOM   1455  CB  ILE A 103      49.160  48.600  41.540  1.00  0.00           C
ATOM   1456  HB  ILE A 103      49.660  49.200  42.330  1.00  0.00           H
ATOM   1457  CG2 ILE A 103      48.560  47.280  42.170  1.00  0.00           C
ATOM   1458 HG21 ILE A 103      49.320  46.500  42.390  1.00  0.00           H
ATOM   1459 HG22 ILE A 103      47.930  47.580  43.030  1.00  0.00           H
ATOM   1460 HG23 ILE A 103      47.950  46.820  41.360  1.00  0.00           H
ATOM   1461  CG1 ILE A 103      50.150  48.200  40.430  1.00  0.00           C
ATOM   1462 HG11 ILE A 103      50.690  49.140  40.210  1.00  0.00           H
ATOM   1463 HG12 ILE A 103      49.670  47.940  39.450  1.00  0.00           H
ATOM   1464  CD  ILE A 103      51.200  47.130  40.780  1.00  0.00           C
ATOM   1465  HD1 ILE A 103      50.750  46.110  40.820  1.00  0.00           H
ATOM   1466  HD2 ILE A 103      52.050  47.240  40.070  1.00  0.00           H
ATOM   1467  HD3 ILE A 103      51.640  47.320  41.780  1.00  0.00           H
ATOM   1468  C   ILE A 103      47.430  50.160  42.190  1.00  0.00           C
ATOM   1469  O   ILE A 103      47.970  51.020  42.870  1.00  0.00           O
ATOM   1470  N   LEU A 104      46.270  49.600  42.640  1.00  0.00           N
ATOM   1471  HN  LEU A 104      45.650  49.060  42.080  1.00  0.00           H
ATOM   1472  CA  LEU A 104      45.560  50.190  43.830  1.00  0.00           C
ATOM   1473  HA  LEU A 104      46.210  50.910  44.320  1.00  0.00           H
ATOM   1474  CB  LEU A 104      44.150  50.720  43.600  1.00  0.00           C
ATOM   1475  HB1 LEU A 104      43.510  49.950  43.110  1.00  0.00           H
ATOM   1476  HB2 LEU A 104      44.390  51.420  42.770  1.00  0.00           H
ATOM   1477  CG  LEU A 104      43.520  51.500  44.720  1.00  0.00           C
ATOM   1478  HG  LEU A 104      43.630  50.990  45.700  1.00  0.00           H
ATOM   1479  CD1 LEU A 104      44.360  52.830  44.930  1.00  0.00           C
ATOM   1480 HD11 LEU A 104      45.410  52.570  45.170  1.00  0.00           H
ATOM   1481 HD12 LEU A 104      44.230  53.420  44.000  1.00  0.00           H
ATOM   1482 HD13 LEU A 104      43.960  53.390  45.800  1.00  0.00           H
ATOM   1483  CD2 LEU A 104      42.060  51.750  44.350  1.00  0.00           C
ATOM   1484 HD21 LEU A 104      41.480  52.370  45.060  1.00  0.00           H
ATOM   1485 HD22 LEU A 104      42.050  52.150  43.310  1.00  0.00           H
ATOM   1486 HD23 LEU A 104      41.390  50.890  44.110  1.00  0.00           H
ATOM   1487  C   LEU A 104      45.470  49.080  44.760  1.00  0.00           C
ATOM   1488  O   LEU A 104      44.950  48.050  44.400  1.00  0.00           O
ATOM   1489  N   GLY A 105      46.080  49.230  45.960  1.00  0.00           N
ATOM   1490  HN  GLY A 105      46.480  50.120  46.200  1.00  0.00           H
ATOM   1491  CA  GLY A 105      45.770  48.380  47.160  1.00  0.00           C
ATOM   1492  HA1 GLY A 105      45.830  47.340  46.870  1.00  0.00           H
ATOM   1493  HA2 GLY A 105      46.540  48.680  47.860  1.00  0.00           H
ATOM   1494  C   GLY A 105      44.450  48.790  47.730  1.00  0.00           C
ATOM   1495  O   GLY A 105      44.200  49.970  47.940  1.00  0.00           O
ATOM   1496  N   LEU A 106      43.650  47.790  48.030  1.00  0.00           N
ATOM   1497  HN  LEU A 106      43.980  46.880  47.820  1.00  0.00           H
ATOM   1498  CA  LEU A 106      42.420  47.830  48.680  1.00  0.00           C
ATOM   1499  HA  LEU A 106      42.270  48.850  48.990  1.00  0.00           H
ATOM   1500  CB  LEU A 106      41.260  47.400  47.670  1.00  0.00           C
ATOM   1501  HB1 LEU A 106      40.310  47.160  48.180  1.00  0.00           H
ATOM   1502  HB2 LEU A 106      41.660  46.530  47.110  1.00  0.00           H
ATOM   1503  CG  LEU A 106      40.890  48.490  46.640  1.00  0.00           C
ATOM   1504  HG  LEU A 106      41.720  48.650  45.920  1.00  0.00           H
ATOM   1505  CD1 LEU A 106      39.800  47.960  45.680  1.00  0.00           C
ATOM   1506 HD11 LEU A 106      39.550  48.600  44.810  1.00  0.00           H
ATOM   1507 HD12 LEU A 106      39.970  46.900  45.390  1.00  0.00           H
ATOM   1508 HD13 LEU A 106      38.880  47.830  46.300  1.00  0.00           H
ATOM   1509  CD2 LEU A 106      40.460  49.910  47.150  1.00  0.00           C
ATOM   1510 HD21 LEU A 106      39.380  49.900  47.420  1.00  0.00           H
ATOM   1511 HD22 LEU A 106      41.020  50.090  48.090  1.00  0.00           H
ATOM   1512 HD23 LEU A 106      40.560  50.650  46.330  1.00  0.00           H
ATOM   1513  C   LEU A 106      42.460  47.010  50.040  1.00  0.00           C
ATOM   1514  O   LEU A 106      42.680  45.760  50.140  1.00  0.00           O
ATOM   1515  N   GLU A 107      42.190  47.620  51.120  1.00  0.00           N
ATOM   1516  HN  GLU A 107      42.010  48.590  51.240  1.00  0.00           H
ATOM   1517  CA  GLU A 107      42.360  46.920  52.450  1.00  0.00           C
ATOM   1518  HA  GLU A 107      42.250  45.850  52.320  1.00  0.00           H
ATOM   1519  CB  GLU A 107      43.770  47.210  52.830  1.00  0.00           C
ATOM   1520  HB1 GLU A 107      43.950  48.300  52.760  1.00  0.00           H
ATOM   1521  HB2 GLU A 107      44.450  46.790  52.050  1.00  0.00           H
ATOM   1522  CG  GLU A 107      44.300  46.640  54.150  1.00  0.00           C
ATOM   1523  HG1 GLU A 107      43.820  47.190  54.990  1.00  0.00           H
ATOM   1524  HG2 GLU A 107      45.410  46.680  54.120  1.00  0.00           H
ATOM   1525  CD  GLU A 107      44.030  45.190  54.410  1.00  0.00           C
ATOM   1526  OE1 GLU A 107      43.190  44.910  55.300  1.00  0.00           O
ATOM   1527  OE2 GLU A 107      44.760  44.350  53.790  1.00  0.00           O
ATOM   1528  C   GLU A 107      41.300  47.440  53.430  1.00  0.00           C
ATOM   1529  O   GLU A 107      40.810  48.570  53.260  1.00  0.00           O
ATOM   1530  N   ILE A 108      40.860  46.590  54.420  1.00  0.00           N
ATOM   1531  HN  ILE A 108      41.410  45.800  54.720  1.00  0.00           H
ATOM   1532  CA  ILE A 108      39.830  47.090  55.280  1.00  0.00           C
ATOM   1533  HA  ILE A 108      39.390  47.990  54.900  1.00  0.00           H
ATOM   1534  CB  ILE A 108      38.810  45.950  55.470  1.00  0.00           C
ATOM   1535  HB  ILE A 108      38.520  45.680  54.430  1.00  0.00           H
ATOM   1536  CG2 ILE A 108      39.340  44.870  56.380  1.00  0.00           C
ATOM   1537 HG21 ILE A 108      39.180  45.270  57.410  1.00  0.00           H
ATOM   1538 HG22 ILE A 108      38.750  43.950  56.240  1.00  0.00           H
ATOM   1539 HG23 ILE A 108      40.430  44.660  56.380  1.00  0.00           H
ATOM   1540  CG1 ILE A 108      37.490  46.510  56.040  1.00  0.00           C
ATOM   1541 HG11 ILE A 108      37.160  47.370  55.430  1.00  0.00           H
ATOM   1542 HG12 ILE A 108      37.520  46.690  57.140  1.00  0.00           H
ATOM   1543  CD  ILE A 108      36.360  45.470  55.870  1.00  0.00           C
ATOM   1544  HD1 ILE A 108      35.380  45.860  56.210  1.00  0.00           H
ATOM   1545  HD2 ILE A 108      36.280  45.130  54.810  1.00  0.00           H
ATOM   1546  HD3 ILE A 108      36.640  44.650  56.560  1.00  0.00           H
ATOM   1547  C   ILE A 108      40.510  47.480  56.650  1.00  0.00           C
ATOM   1548  O   ILE A 108      39.900  48.210  57.420  1.00  0.00           O
ATOM   1549  N   ARG A 109      41.760  47.060  57.070  1.00  0.00           N
ATOM   1550  HN  ARG A 109      42.400  46.580  56.480  1.00  0.00           H
ATOM   1551  CA  ARG A 109      42.290  47.340  58.430  1.00  0.00           C
ATOM   1552  HA  ARG A 109      41.460  47.220  59.120  1.00  0.00           H
ATOM   1553  CB  ARG A 109      43.240  46.170  58.710  1.00  0.00           C
ATOM   1554  HB1 ARG A 109      43.820  46.300  59.640  1.00  0.00           H
ATOM   1555  HB2 ARG A 109      43.900  46.060  57.820  1.00  0.00           H
ATOM   1556  CG  ARG A 109      42.420  44.900  59.010  1.00  0.00           C
ATOM   1557  HG1 ARG A 109      42.000  44.570  58.030  1.00  0.00           H
ATOM   1558  HG2 ARG A 109      41.520  45.120  59.630  1.00  0.00           H
ATOM   1559  CD  ARG A 109      43.190  43.740  59.530  1.00  0.00           C
ATOM   1560  HD1 ARG A 109      42.490  42.890  59.660  1.00  0.00           H
ATOM   1561  HD2 ARG A 109      43.700  43.960  60.490  1.00  0.00           H
ATOM   1562  NE  ARG A 109      44.270  43.300  58.540  1.00  0.00           N
ATOM   1563  HE  ARG A 109      44.180  43.600  57.590  1.00  0.00           H
ATOM   1564  CZ  ARG A 109      45.100  42.270  58.790  1.00  0.00           C
ATOM   1565  NH1 ARG A 109      45.420  41.820  59.990  1.00  0.00           N
ATOM   1566 HH11 ARG A 109      44.810  41.980  60.770  1.00  0.00           H
ATOM   1567 HH12 ARG A 109      46.260  41.270  59.980  1.00  0.00           H
ATOM   1568  NH2 ARG A 109      45.790  41.830  57.810  1.00  0.00           N
ATOM   1569 HH21 ARG A 109      45.800  42.420  56.990  1.00  0.00           H
ATOM   1570 HH22 ARG A 109      46.460  41.130  58.040  1.00  0.00           H
ATOM   1571  C   ARG A 109      42.890  48.670  58.530  1.00  0.00           C
ATOM   1572  O   ARG A 109      43.670  49.090  57.680  1.00  0.00           O
ATOM   1573  N   VAL A 110      42.570  49.320  59.570  1.00  0.00           N
ATOM   1574  HN  VAL A 110      42.010  48.890  60.270  1.00  0.00           H
ATOM   1575  CA  VAL A 110      42.940  50.750  59.780  1.00  0.00           C
ATOM   1576  HA  VAL A 110      42.570  51.470  59.060  1.00  0.00           H
ATOM   1577  CB  VAL A 110      42.270  51.200  61.060  1.00  0.00           C
ATOM   1578  HB  VAL A 110      42.440  50.380  61.790  1.00  0.00           H
ATOM   1579  CG1 VAL A 110      42.810  52.520  61.610  1.00  0.00           C
ATOM   1580 HG11 VAL A 110      43.860  52.310  61.890  1.00  0.00           H
ATOM   1581 HG12 VAL A 110      42.780  53.310  60.840  1.00  0.00           H
ATOM   1582 HG13 VAL A 110      42.290  52.870  62.530  1.00  0.00           H
ATOM   1583  CG2 VAL A 110      40.760  51.270  60.870  1.00  0.00           C
ATOM   1584 HG21 VAL A 110      40.360  50.430  60.260  1.00  0.00           H
ATOM   1585 HG22 VAL A 110      40.220  51.180  61.830  1.00  0.00           H
ATOM   1586 HG23 VAL A 110      40.430  52.200  60.360  1.00  0.00           H
ATOM   1587  C   VAL A 110      44.400  50.970  59.910  1.00  0.00           C
ATOM   1588  O   VAL A 110      45.020  51.860  59.320  1.00  0.00           O
ATOM   1589  N   LYS A 111      45.130  50.070  60.590  1.00  0.00           N
ATOM   1590  HN  LYS A 111      44.800  49.240  61.030  1.00  0.00           H
ATOM   1591  CA  LYS A 111      46.570  50.240  60.840  1.00  0.00           C
ATOM   1592  HA  LYS A 111      46.780  51.270  61.080  1.00  0.00           H
ATOM   1593  CB  LYS A 111      46.910  49.480  62.180  1.00  0.00           C
ATOM   1594  HB1 LYS A 111      48.010  49.490  62.320  1.00  0.00           H
ATOM   1595  HB2 LYS A 111      46.630  48.410  62.160  1.00  0.00           H
ATOM   1596  CG  LYS A 111      46.230  50.100  63.440  1.00  0.00           C
ATOM   1597  HG1 LYS A 111      45.160  50.290  63.230  1.00  0.00           H
ATOM   1598  HG2 LYS A 111      46.840  51.020  63.540  1.00  0.00           H
ATOM   1599  CD  LYS A 111      46.360  49.380  64.780  1.00  0.00           C
ATOM   1600  HD1 LYS A 111      45.990  48.350  64.590  1.00  0.00           H
ATOM   1601  HD2 LYS A 111      47.450  49.250  64.970  1.00  0.00           H
ATOM   1602  CE  LYS A 111      45.670  50.000  65.850  1.00  0.00           C
ATOM   1603  HE1 LYS A 111      44.610  49.660  65.820  1.00  0.00           H
ATOM   1604  HE2 LYS A 111      45.730  51.110  65.820  1.00  0.00           H
ATOM   1605  NZ  LYS A 111      46.190  49.450  67.130  1.00  0.00           N
ATOM   1606  HZ1 LYS A 111      46.070  50.090  67.930  1.00  0.00           H
ATOM   1607  HZ2 LYS A 111      45.780  48.510  67.290  1.00  0.00           H
ATOM   1608  HZ3 LYS A 111      47.220  49.310  67.100  1.00  0.00           H
ATOM   1609  C   LYS A 111      47.380  49.780  59.700  1.00  0.00           C
ATOM   1610  O   LYS A 111      48.390  50.310  59.370  1.00  0.00           O
ATOM   1611  N   VAL A 112      46.890  48.730  59.030  1.00  0.00           N
ATOM   1612  HN  VAL A 112      46.020  48.360  59.330  1.00  0.00           H
ATOM   1613  CA  VAL A 112      47.730  47.980  58.040  1.00  0.00           C
ATOM   1614  HA  VAL A 112      48.770  48.080  58.320  1.00  0.00           H
ATOM   1615  CB  VAL A 112      47.180  46.540  57.800  1.00  0.00           C
ATOM   1616  HB  VAL A 112      46.140  46.550  57.400  1.00  0.00           H
ATOM   1617  CG1 VAL A 112      48.060  45.810  56.760  1.00  0.00           C
ATOM   1618 HG11 VAL A 112      49.160  45.940  56.810  1.00  0.00           H
ATOM   1619 HG12 VAL A 112      47.870  44.720  56.850  1.00  0.00           H
ATOM   1620 HG13 VAL A 112      47.810  46.090  55.710  1.00  0.00           H
ATOM   1621  CG2 VAL A 112      47.090  45.750  59.100  1.00  0.00           C
ATOM   1622 HG21 VAL A 112      46.500  46.160  59.940  1.00  0.00           H
ATOM   1623 HG22 VAL A 112      46.670  44.800  58.720  1.00  0.00           H
ATOM   1624 HG23 VAL A 112      48.110  45.560  59.510  1.00  0.00           H
ATOM   1625  C   VAL A 112      47.640  48.760  56.770  1.00  0.00           C
ATOM   1626  O   VAL A 112      48.660  49.060  56.140  1.00  0.00           O
ATOM   1627  N   SER A 113      46.450  49.400  56.430  1.00  0.00           N
ATOM   1628  HN  SER A 113      45.610  49.370  56.970  1.00  0.00           H
ATOM   1629  CA  SER A 113      46.430  50.400  55.400  1.00  0.00           C
ATOM   1630  HA  SER A 113      46.900  49.980  54.520  1.00  0.00           H
ATOM   1631  CB  SER A 113      44.980  50.880  55.040  1.00  0.00           C
ATOM   1632  HB1 SER A 113      44.370  50.110  54.520  1.00  0.00           H
ATOM   1633  HB2 SER A 113      45.090  51.720  54.310  1.00  0.00           H
ATOM   1634  OG  SER A 113      44.270  51.270  56.200  1.00  0.00           O
ATOM   1635  HG1 SER A 113      43.840  50.490  56.550  1.00  0.00           H
ATOM   1636  C   SER A 113      47.180  51.690  55.700  1.00  0.00           C
ATOM   1637  O   SER A 113      47.670  52.270  54.770  1.00  0.00           O
ATOM   1638  N   ASP A 114      47.290  52.290  56.910  1.00  0.00           N
ATOM   1639  HN  ASP A 114      46.800  51.760  57.600  1.00  0.00           H
ATOM   1640  CA  ASP A 114      48.080  53.410  57.310  1.00  0.00           C
ATOM   1641  HA  ASP A 114      47.860  54.220  56.640  1.00  0.00           H
ATOM   1642  CB  ASP A 114      47.840  53.800  58.870  1.00  0.00           C
ATOM   1643  HB1 ASP A 114      48.430  53.030  59.420  1.00  0.00           H
ATOM   1644  HB2 ASP A 114      46.780  53.650  59.180  1.00  0.00           H
ATOM   1645  CG  ASP A 114      48.200  55.130  59.200  1.00  0.00           C
ATOM   1646  OD1 ASP A 114      48.730  55.860  58.290  1.00  0.00           O
ATOM   1647  OD2 ASP A 114      48.020  55.520  60.370  1.00  0.00           O
ATOM   1648  C   ASP A 114      49.530  53.090  57.020  1.00  0.00           C
ATOM   1649  O   ASP A 114      50.240  53.840  56.400  1.00  0.00           O
ATOM   1650  N   TYR A 115      49.930  51.850  57.360  1.00  0.00           N
ATOM   1651  HN  TYR A 115      49.370  51.140  57.760  1.00  0.00           H
ATOM   1652  CA  TYR A 115      51.300  51.410  57.190  1.00  0.00           C
ATOM   1653  HA  TYR A 115      51.920  52.140  57.690  1.00  0.00           H
ATOM   1654  CB  TYR A 115      51.480  50.070  57.850  1.00  0.00           C
ATOM   1655  HB1 TYR A 115      50.730  49.300  57.570  1.00  0.00           H
ATOM   1656  HB2 TYR A 115      51.350  50.090  58.960  1.00  0.00           H
ATOM   1657  CG  TYR A 115      52.770  49.360  57.520  1.00  0.00           C
ATOM   1658  CD1 TYR A 115      52.850  48.640  56.320  1.00  0.00           C
ATOM   1659  HD1 TYR A 115      51.990  48.410  55.700  1.00  0.00           H
ATOM   1660  CE1 TYR A 115      54.030  48.060  55.870  1.00  0.00           C
ATOM   1661  HE1 TYR A 115      54.070  47.580  54.900  1.00  0.00           H
ATOM   1662  CZ  TYR A 115      55.190  48.240  56.580  1.00  0.00           C
ATOM   1663  OH  TYR A 115      56.340  47.660  56.100  1.00  0.00           O
ATOM   1664  HH  TYR A 115      57.080  48.010  56.600  1.00  0.00           H
ATOM   1665  CD2 TYR A 115      53.980  49.450  58.270  1.00  0.00           C
ATOM   1666  HD2 TYR A 115      53.910  50.060  59.150  1.00  0.00           H
ATOM   1667  CE2 TYR A 115      55.180  48.930  57.790  1.00  0.00           C
ATOM   1668  HE2 TYR A 115      56.080  49.070  58.380  1.00  0.00           H
ATOM   1669  C   TYR A 115      51.750  51.350  55.750  1.00  0.00           C
ATOM   1670  O   TYR A 115      52.790  51.930  55.350  1.00  0.00           O
ATOM   1671  N   VAL A 116      50.970  50.760  54.830  1.00  0.00           N
ATOM   1672  HN  VAL A 116      50.170  50.250  55.130  1.00  0.00           H
ATOM   1673  CA  VAL A 116      51.230  50.790  53.390  1.00  0.00           C
ATOM   1674  HA  VAL A 116      52.230  50.450  53.140  1.00  0.00           H
ATOM   1675  CB  VAL A 116      50.280  49.840  52.660  1.00  0.00           C
ATOM   1676  HB  VAL A 116      49.200  49.980  52.850  1.00  0.00           H
ATOM   1677  CG1 VAL A 116      50.570  49.740  51.150  1.00  0.00           C
ATOM   1678 HG11 VAL A 116      51.600  49.400  50.910  1.00  0.00           H
ATOM   1679 HG12 VAL A 116      49.920  48.980  50.680  1.00  0.00           H
ATOM   1680 HG13 VAL A 116      50.340  50.630  50.530  1.00  0.00           H
ATOM   1681  CG2 VAL A 116      50.440  48.360  53.170  1.00  0.00           C
ATOM   1682 HG21 VAL A 116      51.480  47.970  53.150  1.00  0.00           H
ATOM   1683 HG22 VAL A 116      50.080  48.340  54.220  1.00  0.00           H
ATOM   1684 HG23 VAL A 116      49.770  47.640  52.650  1.00  0.00           H
ATOM   1685  C   VAL A 116      51.150  52.220  52.810  1.00  0.00           C
ATOM   1686  O   VAL A 116      51.920  52.610  51.950  1.00  0.00           O
ATOM   1687  N   GLN A 117      50.190  53.090  53.350  1.00  0.00           N
ATOM   1688  HN  GLN A 117      49.560  52.720  54.030  1.00  0.00           H
ATOM   1689  CA  GLN A 117      50.200  54.490  53.010  1.00  0.00           C
ATOM   1690  HA  GLN A 117      50.150  54.600  51.940  1.00  0.00           H
ATOM   1691  CB  GLN A 117      48.960  55.240  53.570  1.00  0.00           C
ATOM   1692  HB1 GLN A 117      49.110  56.320  53.360  1.00  0.00           H
ATOM   1693  HB2 GLN A 117      48.810  54.880  54.610  1.00  0.00           H
ATOM   1694  CG  GLN A 117      47.760  54.960  52.630  1.00  0.00           C
ATOM   1695  HG1 GLN A 117      47.610  53.860  52.570  1.00  0.00           H
ATOM   1696  HG2 GLN A 117      47.990  55.440  51.650  1.00  0.00           H
ATOM   1697  CD  GLN A 117      46.480  55.600  53.180  1.00  0.00           C
ATOM   1698  OE1 GLN A 117      46.500  56.510  54.000  1.00  0.00           O
ATOM   1699  NE2 GLN A 117      45.280  55.060  52.760  1.00  0.00           N
ATOM   1700 HE21 GLN A 117      45.360  54.180  52.290  1.00  0.00           H
ATOM   1701 HE22 GLN A 117      44.470  55.320  53.280  1.00  0.00           H
ATOM   1702  C   GLN A 117      51.530  55.210  53.360  1.00  0.00           C
ATOM   1703  O   GLN A 117      52.070  55.990  52.550  1.00  0.00           O
ATOM   1704  N   ASP A 118      52.070  54.930  54.570  1.00  0.00           N
ATOM   1705  HN  ASP A 118      51.620  54.360  55.250  1.00  0.00           H
ATOM   1706  CA  ASP A 118      53.370  55.520  54.890  1.00  0.00           C
ATOM   1707  HA  ASP A 118      53.220  56.520  54.520  1.00  0.00           H
ATOM   1708  CB  ASP A 118      53.530  55.430  56.380  1.00  0.00           C
ATOM   1709  HB1 ASP A 118      54.540  55.060  56.640  1.00  0.00           H
ATOM   1710  HB2 ASP A 118      52.850  54.700  56.880  1.00  0.00           H
ATOM   1711  CG  ASP A 118      53.470  56.830  57.020  1.00  0.00           C
ATOM   1712  OD1 ASP A 118      53.880  57.790  56.370  1.00  0.00           O
ATOM   1713  OD2 ASP A 118      53.150  56.940  58.240  1.00  0.00           O
ATOM   1714  C   ASP A 118      54.580  54.880  54.250  1.00  0.00           C
ATOM   1715  O   ASP A 118      55.610  55.470  54.010  1.00  0.00           O
ATOM   1716  N   ARG A 119      54.570  53.540  54.060  1.00  0.00           N
ATOM   1717  HN  ARG A 119      53.740  53.060  54.340  1.00  0.00           H
ATOM   1718  CA  ARG A 119      55.540  52.790  53.350  1.00  0.00           C
ATOM   1719  HA  ARG A 119      56.490  52.970  53.830  1.00  0.00           H
ATOM   1720  CB  ARG A 119      55.380  51.190  53.410  1.00  0.00           C
ATOM   1721  HB1 ARG A 119      54.300  50.930  53.320  1.00  0.00           H
ATOM   1722  HB2 ARG A 119      55.670  50.840  54.420  1.00  0.00           H
ATOM   1723  CG  ARG A 119      56.140  50.310  52.360  1.00  0.00           C
ATOM   1724  HG1 ARG A 119      57.210  50.630  52.260  1.00  0.00           H
ATOM   1725  HG2 ARG A 119      55.720  50.340  51.340  1.00  0.00           H
ATOM   1726  CD  ARG A 119      56.160  48.850  52.790  1.00  0.00           C
ATOM   1727  HD1 ARG A 119      55.140  48.420  52.840  1.00  0.00           H
ATOM   1728  HD2 ARG A 119      56.570  48.790  53.830  1.00  0.00           H
ATOM   1729  NE  ARG A 119      57.050  48.070  51.830  1.00  0.00           N
ATOM   1730  HE  ARG A 119      57.800  48.490  51.310  1.00  0.00           H
ATOM   1731  CZ  ARG A 119      56.970  46.770  51.590  1.00  0.00           C
ATOM   1732  NH1 ARG A 119      55.980  46.020  52.010  1.00  0.00           N
ATOM   1733 HH11 ARG A 119      55.220  46.470  52.480  1.00  0.00           H
ATOM   1734 HH12 ARG A 119      56.030  45.030  51.900  1.00  0.00           H
ATOM   1735  NH2 ARG A 119      57.880  46.130  50.910  1.00  0.00           N
ATOM   1736 HH21 ARG A 119      58.690  46.640  50.600  1.00  0.00           H
ATOM   1737 HH22 ARG A 119      57.850  45.130  50.900  1.00  0.00           H
ATOM   1738  C   ARG A 119      55.790  53.240  51.900  1.00  0.00           C
ATOM   1739  O   ARG A 119      56.900  53.550  51.470  1.00  0.00           O
ATOM   1740  N   ILE A 120      54.720  53.300  51.100  1.00  0.00           N
ATOM   1741  HN  ILE A 120      53.820  53.100  51.490  1.00  0.00           H
ATOM   1742  CA  ILE A 120      54.720  54.000  49.860  1.00  0.00           C
ATOM   1743  HA  ILE A 120      55.530  53.410  49.450  1.00  0.00           H
ATOM   1744  CB  ILE A 120      53.250  53.840  49.150  1.00  0.00           C
ATOM   1745  HB  ILE A 120      52.480  54.180  49.880  1.00  0.00           H
ATOM   1746  CG2 ILE A 120      53.140  54.810  47.930  1.00  0.00           C
ATOM   1747 HG21 ILE A 120      53.990  54.570  47.250  1.00  0.00           H
ATOM   1748 HG22 ILE A 120      52.110  54.720  47.510  1.00  0.00           H
ATOM   1749 HG23 ILE A 120      53.180  55.910  48.060  1.00  0.00           H
ATOM   1750  CG1 ILE A 120      53.060  52.360  48.670  1.00  0.00           C
ATOM   1751 HG11 ILE A 120      53.100  51.620  49.500  1.00  0.00           H
ATOM   1752 HG12 ILE A 120      53.890  52.180  47.950  1.00  0.00           H
ATOM   1753  CD  ILE A 120      51.630  52.170  48.150  1.00  0.00           C
ATOM   1754  HD1 ILE A 120      51.420  51.080  48.250  1.00  0.00           H
ATOM   1755  HD2 ILE A 120      50.840  52.700  48.720  1.00  0.00           H
ATOM   1756  HD3 ILE A 120      51.500  52.560  47.110  1.00  0.00           H
ATOM   1757  C   ILE A 120      55.200  55.440  49.830  1.00  0.00           C
ATOM   1758  O   ILE A 120      56.020  55.850  49.020  1.00  0.00           O
ATOM   1759  N   ARG A 121      54.590  56.310  50.660  1.00  0.00           N
ATOM   1760  HN  ARG A 121      53.720  56.150  51.110  1.00  0.00           H
ATOM   1761  CA  ARG A 121      55.110  57.660  50.900  1.00  0.00           C
ATOM   1762  HA  ARG A 121      54.770  58.070  49.960  1.00  0.00           H
ATOM   1763  CB  ARG A 121      54.260  58.280  52.040  1.00  0.00           C
ATOM   1764  HB1 ARG A 121      54.510  57.800  53.010  1.00  0.00           H
ATOM   1765  HB2 ARG A 121      53.220  58.060  51.730  1.00  0.00           H
ATOM   1766  CG  ARG A 121      54.470  59.820  52.300  1.00  0.00           C
ATOM   1767  HG1 ARG A 121      54.340  60.410  51.370  1.00  0.00           H
ATOM   1768  HG2 ARG A 121      55.510  59.930  52.670  1.00  0.00           H
ATOM   1769  CD  ARG A 121      53.690  60.420  53.530  1.00  0.00           C
ATOM   1770  HD1 ARG A 121      53.890  61.480  53.770  1.00  0.00           H
ATOM   1771  HD2 ARG A 121      54.060  59.780  54.360  1.00  0.00           H
ATOM   1772  NE  ARG A 121      52.190  60.120  53.260  1.00  0.00           N
ATOM   1773  HE  ARG A 121      51.730  60.630  52.530  1.00  0.00           H
ATOM   1774  CZ  ARG A 121      51.380  60.030  54.330  1.00  0.00           C
ATOM   1775  NH1 ARG A 121      51.830  59.660  55.490  1.00  0.00           N
ATOM   1776 HH11 ARG A 121      52.680  59.130  55.510  1.00  0.00           H
ATOM   1777 HH12 ARG A 121      51.330  59.810  56.350  1.00  0.00           H
ATOM   1778  NH2 ARG A 121      50.160  60.410  54.120  1.00  0.00           N
ATOM   1779 HH21 ARG A 121      49.930  60.760  53.220  1.00  0.00           H
ATOM   1780 HH22 ARG A 121      49.480  60.120  54.800  1.00  0.00           H
ATOM   1781  C   ARG A 121      56.620  57.700  51.150  1.00  0.00           C
ATOM   1782  O   ARG A 121      57.310  58.340  50.350  1.00  0.00           O
ATOM   1783  N   ALA A 122      57.140  56.940  52.140  1.00  0.00           N
ATOM   1784  HN  ALA A 122      56.550  56.470  52.780  1.00  0.00           H
ATOM   1785  CA  ALA A 122      58.570  56.760  52.290  1.00  0.00           C
ATOM   1786  HA  ALA A 122      59.090  57.660  52.590  1.00  0.00           H
ATOM   1787  CB  ALA A 122      58.870  55.760  53.500  1.00  0.00           C
ATOM   1788  HB1 ALA A 122      58.590  56.230  54.470  1.00  0.00           H
ATOM   1789  HB2 ALA A 122      58.390  54.760  53.480  1.00  0.00           H
ATOM   1790  HB3 ALA A 122      59.970  55.620  53.540  1.00  0.00           H
ATOM   1791  C   ALA A 122      59.410  56.360  51.100  1.00  0.00           C
ATOM   1792  O   ALA A 122      60.510  56.910  50.800  1.00  0.00           O
ATOM   1793  N   LEU A 123      58.920  55.340  50.350  1.00  0.00           N
ATOM   1794  HN  LEU A 123      58.050  54.940  50.650  1.00  0.00           H
ATOM   1795  CA  LEU A 123      59.520  54.890  49.160  1.00  0.00           C
ATOM   1796  HA  LEU A 123      60.570  54.810  49.390  1.00  0.00           H
ATOM   1797  CB  LEU A 123      58.790  53.680  48.670  1.00  0.00           C
ATOM   1798  HB1 LEU A 123      59.020  53.510  47.600  1.00  0.00           H
ATOM   1799  HB2 LEU A 123      57.680  53.810  48.750  1.00  0.00           H
ATOM   1800  CG  LEU A 123      59.050  52.330  49.430  1.00  0.00           C
ATOM   1801  HG  LEU A 123      58.930  52.490  50.520  1.00  0.00           H
ATOM   1802  CD1 LEU A 123      58.080  51.260  48.970  1.00  0.00           C
ATOM   1803 HD11 LEU A 123      58.250  50.310  49.530  1.00  0.00           H
ATOM   1804 HD12 LEU A 123      57.010  51.470  49.190  1.00  0.00           H
ATOM   1805 HD13 LEU A 123      58.180  51.050  47.880  1.00  0.00           H
ATOM   1806  CD2 LEU A 123      60.460  51.860  49.190  1.00  0.00           C
ATOM   1807 HD21 LEU A 123      60.620  50.810  49.520  1.00  0.00           H
ATOM   1808 HD22 LEU A 123      60.740  51.710  48.120  1.00  0.00           H
ATOM   1809 HD23 LEU A 123      61.140  52.530  49.770  1.00  0.00           H
ATOM   1810  C   LEU A 123      59.580  56.060  48.140  1.00  0.00           C
ATOM   1811  O   LEU A 123      60.600  56.260  47.480  1.00  0.00           O
ATOM   1812  N   ARG A 124      58.500  56.890  47.970  1.00  0.00           N
ATOM   1813  HN  ARG A 124      57.610  56.700  48.380  1.00  0.00           H
ATOM   1814  CA  ARG A 124      58.420  57.920  46.990  1.00  0.00           C
ATOM   1815  HA  ARG A 124      58.620  57.560  45.990  1.00  0.00           H
ATOM   1816  CB  ARG A 124      56.990  58.390  47.080  1.00  0.00           C
ATOM   1817  HB1 ARG A 124      56.820  59.400  46.670  1.00  0.00           H
ATOM   1818  HB2 ARG A 124      56.790  58.450  48.170  1.00  0.00           H
ATOM   1819  CG  ARG A 124      56.040  57.400  46.310  1.00  0.00           C
ATOM   1820  HG1 ARG A 124      56.140  56.380  46.720  1.00  0.00           H
ATOM   1821  HG2 ARG A 124      56.460  57.410  45.280  1.00  0.00           H
ATOM   1822  CD  ARG A 124      54.590  57.990  46.370  1.00  0.00           C
ATOM   1823  HD1 ARG A 124      54.630  59.070  46.110  1.00  0.00           H
ATOM   1824  HD2 ARG A 124      54.350  57.880  47.450  1.00  0.00           H
ATOM   1825  NE  ARG A 124      53.620  57.140  45.570  1.00  0.00           N
ATOM   1826  HE  ARG A 124      53.970  56.300  45.150  1.00  0.00           H
ATOM   1827  CZ  ARG A 124      52.340  57.460  45.460  1.00  0.00           C
ATOM   1828  NH1 ARG A 124      51.790  58.330  46.330  1.00  0.00           N
ATOM   1829 HH11 ARG A 124      52.340  58.910  46.930  1.00  0.00           H
ATOM   1830 HH12 ARG A 124      50.800  58.510  46.290  1.00  0.00           H
ATOM   1831  NH2 ARG A 124      51.530  56.740  44.790  1.00  0.00           N
ATOM   1832 HH21 ARG A 124      51.680  55.750  44.770  1.00  0.00           H
ATOM   1833 HH22 ARG A 124      50.590  57.070  44.770  1.00  0.00           H
ATOM   1834  C   ARG A 124      59.360  59.080  47.370  1.00  0.00           C
ATOM   1835  O   ARG A 124      59.760  59.900  46.510  1.00  0.00           O
ATOM   1836  N   ALA A 125      59.650  59.180  48.640  1.00  0.00           N
ATOM   1837  HN  ALA A 125      59.260  58.450  49.190  1.00  0.00           H
ATOM   1838  CA  ALA A 125      60.290  60.290  49.350  1.00  0.00           C
ATOM   1839  HA  ALA A 125      60.180  61.240  48.850  1.00  0.00           H
ATOM   1840  CB  ALA A 125      59.670  60.490  50.750  1.00  0.00           C
ATOM   1841  HB1 ALA A 125      60.060  61.400  51.250  1.00  0.00           H
ATOM   1842  HB2 ALA A 125      58.560  60.540  50.680  1.00  0.00           H
ATOM   1843  HB3 ALA A 125      59.870  59.680  51.480  1.00  0.00           H
ATOM   1844  C   ALA A 125      61.790  60.070  49.460  1.00  0.00           C
ATOM   1845  O   ALA A 125      62.580  60.940  49.780  1.00  0.00           O
ATOM   1846  N   ALA A 126      62.210  58.790  49.170  1.00  0.00           N
ATOM   1847  HN  ALA A 126      61.580  58.050  48.980  1.00  0.00           H
ATOM   1848  CA  ALA A 126      63.620  58.450  49.060  1.00  0.00           C
ATOM   1849  HA  ALA A 126      64.140  58.950  49.860  1.00  0.00           H
ATOM   1850  CB  ALA A 126      63.620  56.950  49.130  1.00  0.00           C
ATOM   1851  HB1 ALA A 126      64.670  56.590  49.170  1.00  0.00           H
ATOM   1852  HB2 ALA A 126      63.180  56.490  50.040  1.00  0.00           H
ATOM   1853  HB3 ALA A 126      63.190  56.520  48.210  1.00  0.00           H
ATOM   1854  C   ALA A 126      64.290  58.810  47.740  1.00  0.00           C
ATOM   1855  O   ALA A 126      63.640  58.950  46.680  1.00  0.00           O
ATOM   1856  N   PRO A 127      65.700  59.040  47.770  1.00  0.00           N
ATOM   1857  CD  PRO A 127      66.520  59.150  49.020  1.00  0.00           C
ATOM   1858  HD1 PRO A 127      66.280  60.040  49.630  1.00  0.00           H
ATOM   1859  HD2 PRO A 127      66.380  58.240  49.650  1.00  0.00           H
ATOM   1860  CA  PRO A 127      66.390  59.620  46.660  1.00  0.00           C
ATOM   1861  HA  PRO A 127      65.840  60.470  46.290  1.00  0.00           H
ATOM   1862  CB  PRO A 127      67.720  60.070  47.250  1.00  0.00           C
ATOM   1863  HB1 PRO A 127      67.690  61.150  47.520  1.00  0.00           H
ATOM   1864  HB2 PRO A 127      68.590  59.910  46.590  1.00  0.00           H
ATOM   1865  CG  PRO A 127      67.970  59.180  48.460  1.00  0.00           C
ATOM   1866  HG1 PRO A 127      68.700  59.440  49.250  1.00  0.00           H
ATOM   1867  HG2 PRO A 127      68.290  58.180  48.090  1.00  0.00           H
ATOM   1868  C   PRO A 127      66.560  58.710  45.430  1.00  0.00           C
ATOM   1869  O   PRO A 127      67.450  59.050  44.700  1.00  0.00           O
ATOM   1870  N   ALA A 128      65.830  57.630  45.280  1.00  0.00           N
ATOM   1871  HN  ALA A 128      65.080  57.390  45.890  1.00  0.00           H
ATOM   1872  CA  ALA A 128      66.090  56.600  44.300  1.00  0.00           C
ATOM   1873  HA  ALA A 128      66.890  56.860  43.620  1.00  0.00           H
ATOM   1874  CB  ALA A 128      66.470  55.390  45.060  1.00  0.00           C
ATOM   1875  HB1 ALA A 128      66.670  54.510  44.410  1.00  0.00           H
ATOM   1876  HB2 ALA A 128      67.480  55.550  45.500  1.00  0.00           H
ATOM   1877  HB3 ALA A 128      65.730  55.110  45.830  1.00  0.00           H
ATOM   1878  C   ALA A 128      64.860  56.360  43.360  1.00  0.00           C
ATOM   1879  O   ALA A 128      64.870  55.380  42.630  1.00  0.00           O
ATOM   1880  N   GLY A 129      63.820  57.210  43.400  1.00  0.00           N
ATOM   1881  HN  GLY A 129      63.990  58.030  43.950  1.00  0.00           H
ATOM   1882  CA  GLY A 129      62.650  57.140  42.500  1.00  0.00           C
ATOM   1883  HA1 GLY A 129      62.000  57.940  42.830  1.00  0.00           H
ATOM   1884  HA2 GLY A 129      63.090  57.380  41.540  1.00  0.00           H
ATOM   1885  C   GLY A 129      61.630  55.940  42.510  1.00  0.00           C
ATOM   1886  O   GLY A 129      61.680  55.100  43.400  1.00  0.00           O
ATOM   1887  N   GLY A 130      60.680  55.830  41.450  1.00  0.00           N
ATOM   1888  HN  GLY A 130      60.890  56.450  40.700  1.00  0.00           H
ATOM   1889  CA  GLY A 130      59.510  54.970  41.310  1.00  0.00           C
ATOM   1890  HA1 GLY A 130      58.860  55.390  40.560  1.00  0.00           H
ATOM   1891  HA2 GLY A 130      59.880  54.000  41.050  1.00  0.00           H
ATOM   1892  C   GLY A 130      58.660  54.960  42.520  1.00  0.00           C
ATOM   1893  O   GLY A 130      58.730  55.840  43.360  1.00  0.00           O
ATOM   1894  N   PHE A 131      57.770  54.000  42.540  1.00  0.00           N
ATOM   1895  HN  PHE A 131      57.800  53.320  41.810  1.00  0.00           H
ATOM   1896  CA  PHE A 131      56.710  53.790  43.510  1.00  0.00           C
ATOM   1897  HA  PHE A 131      56.290  52.860  43.180  1.00  0.00           H
ATOM   1898  CB  PHE A 131      57.300  53.690  44.920  1.00  0.00           C
ATOM   1899  HB1 PHE A 131      56.450  53.460  45.600  1.00  0.00           H
ATOM   1900  HB2 PHE A 131      57.720  54.590  45.410  1.00  0.00           H
ATOM   1901  CG  PHE A 131      58.280  52.510  44.950  1.00  0.00           C
ATOM   1902  CD1 PHE A 131      57.940  51.170  44.690  1.00  0.00           C
ATOM   1903  HD1 PHE A 131      56.890  51.010  44.530  1.00  0.00           H
ATOM   1904  CE1 PHE A 131      58.890  50.130  44.710  1.00  0.00           C
ATOM   1905  HE1 PHE A 131      58.490  49.130  44.720  1.00  0.00           H
ATOM   1906  CZ  PHE A 131      60.200  50.430  44.820  1.00  0.00           C
ATOM   1907  HZ  PHE A 131      61.050  49.780  44.650  1.00  0.00           H
ATOM   1908  CD2 PHE A 131      59.640  52.800  45.130  1.00  0.00           C
ATOM   1909  HD2 PHE A 131      59.930  53.840  45.130  1.00  0.00           H
ATOM   1910  CE2 PHE A 131      60.620  51.780  45.070  1.00  0.00           C
ATOM   1911  HE2 PHE A 131      61.670  51.940  45.220  1.00  0.00           H
ATOM   1912  C   PHE A 131      55.610  54.890  43.340  1.00  0.00           C
ATOM   1913  O   PHE A 131      54.610  55.000  44.120  1.00  0.00           O
ATOM   1914  N   GLN A 132      55.680  55.670  42.220  1.00  0.00           N
ATOM   1915  HN  GLN A 132      56.370  55.480  41.530  1.00  0.00           H
ATOM   1916  CA  GLN A 132      54.660  56.680  41.920  1.00  0.00           C
ATOM   1917  HA  GLN A 132      54.340  57.190  42.820  1.00  0.00           H
ATOM   1918  CB  GLN A 132      55.190  57.720  40.910  1.00  0.00           C
ATOM   1919  HB1 GLN A 132      54.300  58.250  40.520  1.00  0.00           H
ATOM   1920  HB2 GLN A 132      55.580  57.230  39.990  1.00  0.00           H
ATOM   1921  CG  GLN A 132      56.270  58.650  41.530  1.00  0.00           C
ATOM   1922  HG1 GLN A 132      56.770  59.210  40.710  1.00  0.00           H
ATOM   1923  HG2 GLN A 132      57.110  58.010  41.870  1.00  0.00           H
ATOM   1924  CD  GLN A 132      55.730  59.630  42.630  1.00  0.00           C
ATOM   1925  OE1 GLN A 132      54.570  59.900  42.750  1.00  0.00           O
ATOM   1926  NE2 GLN A 132      56.720  60.290  43.330  1.00  0.00           N
ATOM   1927 HE21 GLN A 132      57.700  60.170  43.180  1.00  0.00           H
ATOM   1928 HE22 GLN A 132      56.350  60.920  44.010  1.00  0.00           H
ATOM   1929  C   GLN A 132      53.320  56.050  41.440  1.00  0.00           C
ATOM   1930  O   GLN A 132      52.330  56.740  41.490  1.00  0.00           O
ATOM   1931  N   ASN A 133      53.370  54.830  41.000  1.00  0.00           N
ATOM   1932  HN  ASN A 133      54.250  54.370  41.070  1.00  0.00           H
ATOM   1933  CA  ASN A 133      52.380  54.070  40.390  1.00  0.00           C
ATOM   1934  HA  ASN A 133      51.630  54.730  39.980  1.00  0.00           H
ATOM   1935  CB  ASN A 133      52.960  53.380  39.170  1.00  0.00           C
ATOM   1936  HB1 ASN A 133      53.340  54.280  38.650  1.00  0.00           H
ATOM   1937  HB2 ASN A 133      52.200  52.880  38.530  1.00  0.00           H
ATOM   1938  CG  ASN A 133      54.050  52.430  39.600  1.00  0.00           C
ATOM   1939  OD1 ASN A 133      54.730  52.530  40.660  1.00  0.00           O
ATOM   1940  ND2 ASN A 133      54.450  51.510  38.700  1.00  0.00           N
ATOM   1941 HD21 ASN A 133      53.990  51.500  37.810  1.00  0.00           H
ATOM   1942 HD22 ASN A 133      55.260  50.970  38.910  1.00  0.00           H
ATOM   1943  C   ASN A 133      51.530  53.110  41.190  1.00  0.00           C
ATOM   1944  O   ASN A 133      50.670  52.470  40.650  1.00  0.00           O
ATOM   1945  N   ILE A 134      51.720  52.980  42.520  1.00  0.00           N
ATOM   1946  HN  ILE A 134      52.440  53.510  42.960  1.00  0.00           H
ATOM   1947  CA  ILE A 134      51.090  52.100  43.380  1.00  0.00           C
ATOM   1948  HA  ILE A 134      50.380  51.500  42.830  1.00  0.00           H
ATOM   1949  CB  ILE A 134      52.060  51.070  43.960  1.00  0.00           C
ATOM   1950  HB  ILE A 134      51.500  50.480  44.710  1.00  0.00           H
ATOM   1951  CG2 ILE A 134      52.500  50.180  42.770  1.00  0.00           C
ATOM   1952 HG21 ILE A 134      51.660  49.500  42.510  1.00  0.00           H
ATOM   1953 HG22 ILE A 134      52.860  50.810  41.930  1.00  0.00           H
ATOM   1954 HG23 ILE A 134      53.260  49.480  43.190  1.00  0.00           H
ATOM   1955  CG1 ILE A 134      53.380  51.630  44.580  1.00  0.00           C
ATOM   1956 HG11 ILE A 134      53.060  52.470  45.230  1.00  0.00           H
ATOM   1957 HG12 ILE A 134      53.990  52.040  43.760  1.00  0.00           H
ATOM   1958  CD  ILE A 134      54.120  50.750  45.600  1.00  0.00           C
ATOM   1959  HD1 ILE A 134      54.390  49.810  45.060  1.00  0.00           H
ATOM   1960  HD2 ILE A 134      55.020  51.270  45.970  1.00  0.00           H
ATOM   1961  HD3 ILE A 134      53.330  50.600  46.370  1.00  0.00           H
ATOM   1962  C   ILE A 134      50.530  53.060  44.470  1.00  0.00           C
ATOM   1963  O   ILE A 134      51.090  54.110  44.810  1.00  0.00           O
ATOM   1964  N   ALA A 135      49.360  52.720  45.000  1.00  0.00           N
ATOM   1965  HN  ALA A 135      48.820  51.930  44.750  1.00  0.00           H
ATOM   1966  CA  ALA A 135      48.780  53.410  46.220  1.00  0.00           C
ATOM   1967  HA  ALA A 135      49.590  53.740  46.860  1.00  0.00           H
ATOM   1968  CB  ALA A 135      48.100  54.690  45.690  1.00  0.00           C
ATOM   1969  HB1 ALA A 135      48.710  55.400  45.090  1.00  0.00           H
ATOM   1970  HB2 ALA A 135      47.350  54.290  44.970  1.00  0.00           H
ATOM   1971  HB3 ALA A 135      47.490  55.320  46.370  1.00  0.00           H
ATOM   1972  C   ALA A 135      47.860  52.460  46.990  1.00  0.00           C
ATOM   1973  O   ALA A 135      47.430  51.420  46.450  1.00  0.00           O
ATOM   1974  N   CYS A 136      47.510  52.810  48.240  1.00  0.00           N
ATOM   1975  HN  CYS A 136      47.830  53.700  48.560  1.00  0.00           H
ATOM   1976  CA  CYS A 136      46.620  52.050  49.030  1.00  0.00           C
ATOM   1977  HA  CYS A 136      46.150  51.300  48.410  1.00  0.00           H
ATOM   1978  CB  CYS A 136      47.400  51.260  50.200  1.00  0.00           C
ATOM   1979  HB1 CYS A 136      47.850  52.080  50.790  1.00  0.00           H
ATOM   1980  HB2 CYS A 136      48.170  50.600  49.740  1.00  0.00           H
ATOM   1981  SG  CYS A 136      46.450  50.310  51.420  1.00  0.00           S
ATOM   1982  HG1 CYS A 136      46.320  49.370  50.490  1.00  0.00           H
ATOM   1983  C   CYS A 136      45.440  52.810  49.650  1.00  0.00           C
ATOM   1984  O   CYS A 136      45.640  53.870  50.250  1.00  0.00           O
ATOM   1985  N   LEU A 137      44.200  52.300  49.570  1.00  0.00           N
ATOM   1986  HN  LEU A 137      44.030  51.430  49.130  1.00  0.00           H
ATOM   1987  CA  LEU A 137      43.100  52.890  50.230  1.00  0.00           C
ATOM   1988  HA  LEU A 137      43.440  53.750  50.790  1.00  0.00           H
ATOM   1989  CB  LEU A 137      41.930  53.270  49.270  1.00  0.00           C
ATOM   1990  HB1 LEU A 137      40.980  53.550  49.790  1.00  0.00           H
ATOM   1991  HB2 LEU A 137      41.770  52.370  48.640  1.00  0.00           H
ATOM   1992  CG  LEU A 137      42.210  54.380  48.260  1.00  0.00           C
ATOM   1993  HG  LEU A 137      43.090  54.180  47.610  1.00  0.00           H
ATOM   1994  CD1 LEU A 137      40.960  54.770  47.420  1.00  0.00           C
ATOM   1995 HD11 LEU A 137      40.370  55.590  47.870  1.00  0.00           H
ATOM   1996 HD12 LEU A 137      41.170  55.090  46.380  1.00  0.00           H
ATOM   1997 HD13 LEU A 137      40.260  53.910  47.390  1.00  0.00           H
ATOM   1998  CD2 LEU A 137      42.720  55.590  49.030  1.00  0.00           C
ATOM   1999 HD21 LEU A 137      42.630  56.470  48.360  1.00  0.00           H
ATOM   2000 HD22 LEU A 137      42.100  55.910  49.900  1.00  0.00           H
ATOM   2001 HD23 LEU A 137      43.710  55.410  49.490  1.00  0.00           H
ATOM   2002  C   LEU A 137      42.510  51.880  51.230  1.00  0.00           C
ATOM   2003  O   LEU A 137      42.450  50.660  51.100  1.00  0.00           O
ATOM   2004  N   ARG A 138      42.120  52.440  52.350  1.00  0.00           N
ATOM   2005  HN  ARG A 138      42.100  53.430  52.500  1.00  0.00           H
ATOM   2006  CA  ARG A 138      41.230  51.800  53.260  1.00  0.00           C
ATOM   2007  HA  ARG A 138      41.430  50.740  53.350  1.00  0.00           H
ATOM   2008  CB  ARG A 138      41.280  52.300  54.720  1.00  0.00           C
ATOM   2009  HB1 ARG A 138      41.170  53.400  54.660  1.00  0.00           H
ATOM   2010  HB2 ARG A 138      42.310  52.040  55.060  1.00  0.00           H
ATOM   2011  CG  ARG A 138      40.140  51.690  55.570  1.00  0.00           C
ATOM   2012  HG1 ARG A 138      39.900  50.650  55.270  1.00  0.00           H
ATOM   2013  HG2 ARG A 138      39.220  52.260  55.350  1.00  0.00           H
ATOM   2014  CD  ARG A 138      40.440  51.640  57.060  1.00  0.00           C
ATOM   2015  HD1 ARG A 138      40.740  52.630  57.470  1.00  0.00           H
ATOM   2016  HD2 ARG A 138      41.350  51.020  57.170  1.00  0.00           H
ATOM   2017  NE  ARG A 138      39.220  51.040  57.630  1.00  0.00           N
ATOM   2018  HE  ARG A 138      39.260  50.040  57.600  1.00  0.00           H
ATOM   2019  CZ  ARG A 138      38.270  51.750  58.200  1.00  0.00           C
ATOM   2020  NH1 ARG A 138      38.290  53.100  58.130  1.00  0.00           N
ATOM   2021 HH11 ARG A 138      39.030  53.580  57.650  1.00  0.00           H
ATOM   2022 HH12 ARG A 138      37.380  53.500  58.160  1.00  0.00           H
ATOM   2023  NH2 ARG A 138      37.370  51.170  58.930  1.00  0.00           N
ATOM   2024 HH21 ARG A 138      37.460  50.180  59.040  1.00  0.00           H
ATOM   2025 HH22 ARG A 138      37.070  51.780  59.660  1.00  0.00           H
ATOM   2026  C   ARG A 138      39.790  51.840  52.610  1.00  0.00           C
ATOM   2027  O   ARG A 138      39.220  52.920  52.250  1.00  0.00           O
ATOM   2028  N   SER A 139      39.250  50.650  52.340  1.00  0.00           N
ATOM   2029  HN  SER A 139      39.630  49.780  52.660  1.00  0.00           H
ATOM   2030  CA  SER A 139      37.970  50.420  51.600  1.00  0.00           C
ATOM   2031  HA  SER A 139      37.250  51.110  52.030  1.00  0.00           H
ATOM   2032  CB  SER A 139      38.120  50.620  50.100  1.00  0.00           C
ATOM   2033  HB1 SER A 139      38.780  49.800  49.750  1.00  0.00           H
ATOM   2034  HB2 SER A 139      38.670  51.570  49.910  1.00  0.00           H
ATOM   2035  OG  SER A 139      36.830  50.710  49.450  1.00  0.00           O
ATOM   2036  HG1 SER A 139      36.440  51.540  49.750  1.00  0.00           H
ATOM   2037  C   SER A 139      37.510  48.940  51.790  1.00  0.00           C
ATOM   2038  O   SER A 139      38.290  48.090  52.150  1.00  0.00           O
ATOM   2039  N   ASN A 140      36.240  48.590  51.710  1.00  0.00           N
ATOM   2040  HN  ASN A 140      35.580  49.340  51.640  1.00  0.00           H
ATOM   2041  CA  ASN A 140      35.790  47.220  51.750  1.00  0.00           C
ATOM   2042  HA  ASN A 140      36.530  46.560  52.190  1.00  0.00           H
ATOM   2043  CB  ASN A 140      34.660  47.070  52.740  1.00  0.00           C
ATOM   2044  HB1 ASN A 140      33.950  47.900  52.570  1.00  0.00           H
ATOM   2045  HB2 ASN A 140      35.160  47.130  53.740  1.00  0.00           H
ATOM   2046  CG  ASN A 140      33.960  45.760  52.830  1.00  0.00           C
ATOM   2047  OD1 ASN A 140      34.410  44.810  52.130  1.00  0.00           O
ATOM   2048  ND2 ASN A 140      32.910  45.770  53.680  1.00  0.00           N
ATOM   2049 HD21 ASN A 140      32.750  46.590  54.220  1.00  0.00           H
ATOM   2050 HD22 ASN A 140      32.360  44.950  53.850  1.00  0.00           H
ATOM   2051  C   ASN A 140      35.400  46.810  50.280  1.00  0.00           C
ATOM   2052  O   ASN A 140      34.490  47.390  49.680  1.00  0.00           O
ATOM   2053  N   ALA A 141      36.060  45.760  49.750  1.00  0.00           N
ATOM   2054  HN  ALA A 141      36.680  45.310  50.380  1.00  0.00           H
ATOM   2055  CA  ALA A 141      35.910  45.300  48.420  1.00  0.00           C
ATOM   2056  HA  ALA A 141      35.890  46.150  47.760  1.00  0.00           H
ATOM   2057  CB  ALA A 141      37.170  44.540  47.950  1.00  0.00           C
ATOM   2058  HB1 ALA A 141      38.160  44.990  48.190  1.00  0.00           H
ATOM   2059  HB2 ALA A 141      37.200  43.530  48.410  1.00  0.00           H
ATOM   2060  HB3 ALA A 141      37.170  44.380  46.850  1.00  0.00           H
ATOM   2061  C   ALA A 141      34.590  44.510  48.310  1.00  0.00           C
ATOM   2062  O   ALA A 141      34.020  44.300  47.240  1.00  0.00           O
ATOM   2063  N   MET A 142      34.010  44.080  49.410  1.00  0.00           N
ATOM   2064  HN  MET A 142      34.380  44.330  50.310  1.00  0.00           H
ATOM   2065  CA  MET A 142      32.830  43.240  49.470  1.00  0.00           C
ATOM   2066  HA  MET A 142      32.770  42.630  48.580  1.00  0.00           H
ATOM   2067  CB  MET A 142      32.930  42.180  50.590  1.00  0.00           C
ATOM   2068  HB1 MET A 142      32.070  41.510  50.810  1.00  0.00           H
ATOM   2069  HB2 MET A 142      32.960  42.620  51.610  1.00  0.00           H
ATOM   2070  CG  MET A 142      34.200  41.400  50.580  1.00  0.00           C
ATOM   2071  HG1 MET A 142      35.000  42.160  50.720  1.00  0.00           H
ATOM   2072  HG2 MET A 142      34.320  40.950  49.570  1.00  0.00           H
ATOM   2073  SD  MET A 142      34.510  39.920  51.680  1.00  0.00           S
ATOM   2074  CE  MET A 142      32.970  38.990  51.330  1.00  0.00           C
ATOM   2075  HE1 MET A 142      32.870  38.720  50.260  1.00  0.00           H
ATOM   2076  HE2 MET A 142      32.810  38.090  51.960  1.00  0.00           H
ATOM   2077  HE3 MET A 142      32.150  39.620  51.740  1.00  0.00           H
ATOM   2078  C   MET A 142      31.540  43.990  49.360  1.00  0.00           C
ATOM   2079  O   MET A 142      30.450  43.420  49.350  1.00  0.00           O
ATOM   2080  N   LYS A 143      31.670  45.310  49.260  1.00  0.00           N
ATOM   2081  HN  LYS A 143      32.450  45.810  49.650  1.00  0.00           H
ATOM   2082  CA  LYS A 143      30.570  46.190  48.970  1.00  0.00           C
ATOM   2083  HA  LYS A 143      29.710  45.620  48.660  1.00  0.00           H
ATOM   2084  CB  LYS A 143      29.990  46.800  50.300  1.00  0.00           C
ATOM   2085  HB1 LYS A 143      29.160  47.460  49.990  1.00  0.00           H
ATOM   2086  HB2 LYS A 143      30.880  47.350  50.690  1.00  0.00           H
ATOM   2087  CG  LYS A 143      29.630  45.890  51.450  1.00  0.00           C
ATOM   2088  HG1 LYS A 143      30.500  45.260  51.760  1.00  0.00           H
ATOM   2089  HG2 LYS A 143      28.900  45.180  51.010  1.00  0.00           H
ATOM   2090  CD  LYS A 143      29.030  46.570  52.740  1.00  0.00           C
ATOM   2091  HD1 LYS A 143      29.790  47.230  53.220  1.00  0.00           H
ATOM   2092  HD2 LYS A 143      28.170  47.210  52.470  1.00  0.00           H
ATOM   2093  CE  LYS A 143      28.430  45.500  53.620  1.00  0.00           C
ATOM   2094  HE1 LYS A 143      29.190  44.940  54.210  1.00  0.00           H
ATOM   2095  HE2 LYS A 143      27.900  44.770  52.970  1.00  0.00           H
ATOM   2096  NZ  LYS A 143      27.440  46.060  54.590  1.00  0.00           N
ATOM   2097  HZ1 LYS A 143      27.050  45.300  55.180  1.00  0.00           H
ATOM   2098  HZ2 LYS A 143      27.850  46.840  55.130  1.00  0.00           H
ATOM   2099  HZ3 LYS A 143      26.620  46.420  54.070  1.00  0.00           H
ATOM   2100  C   LYS A 143      30.770  47.360  47.990  1.00  0.00           C
ATOM   2101  O   LYS A 143      29.850  47.770  47.310  1.00  0.00           O
ATOM   2102  N   HIS A 144      31.960  47.910  48.030  1.00  0.00           N
ATOM   2103  HN  HIS A 144      32.680  47.520  48.610  1.00  0.00           H
ATOM   2104  CA  HIS A 144      32.240  49.170  47.380  1.00  0.00           C
ATOM   2105  HA  HIS A 144      31.380  49.520  46.830  1.00  0.00           H
ATOM   2106  CB  HIS A 144      32.650  50.300  48.420  1.00  0.00           C
ATOM   2107  HB1 HIS A 144      32.690  51.290  47.920  1.00  0.00           H
ATOM   2108  HB2 HIS A 144      33.680  50.100  48.770  1.00  0.00           H
ATOM   2109  ND1 HIS A 144      30.580  50.850  49.510  1.00  0.00           N
ATOM   2110  CG  HIS A 144      31.820  50.340  49.660  1.00  0.00           C
ATOM   2111  CE1 HIS A 144      30.020  50.800  50.780  1.00  0.00           C
ATOM   2112  HE1 HIS A 144      28.960  50.980  50.970  1.00  0.00           H
ATOM   2113  NE2 HIS A 144      30.920  50.340  51.670  1.00  0.00           N
ATOM   2114  HE2 HIS A 144      30.870  50.640  52.620  1.00  0.00           H
ATOM   2115  CD2 HIS A 144      32.060  49.980  50.930  1.00  0.00           C
ATOM   2116  HD2 HIS A 144      32.930  49.680  51.500  1.00  0.00           H
ATOM   2117  C   HIS A 144      33.280  49.070  46.330  1.00  0.00           C
ATOM   2118  O   HIS A 144      33.960  50.030  46.000  1.00  0.00           O
ATOM   2119  N   LEU A 145      33.440  47.930  45.690  1.00  0.00           N
ATOM   2120  HN  LEU A 145      32.920  47.150  46.030  1.00  0.00           H
ATOM   2121  CA  LEU A 145      34.270  47.790  44.530  1.00  0.00           C
ATOM   2122  HA  LEU A 145      35.280  48.120  44.750  1.00  0.00           H
ATOM   2123  CB  LEU A 145      34.540  46.300  44.110  1.00  0.00           C
ATOM   2124  HB1 LEU A 145      33.630  45.880  43.640  1.00  0.00           H
ATOM   2125  HB2 LEU A 145      34.530  45.720  45.050  1.00  0.00           H
ATOM   2126  CG  LEU A 145      35.770  46.040  43.290  1.00  0.00           C
ATOM   2127  HG  LEU A 145      35.840  46.770  42.450  1.00  0.00           H
ATOM   2128  CD1 LEU A 145      37.050  46.360  44.140  1.00  0.00           C
ATOM   2129 HD11 LEU A 145      36.830  46.820  45.130  1.00  0.00           H
ATOM   2130 HD12 LEU A 145      37.560  45.440  44.500  1.00  0.00           H
ATOM   2131 HD13 LEU A 145      37.720  47.080  43.610  1.00  0.00           H
ATOM   2132  CD2 LEU A 145      35.740  44.590  42.900  1.00  0.00           C
ATOM   2133 HD21 LEU A 145      35.640  44.030  43.850  1.00  0.00           H
ATOM   2134 HD22 LEU A 145      34.860  44.310  42.280  1.00  0.00           H
ATOM   2135 HD23 LEU A 145      36.640  44.380  42.280  1.00  0.00           H
ATOM   2136  C   LEU A 145      33.850  48.520  43.250  1.00  0.00           C
ATOM   2137  O   LEU A 145      34.610  49.330  42.690  1.00  0.00           O
ATOM   2138  N   PRO A 146      32.550  48.390  42.830  1.00  0.00           N
ATOM   2139  CD  PRO A 146      31.470  47.500  43.380  1.00  0.00           C
ATOM   2140  HD1 PRO A 146      31.820  46.450  43.430  1.00  0.00           H
ATOM   2141  HD2 PRO A 146      31.280  47.790  44.440  1.00  0.00           H
ATOM   2142  CA  PRO A 146      32.100  49.040  41.580  1.00  0.00           C
ATOM   2143  HA  PRO A 146      32.920  48.950  40.880  1.00  0.00           H
ATOM   2144  CB  PRO A 146      30.780  48.330  41.250  1.00  0.00           C
ATOM   2145  HB1 PRO A 146      31.070  47.390  40.740  1.00  0.00           H
ATOM   2146  HB2 PRO A 146      30.010  48.880  40.670  1.00  0.00           H
ATOM   2147  CG  PRO A 146      30.200  47.740  42.520  1.00  0.00           C
ATOM   2148  HG1 PRO A 146      29.520  46.870  42.410  1.00  0.00           H
ATOM   2149  HG2 PRO A 146      29.590  48.450  43.110  1.00  0.00           H
ATOM   2150  C   PRO A 146      31.970  50.550  41.790  1.00  0.00           C
ATOM   2151  O   PRO A 146      31.650  51.250  40.850  1.00  0.00           O
ATOM   2152  N   ASN A 147      32.180  51.100  43.000  1.00  0.00           N
ATOM   2153  HN  ASN A 147      32.690  50.580  43.680  1.00  0.00           H
ATOM   2154  CA  ASN A 147      32.080  52.490  43.170  1.00  0.00           C
ATOM   2155  HA  ASN A 147      31.280  52.950  42.610  1.00  0.00           H
ATOM   2156  CB  ASN A 147      31.860  52.900  44.660  1.00  0.00           C
ATOM   2157  HB1 ASN A 147      31.760  54.000  44.650  1.00  0.00           H
ATOM   2158  HB2 ASN A 147      32.660  52.490  45.330  1.00  0.00           H
ATOM   2159  CG  ASN A 147      30.460  52.420  45.130  1.00  0.00           C
ATOM   2160  OD1 ASN A 147      30.330  51.220  45.380  1.00  0.00           O
ATOM   2161  ND2 ASN A 147      29.510  53.340  45.340  1.00  0.00           N
ATOM   2162 HD21 ASN A 147      29.630  54.250  44.970  1.00  0.00           H
ATOM   2163 HD22 ASN A 147      28.610  53.170  45.760  1.00  0.00           H
ATOM   2164  C   ASN A 147      33.320  53.170  42.760  1.00  0.00           C
ATOM   2165  O   ASN A 147      33.190  54.370  42.650  1.00  0.00           O
ATOM   2166  N   PHE A 148      34.510  52.540  42.530  1.00  0.00           N
ATOM   2167  HN  PHE A 148      34.620  51.550  42.640  1.00  0.00           H
ATOM   2168  CA  PHE A 148      35.710  53.220  42.180  1.00  0.00           C
ATOM   2169  HA  PHE A 148      35.650  54.300  42.160  1.00  0.00           H
ATOM   2170  CB  PHE A 148      36.900  52.920  43.170  1.00  0.00           C
ATOM   2171  HB1 PHE A 148      37.770  53.520  42.800  1.00  0.00           H
ATOM   2172  HB2 PHE A 148      37.200  51.860  43.050  1.00  0.00           H
ATOM   2173  CG  PHE A 148      36.740  53.290  44.650  1.00  0.00           C
ATOM   2174  CD1 PHE A 148      37.450  54.300  45.270  1.00  0.00           C
ATOM   2175  HD1 PHE A 148      38.160  54.930  44.750  1.00  0.00           H
ATOM   2176  CE1 PHE A 148      37.390  54.480  46.650  1.00  0.00           C
ATOM   2177  HE1 PHE A 148      37.960  55.230  47.190  1.00  0.00           H
ATOM   2178  CZ  PHE A 148      36.560  53.670  47.430  1.00  0.00           C
ATOM   2179  HZ  PHE A 148      36.540  53.840  48.490  1.00  0.00           H
ATOM   2180  CD2 PHE A 148      35.850  52.580  45.440  1.00  0.00           C
ATOM   2181  HD2 PHE A 148      35.160  51.970  44.880  1.00  0.00           H
ATOM   2182  CE2 PHE A 148      35.720  52.740  46.780  1.00  0.00           C
ATOM   2183  HE2 PHE A 148      35.000  52.150  47.320  1.00  0.00           H
ATOM   2184  C   PHE A 148      36.140  52.860  40.830  1.00  0.00           C
ATOM   2185  O   PHE A 148      37.030  53.500  40.260  1.00  0.00           O
ATOM   2186  N   PHE A 149      35.450  51.910  40.190  1.00  0.00           N
ATOM   2187  HN  PHE A 149      34.600  51.530  40.540  1.00  0.00           H
ATOM   2188  CA  PHE A 149      35.990  51.370  38.950  1.00  0.00           C
ATOM   2189  HA  PHE A 149      36.710  52.050  38.530  1.00  0.00           H
ATOM   2190  CB  PHE A 149      36.570  49.920  39.180  1.00  0.00           C
ATOM   2191  HB1 PHE A 149      36.750  49.340  38.250  1.00  0.00           H
ATOM   2192  HB2 PHE A 149      35.740  49.430  39.740  1.00  0.00           H
ATOM   2193  CG  PHE A 149      37.810  49.810  39.990  1.00  0.00           C
ATOM   2194  CD1 PHE A 149      38.760  50.870  39.960  1.00  0.00           C
ATOM   2195  HD1 PHE A 149      38.630  51.650  39.220  1.00  0.00           H
ATOM   2196  CE1 PHE A 149      39.850  50.880  40.800  1.00  0.00           C
ATOM   2197  HE1 PHE A 149      40.580  51.670  40.820  1.00  0.00           H
ATOM   2198  CZ  PHE A 149      40.090  49.780  41.660  1.00  0.00           C
ATOM   2199  HZ  PHE A 149      40.910  49.810  42.360  1.00  0.00           H
ATOM   2200  CD2 PHE A 149      38.030  48.700  40.890  1.00  0.00           C
ATOM   2201  HD2 PHE A 149      37.220  47.990  40.910  1.00  0.00           H
ATOM   2202  CE2 PHE A 149      39.200  48.650  41.680  1.00  0.00           C
ATOM   2203  HE2 PHE A 149      39.280  47.730  42.230  1.00  0.00           H
ATOM   2204  C   PHE A 149      34.900  51.310  37.870  1.00  0.00           C
ATOM   2205  O   PHE A 149      33.810  50.810  38.170  1.00  0.00           O
ATOM   2206  N   TYR A 150      35.170  51.810  36.630  1.00  0.00           N
ATOM   2207  HN  TYR A 150      36.110  52.080  36.440  1.00  0.00           H
ATOM   2208  CA  TYR A 150      34.290  51.810  35.440  1.00  0.00           C
ATOM   2209  HA  TYR A 150      33.320  52.170  35.760  1.00  0.00           H
ATOM   2210  CB  TYR A 150      34.810  52.690  34.290  1.00  0.00           C
ATOM   2211  HB1 TYR A 150      34.160  52.650  33.390  1.00  0.00           H
ATOM   2212  HB2 TYR A 150      35.860  52.450  34.010  1.00  0.00           H
ATOM   2213  CG  TYR A 150      34.860  54.160  34.740  1.00  0.00           C
ATOM   2214  CD1 TYR A 150      33.760  55.040  34.590  1.00  0.00           C
ATOM   2215  HD1 TYR A 150      32.830  54.620  34.250  1.00  0.00           H
ATOM   2216  CE1 TYR A 150      33.890  56.400  34.940  1.00  0.00           C
ATOM   2217  HE1 TYR A 150      32.990  56.980  34.800  1.00  0.00           H
ATOM   2218  CZ  TYR A 150      35.140  56.900  35.320  1.00  0.00           C
ATOM   2219  OH  TYR A 150      35.190  58.260  35.700  1.00  0.00           O
ATOM   2220  HH  TYR A 150      35.870  58.360  36.370  1.00  0.00           H
ATOM   2221  CD2 TYR A 150      36.050  54.660  35.240  1.00  0.00           C
ATOM   2222  HD2 TYR A 150      36.970  54.090  35.290  1.00  0.00           H
ATOM   2223  CE2 TYR A 150      36.190  56.080  35.500  1.00  0.00           C
ATOM   2224  HE2 TYR A 150      37.130  56.500  35.840  1.00  0.00           H
ATOM   2225  C   TYR A 150      34.060  50.410  34.950  1.00  0.00           C
ATOM   2226  O   TYR A 150      34.950  49.580  35.160  1.00  0.00           O
ATOM   2227  N   LYS A 151      32.930  50.120  34.320  1.00  0.00           N
ATOM   2228  HN  LYS A 151      32.200  50.800  34.250  1.00  0.00           H
ATOM   2229  CA  LYS A 151      32.680  48.800  33.660  1.00  0.00           C
ATOM   2230  HA  LYS A 151      32.470  48.030  34.390  1.00  0.00           H
ATOM   2231  CB  LYS A 151      31.330  48.940  32.950  1.00  0.00           C
ATOM   2232  HB1 LYS A 151      31.490  49.770  32.230  1.00  0.00           H
ATOM   2233  HB2 LYS A 151      30.590  49.260  33.710  1.00  0.00           H
ATOM   2234  CG  LYS A 151      31.000  47.730  32.130  1.00  0.00           C
ATOM   2235  HG1 LYS A 151      31.100  46.830  32.770  1.00  0.00           H
ATOM   2236  HG2 LYS A 151      31.730  47.710  31.300  1.00  0.00           H
ATOM   2237  CD  LYS A 151      29.520  47.840  31.730  1.00  0.00           C
ATOM   2238  HD1 LYS A 151      28.970  48.600  32.320  1.00  0.00           H
ATOM   2239  HD2 LYS A 151      29.490  48.430  30.780  1.00  0.00           H
ATOM   2240  CE  LYS A 151      28.770  46.520  31.530  1.00  0.00           C
ATOM   2241  HE1 LYS A 151      29.000  45.870  32.400  1.00  0.00           H
ATOM   2242  HE2 LYS A 151      29.040  46.050  30.560  1.00  0.00           H
ATOM   2243  NZ  LYS A 151      27.340  46.780  31.480  1.00  0.00           N
ATOM   2244  HZ1 LYS A 151      26.940  46.160  30.740  1.00  0.00           H
ATOM   2245  HZ2 LYS A 151      26.930  46.710  32.430  1.00  0.00           H
ATOM   2246  HZ3 LYS A 151      27.220  47.770  31.190  1.00  0.00           H
ATOM   2247  C   LYS A 151      33.830  48.310  32.700  1.00  0.00           C
ATOM   2248  O   LYS A 151      34.210  49.060  31.770  1.00  0.00           O
ATOM   2249  N   GLY A 152      34.520  47.210  33.060  1.00  0.00           N
ATOM   2250  HN  GLY A 152      34.110  46.570  33.710  1.00  0.00           H
ATOM   2251  CA  GLY A 152      35.700  46.710  32.370  1.00  0.00           C
ATOM   2252  HA1 GLY A 152      36.130  45.880  32.920  1.00  0.00           H
ATOM   2253  HA2 GLY A 152      35.500  46.540  31.320  1.00  0.00           H
ATOM   2254  C   GLY A 152      36.860  47.620  32.350  1.00  0.00           C
ATOM   2255  O   GLY A 152      37.600  47.780  31.380  1.00  0.00           O
ATOM   2256  N   GLN A 153      37.030  48.380  33.430  1.00  0.00           N
ATOM   2257  HN  GLN A 153      36.310  48.620  34.070  1.00  0.00           H
ATOM   2258  CA  GLN A 153      38.280  49.110  33.710  1.00  0.00           C
ATOM   2259  HA  GLN A 153      38.550  49.820  32.940  1.00  0.00           H
ATOM   2260  CB  GLN A 153      38.120  49.950  34.920  1.00  0.00           C
ATOM   2261  HB1 GLN A 153      37.600  49.430  35.760  1.00  0.00           H
ATOM   2262  HB2 GLN A 153      37.390  50.760  34.720  1.00  0.00           H
ATOM   2263  CG  GLN A 153      39.460  50.560  35.530  1.00  0.00           C
ATOM   2264  HG1 GLN A 153      40.160  50.890  34.740  1.00  0.00           H
ATOM   2265  HG2 GLN A 153      40.010  49.850  36.180  1.00  0.00           H
ATOM   2266  CD  GLN A 153      39.230  51.750  36.380  1.00  0.00           C
ATOM   2267  OE1 GLN A 153      38.090  52.160  36.420  1.00  0.00           O
ATOM   2268  NE2 GLN A 153      40.190  52.300  37.080  1.00  0.00           N
ATOM   2269 HE21 GLN A 153      41.020  51.750  37.100  1.00  0.00           H
ATOM   2270 HE22 GLN A 153      39.910  52.940  37.790  1.00  0.00           H
ATOM   2271  C   GLN A 153      39.590  48.220  34.040  1.00  0.00           C
ATOM   2272  O   GLN A 153      40.630  48.480  33.390  1.00  0.00           O
ATOM   2273  N   LEU A 154      39.570  47.240  34.960  1.00  0.00           N
ATOM   2274  HN  LEU A 154      38.670  47.000  35.330  1.00  0.00           H
ATOM   2275  CA  LEU A 154      40.750  46.540  35.340  1.00  0.00           C
ATOM   2276  HA  LEU A 154      41.570  47.210  35.510  1.00  0.00           H
ATOM   2277  CB  LEU A 154      40.510  45.810  36.670  1.00  0.00           C
ATOM   2278  HB1 LEU A 154      41.420  45.230  36.920  1.00  0.00           H
ATOM   2279  HB2 LEU A 154      39.700  45.050  36.690  1.00  0.00           H
ATOM   2280  CG  LEU A 154      40.020  46.660  37.900  1.00  0.00           C
ATOM   2281  HG  LEU A 154      39.050  47.120  37.620  1.00  0.00           H
ATOM   2282  CD1 LEU A 154      39.700  45.690  39.110  1.00  0.00           C
ATOM   2283 HD11 LEU A 154      38.970  44.970  38.690  1.00  0.00           H
ATOM   2284 HD12 LEU A 154      40.670  45.210  39.370  1.00  0.00           H
ATOM   2285 HD13 LEU A 154      39.250  46.260  39.940  1.00  0.00           H
ATOM   2286  CD2 LEU A 154      41.080  47.720  38.220  1.00  0.00           C
ATOM   2287 HD21 LEU A 154      40.910  48.300  39.160  1.00  0.00           H
ATOM   2288 HD22 LEU A 154      42.070  47.230  38.340  1.00  0.00           H
ATOM   2289 HD23 LEU A 154      41.020  48.520  37.460  1.00  0.00           H
ATOM   2290  C   LEU A 154      41.270  45.530  34.320  1.00  0.00           C
ATOM   2291  O   LEU A 154      40.420  44.950  33.610  1.00  0.00           O
ATOM   2292  N   THR A 155      42.550  45.170  34.280  1.00  0.00           N
ATOM   2293  HN  THR A 155      43.300  45.650  34.730  1.00  0.00           H
ATOM   2294  CA  THR A 155      43.040  44.070  33.460  1.00  0.00           C
ATOM   2295  HA  THR A 155      42.310  43.650  32.790  1.00  0.00           H
ATOM   2296  CB  THR A 155      44.300  44.360  32.670  1.00  0.00           C
ATOM   2297  HB  THR A 155      44.830  43.440  32.340  1.00  0.00           H
ATOM   2298  OG1 THR A 155      45.370  45.110  33.360  1.00  0.00           O
ATOM   2299  HG1 THR A 155      46.220  44.830  33.030  1.00  0.00           H
ATOM   2300  CG2 THR A 155      43.950  45.210  31.490  1.00  0.00           C
ATOM   2301 HG21 THR A 155      43.260  44.700  30.790  1.00  0.00           H
ATOM   2302 HG22 THR A 155      43.450  46.150  31.810  1.00  0.00           H
ATOM   2303 HG23 THR A 155      44.890  45.470  30.950  1.00  0.00           H
ATOM   2304  C   THR A 155      43.500  42.930  34.330  1.00  0.00           C
ATOM   2305  O   THR A 155      43.490  41.790  33.860  1.00  0.00           O
ATOM   2306  N   LYS A 156      43.780  43.150  35.670  1.00  0.00           N
ATOM   2307  HN  LYS A 156      43.760  44.090  35.990  1.00  0.00           H
ATOM   2308  CA  LYS A 156      44.230  42.100  36.570  1.00  0.00           C
ATOM   2309  HA  LYS A 156      43.750  41.190  36.250  1.00  0.00           H
ATOM   2310  CB  LYS A 156      45.810  42.050  36.600  1.00  0.00           C
ATOM   2311  HB1 LYS A 156      46.050  41.270  37.360  1.00  0.00           H
ATOM   2312  HB2 LYS A 156      46.070  43.050  36.990  1.00  0.00           H
ATOM   2313  CG  LYS A 156      46.580  41.580  35.340  1.00  0.00           C
ATOM   2314  HG1 LYS A 156      46.350  42.330  34.560  1.00  0.00           H
ATOM   2315  HG2 LYS A 156      46.250  40.590  34.970  1.00  0.00           H
ATOM   2316  CD  LYS A 156      48.060  41.590  35.640  1.00  0.00           C
ATOM   2317  HD1 LYS A 156      48.150  42.580  36.150  1.00  0.00           H
ATOM   2318  HD2 LYS A 156      48.290  40.900  36.480  1.00  0.00           H
ATOM   2319  CE  LYS A 156      49.000  41.450  34.410  1.00  0.00           C
ATOM   2320  HE1 LYS A 156      50.010  41.320  34.850  1.00  0.00           H
ATOM   2321  HE2 LYS A 156      48.950  42.360  33.770  1.00  0.00           H
ATOM   2322  NZ  LYS A 156      48.760  40.250  33.660  1.00  0.00           N
ATOM   2323  HZ1 LYS A 156      48.020  40.370  32.940  1.00  0.00           H
ATOM   2324  HZ2 LYS A 156      49.620  39.940  33.160  1.00  0.00           H
ATOM   2325  HZ3 LYS A 156      48.430  39.580  34.390  1.00  0.00           H
ATOM   2326  C   LYS A 156      43.610  42.310  37.990  1.00  0.00           C
ATOM   2327  O   LYS A 156      43.310  43.430  38.340  1.00  0.00           O
ATOM   2328  N   MET A 157      43.380  41.200  38.740  1.00  0.00           N
ATOM   2329  HN  MET A 157      43.620  40.270  38.500  1.00  0.00           H
ATOM   2330  CA  MET A 157      43.060  41.360  40.120  1.00  0.00           C
ATOM   2331  HA  MET A 157      43.310  42.300  40.590  1.00  0.00           H
ATOM   2332  CB  MET A 157      41.560  41.090  40.340  1.00  0.00           C
ATOM   2333  HB1 MET A 157      41.300  41.070  41.420  1.00  0.00           H
ATOM   2334  HB2 MET A 157      41.240  40.100  39.950  1.00  0.00           H
ATOM   2335  CG  MET A 157      40.600  42.190  39.740  1.00  0.00           C
ATOM   2336  HG1 MET A 157      40.720  42.330  38.650  1.00  0.00           H
ATOM   2337  HG2 MET A 157      40.930  43.110  40.280  1.00  0.00           H
ATOM   2338  SD  MET A 157      38.900  41.890  40.050  1.00  0.00           S
ATOM   2339  CE  MET A 157      38.920  42.590  41.740  1.00  0.00           C
ATOM   2340  HE1 MET A 157      39.560  41.950  42.390  1.00  0.00           H
ATOM   2341  HE2 MET A 157      39.430  43.580  41.750  1.00  0.00           H
ATOM   2342  HE3 MET A 157      37.920  42.620  42.220  1.00  0.00           H
ATOM   2343  C   MET A 157      43.850  40.400  41.010  1.00  0.00           C
ATOM   2344  O   MET A 157      43.980  39.250  40.590  1.00  0.00           O
ATOM   2345  N   PHE A 158      44.380  40.760  42.170  1.00  0.00           N
ATOM   2346  HN  PHE A 158      44.150  41.620  42.600  1.00  0.00           H
ATOM   2347  CA  PHE A 158      45.090  39.870  43.020  1.00  0.00           C
ATOM   2348  HA  PHE A 158      45.270  38.960  42.470  1.00  0.00           H
ATOM   2349  CB  PHE A 158      46.390  40.490  43.550  1.00  0.00           C
ATOM   2350  HB1 PHE A 158      46.960  39.720  44.120  1.00  0.00           H
ATOM   2351  HB2 PHE A 158      46.180  41.350  44.220  1.00  0.00           H
ATOM   2352  CG  PHE A 158      47.200  40.940  42.340  1.00  0.00           C
ATOM   2353  CD1 PHE A 158      47.600  39.880  41.500  1.00  0.00           C
ATOM   2354  HD1 PHE A 158      47.440  38.840  41.760  1.00  0.00           H
ATOM   2355  CE1 PHE A 158      48.310  40.100  40.360  1.00  0.00           C
ATOM   2356  HE1 PHE A 158      48.560  39.270  39.710  1.00  0.00           H
ATOM   2357  CZ  PHE A 158      48.840  41.350  40.060  1.00  0.00           C
ATOM   2358  HZ  PHE A 158      49.480  41.510  39.210  1.00  0.00           H
ATOM   2359  CD2 PHE A 158      47.700  42.210  42.090  1.00  0.00           C
ATOM   2360  HD2 PHE A 158      47.460  42.990  42.800  1.00  0.00           H
ATOM   2361  CE2 PHE A 158      48.490  42.440  40.900  1.00  0.00           C
ATOM   2362  HE2 PHE A 158      48.900  43.380  40.550  1.00  0.00           H
ATOM   2363  C   PHE A 158      44.240  39.590  44.280  1.00  0.00           C
ATOM   2364  O   PHE A 158      43.720  40.540  44.900  1.00  0.00           O
ATOM   2365  N   PHE A 159      44.070  38.280  44.660  1.00  0.00           N
ATOM   2366  HN  PHE A 159      44.410  37.510  44.120  1.00  0.00           H
ATOM   2367  CA  PHE A 159      43.530  37.870  45.980  1.00  0.00           C
ATOM   2368  HA  PHE A 159      43.330  38.780  46.520  1.00  0.00           H
ATOM   2369  CB  PHE A 159      42.190  37.100  45.860  1.00  0.00           C
ATOM   2370  HB1 PHE A 159      41.920  36.800  46.900  1.00  0.00           H
ATOM   2371  HB2 PHE A 159      42.190  36.180  45.250  1.00  0.00           H
ATOM   2372  CG  PHE A 159      41.120  37.880  45.160  1.00  0.00           C
ATOM   2373  CD1 PHE A 159      40.200  38.590  45.970  1.00  0.00           C
ATOM   2374  HD1 PHE A 159      40.170  38.570  47.050  1.00  0.00           H
ATOM   2375  CE1 PHE A 159      39.240  39.440  45.320  1.00  0.00           C
ATOM   2376  HE1 PHE A 159      38.530  39.990  45.920  1.00  0.00           H
ATOM   2377  CZ  PHE A 159      39.260  39.450  43.950  1.00  0.00           C
ATOM   2378  HZ  PHE A 159      38.440  40.030  43.560  1.00  0.00           H
ATOM   2379  CD2 PHE A 159      41.080  37.940  43.780  1.00  0.00           C
ATOM   2380  HD2 PHE A 159      41.810  37.340  43.260  1.00  0.00           H
ATOM   2381  CE2 PHE A 159      40.030  38.590  43.160  1.00  0.00           C
ATOM   2382  HE2 PHE A 159      39.930  38.710  42.090  1.00  0.00           H
ATOM   2383  C   PHE A 159      44.570  36.970  46.680  1.00  0.00           C
ATOM   2384  O   PHE A 159      44.450  35.730  46.630  1.00  0.00           O
ATOM   2385  N   LEU A 160      45.600  37.650  47.200  1.00  0.00           N
ATOM   2386  HN  LEU A 160      45.630  38.640  47.330  1.00  0.00           H
ATOM   2387  CA  LEU A 160      46.710  36.880  47.700  1.00  0.00           C
ATOM   2388  HA  LEU A 160      46.770  35.920  47.220  1.00  0.00           H
ATOM   2389  CB  LEU A 160      48.080  37.630  47.460  1.00  0.00           C
ATOM   2390  HB1 LEU A 160      48.910  36.970  47.800  1.00  0.00           H
ATOM   2391  HB2 LEU A 160      48.170  38.560  48.050  1.00  0.00           H
ATOM   2392  CG  LEU A 160      48.420  38.030  46.010  1.00  0.00           C
ATOM   2393  HG  LEU A 160      47.870  38.980  45.870  1.00  0.00           H
ATOM   2394  CD1 LEU A 160      49.920  38.270  45.830  1.00  0.00           C
ATOM   2395 HD11 LEU A 160      50.290  38.910  46.650  1.00  0.00           H
ATOM   2396 HD12 LEU A 160      50.390  37.270  46.000  1.00  0.00           H
ATOM   2397 HD13 LEU A 160      50.220  38.730  44.860  1.00  0.00           H
ATOM   2398  CD2 LEU A 160      47.990  37.060  44.890  1.00  0.00           C
ATOM   2399 HD21 LEU A 160      48.820  36.340  44.720  1.00  0.00           H
ATOM   2400 HD22 LEU A 160      47.040  36.510  45.070  1.00  0.00           H
ATOM   2401 HD23 LEU A 160      47.840  37.570  43.910  1.00  0.00           H
ATOM   2402  C   LEU A 160      46.500  36.610  49.160  1.00  0.00           C
ATOM   2403  O   LEU A 160      46.230  37.450  50.000  1.00  0.00           O
ATOM   2404  N   PHE A 161      46.480  35.350  49.530  1.00  0.00           N
ATOM   2405  HN  PHE A 161      46.860  34.600  48.990  1.00  0.00           H
ATOM   2406  CA  PHE A 161      46.110  34.820  50.820  1.00  0.00           C
ATOM   2407  HA  PHE A 161      45.930  33.780  50.590  1.00  0.00           H
ATOM   2408  CB  PHE A 161      47.250  34.920  51.790  1.00  0.00           C
ATOM   2409  HB1 PHE A 161      46.960  34.420  52.740  1.00  0.00           H
ATOM   2410  HB2 PHE A 161      47.540  35.950  52.100  1.00  0.00           H
ATOM   2411  CG  PHE A 161      48.460  34.220  51.290  1.00  0.00           C
ATOM   2412  CD1 PHE A 161      48.580  32.830  51.640  1.00  0.00           C
ATOM   2413  HD1 PHE A 161      47.850  32.390  52.320  1.00  0.00           H
ATOM   2414  CE1 PHE A 161      49.720  32.130  51.160  1.00  0.00           C
ATOM   2415  HE1 PHE A 161      49.830  31.150  51.600  1.00  0.00           H
ATOM   2416  CZ  PHE A 161      50.610  32.730  50.310  1.00  0.00           C
ATOM   2417  HZ  PHE A 161      51.510  32.210  50.030  1.00  0.00           H
ATOM   2418  CD2 PHE A 161      49.420  34.850  50.430  1.00  0.00           C
ATOM   2419  HD2 PHE A 161      49.310  35.890  50.170  1.00  0.00           H
ATOM   2420  CE2 PHE A 161      50.570  34.070  49.990  1.00  0.00           C
ATOM   2421  HE2 PHE A 161      51.310  34.480  49.310  1.00  0.00           H
ATOM   2422  C   PHE A 161      44.900  35.490  51.550  1.00  0.00           C
ATOM   2423  O   PHE A 161      45.040  36.100  52.580  1.00  0.00           O
ATOM   2424  N   PRO A 162      43.650  35.320  51.050  1.00  0.00           N
ATOM   2425  CD  PRO A 162      43.290  34.720  49.760  1.00  0.00           C
ATOM   2426  HD1 PRO A 162      43.870  35.090  48.880  1.00  0.00           H
ATOM   2427  HD2 PRO A 162      43.330  33.610  49.750  1.00  0.00           H
ATOM   2428  CA  PRO A 162      42.430  35.680  51.830  1.00  0.00           C
ATOM   2429  HA  PRO A 162      42.350  36.750  51.780  1.00  0.00           H
ATOM   2430  CB  PRO A 162      41.330  35.080  50.990  1.00  0.00           C
ATOM   2431  HB1 PRO A 162      40.370  35.650  51.040  1.00  0.00           H
ATOM   2432  HB2 PRO A 162      41.230  34.020  51.310  1.00  0.00           H
ATOM   2433  CG  PRO A 162      41.870  35.100  49.560  1.00  0.00           C
ATOM   2434  HG1 PRO A 162      41.840  36.160  49.210  1.00  0.00           H
ATOM   2435  HG2 PRO A 162      41.440  34.370  48.860  1.00  0.00           H
ATOM   2436  C   PRO A 162      42.300  35.190  53.240  1.00  0.00           C
ATOM   2437  O   PRO A 162      43.180  34.400  53.680  1.00  0.00           O
ATOM   2438  N   ASP A 163      41.270  35.680  54.020  1.00  0.00           N
ATOM   2439  HN  ASP A 163      40.620  36.370  53.710  1.00  0.00           H
ATOM   2440  CA  ASP A 163      40.920  35.000  55.270  1.00  0.00           C
ATOM   2441  HA  ASP A 163      41.820  34.670  55.750  1.00  0.00           H
ATOM   2442  CB  ASP A 163      40.190  36.050  56.200  1.00  0.00           C
ATOM   2443  HB1 ASP A 163      39.290  36.440  55.680  1.00  0.00           H
ATOM   2444  HB2 ASP A 163      41.000  36.800  56.340  1.00  0.00           H
ATOM   2445  CG  ASP A 163      39.810  35.580  57.600  1.00  0.00           C
ATOM   2446  OD1 ASP A 163      39.820  34.340  57.800  1.00  0.00           O
ATOM   2447  OD2 ASP A 163      39.300  36.430  58.390  1.00  0.00           O
ATOM   2448  C   ASP A 163      40.030  33.820  54.880  1.00  0.00           C
ATOM   2449  O   ASP A 163      38.970  34.020  54.270  1.00  0.00           O
ATOM   2450  N   PRO A 164      40.370  32.600  55.240  1.00  0.00           N
ATOM   2451  CD  PRO A 164      41.460  32.330  56.130  1.00  0.00           C
ATOM   2452  HD1 PRO A 164      42.390  32.440  55.530  1.00  0.00           H
ATOM   2453  HD2 PRO A 164      41.520  32.870  57.100  1.00  0.00           H
ATOM   2454  CA  PRO A 164      39.600  31.410  54.850  1.00  0.00           C
ATOM   2455  HA  PRO A 164      39.350  31.530  53.800  1.00  0.00           H
ATOM   2456  CB  PRO A 164      40.470  30.270  55.280  1.00  0.00           C
ATOM   2457  HB1 PRO A 164      41.250  30.060  54.510  1.00  0.00           H
ATOM   2458  HB2 PRO A 164      39.900  29.330  55.460  1.00  0.00           H
ATOM   2459  CG  PRO A 164      41.200  30.870  56.510  1.00  0.00           C
ATOM   2460  HG1 PRO A 164      42.080  30.220  56.690  1.00  0.00           H
ATOM   2461  HG2 PRO A 164      40.500  30.830  57.370  1.00  0.00           H
ATOM   2462  C   PRO A 164      38.220  31.250  55.470  1.00  0.00           C
ATOM   2463  O   PRO A 164      37.390  30.560  54.850  1.00  0.00           O
ATOM   2464  N   HIS A 165      37.890  31.860  56.580  1.00  0.00           N
ATOM   2465  HN  HIS A 165      38.490  32.540  57.000  1.00  0.00           H
ATOM   2466  CA  HIS A 165      36.700  31.630  57.260  1.00  0.00           C
ATOM   2467  HA  HIS A 165      36.930  32.020  58.240  1.00  0.00           H
ATOM   2468  CB  HIS A 165      35.490  32.430  56.720  1.00  0.00           C
ATOM   2469  HB1 HIS A 165      34.550  32.120  57.220  1.00  0.00           H
ATOM   2470  HB2 HIS A 165      35.520  32.080  55.660  1.00  0.00           H
ATOM   2471  ND1 HIS A 165      35.660  34.550  58.050  1.00  0.00           N
ATOM   2472  CG  HIS A 165      35.740  33.940  56.780  1.00  0.00           C
ATOM   2473  CE1 HIS A 165      35.950  35.860  57.780  1.00  0.00           C
ATOM   2474  HE1 HIS A 165      35.960  36.650  58.530  1.00  0.00           H
ATOM   2475  NE2 HIS A 165      36.200  36.070  56.510  1.00  0.00           N
ATOM   2476  HE2 HIS A 165      36.490  36.960  56.150  1.00  0.00           H
ATOM   2477  CD2 HIS A 165      36.120  34.880  55.850  1.00  0.00           C
ATOM   2478  HD2 HIS A 165      36.370  34.770  54.800  1.00  0.00           H
ATOM   2479  C   HIS A 165      36.360  30.230  57.530  1.00  0.00           C
ATOM   2480  O   HIS A 165      35.670  29.500  56.810  1.00  0.00           O
ATOM   2481  N   PHE A 166      36.960  29.680  58.620  1.00  0.00           N
ATOM   2482  HN  PHE A 166      37.450  30.220  59.300  1.00  0.00           H
ATOM   2483  CA  PHE A 166      36.840  28.280  58.960  1.00  0.00           C
ATOM   2484  HA  PHE A 166      37.050  27.760  58.040  1.00  0.00           H
ATOM   2485  CB  PHE A 166      37.750  27.690  60.140  1.00  0.00           C
ATOM   2486  HB1 PHE A 166      37.500  26.640  60.360  1.00  0.00           H
ATOM   2487  HB2 PHE A 166      37.590  28.410  60.970  1.00  0.00           H
ATOM   2488  CG  PHE A 166      39.100  27.790  59.600  1.00  0.00           C
ATOM   2489  CD1 PHE A 166      39.470  26.820  58.580  1.00  0.00           C
ATOM   2490  HD1 PHE A 166      38.830  25.990  58.330  1.00  0.00           H
ATOM   2491  CE1 PHE A 166      40.700  26.810  57.970  1.00  0.00           C
ATOM   2492  HE1 PHE A 166      40.880  26.070  57.210  1.00  0.00           H
ATOM   2493  CZ  PHE A 166      41.580  27.790  58.240  1.00  0.00           C
ATOM   2494  HZ  PHE A 166      42.490  27.760  57.660  1.00  0.00           H
ATOM   2495  CD2 PHE A 166      40.070  28.780  59.840  1.00  0.00           C
ATOM   2496  HD2 PHE A 166      39.730  29.550  60.520  1.00  0.00           H
ATOM   2497  CE2 PHE A 166      41.340  28.740  59.230  1.00  0.00           C
ATOM   2498  HE2 PHE A 166      42.120  29.460  59.460  1.00  0.00           H
ATOM   2499  C   PHE A 166      35.440  27.850  59.270  1.00  0.00           C
ATOM   2500  O   PHE A 166      35.000  26.750  58.940  1.00  0.00           O
ATOM   2501  N   LYS A 167      34.580  28.600  60.030  1.00  0.00           N
ATOM   2502  HN  LYS A 167      34.760  29.560  60.250  1.00  0.00           H
ATOM   2503  CA  LYS A 167      33.270  28.100  60.400  1.00  0.00           C
ATOM   2504  HA  LYS A 167      33.350  27.060  60.680  1.00  0.00           H
ATOM   2505  CB  LYS A 167      32.600  28.940  61.540  1.00  0.00           C
ATOM   2506  HB1 LYS A 167      31.640  28.450  61.790  1.00  0.00           H
ATOM   2507  HB2 LYS A 167      32.510  29.980  61.140  1.00  0.00           H
ATOM   2508  CG  LYS A 167      33.490  29.010  62.780  1.00  0.00           C
ATOM   2509  HG1 LYS A 167      34.510  29.410  62.600  1.00  0.00           H
ATOM   2510  HG2 LYS A 167      33.700  27.980  63.150  1.00  0.00           H
ATOM   2511  CD  LYS A 167      32.780  29.860  63.900  1.00  0.00           C
ATOM   2512  HD1 LYS A 167      32.850  30.900  63.520  1.00  0.00           H
ATOM   2513  HD2 LYS A 167      31.750  29.430  63.920  1.00  0.00           H
ATOM   2514  CE  LYS A 167      33.480  29.800  65.270  1.00  0.00           C
ATOM   2515  HE1 LYS A 167      34.520  30.170  65.420  1.00  0.00           H
ATOM   2516  HE2 LYS A 167      33.350  28.750  65.600  1.00  0.00           H
ATOM   2517  NZ  LYS A 167      32.690  30.540  66.240  1.00  0.00           N
ATOM   2518  HZ1 LYS A 167      31.680  30.290  66.250  1.00  0.00           H
ATOM   2519  HZ2 LYS A 167      33.060  30.410  67.210  1.00  0.00           H
ATOM   2520  HZ3 LYS A 167      32.650  31.570  66.130  1.00  0.00           H
ATOM   2521  C   LYS A 167      32.320  28.070  59.190  1.00  0.00           C
ATOM   2522  O   LYS A 167      32.370  29.000  58.380  1.00  0.00           O
ATOM   2523  N   ARG A 168      31.400  27.100  59.010  1.00  0.00           N
ATOM   2524  HN  ARG A 168      31.230  26.430  59.730  1.00  0.00           H
ATOM   2525  CA  ARG A 168      30.450  27.120  58.010  1.00  0.00           C
ATOM   2526  HA  ARG A 168      30.950  27.080  57.050  1.00  0.00           H
ATOM   2527  CB  ARG A 168      29.560  25.890  58.290  1.00  0.00           C
ATOM   2528  HB1 ARG A 168      28.780  26.010  59.070  1.00  0.00           H
ATOM   2529  HB2 ARG A 168      30.310  25.110  58.550  1.00  0.00           H
ATOM   2530  CG  ARG A 168      28.780  25.330  57.070  1.00  0.00           C
ATOM   2531  HG1 ARG A 168      29.480  25.340  56.210  1.00  0.00           H
ATOM   2532  HG2 ARG A 168      28.050  26.110  56.760  1.00  0.00           H
ATOM   2533  CD  ARG A 168      28.140  23.950  57.170  1.00  0.00           C
ATOM   2534  HD1 ARG A 168      28.870  23.130  57.350  1.00  0.00           H
ATOM   2535  HD2 ARG A 168      27.600  23.700  56.230  1.00  0.00           H
ATOM   2536  NE  ARG A 168      27.090  23.980  58.230  1.00  0.00           N
ATOM   2537  HE  ARG A 168      26.540  24.810  58.270  1.00  0.00           H
ATOM   2538  CZ  ARG A 168      26.400  22.910  58.630  1.00  0.00           C
ATOM   2539  NH1 ARG A 168      26.700  21.700  58.310  1.00  0.00           N
ATOM   2540 HH11 ARG A 168      27.600  21.520  57.910  1.00  0.00           H
ATOM   2541 HH12 ARG A 168      26.170  20.970  58.730  1.00  0.00           H
ATOM   2542  NH2 ARG A 168      25.360  23.120  59.370  1.00  0.00           N
ATOM   2543 HH21 ARG A 168      25.230  24.010  59.820  1.00  0.00           H
ATOM   2544 HH22 ARG A 168      25.000  22.280  59.780  1.00  0.00           H
ATOM   2545  C   ARG A 168      29.520  28.270  57.960  1.00  0.00           C
ATOM   2546  O   ARG A 168      29.190  28.840  56.920  1.00  0.00           O
ATOM   2547  N   THR A 169      29.310  28.890  59.070  1.00  0.00           N
ATOM   2548  HN  THR A 169      29.570  28.450  59.920  1.00  0.00           H
ATOM   2549  CA  THR A 169      28.500  30.070  59.190  1.00  0.00           C
ATOM   2550  HA  THR A 169      27.700  29.870  58.500  1.00  0.00           H
ATOM   2551  CB  THR A 169      28.010  30.210  60.700  1.00  0.00           C
ATOM   2552  HB  THR A 169      27.470  31.160  60.900  1.00  0.00           H
ATOM   2553  OG1 THR A 169      29.110  30.000  61.490  1.00  0.00           O
ATOM   2554  HG1 THR A 169      28.780  30.100  62.390  1.00  0.00           H
ATOM   2555  CG2 THR A 169      27.020  29.070  60.860  1.00  0.00           C
ATOM   2556 HG21 THR A 169      27.520  28.080  60.960  1.00  0.00           H
ATOM   2557 HG22 THR A 169      26.500  29.320  61.810  1.00  0.00           H
ATOM   2558 HG23 THR A 169      26.340  28.940  59.990  1.00  0.00           H
ATOM   2559  C   THR A 169      29.140  31.320  58.730  1.00  0.00           C
ATOM   2560  O   THR A 169      28.470  32.370  58.660  1.00  0.00           O
ATOM   2561  N   LYS A 170      30.420  31.340  58.440  1.00  0.00           N
ATOM   2562  HN  LYS A 170      30.990  30.590  58.760  1.00  0.00           H
ATOM   2563  CA  LYS A 170      31.170  32.470  57.910  1.00  0.00           C
ATOM   2564  HA  LYS A 170      30.700  33.440  57.930  1.00  0.00           H
ATOM   2565  CB  LYS A 170      32.520  32.800  58.740  1.00  0.00           C
ATOM   2566  HB1 LYS A 170      33.130  33.570  58.220  1.00  0.00           H
ATOM   2567  HB2 LYS A 170      33.070  31.840  58.750  1.00  0.00           H
ATOM   2568  CG  LYS A 170      32.200  33.290  60.170  1.00  0.00           C
ATOM   2569  HG1 LYS A 170      31.560  32.580  60.740  1.00  0.00           H
ATOM   2570  HG2 LYS A 170      31.600  34.210  60.010  1.00  0.00           H
ATOM   2571  CD  LYS A 170      33.390  33.400  61.040  1.00  0.00           C
ATOM   2572  HD1 LYS A 170      33.820  32.410  61.270  1.00  0.00           H
ATOM   2573  HD2 LYS A 170      34.240  33.870  60.510  1.00  0.00           H
ATOM   2574  CE  LYS A 170      33.180  34.270  62.330  1.00  0.00           C
ATOM   2575  HE1 LYS A 170      32.740  33.590  63.080  1.00  0.00           H
ATOM   2576  HE2 LYS A 170      32.600  35.200  62.150  1.00  0.00           H
ATOM   2577  NZ  LYS A 170      34.420  34.810  62.950  1.00  0.00           N
ATOM   2578  HZ1 LYS A 170      34.910  35.450  62.290  1.00  0.00           H
ATOM   2579  HZ2 LYS A 170      34.130  35.400  63.750  1.00  0.00           H
ATOM   2580  HZ3 LYS A 170      35.120  34.110  63.270  1.00  0.00           H
ATOM   2581  C   LYS A 170      31.470  32.280  56.400  1.00  0.00           C
ATOM   2582  O   LYS A 170      32.280  32.990  55.830  1.00  0.00           O
ATOM   2583  N   HIS A 171      30.870  31.320  55.710  1.00  0.00           N
ATOM   2584  HN  HIS A 171      30.240  30.660  56.110  1.00  0.00           H
ATOM   2585  CA  HIS A 171      31.080  31.170  54.250  1.00  0.00           C
ATOM   2586  HA  HIS A 171      32.150  31.130  54.120  1.00  0.00           H
ATOM   2587  CB  HIS A 171      30.630  29.810  53.670  1.00  0.00           C
ATOM   2588  HB1 HIS A 171      30.760  29.830  52.560  1.00  0.00           H
ATOM   2589  HB2 HIS A 171      29.580  29.600  53.970  1.00  0.00           H
ATOM   2590  ND1 HIS A 171      31.130  27.350  53.630  1.00  0.00           N
ATOM   2591  CG  HIS A 171      31.390  28.620  54.260  1.00  0.00           C
ATOM   2592  CE1 HIS A 171      31.860  26.550  54.320  1.00  0.00           C
ATOM   2593  HE1 HIS A 171      32.060  25.500  54.130  1.00  0.00           H
ATOM   2594  NE2 HIS A 171      32.590  27.210  55.310  1.00  0.00           N
ATOM   2595  HE2 HIS A 171      33.150  26.750  55.990  1.00  0.00           H
ATOM   2596  CD2 HIS A 171      32.280  28.530  55.220  1.00  0.00           C
ATOM   2597  HD2 HIS A 171      32.770  29.210  55.910  1.00  0.00           H
ATOM   2598  C   HIS A 171      30.700  32.310  53.330  1.00  0.00           C
ATOM   2599  O   HIS A 171      31.300  32.560  52.320  1.00  0.00           O
ATOM   2600  N   LYS A 172      29.700  33.150  53.630  1.00  0.00           N
ATOM   2601  HN  LYS A 172      29.050  32.950  54.360  1.00  0.00           H
ATOM   2602  CA  LYS A 172      29.340  34.330  52.810  1.00  0.00           C
ATOM   2603  HA  LYS A 172      29.550  34.100  51.780  1.00  0.00           H
ATOM   2604  CB  LYS A 172      27.800  34.580  53.010  1.00  0.00           C
ATOM   2605  HB1 LYS A 172      27.450  34.590  54.060  1.00  0.00           H
ATOM   2606  HB2 LYS A 172      27.160  33.720  52.710  1.00  0.00           H
ATOM   2607  CG  LYS A 172      27.290  35.830  52.290  1.00  0.00           C
ATOM   2608  HG1 LYS A 172      27.690  35.840  51.260  1.00  0.00           H
ATOM   2609  HG2 LYS A 172      27.450  36.820  52.760  1.00  0.00           H
ATOM   2610  CD  LYS A 172      25.770  35.640  52.200  1.00  0.00           C
ATOM   2611  HD1 LYS A 172      25.700  34.630  51.740  1.00  0.00           H
ATOM   2612  HD2 LYS A 172      25.330  35.550  53.210  1.00  0.00           H
ATOM   2613  CE  LYS A 172      24.980  36.660  51.400  1.00  0.00           C
ATOM   2614  HE1 LYS A 172      25.160  36.510  50.320  1.00  0.00           H
ATOM   2615  HE2 LYS A 172      25.140  37.720  51.690  1.00  0.00           H
ATOM   2616  NZ  LYS A 172      23.510  36.400  51.560  1.00  0.00           N
ATOM   2617  HZ1 LYS A 172      22.920  37.090  51.070  1.00  0.00           H
ATOM   2618  HZ2 LYS A 172      23.330  35.420  51.260  1.00  0.00           H
ATOM   2619  HZ3 LYS A 172      23.230  36.350  52.570  1.00  0.00           H
ATOM   2620  C   LYS A 172      30.230  35.560  53.160  1.00  0.00           C
ATOM   2621  O   LYS A 172      30.190  36.600  52.460  1.00  0.00           O
ATOM   2622  N   TRP A 173      31.200  35.400  54.070  1.00  0.00           N
ATOM   2623  HN  TRP A 173      31.260  34.640  54.710  1.00  0.00           H
ATOM   2624  CA  TRP A 173      32.280  36.390  54.410  1.00  0.00           C
ATOM   2625  HA  TRP A 173      32.060  37.370  54.040  1.00  0.00           H
ATOM   2626  CB  TRP A 173      32.410  36.400  55.920  1.00  0.00           C
ATOM   2627  HB1 TRP A 173      33.170  37.170  56.110  1.00  0.00           H
ATOM   2628  HB2 TRP A 173      32.740  35.400  56.280  1.00  0.00           H
ATOM   2629  CG  TRP A 173      31.280  36.680  56.860  1.00  0.00           C
ATOM   2630  CD1 TRP A 173      29.900  36.660  56.650  1.00  0.00           C
ATOM   2631  HD1 TRP A 173      29.410  36.420  55.710  1.00  0.00           H
ATOM   2632  NE1 TRP A 173      29.290  36.970  57.840  1.00  0.00           N
ATOM   2633  HE1 TRP A 173      28.320  37.010  57.960  1.00  0.00           H
ATOM   2634  CE2 TRP A 173      30.260  37.150  58.800  1.00  0.00           C
ATOM   2635  CD2 TRP A 173      31.480  37.050  58.210  1.00  0.00           C
ATOM   2636  CE3 TRP A 173      32.620  37.230  59.020  1.00  0.00           C
ATOM   2637  HE3 TRP A 173      33.650  37.230  58.680  1.00  0.00           H
ATOM   2638  CZ3 TRP A 173      32.540  37.520  60.380  1.00  0.00           C
ATOM   2639  HZ3 TRP A 173      33.420  37.640  61.000  1.00  0.00           H
ATOM   2640  CZ2 TRP A 173      30.070  37.440  60.110  1.00  0.00           C
ATOM   2641  HZ2 TRP A 173      29.110  37.560  60.590  1.00  0.00           H
ATOM   2642  CH2 TRP A 173      31.270  37.650  60.960  1.00  0.00           C
ATOM   2643  HH2 TRP A 173      31.150  37.720  62.030  1.00  0.00           H
ATOM   2644  C   TRP A 173      33.550  35.960  53.770  1.00  0.00           C
ATOM   2645  O   TRP A 173      34.560  36.700  53.870  1.00  0.00           O
ATOM   2646  N   ARG A 174      33.580  34.940  53.000  1.00  0.00           N
ATOM   2647  HN  ARG A 174      32.840  34.270  52.990  1.00  0.00           H
ATOM   2648  CA  ARG A 174      34.660  34.680  52.030  1.00  0.00           C
ATOM   2649  HA  ARG A 174      35.660  34.790  52.440  1.00  0.00           H
ATOM   2650  CB  ARG A 174      34.620  33.190  51.570  1.00  0.00           C
ATOM   2651  HB1 ARG A 174      35.500  33.030  50.910  1.00  0.00           H
ATOM   2652  HB2 ARG A 174      33.680  32.930  51.030  1.00  0.00           H
ATOM   2653  CG  ARG A 174      34.810  32.060  52.720  1.00  0.00           C
ATOM   2654  HG1 ARG A 174      34.000  32.190  53.470  1.00  0.00           H
ATOM   2655  HG2 ARG A 174      35.670  32.450  53.310  1.00  0.00           H
ATOM   2656  CD  ARG A 174      34.830  30.670  52.200  1.00  0.00           C
ATOM   2657  HD1 ARG A 174      35.460  30.500  51.300  1.00  0.00           H
ATOM   2658  HD2 ARG A 174      33.850  30.230  51.910  1.00  0.00           H
ATOM   2659  NE  ARG A 174      35.330  29.850  53.300  1.00  0.00           N
ATOM   2660  HE  ARG A 174      36.010  30.180  53.950  1.00  0.00           H
ATOM   2661  CZ  ARG A 174      35.180  28.530  53.370  1.00  0.00           C
ATOM   2662  NH1 ARG A 174      34.630  27.820  52.420  1.00  0.00           N
ATOM   2663 HH11 ARG A 174      33.960  28.320  51.870  1.00  0.00           H
ATOM   2664 HH12 ARG A 174      34.400  26.860  52.590  1.00  0.00           H
ATOM   2665  NH2 ARG A 174      35.690  27.920  54.440  1.00  0.00           N
ATOM   2666 HH21 ARG A 174      36.130  28.440  55.160  1.00  0.00           H
ATOM   2667 HH22 ARG A 174      35.670  26.920  54.530  1.00  0.00           H
ATOM   2668  C   ARG A 174      34.620  35.600  50.910  1.00  0.00           C
ATOM   2669  O   ARG A 174      33.570  36.050  50.410  1.00  0.00           O
ATOM   2670  N   ILE A 175      35.820  35.980  50.320  1.00  0.00           N
ATOM   2671  HN  ILE A 175      36.710  35.620  50.580  1.00  0.00           H
ATOM   2672  CA  ILE A 175      35.860  37.060  49.410  1.00  0.00           C
ATOM   2673  HA  ILE A 175      35.150  37.840  49.660  1.00  0.00           H
ATOM   2674  CB  ILE A 175      37.170  37.830  49.550  1.00  0.00           C
ATOM   2675  HB  ILE A 175      37.360  38.090  50.610  1.00  0.00           H
ATOM   2676  CG2 ILE A 175      38.450  37.010  49.080  1.00  0.00           C
ATOM   2677 HG21 ILE A 175      38.250  36.590  48.070  1.00  0.00           H
ATOM   2678 HG22 ILE A 175      39.340  37.670  49.040  1.00  0.00           H
ATOM   2679 HG23 ILE A 175      38.620  36.140  49.750  1.00  0.00           H
ATOM   2680  CG1 ILE A 175      37.130  39.310  48.880  1.00  0.00           C
ATOM   2681 HG11 ILE A 175      36.130  39.780  48.950  1.00  0.00           H
ATOM   2682 HG12 ILE A 175      37.320  39.230  47.790  1.00  0.00           H
ATOM   2683  CD  ILE A 175      38.170  40.310  49.610  1.00  0.00           C
ATOM   2684  HD1 ILE A 175      38.020  40.320  50.710  1.00  0.00           H
ATOM   2685  HD2 ILE A 175      39.250  40.120  49.460  1.00  0.00           H
ATOM   2686  HD3 ILE A 175      38.030  41.340  49.220  1.00  0.00           H
ATOM   2687  C   ILE A 175      35.620  36.450  47.970  1.00  0.00           C
ATOM   2688  O   ILE A 175      35.320  37.190  47.010  1.00  0.00           O
ATOM   2689  N   ILE A 176      35.720  35.150  47.740  1.00  0.00           N
ATOM   2690  HN  ILE A 176      36.060  34.580  48.480  1.00  0.00           H
ATOM   2691  CA  ILE A 176      35.400  34.500  46.490  1.00  0.00           C
ATOM   2692  HA  ILE A 176      35.210  35.270  45.760  1.00  0.00           H
ATOM   2693  CB  ILE A 176      36.400  33.540  45.840  1.00  0.00           C
ATOM   2694  HB  ILE A 176      36.420  32.690  46.550  1.00  0.00           H
ATOM   2695  CG2 ILE A 176      35.820  33.040  44.490  1.00  0.00           C
ATOM   2696 HG21 ILE A 176      36.680  32.520  44.020  1.00  0.00           H
ATOM   2697 HG22 ILE A 176      34.940  32.380  44.640  1.00  0.00           H
ATOM   2698 HG23 ILE A 176      35.600  33.910  43.830  1.00  0.00           H
ATOM   2699  CG1 ILE A 176      37.850  34.150  45.730  1.00  0.00           C
ATOM   2700 HG11 ILE A 176      38.540  33.340  45.380  1.00  0.00           H
ATOM   2701 HG12 ILE A 176      38.170  34.380  46.770  1.00  0.00           H
ATOM   2702  CD  ILE A 176      38.070  35.440  44.870  1.00  0.00           C
ATOM   2703  HD1 ILE A 176      38.040  35.260  43.780  1.00  0.00           H
ATOM   2704  HD2 ILE A 176      37.270  36.170  45.110  1.00  0.00           H
ATOM   2705  HD3 ILE A 176      39.010  35.990  45.090  1.00  0.00           H
ATOM   2706  C   ILE A 176      34.110  33.760  46.770  1.00  0.00           C
ATOM   2707  O   ILE A 176      33.940  32.850  47.570  1.00  0.00           O
ATOM   2708  N   SER A 177      33.040  34.150  46.050  1.00  0.00           N
ATOM   2709  HN  SER A 177      33.160  34.990  45.530  1.00  0.00           H
ATOM   2710  CA  SER A 177      31.650  33.790  46.260  1.00  0.00           C
ATOM   2711  HA  SER A 177      31.630  32.710  46.360  1.00  0.00           H
ATOM   2712  CB  SER A 177      30.940  34.410  47.490  1.00  0.00           C
ATOM   2713  HB1 SER A 177      31.520  34.200  48.410  1.00  0.00           H
ATOM   2714  HB2 SER A 177      29.880  34.090  47.550  1.00  0.00           H
ATOM   2715  OG  SER A 177      30.760  35.840  47.310  1.00  0.00           O
ATOM   2716  HG1 SER A 177      30.610  36.160  48.200  1.00  0.00           H
ATOM   2717  C   SER A 177      30.940  34.070  44.970  1.00  0.00           C
ATOM   2718  O   SER A 177      31.510  34.920  44.260  1.00  0.00           O
ATOM   2719  N   PRO A 178      29.790  33.560  44.560  1.00  0.00           N
ATOM   2720  CD  PRO A 178      29.130  32.450  45.300  1.00  0.00           C
ATOM   2721  HD1 PRO A 178      29.840  31.600  45.260  1.00  0.00           H
ATOM   2722  HD2 PRO A 178      28.920  32.800  46.330  1.00  0.00           H
ATOM   2723  CA  PRO A 178      29.210  33.730  43.280  1.00  0.00           C
ATOM   2724  HA  PRO A 178      29.950  33.540  42.510  1.00  0.00           H
ATOM   2725  CB  PRO A 178      28.160  32.620  43.180  1.00  0.00           C
ATOM   2726  HB1 PRO A 178      28.600  31.760  42.630  1.00  0.00           H
ATOM   2727  HB2 PRO A 178      27.230  33.010  42.710  1.00  0.00           H
ATOM   2728  CG  PRO A 178      27.840  32.170  44.570  1.00  0.00           C
ATOM   2729  HG1 PRO A 178      27.610  31.080  44.600  1.00  0.00           H
ATOM   2730  HG2 PRO A 178      27.050  32.850  44.950  1.00  0.00           H
ATOM   2731  C   PRO A 178      28.720  35.190  43.070  1.00  0.00           C
ATOM   2732  O   PRO A 178      28.820  35.700  41.940  1.00  0.00           O
ATOM   2733  N   THR A 179      28.250  35.830  44.160  1.00  0.00           N
ATOM   2734  HN  THR A 179      28.330  35.360  45.030  1.00  0.00           H
ATOM   2735  CA  THR A 179      27.740  37.200  44.180  1.00  0.00           C
ATOM   2736  HA  THR A 179      26.970  37.240  43.420  1.00  0.00           H
ATOM   2737  CB  THR A 179      27.250  37.520  45.680  1.00  0.00           C
ATOM   2738  HB  THR A 179      28.180  37.610  46.270  1.00  0.00           H
ATOM   2739  OG1 THR A 179      26.340  36.560  46.200  1.00  0.00           O
ATOM   2740  HG1 THR A 179      25.620  36.810  45.610  1.00  0.00           H
ATOM   2741  CG2 THR A 179      26.680  38.940  45.830  1.00  0.00           C
ATOM   2742 HG21 THR A 179      25.940  39.220  45.040  1.00  0.00           H
ATOM   2743 HG22 THR A 179      26.120  39.230  46.740  1.00  0.00           H
ATOM   2744 HG23 THR A 179      27.520  39.650  45.670  1.00  0.00           H
ATOM   2745  C   THR A 179      28.810  38.200  43.830  1.00  0.00           C
ATOM   2746  O   THR A 179      28.600  39.050  42.950  1.00  0.00           O
ATOM   2747  N   LEU A 180      29.970  38.040  44.440  1.00  0.00           N
ATOM   2748  HN  LEU A 180      30.080  37.280  45.080  1.00  0.00           H
ATOM   2749  CA  LEU A 180      31.110  38.940  44.280  1.00  0.00           C
ATOM   2750  HA  LEU A 180      30.770  39.950  44.110  1.00  0.00           H
ATOM   2751  CB  LEU A 180      31.920  38.950  45.570  1.00  0.00           C
ATOM   2752  HB1 LEU A 180      32.950  39.380  45.500  1.00  0.00           H
ATOM   2753  HB2 LEU A 180      32.150  37.890  45.830  1.00  0.00           H
ATOM   2754  CG  LEU A 180      31.230  39.640  46.730  1.00  0.00           C
ATOM   2755  HG  LEU A 180      30.250  39.120  46.860  1.00  0.00           H
ATOM   2756  CD1 LEU A 180      31.930  39.410  48.060  1.00  0.00           C
ATOM   2757 HD11 LEU A 180      32.950  39.860  48.050  1.00  0.00           H
ATOM   2758 HD12 LEU A 180      31.380  39.820  48.940  1.00  0.00           H
ATOM   2759 HD13 LEU A 180      31.980  38.310  48.130  1.00  0.00           H
ATOM   2760  CD2 LEU A 180      30.980  41.150  46.590  1.00  0.00           C
ATOM   2761 HD21 LEU A 180      30.440  41.640  47.430  1.00  0.00           H
ATOM   2762 HD22 LEU A 180      31.920  41.640  46.260  1.00  0.00           H
ATOM   2763 HD23 LEU A 180      30.230  41.280  45.780  1.00  0.00           H
ATOM   2764  C   LEU A 180      31.890  38.660  42.960  1.00  0.00           C
ATOM   2765  O   LEU A 180      32.240  39.580  42.280  1.00  0.00           O
ATOM   2766  N   LEU A 181      31.880  37.410  42.430  1.00  0.00           N
ATOM   2767  HN  LEU A 181      31.710  36.610  43.000  1.00  0.00           H
ATOM   2768  CA  LEU A 181      32.220  37.120  41.050  1.00  0.00           C
ATOM   2769  HA  LEU A 181      33.200  37.510  40.850  1.00  0.00           H
ATOM   2770  CB  LEU A 181      32.200  35.570  40.760  1.00  0.00           C
ATOM   2771  HB1 LEU A 181      32.160  35.310  39.680  1.00  0.00           H
ATOM   2772  HB2 LEU A 181      31.270  35.190  41.250  1.00  0.00           H
ATOM   2773  CG  LEU A 181      33.400  34.870  41.320  1.00  0.00           C
ATOM   2774  HG  LEU A 181      33.490  35.120  42.400  1.00  0.00           H
ATOM   2775  CD1 LEU A 181      33.110  33.380  41.210  1.00  0.00           C
ATOM   2776 HD11 LEU A 181      33.140  33.150  40.120  1.00  0.00           H
ATOM   2777 HD12 LEU A 181      33.820  32.800  41.830  1.00  0.00           H
ATOM   2778 HD13 LEU A 181      32.140  32.990  41.580  1.00  0.00           H
ATOM   2779  CD2 LEU A 181      34.730  35.200  40.600  1.00  0.00           C
ATOM   2780 HD21 LEU A 181      35.480  34.430  40.880  1.00  0.00           H
ATOM   2781 HD22 LEU A 181      34.640  35.170  39.500  1.00  0.00           H
ATOM   2782 HD23 LEU A 181      35.240  36.130  40.900  1.00  0.00           H
ATOM   2783  C   LEU A 181      31.460  37.890  40.030  1.00  0.00           C
ATOM   2784  O   LEU A 181      32.040  38.250  38.990  1.00  0.00           O
ATOM   2785  N   ALA A 182      30.190  38.280  40.240  1.00  0.00           N
ATOM   2786  HN  ALA A 182      29.640  38.100  41.050  1.00  0.00           H
ATOM   2787  CA  ALA A 182      29.550  39.180  39.290  1.00  0.00           C
ATOM   2788  HA  ALA A 182      29.640  38.790  38.280  1.00  0.00           H
ATOM   2789  CB  ALA A 182      28.070  39.330  39.620  1.00  0.00           C
ATOM   2790  HB1 ALA A 182      27.470  39.970  38.940  1.00  0.00           H
ATOM   2791  HB2 ALA A 182      27.550  38.350  39.660  1.00  0.00           H
ATOM   2792  HB3 ALA A 182      27.960  39.950  40.530  1.00  0.00           H
ATOM   2793  C   ALA A 182      30.110  40.570  39.190  1.00  0.00           C
ATOM   2794  O   ALA A 182      30.330  41.120  38.160  1.00  0.00           O
ATOM   2795  N   GLU A 183      30.490  41.140  40.420  1.00  0.00           N
ATOM   2796  HN  GLU A 183      30.350  40.740  41.320  1.00  0.00           H
ATOM   2797  CA  GLU A 183      31.050  42.430  40.580  1.00  0.00           C
ATOM   2798  HA  GLU A 183      30.600  43.140  39.900  1.00  0.00           H
ATOM   2799  CB  GLU A 183      30.850  42.820  42.070  1.00  0.00           C
ATOM   2800  HB1 GLU A 183      31.410  43.770  42.160  1.00  0.00           H
ATOM   2801  HB2 GLU A 183      31.480  42.190  42.740  1.00  0.00           H
ATOM   2802  CG  GLU A 183      29.410  42.920  42.350  1.00  0.00           C
ATOM   2803  HG1 GLU A 183      28.870  41.960  42.180  1.00  0.00           H
ATOM   2804  HG2 GLU A 183      28.970  43.710  41.700  1.00  0.00           H
ATOM   2805  CD  GLU A 183      29.130  43.370  43.780  1.00  0.00           C
ATOM   2806  OE1 GLU A 183      28.070  42.960  44.310  1.00  0.00           O
ATOM   2807  OE2 GLU A 183      29.870  44.110  44.430  1.00  0.00           O
ATOM   2808  C   GLU A 183      32.530  42.460  40.250  1.00  0.00           C
ATOM   2809  O   GLU A 183      32.860  43.430  39.600  1.00  0.00           O
ATOM   2810  N   TYR A 184      33.290  41.370  40.440  1.00  0.00           N
ATOM   2811  HN  TYR A 184      32.800  40.690  40.970  1.00  0.00           H
ATOM   2812  CA  TYR A 184      34.590  41.230  39.950  1.00  0.00           C
ATOM   2813  HA  TYR A 184      35.120  42.140  40.170  1.00  0.00           H
ATOM   2814  CB  TYR A 184      35.350  40.050  40.600  1.00  0.00           C
ATOM   2815  HB1 TYR A 184      36.410  39.990  40.260  1.00  0.00           H
ATOM   2816  HB2 TYR A 184      34.880  39.090  40.300  1.00  0.00           H
ATOM   2817  CG  TYR A 184      35.320  40.090  42.080  1.00  0.00           C
ATOM   2818  CD1 TYR A 184      35.400  41.260  42.790  1.00  0.00           C
ATOM   2819  HD1 TYR A 184      35.600  42.170  42.230  1.00  0.00           H
ATOM   2820  CE1 TYR A 184      35.500  41.250  44.200  1.00  0.00           C
ATOM   2821  HE1 TYR A 184      35.490  42.140  44.820  1.00  0.00           H
ATOM   2822  CZ  TYR A 184      35.430  40.040  44.910  1.00  0.00           C
ATOM   2823  OH  TYR A 184      35.410  39.890  46.340  1.00  0.00           O
ATOM   2824  HH  TYR A 184      35.400  38.950  46.550  1.00  0.00           H
ATOM   2825  CD2 TYR A 184      35.330  38.870  42.800  1.00  0.00           C
ATOM   2826  HD2 TYR A 184      35.370  37.920  42.290  1.00  0.00           H
ATOM   2827  CE2 TYR A 184      35.480  38.860  44.250  1.00  0.00           C
ATOM   2828  HE2 TYR A 184      35.580  37.880  44.670  1.00  0.00           H
ATOM   2829  C   TYR A 184      34.740  41.130  38.470  1.00  0.00           C
ATOM   2830  O   TYR A 184      35.620  41.700  37.820  1.00  0.00           O
ATOM   2831  N   ALA A 185      33.730  40.410  37.850  1.00  0.00           N
ATOM   2832  HN  ALA A 185      32.970  39.990  38.330  1.00  0.00           H
ATOM   2833  CA  ALA A 185      33.520  40.310  36.380  1.00  0.00           C
ATOM   2834  HA  ALA A 185      34.470  40.130  35.900  1.00  0.00           H
ATOM   2835  CB  ALA A 185      32.520  39.250  35.900  1.00  0.00           C
ATOM   2836  HB1 ALA A 185      32.660  38.250  36.360  1.00  0.00           H
ATOM   2837  HB2 ALA A 185      31.480  39.570  36.110  1.00  0.00           H
ATOM   2838  HB3 ALA A 185      32.710  39.190  34.800  1.00  0.00           H
ATOM   2839  C   ALA A 185      33.190  41.730  35.790  1.00  0.00           C
ATOM   2840  O   ALA A 185      33.550  42.080  34.680  1.00  0.00           O
ATOM   2841  N   TYR A 186      32.410  42.550  36.490  1.00  0.00           N
ATOM   2842  HN  TYR A 186      32.020  42.270  37.360  1.00  0.00           H
ATOM   2843  CA  TYR A 186      31.980  43.820  36.070  1.00  0.00           C
ATOM   2844  HA  TYR A 186      31.620  43.670  35.070  1.00  0.00           H
ATOM   2845  CB  TYR A 186      30.700  44.340  36.790  1.00  0.00           C
ATOM   2846  HB1 TYR A 186      30.960  44.190  37.860  1.00  0.00           H
ATOM   2847  HB2 TYR A 186      29.850  43.740  36.410  1.00  0.00           H
ATOM   2848  CG  TYR A 186      30.470  45.840  36.520  1.00  0.00           C
ATOM   2849  CD1 TYR A 186      31.000  46.840  37.410  1.00  0.00           C
ATOM   2850  HD1 TYR A 186      31.730  46.520  38.130  1.00  0.00           H
ATOM   2851  CE1 TYR A 186      30.770  48.210  37.210  1.00  0.00           C
ATOM   2852  HE1 TYR A 186      31.300  49.000  37.730  1.00  0.00           H
ATOM   2853  CZ  TYR A 186      29.780  48.570  36.330  1.00  0.00           C
ATOM   2854  OH  TYR A 186      29.490  49.950  36.160  1.00  0.00           O
ATOM   2855  HH  TYR A 186      30.120  50.570  36.540  1.00  0.00           H
ATOM   2856  CD2 TYR A 186      29.610  46.210  35.530  1.00  0.00           C
ATOM   2857  HD2 TYR A 186      29.220  45.460  34.850  1.00  0.00           H
ATOM   2858  CE2 TYR A 186      29.300  47.610  35.390  1.00  0.00           C
ATOM   2859  HE2 TYR A 186      28.560  47.910  34.650  1.00  0.00           H
ATOM   2860  C   TYR A 186      33.170  44.800  35.870  1.00  0.00           C
ATOM   2861  O   TYR A 186      33.300  45.510  34.870  1.00  0.00           O
ATOM   2862  N   VAL A 187      34.070  44.850  36.860  1.00  0.00           N
ATOM   2863  HN  VAL A 187      34.080  44.320  37.700  1.00  0.00           H
ATOM   2864  CA  VAL A 187      35.100  45.820  36.830  1.00  0.00           C
ATOM   2865  HA  VAL A 187      34.660  46.700  36.380  1.00  0.00           H
ATOM   2866  CB  VAL A 187      35.670  46.180  38.230  1.00  0.00           C
ATOM   2867  HB  VAL A 187      36.580  46.790  38.090  1.00  0.00           H
ATOM   2868  CG1 VAL A 187      34.560  47.090  38.840  1.00  0.00           C
ATOM   2869 HG11 VAL A 187      34.880  47.220  39.900  1.00  0.00           H
ATOM   2870 HG12 VAL A 187      34.470  48.110  38.410  1.00  0.00           H
ATOM   2871 HG13 VAL A 187      33.640  46.480  38.710  1.00  0.00           H
ATOM   2872  CG2 VAL A 187      36.000  44.920  39.060  1.00  0.00           C
ATOM   2873 HG21 VAL A 187      35.180  44.560  39.720  1.00  0.00           H
ATOM   2874 HG22 VAL A 187      36.300  44.100  38.370  1.00  0.00           H
ATOM   2875 HG23 VAL A 187      36.780  45.260  39.780  1.00  0.00           H
ATOM   2876  C   VAL A 187      36.240  45.350  35.940  1.00  0.00           C
ATOM   2877  O   VAL A 187      37.100  46.090  35.550  1.00  0.00           O
ATOM   2878  N   LEU A 188      36.280  44.030  35.610  1.00  0.00           N
ATOM   2879  HN  LEU A 188      35.550  43.350  35.620  1.00  0.00           H
ATOM   2880  CA  LEU A 188      37.410  43.550  34.900  1.00  0.00           C
ATOM   2881  HA  LEU A 188      38.220  44.260  34.900  1.00  0.00           H
ATOM   2882  CB  LEU A 188      37.770  42.200  35.550  1.00  0.00           C
ATOM   2883  HB1 LEU A 188      36.940  41.470  35.600  1.00  0.00           H
ATOM   2884  HB2 LEU A 188      38.120  42.450  36.570  1.00  0.00           H
ATOM   2885  CG  LEU A 188      39.030  41.460  34.990  1.00  0.00           C
ATOM   2886  HG  LEU A 188      38.930  41.270  33.900  1.00  0.00           H
ATOM   2887  CD1 LEU A 188      40.330  42.180  35.340  1.00  0.00           C
ATOM   2888 HD11 LEU A 188      41.170  41.910  34.670  1.00  0.00           H
ATOM   2889 HD12 LEU A 188      40.260  43.270  35.130  1.00  0.00           H
ATOM   2890 HD13 LEU A 188      40.600  42.070  36.420  1.00  0.00           H
ATOM   2891  CD2 LEU A 188      39.210  40.030  35.550  1.00  0.00           C
ATOM   2892 HD21 LEU A 188      39.770  39.410  34.820  1.00  0.00           H
ATOM   2893 HD22 LEU A 188      39.900  40.080  36.430  1.00  0.00           H
ATOM   2894 HD23 LEU A 188      38.220  39.610  35.840  1.00  0.00           H
ATOM   2895  C   LEU A 188      37.080  43.250  33.400  1.00  0.00           C
ATOM   2896  O   LEU A 188      36.040  42.600  33.120  1.00  0.00           O
ATOM   2897  N   ARG A 189      37.930  43.730  32.480  1.00  0.00           N
ATOM   2898  HN  ARG A 189      38.790  44.150  32.750  1.00  0.00           H
ATOM   2899  CA  ARG A 189      37.590  43.640  31.090  1.00  0.00           C
ATOM   2900  HA  ARG A 189      36.540  43.880  31.090  1.00  0.00           H
ATOM   2901  CB  ARG A 189      38.250  44.710  30.110  1.00  0.00           C
ATOM   2902  HB1 ARG A 189      38.220  45.620  30.750  1.00  0.00           H
ATOM   2903  HB2 ARG A 189      37.570  44.990  29.280  1.00  0.00           H
ATOM   2904  CG  ARG A 189      39.640  44.390  29.760  1.00  0.00           C
ATOM   2905  HG1 ARG A 189      39.760  43.410  29.250  1.00  0.00           H
ATOM   2906  HG2 ARG A 189      40.140  44.250  30.730  1.00  0.00           H
ATOM   2907  CD  ARG A 189      40.380  45.540  29.080  1.00  0.00           C
ATOM   2908  HD1 ARG A 189      39.760  46.030  28.290  1.00  0.00           H
ATOM   2909  HD2 ARG A 189      41.370  45.260  28.650  1.00  0.00           H
ATOM   2910  NE  ARG A 189      40.510  46.640  30.030  1.00  0.00           N
ATOM   2911  HE  ARG A 189      39.640  46.920  30.430  1.00  0.00           H
ATOM   2912  CZ  ARG A 189      41.460  47.560  30.000  1.00  0.00           C
ATOM   2913  NH1 ARG A 189      42.450  47.550  29.130  1.00  0.00           N
ATOM   2914 HH11 ARG A 189      42.520  46.890  28.380  1.00  0.00           H
ATOM   2915 HH12 ARG A 189      43.280  48.070  29.300  1.00  0.00           H
ATOM   2916  NH2 ARG A 189      41.420  48.550  30.820  1.00  0.00           N
ATOM   2917 HH21 ARG A 189      40.980  48.450  31.720  1.00  0.00           H
ATOM   2918 HH22 ARG A 189      42.200  49.160  30.740  1.00  0.00           H
ATOM   2919  C   ARG A 189      37.780  42.220  30.560  1.00  0.00           C
ATOM   2920  O   ARG A 189      38.570  41.420  31.120  1.00  0.00           O
ATOM   2921  N   VAL A 190      37.090  41.820  29.490  1.00  0.00           N
ATOM   2922  HN  VAL A 190      36.390  42.410  29.090  1.00  0.00           H
ATOM   2923  CA  VAL A 190      37.380  40.520  28.870  1.00  0.00           C
ATOM   2924  HA  VAL A 190      37.030  39.750  29.540  1.00  0.00           H
ATOM   2925  CB  VAL A 190      36.390  40.270  27.760  1.00  0.00           C
ATOM   2926  HB  VAL A 190      36.560  41.060  27.000  1.00  0.00           H
ATOM   2927  CG1 VAL A 190      36.640  38.950  27.040  1.00  0.00           C
ATOM   2928 HG11 VAL A 190      36.450  38.160  27.790  1.00  0.00           H
ATOM   2929 HG12 VAL A 190      35.840  38.800  26.270  1.00  0.00           H
ATOM   2930 HG13 VAL A 190      37.670  38.800  26.660  1.00  0.00           H
ATOM   2931  CG2 VAL A 190      34.980  40.180  28.310  1.00  0.00           C
ATOM   2932 HG21 VAL A 190      34.320  40.080  27.410  1.00  0.00           H
ATOM   2933 HG22 VAL A 190      34.750  39.230  28.850  1.00  0.00           H
ATOM   2934 HG23 VAL A 190      34.630  41.070  28.860  1.00  0.00           H
ATOM   2935  C   VAL A 190      38.840  40.260  28.410  1.00  0.00           C
ATOM   2936  O   VAL A 190      39.520  41.090  27.800  1.00  0.00           O
ATOM   2937  N   GLY A 191      39.370  39.110  28.840  1.00  0.00           N
ATOM   2938  HN  GLY A 191      38.710  38.470  29.230  1.00  0.00           H
ATOM   2939  CA  GLY A 191      40.710  38.760  28.640  1.00  0.00           C
ATOM   2940  HA1 GLY A 191      40.790  37.700  28.450  1.00  0.00           H
ATOM   2941  HA2 GLY A 191      41.250  39.360  27.920  1.00  0.00           H
ATOM   2942  C   GLY A 191      41.460  38.990  29.910  1.00  0.00           C
ATOM   2943  O   GLY A 191      42.590  38.540  30.160  1.00  0.00           O
ATOM   2944  N   GLY A 192      40.810  39.710  30.880  1.00  0.00           N
ATOM   2945  HN  GLY A 192      39.940  40.180  30.700  1.00  0.00           H
ATOM   2946  CA  GLY A 192      41.340  40.030  32.260  1.00  0.00           C
ATOM   2947  HA1 GLY A 192      42.290  40.540  32.260  1.00  0.00           H
ATOM   2948  HA2 GLY A 192      40.500  40.500  32.740  1.00  0.00           H
ATOM   2949  C   GLY A 192      41.610  38.800  33.060  1.00  0.00           C
ATOM   2950  O   GLY A 192      40.890  37.810  32.920  1.00  0.00           O
ATOM   2951  N   LEU A 193      42.610  38.830  34.000  1.00  0.00           N
ATOM   2952  HN  LEU A 193      43.170  39.650  34.030  1.00  0.00           H
ATOM   2953  CA  LEU A 193      43.150  37.810  34.840  1.00  0.00           C
ATOM   2954  HA  LEU A 193      42.580  36.930  34.610  1.00  0.00           H
ATOM   2955  CB  LEU A 193      44.680  37.580  34.560  1.00  0.00           C
ATOM   2956  HB1 LEU A 193      45.140  36.930  35.330  1.00  0.00           H
ATOM   2957  HB2 LEU A 193      45.160  38.580  34.650  1.00  0.00           H
ATOM   2958  CG  LEU A 193      44.960  36.970  33.170  1.00  0.00           C
ATOM   2959  HG  LEU A 193      44.170  37.330  32.480  1.00  0.00           H
ATOM   2960  CD1 LEU A 193      46.320  37.440  32.580  1.00  0.00           C
ATOM   2961 HD11 LEU A 193      47.200  37.130  33.200  1.00  0.00           H
ATOM   2962 HD12 LEU A 193      46.510  37.030  31.560  1.00  0.00           H
ATOM   2963 HD13 LEU A 193      46.390  38.540  32.510  1.00  0.00           H
ATOM   2964  CD2 LEU A 193      44.780  35.480  33.160  1.00  0.00           C
ATOM   2965 HD21 LEU A 193      43.760  35.160  33.460  1.00  0.00           H
ATOM   2966 HD22 LEU A 193      45.210  35.020  32.240  1.00  0.00           H
ATOM   2967 HD23 LEU A 193      45.330  35.090  34.040  1.00  0.00           H
ATOM   2968  C   LEU A 193      43.090  38.000  36.350  1.00  0.00           C
ATOM   2969  O   LEU A 193      43.490  39.010  36.900  1.00  0.00           O
ATOM   2970  N   VAL A 194      42.640  36.860  37.020  1.00  0.00           N
ATOM   2971  HN  VAL A 194      42.390  35.990  36.590  1.00  0.00           H
ATOM   2972  CA  VAL A 194      42.410  36.880  38.430  1.00  0.00           C
ATOM   2973  HA  VAL A 194      42.750  37.820  38.830  1.00  0.00           H
ATOM   2974  CB  VAL A 194      40.980  36.630  38.820  1.00  0.00           C
ATOM   2975  HB  VAL A 194      40.750  35.630  38.380  1.00  0.00           H
ATOM   2976  CG1 VAL A 194      40.730  36.550  40.330  1.00  0.00           C
ATOM   2977 HG11 VAL A 194      41.170  35.620  40.750  1.00  0.00           H
ATOM   2978 HG12 VAL A 194      41.140  37.460  40.810  1.00  0.00           H
ATOM   2979 HG13 VAL A 194      39.670  36.640  40.640  1.00  0.00           H
ATOM   2980  CG2 VAL A 194      40.130  37.710  38.070  1.00  0.00           C
ATOM   2981 HG21 VAL A 194      40.640  38.680  38.290  1.00  0.00           H
ATOM   2982 HG22 VAL A 194      40.080  37.410  37.000  1.00  0.00           H
ATOM   2983 HG23 VAL A 194      39.120  37.690  38.530  1.00  0.00           H
ATOM   2984  C   VAL A 194      43.290  35.850  39.130  1.00  0.00           C
ATOM   2985  O   VAL A 194      43.280  34.700  38.690  1.00  0.00           O
ATOM   2986  N   TYR A 195      44.150  36.210  40.060  1.00  0.00           N
ATOM   2987  HN  TYR A 195      44.060  37.160  40.350  1.00  0.00           H
ATOM   2988  CA  TYR A 195      45.240  35.440  40.580  1.00  0.00           C
ATOM   2989  HA  TYR A 195      45.450  34.520  40.060  1.00  0.00           H
ATOM   2990  CB  TYR A 195      46.660  36.250  40.520  1.00  0.00           C
ATOM   2991  HB1 TYR A 195      47.450  35.670  41.030  1.00  0.00           H
ATOM   2992  HB2 TYR A 195      46.450  37.160  41.130  1.00  0.00           H
ATOM   2993  CG  TYR A 195      47.080  36.630  39.120  1.00  0.00           C
ATOM   2994  CD1 TYR A 195      48.140  35.980  38.440  1.00  0.00           C
ATOM   2995  HD1 TYR A 195      48.580  35.110  38.900  1.00  0.00           H
ATOM   2996  CE1 TYR A 195      48.630  36.460  37.210  1.00  0.00           C
ATOM   2997  HE1 TYR A 195      49.560  36.160  36.760  1.00  0.00           H
ATOM   2998  CZ  TYR A 195      47.910  37.480  36.560  1.00  0.00           C
ATOM   2999  OH  TYR A 195      48.440  38.080  35.420  1.00  0.00           O
ATOM   3000  HH  TYR A 195      49.290  37.640  35.340  1.00  0.00           H
ATOM   3001  CD2 TYR A 195      46.410  37.640  38.430  1.00  0.00           C
ATOM   3002  HD2 TYR A 195      45.620  38.200  38.910  1.00  0.00           H
ATOM   3003  CE2 TYR A 195      46.800  38.100  37.200  1.00  0.00           C
ATOM   3004  HE2 TYR A 195      46.300  38.890  36.660  1.00  0.00           H
ATOM   3005  C   TYR A 195      45.040  35.160  42.040  1.00  0.00           C
ATOM   3006  O   TYR A 195      45.230  36.020  42.930  1.00  0.00           O
ATOM   3007  N   THR A 196      44.580  33.920  42.320  1.00  0.00           N
ATOM   3008  HN  THR A 196      44.540  33.210  41.620  1.00  0.00           H
ATOM   3009  CA  THR A 196      44.270  33.500  43.660  1.00  0.00           C
ATOM   3010  HA  THR A 196      44.160  34.270  44.400  1.00  0.00           H
ATOM   3011  CB  THR A 196      42.980  32.720  43.810  1.00  0.00           C
ATOM   3012  HB  THR A 196      42.830  32.560  44.900  1.00  0.00           H
ATOM   3013  OG1 THR A 196      42.970  31.480  43.200  1.00  0.00           O
ATOM   3014  HG1 THR A 196      43.300  30.920  43.900  1.00  0.00           H
ATOM   3015  CG2 THR A 196      41.790  33.450  43.120  1.00  0.00           C
ATOM   3016 HG21 THR A 196      40.860  32.840  43.160  1.00  0.00           H
ATOM   3017 HG22 THR A 196      41.490  34.390  43.620  1.00  0.00           H
ATOM   3018 HG23 THR A 196      41.760  33.650  42.030  1.00  0.00           H
ATOM   3019  C   THR A 196      45.430  32.660  44.120  1.00  0.00           C
ATOM   3020  O   THR A 196      45.930  31.790  43.380  1.00  0.00           O
ATOM   3021  N   ILE A 197      46.020  32.990  45.400  1.00  0.00           N
ATOM   3022  HN  ILE A 197      45.540  33.690  45.920  1.00  0.00           H
ATOM   3023  CA  ILE A 197      47.090  32.150  46.110  1.00  0.00           C
ATOM   3024  HA  ILE A 197      46.990  31.190  45.640  1.00  0.00           H
ATOM   3025  CB  ILE A 197      48.570  32.600  45.940  1.00  0.00           C
ATOM   3026  HB  ILE A 197      48.710  32.690  44.840  1.00  0.00           H
ATOM   3027  CG2 ILE A 197      48.930  33.920  46.710  1.00  0.00           C
ATOM   3028 HG21 ILE A 197      49.930  34.190  46.310  1.00  0.00           H
ATOM   3029 HG22 ILE A 197      48.190  34.690  46.400  1.00  0.00           H
ATOM   3030 HG23 ILE A 197      48.960  33.670  47.790  1.00  0.00           H
ATOM   3031  CG1 ILE A 197      49.580  31.460  46.300  1.00  0.00           C
ATOM   3032 HG11 ILE A 197      49.270  30.500  45.840  1.00  0.00           H
ATOM   3033 HG12 ILE A 197      49.520  31.340  47.400  1.00  0.00           H
ATOM   3034  CD  ILE A 197      51.060  31.740  45.880  1.00  0.00           C
ATOM   3035  HD1 ILE A 197      51.750  30.880  46.020  1.00  0.00           H
ATOM   3036  HD2 ILE A 197      50.990  32.010  44.810  1.00  0.00           H
ATOM   3037  HD3 ILE A 197      51.540  32.580  46.420  1.00  0.00           H
ATOM   3038  C   ILE A 197      46.760  32.000  47.530  1.00  0.00           C
ATOM   3039  O   ILE A 197      46.330  32.940  48.130  1.00  0.00           O
ATOM   3040  N   THR A 198      46.900  30.780  48.090  1.00  0.00           N
ATOM   3041  HN  THR A 198      47.240  29.960  47.640  1.00  0.00           H
ATOM   3042  CA  THR A 198      46.470  30.510  49.440  1.00  0.00           C
ATOM   3043  HA  THR A 198      46.750  31.310  50.110  1.00  0.00           H
ATOM   3044  CB  THR A 198      44.930  30.170  49.590  1.00  0.00           C
ATOM   3045  HB  THR A 198      44.300  31.040  49.320  1.00  0.00           H
ATOM   3046  OG1 THR A 198      44.680  29.940  50.970  1.00  0.00           O
ATOM   3047  HG1 THR A 198      44.200  30.650  51.400  1.00  0.00           H
ATOM   3048  CG2 THR A 198      44.520  28.970  48.820  1.00  0.00           C
ATOM   3049 HG21 THR A 198      44.870  28.990  47.770  1.00  0.00           H
ATOM   3050 HG22 THR A 198      44.920  28.070  49.330  1.00  0.00           H
ATOM   3051 HG23 THR A 198      43.420  28.820  48.900  1.00  0.00           H
ATOM   3052  C   THR A 198      47.330  29.380  49.950  1.00  0.00           C
ATOM   3053  O   THR A 198      47.930  28.660  49.190  1.00  0.00           O
ATOM   3054  N   ASP A 199      47.440  29.120  51.330  1.00  0.00           N
ATOM   3055  HN  ASP A 199      47.120  29.850  51.920  1.00  0.00           H
ATOM   3056  CA  ASP A 199      48.020  27.950  51.910  1.00  0.00           C
ATOM   3057  HA  ASP A 199      48.500  27.430  51.100  1.00  0.00           H
ATOM   3058  CB  ASP A 199      49.120  28.330  52.950  1.00  0.00           C
ATOM   3059  HB1 ASP A 199      49.880  28.970  52.450  1.00  0.00           H
ATOM   3060  HB2 ASP A 199      49.700  27.420  53.180  1.00  0.00           H
ATOM   3061  CG  ASP A 199      48.640  29.070  54.180  1.00  0.00           C
ATOM   3062  OD1 ASP A 199      47.920  30.070  54.000  1.00  0.00           O
ATOM   3063  OD2 ASP A 199      49.210  28.880  55.290  1.00  0.00           O
ATOM   3064  C   ASP A 199      47.010  27.010  52.530  1.00  0.00           C
ATOM   3065  O   ASP A 199      47.380  26.020  53.130  1.00  0.00           O
ATOM   3066  N   VAL A 200      45.700  27.420  52.410  1.00  0.00           N
ATOM   3067  HN  VAL A 200      45.480  28.270  51.940  1.00  0.00           H
ATOM   3068  CA  VAL A 200      44.670  26.600  53.020  1.00  0.00           C
ATOM   3069  HA  VAL A 200      45.110  25.880  53.700  1.00  0.00           H
ATOM   3070  CB  VAL A 200      43.760  27.530  53.850  1.00  0.00           C
ATOM   3071  HB  VAL A 200      43.150  28.150  53.160  1.00  0.00           H
ATOM   3072  CG1 VAL A 200      42.770  26.660  54.650  1.00  0.00           C
ATOM   3073 HG11 VAL A 200      41.830  26.470  54.090  1.00  0.00           H
ATOM   3074 HG12 VAL A 200      43.220  25.700  54.980  1.00  0.00           H
ATOM   3075 HG13 VAL A 200      42.400  27.170  55.560  1.00  0.00           H
ATOM   3076  CG2 VAL A 200      44.630  28.410  54.790  1.00  0.00           C
ATOM   3077 HG21 VAL A 200      45.470  27.820  55.210  1.00  0.00           H
ATOM   3078 HG22 VAL A 200      45.130  29.180  54.170  1.00  0.00           H
ATOM   3079 HG23 VAL A 200      44.000  28.890  55.560  1.00  0.00           H
ATOM   3080  C   VAL A 200      43.990  25.880  51.950  1.00  0.00           C
ATOM   3081  O   VAL A 200      43.370  26.420  51.080  1.00  0.00           O
ATOM   3082  N   LEU A 201      44.090  24.560  51.990  1.00  0.00           N
ATOM   3083  HN  LEU A 201      44.670  24.150  52.690  1.00  0.00           H
ATOM   3084  CA  LEU A 201      43.530  23.640  50.950  1.00  0.00           C
ATOM   3085  HA  LEU A 201      43.860  24.050  50.000  1.00  0.00           H
ATOM   3086  CB  LEU A 201      44.010  22.180  51.030  1.00  0.00           C
ATOM   3087  HB1 LEU A 201      43.830  21.910  52.090  1.00  0.00           H
ATOM   3088  HB2 LEU A 201      45.120  22.160  50.960  1.00  0.00           H
ATOM   3089  CG  LEU A 201      43.480  21.090  50.090  1.00  0.00           C
ATOM   3090  HG  LEU A 201      42.370  21.150  50.070  1.00  0.00           H
ATOM   3091  CD1 LEU A 201      44.060  21.270  48.670  1.00  0.00           C
ATOM   3092 HD11 LEU A 201      43.500  20.500  48.100  1.00  0.00           H
ATOM   3093 HD12 LEU A 201      43.770  22.270  48.280  1.00  0.00           H
ATOM   3094 HD13 LEU A 201      45.160  21.160  48.740  1.00  0.00           H
ATOM   3095  CD2 LEU A 201      43.760  19.680  50.650  1.00  0.00           C
ATOM   3096 HD21 LEU A 201      44.850  19.660  50.850  1.00  0.00           H
ATOM   3097 HD22 LEU A 201      43.270  19.600  51.650  1.00  0.00           H
ATOM   3098 HD23 LEU A 201      43.400  18.810  50.070  1.00  0.00           H
ATOM   3099  C   LEU A 201      42.000  23.710  50.750  1.00  0.00           C
ATOM   3100  O   LEU A 201      41.580  23.850  49.590  1.00  0.00           O
ATOM   3101  N   GLU A 202      41.220  23.800  51.780  1.00  0.00           N
ATOM   3102  HN  GLU A 202      41.670  23.620  52.650  1.00  0.00           H
ATOM   3103  CA  GLU A 202      39.750  23.970  51.740  1.00  0.00           C
ATOM   3104  HA  GLU A 202      39.290  23.170  51.180  1.00  0.00           H
ATOM   3105  CB  GLU A 202      38.960  24.020  53.150  1.00  0.00           C
ATOM   3106  HB1 GLU A 202      39.480  24.680  53.880  1.00  0.00           H
ATOM   3107  HB2 GLU A 202      39.130  23.070  53.700  1.00  0.00           H
ATOM   3108  CG  GLU A 202      37.500  24.410  53.020  1.00  0.00           C
ATOM   3109  HG1 GLU A 202      36.920  23.640  52.470  1.00  0.00           H
ATOM   3110  HG2 GLU A 202      37.410  25.440  52.600  1.00  0.00           H
ATOM   3111  CD  GLU A 202      36.880  24.420  54.420  1.00  0.00           C
ATOM   3112  OE1 GLU A 202      35.810  25.120  54.640  1.00  0.00           O
ATOM   3113  OE2 GLU A 202      37.210  23.510  55.200  1.00  0.00           O
ATOM   3114  C   GLU A 202      39.400  25.280  50.970  1.00  0.00           C
ATOM   3115  O   GLU A 202      38.480  25.300  50.210  1.00  0.00           O
ATOM   3116  N   LEU A 203      40.220  26.350  51.150  1.00  0.00           N
ATOM   3117  HN  LEU A 203      40.990  26.260  51.780  1.00  0.00           H
ATOM   3118  CA  LEU A 203      40.150  27.580  50.370  1.00  0.00           C
ATOM   3119  HA  LEU A 203      39.140  27.940  50.230  1.00  0.00           H
ATOM   3120  CB  LEU A 203      40.870  28.780  51.080  1.00  0.00           C
ATOM   3121  HB1 LEU A 203      41.950  28.580  51.180  1.00  0.00           H
ATOM   3122  HB2 LEU A 203      40.430  28.680  52.100  1.00  0.00           H
ATOM   3123  CG  LEU A 203      40.510  30.190  50.530  1.00  0.00           C
ATOM   3124  HG  LEU A 203      40.800  30.230  49.460  1.00  0.00           H
ATOM   3125  CD1 LEU A 203      38.970  30.510  50.560  1.00  0.00           C
ATOM   3126 HD11 LEU A 203      38.450  29.620  50.160  1.00  0.00           H
ATOM   3127 HD12 LEU A 203      38.480  30.750  51.530  1.00  0.00           H
ATOM   3128 HD13 LEU A 203      38.880  31.420  49.930  1.00  0.00           H
ATOM   3129  CD2 LEU A 203      41.220  31.380  51.150  1.00  0.00           C
ATOM   3130 HD21 LEU A 203      42.290  31.120  51.290  1.00  0.00           H
ATOM   3131 HD22 LEU A 203      41.280  32.230  50.440  1.00  0.00           H
ATOM   3132 HD23 LEU A 203      40.750  31.590  52.130  1.00  0.00           H
ATOM   3133  C   LEU A 203      40.520  27.370  48.960  1.00  0.00           C
ATOM   3134  O   LEU A 203      39.750  27.780  48.060  1.00  0.00           O
ATOM   3135  N   HIS A 204      41.680  26.660  48.580  1.00  0.00           N
ATOM   3136  HN  HIS A 204      42.190  26.150  49.270  1.00  0.00           H
ATOM   3137  CA  HIS A 204      42.030  26.440  47.160  1.00  0.00           C
ATOM   3138  HA  HIS A 204      42.260  27.410  46.760  1.00  0.00           H
ATOM   3139  CB  HIS A 204      43.410  25.620  47.000  1.00  0.00           C
ATOM   3140  HB1 HIS A 204      43.360  24.590  47.410  1.00  0.00           H
ATOM   3141  HB2 HIS A 204      44.200  26.270  47.430  1.00  0.00           H
ATOM   3142  ND1 HIS A 204      44.030  26.510  44.780  1.00  0.00           N
ATOM   3143  CG  HIS A 204      43.730  25.410  45.610  1.00  0.00           C
ATOM   3144  CE1 HIS A 204      44.180  25.940  43.510  1.00  0.00           C
ATOM   3145  HE1 HIS A 204      44.500  26.370  42.560  1.00  0.00           H
ATOM   3146  NE2 HIS A 204      44.050  24.620  43.550  1.00  0.00           N
ATOM   3147  HE2 HIS A 204      44.250  23.990  42.800  1.00  0.00           H
ATOM   3148  CD2 HIS A 204      43.780  24.230  44.850  1.00  0.00           C
ATOM   3149  HD2 HIS A 204      43.440  23.250  45.180  1.00  0.00           H
ATOM   3150  C   HIS A 204      40.950  25.630  46.420  1.00  0.00           C
ATOM   3151  O   HIS A 204      40.460  26.040  45.360  1.00  0.00           O
ATOM   3152  N   ASP A 205      40.400  24.560  46.990  1.00  0.00           N
ATOM   3153  HN  ASP A 205      40.730  24.230  47.870  1.00  0.00           H
ATOM   3154  CA  ASP A 205      39.320  23.820  46.350  1.00  0.00           C
ATOM   3155  HA  ASP A 205      39.640  23.660  45.330  1.00  0.00           H
ATOM   3156  CB  ASP A 205      39.090  22.400  47.030  1.00  0.00           C
ATOM   3157  HB1 ASP A 205      38.100  21.990  46.750  1.00  0.00           H
ATOM   3158  HB2 ASP A 205      39.200  22.590  48.120  1.00  0.00           H
ATOM   3159  CG  ASP A 205      40.110  21.380  46.590  1.00  0.00           C
ATOM   3160  OD1 ASP A 205      40.730  21.400  45.530  1.00  0.00           O
ATOM   3161  OD2 ASP A 205      40.210  20.430  47.450  1.00  0.00           O
ATOM   3162  C   ASP A 205      38.000  24.680  46.300  1.00  0.00           C
ATOM   3163  O   ASP A 205      37.280  24.570  45.300  1.00  0.00           O
ATOM   3164  N   TRP A 206      37.760  25.530  47.340  1.00  0.00           N
ATOM   3165  HN  TRP A 206      38.300  25.440  48.170  1.00  0.00           H
ATOM   3166  CA  TRP A 206      36.620  26.450  47.390  1.00  0.00           C
ATOM   3167  HA  TRP A 206      35.750  25.860  47.130  1.00  0.00           H
ATOM   3168  CB  TRP A 206      36.430  27.210  48.750  1.00  0.00           C
ATOM   3169  HB1 TRP A 206      37.400  27.670  49.040  1.00  0.00           H
ATOM   3170  HB2 TRP A 206      36.110  26.520  49.550  1.00  0.00           H
ATOM   3171  CG  TRP A 206      35.420  28.360  48.770  1.00  0.00           C
ATOM   3172  CD1 TRP A 206      35.690  29.680  48.350  1.00  0.00           C
ATOM   3173  HD1 TRP A 206      36.660  29.920  47.940  1.00  0.00           H
ATOM   3174  NE1 TRP A 206      34.570  30.450  48.600  1.00  0.00           N
ATOM   3175  HE1 TRP A 206      34.400  31.380  48.380  1.00  0.00           H
ATOM   3176  CE2 TRP A 206      33.570  29.700  49.130  1.00  0.00           C
ATOM   3177  CD2 TRP A 206      34.010  28.310  49.110  1.00  0.00           C
ATOM   3178  CE3 TRP A 206      33.170  27.310  49.550  1.00  0.00           C
ATOM   3179  HE3 TRP A 206      33.540  26.300  49.560  1.00  0.00           H
ATOM   3180  CZ3 TRP A 206      31.810  27.640  49.820  1.00  0.00           C
ATOM   3181  HZ3 TRP A 206      31.180  26.800  50.090  1.00  0.00           H
ATOM   3182  CZ2 TRP A 206      32.300  30.040  49.520  1.00  0.00           C
ATOM   3183  HZ2 TRP A 206      31.970  31.070  49.470  1.00  0.00           H
ATOM   3184  CH2 TRP A 206      31.420  28.990  49.840  1.00  0.00           C
ATOM   3185  HH2 TRP A 206      30.390  29.290  49.970  1.00  0.00           H
ATOM   3186  C   TRP A 206      36.700  27.500  46.270  1.00  0.00           C
ATOM   3187  O   TRP A 206      35.810  27.670  45.450  1.00  0.00           O
ATOM   3188  N   MET A 207      37.800  28.160  46.110  1.00  0.00           N
ATOM   3189  HN  MET A 207      38.630  27.770  46.510  1.00  0.00           H
ATOM   3190  CA  MET A 207      38.070  29.090  45.010  1.00  0.00           C
ATOM   3191  HA  MET A 207      37.430  29.960  44.980  1.00  0.00           H
ATOM   3192  CB  MET A 207      39.450  29.800  45.270  1.00  0.00           C
ATOM   3193  HB1 MET A 207      39.790  30.420  44.420  1.00  0.00           H
ATOM   3194  HB2 MET A 207      40.270  29.070  45.450  1.00  0.00           H
ATOM   3195  CG  MET A 207      39.440  30.800  46.470  1.00  0.00           C
ATOM   3196  HG1 MET A 207      39.310  30.260  47.440  1.00  0.00           H
ATOM   3197  HG2 MET A 207      38.490  31.370  46.410  1.00  0.00           H
ATOM   3198  SD  MET A 207      40.880  31.890  46.840  1.00  0.00           S
ATOM   3199  CE  MET A 207      42.060  30.440  46.820  1.00  0.00           C
ATOM   3200  HE1 MET A 207      43.110  30.730  47.040  1.00  0.00           H
ATOM   3201  HE2 MET A 207      41.840  29.620  47.530  1.00  0.00           H
ATOM   3202  HE3 MET A 207      42.040  30.020  45.790  1.00  0.00           H
ATOM   3203  C   MET A 207      38.040  28.480  43.660  1.00  0.00           C
ATOM   3204  O   MET A 207      37.410  29.010  42.760  1.00  0.00           O
ATOM   3205  N   CYS A 208      38.740  27.340  43.370  1.00  0.00           N
ATOM   3206  HN  CYS A 208      39.380  26.930  44.010  1.00  0.00           H
ATOM   3207  CA  CYS A 208      38.610  26.740  42.080  1.00  0.00           C
ATOM   3208  HA  CYS A 208      38.820  27.510  41.350  1.00  0.00           H
ATOM   3209  CB  CYS A 208      39.610  25.600  41.800  1.00  0.00           C
ATOM   3210  HB1 CYS A 208      39.510  25.080  40.830  1.00  0.00           H
ATOM   3211  HB2 CYS A 208      39.290  24.770  42.470  1.00  0.00           H
ATOM   3212  SG  CYS A 208      41.340  26.120  42.140  1.00  0.00           S
ATOM   3213  HG1 CYS A 208      41.400  25.870  43.440  1.00  0.00           H
ATOM   3214  C   CYS A 208      37.210  26.380  41.710  1.00  0.00           C
ATOM   3215  O   CYS A 208      36.750  26.800  40.610  1.00  0.00           O
ATOM   3216  N   THR A 209      36.450  25.750  42.660  1.00  0.00           N
ATOM   3217  HN  THR A 209      36.900  25.570  43.530  1.00  0.00           H
ATOM   3218  CA  THR A 209      35.070  25.270  42.450  1.00  0.00           C
ATOM   3219  HA  THR A 209      35.080  24.500  41.690  1.00  0.00           H
ATOM   3220  CB  THR A 209      34.350  24.690  43.670  1.00  0.00           C
ATOM   3221  HB  THR A 209      34.440  25.480  44.440  1.00  0.00           H
ATOM   3222  OG1 THR A 209      35.040  23.570  44.210  1.00  0.00           O
ATOM   3223  HG1 THR A 209      35.790  23.940  44.690  1.00  0.00           H
ATOM   3224  CG2 THR A 209      32.900  24.210  43.360  1.00  0.00           C
ATOM   3225 HG21 THR A 209      32.390  25.150  43.040  1.00  0.00           H
ATOM   3226 HG22 THR A 209      32.970  23.540  42.480  1.00  0.00           H
ATOM   3227 HG23 THR A 209      32.360  23.690  44.180  1.00  0.00           H
ATOM   3228  C   THR A 209      34.240  26.470  42.000  1.00  0.00           C
ATOM   3229  O   THR A 209      33.600  26.490  40.970  1.00  0.00           O
ATOM   3230  N   HSP A 210      34.370  27.470  42.860  1.00  0.00           N
ATOM   3231  HN  HSP A 210      35.050  27.470  43.590  1.00  0.00           H
ATOM   3232  CA  HSP A 210      33.600  28.680  42.480  1.00  0.00           C
ATOM   3233  HA  HSP A 210      32.560  28.400  42.440  1.00  0.00           H
ATOM   3234  CB  HSP A 210      33.660  29.760  43.620  1.00  0.00           C
ATOM   3235  HB1 HSP A 210      33.290  30.750  43.260  1.00  0.00           H
ATOM   3236  HB2 HSP A 210      34.700  29.760  44.000  1.00  0.00           H
ATOM   3237  CD2 HSP A 210      31.520  29.610  45.080  1.00  0.00           C
ATOM   3238  HD2 HSP A 210      30.940  30.130  44.330  1.00  0.00           H
ATOM   3239  CG  HSP A 210      32.840  29.370  44.790  1.00  0.00           C
ATOM   3240  NE2 HSP A 210      31.170  28.940  46.240  1.00  0.00           N
ATOM   3241  HE2 HSP A 210      30.240  28.870  46.610  1.00  0.00           H
ATOM   3242  ND1 HSP A 210      33.240  28.510  45.760  1.00  0.00           N
ATOM   3243  HD1 HSP A 210      34.140  28.060  45.720  1.00  0.00           H
ATOM   3244  CE1 HSP A 210      32.240  28.230  46.630  1.00  0.00           C
ATOM   3245  HE1 HSP A 210      32.390  27.530  47.430  1.00  0.00           H
ATOM   3246  C   HSP A 210      33.850  29.330  41.130  1.00  0.00           C
ATOM   3247  O   HSP A 210      32.920  29.670  40.440  1.00  0.00           O
ATOM   3248  N   PHE A 211      35.100  29.470  40.650  1.00  0.00           N
ATOM   3249  HN  PHE A 211      35.790  29.140  41.290  1.00  0.00           H
ATOM   3250  CA  PHE A 211      35.600  29.870  39.340  1.00  0.00           C
ATOM   3251  HA  PHE A 211      35.090  30.730  38.930  1.00  0.00           H
ATOM   3252  CB  PHE A 211      37.080  30.330  39.310  1.00  0.00           C
ATOM   3253  HB1 PHE A 211      37.440  30.180  38.270  1.00  0.00           H
ATOM   3254  HB2 PHE A 211      37.500  29.620  40.050  1.00  0.00           H
ATOM   3255  CG  PHE A 211      37.250  31.730  39.800  1.00  0.00           C
ATOM   3256  CD1 PHE A 211      37.290  32.840  38.890  1.00  0.00           C
ATOM   3257  HD1 PHE A 211      37.090  32.650  37.840  1.00  0.00           H
ATOM   3258  CE1 PHE A 211      37.700  34.110  39.300  1.00  0.00           C
ATOM   3259  HE1 PHE A 211      37.760  34.950  38.620  1.00  0.00           H
ATOM   3260  CZ  PHE A 211      38.160  34.260  40.680  1.00  0.00           C
ATOM   3261  HZ  PHE A 211      38.610  35.210  40.970  1.00  0.00           H
ATOM   3262  CD2 PHE A 211      37.590  32.040  41.130  1.00  0.00           C
ATOM   3263  HD2 PHE A 211      37.670  31.270  41.890  1.00  0.00           H
ATOM   3264  CE2 PHE A 211      38.050  33.250  41.530  1.00  0.00           C
ATOM   3265  HE2 PHE A 211      38.430  33.330  42.540  1.00  0.00           H
ATOM   3266  C   PHE A 211      35.250  28.830  38.250  1.00  0.00           C
ATOM   3267  O   PHE A 211      34.800  29.240  37.160  1.00  0.00           O
ATOM   3268  N   GLU A 212      35.320  27.550  38.510  1.00  0.00           N
ATOM   3269  HN  GLU A 212      35.630  27.300  39.430  1.00  0.00           H
ATOM   3270  CA  GLU A 212      35.030  26.490  37.570  1.00  0.00           C
ATOM   3271  HA  GLU A 212      35.490  26.700  36.610  1.00  0.00           H
ATOM   3272  CB  GLU A 212      35.690  25.110  37.910  1.00  0.00           C
ATOM   3273  HB1 GLU A 212      35.430  24.350  37.150  1.00  0.00           H
ATOM   3274  HB2 GLU A 212      35.380  24.760  38.920  1.00  0.00           H
ATOM   3275  CG  GLU A 212      37.210  25.160  38.000  1.00  0.00           C
ATOM   3276  HG1 GLU A 212      37.620  25.970  38.650  1.00  0.00           H
ATOM   3277  HG2 GLU A 212      37.650  25.420  37.020  1.00  0.00           H
ATOM   3278  CD  GLU A 212      37.920  23.980  38.540  1.00  0.00           C
ATOM   3279  OE1 GLU A 212      39.150  23.870  38.180  1.00  0.00           O
ATOM   3280  OE2 GLU A 212      37.310  23.020  39.150  1.00  0.00           O
ATOM   3281  C   GLU A 212      33.540  26.340  37.320  1.00  0.00           C
ATOM   3282  O   GLU A 212      33.210  25.860  36.220  1.00  0.00           O
ATOM   3283  N   GLU A 213      32.610  26.860  38.140  1.00  0.00           N
ATOM   3284  HN  GLU A 213      33.000  27.250  38.970  1.00  0.00           H
ATOM   3285  CA  GLU A 213      31.150  26.830  38.130  1.00  0.00           C
ATOM   3286  HA  GLU A 213      30.890  26.180  37.310  1.00  0.00           H
ATOM   3287  CB  GLU A 213      30.580  26.200  39.400  1.00  0.00           C
ATOM   3288  HB1 GLU A 213      29.470  26.210  39.410  1.00  0.00           H
ATOM   3289  HB2 GLU A 213      30.830  26.810  40.290  1.00  0.00           H
ATOM   3290  CG  GLU A 213      31.030  24.760  39.710  1.00  0.00           C
ATOM   3291  HG1 GLU A 213      32.030  24.690  40.200  1.00  0.00           H
ATOM   3292  HG2 GLU A 213      31.100  24.220  38.740  1.00  0.00           H
ATOM   3293  CD  GLU A 213      30.030  24.110  40.620  1.00  0.00           C
ATOM   3294  OE1 GLU A 213      29.540  22.970  40.430  1.00  0.00           O
ATOM   3295  OE2 GLU A 213      29.670  24.770  41.570  1.00  0.00           O
ATOM   3296  C   GLU A 213      30.480  28.170  37.840  1.00  0.00           C
ATOM   3297  O   GLU A 213      29.260  28.340  37.970  1.00  0.00           O
ATOM   3298  N   HIS A 214      31.300  29.130  37.400  1.00  0.00           N
ATOM   3299  HN  HIS A 214      32.250  28.990  37.170  1.00  0.00           H
ATOM   3300  CA  HIS A 214      30.910  30.510  37.110  1.00  0.00           C
ATOM   3301  HA  HIS A 214      29.910  30.810  37.420  1.00  0.00           H
ATOM   3302  CB  HIS A 214      31.740  31.560  37.880  1.00  0.00           C
ATOM   3303  HB1 HIS A 214      32.790  31.640  37.520  1.00  0.00           H
ATOM   3304  HB2 HIS A 214      31.860  31.220  38.930  1.00  0.00           H
ATOM   3305  ND1 HIS A 214      31.030  33.850  37.000  1.00  0.00           N
ATOM   3306  CG  HIS A 214      30.880  32.840  37.930  1.00  0.00           C
ATOM   3307  CE1 HIS A 214      30.210  34.770  37.340  1.00  0.00           C
ATOM   3308  HE1 HIS A 214      30.130  35.700  36.780  1.00  0.00           H
ATOM   3309  NE2 HIS A 214      29.510  34.490  38.480  1.00  0.00           N
ATOM   3310  HE2 HIS A 214      29.000  35.240  38.910  1.00  0.00           H
ATOM   3311  CD2 HIS A 214      30.000  33.280  38.890  1.00  0.00           C
ATOM   3312  HD2 HIS A 214      29.650  32.820  39.800  1.00  0.00           H
ATOM   3313  C   HIS A 214      31.000  30.750  35.620  1.00  0.00           C
ATOM   3314  O   HIS A 214      32.100  30.590  35.040  1.00  0.00           O
ATOM   3315  N   PRO A 215      29.960  31.170  34.890  1.00  0.00           N
ATOM   3316  CD  PRO A 215      28.590  31.240  35.360  1.00  0.00           C
ATOM   3317  HD1 PRO A 215      28.370  30.350  35.990  1.00  0.00           H
ATOM   3318  HD2 PRO A 215      28.410  32.200  35.900  1.00  0.00           H
ATOM   3319  CA  PRO A 215      29.980  31.360  33.440  1.00  0.00           C
ATOM   3320  HA  PRO A 215      30.380  30.460  33.010  1.00  0.00           H
ATOM   3321  CB  PRO A 215      28.610  31.810  33.050  1.00  0.00           C
ATOM   3322  HB1 PRO A 215      28.250  31.540  32.030  1.00  0.00           H
ATOM   3323  HB2 PRO A 215      28.470  32.910  33.160  1.00  0.00           H
ATOM   3324  CG  PRO A 215      27.770  31.160  34.120  1.00  0.00           C
ATOM   3325  HG1 PRO A 215      27.750  30.060  33.940  1.00  0.00           H
ATOM   3326  HG2 PRO A 215      26.780  31.600  34.340  1.00  0.00           H
ATOM   3327  C   PRO A 215      30.970  32.440  33.020  1.00  0.00           C
ATOM   3328  O   PRO A 215      31.470  32.280  31.920  1.00  0.00           O
ATOM   3329  N   LEU A 216      31.240  33.470  33.840  1.00  0.00           N
ATOM   3330  HN  LEU A 216      30.830  33.650  34.730  1.00  0.00           H
ATOM   3331  CA  LEU A 216      31.970  34.610  33.360  1.00  0.00           C
ATOM   3332  HA  LEU A 216      31.760  34.790  32.320  1.00  0.00           H
ATOM   3333  CB  LEU A 216      31.610  35.870  34.170  1.00  0.00           C
ATOM   3334  HB1 LEU A 216      32.160  36.710  33.690  1.00  0.00           H
ATOM   3335  HB2 LEU A 216      31.990  35.650  35.190  1.00  0.00           H
ATOM   3336  CG  LEU A 216      30.060  36.250  34.080  1.00  0.00           C
ATOM   3337  HG  LEU A 216      29.490  35.620  34.790  1.00  0.00           H
ATOM   3338  CD1 LEU A 216      29.920  37.750  34.500  1.00  0.00           C
ATOM   3339 HD11 LEU A 216      30.380  37.950  35.500  1.00  0.00           H
ATOM   3340 HD12 LEU A 216      30.420  38.360  33.720  1.00  0.00           H
ATOM   3341 HD13 LEU A 216      28.850  38.040  34.530  1.00  0.00           H
ATOM   3342  CD2 LEU A 216      29.340  36.110  32.710  1.00  0.00           C
ATOM   3343 HD21 LEU A 216      29.000  35.110  32.370  1.00  0.00           H
ATOM   3344 HD22 LEU A 216      28.380  36.670  32.730  1.00  0.00           H
ATOM   3345 HD23 LEU A 216      30.070  36.520  31.980  1.00  0.00           H
ATOM   3346  C   LEU A 216      33.540  34.330  33.360  1.00  0.00           C
ATOM   3347  O   LEU A 216      34.260  35.290  33.080  1.00  0.00           O
ATOM   3348  N   PHE A 217      34.000  33.190  33.810  1.00  0.00           N
ATOM   3349  HN  PHE A 217      33.360  32.460  34.030  1.00  0.00           H
ATOM   3350  CA  PHE A 217      35.370  32.970  34.100  1.00  0.00           C
ATOM   3351  HA  PHE A 217      35.910  33.690  33.510  1.00  0.00           H
ATOM   3352  CB  PHE A 217      35.790  32.960  35.630  1.00  0.00           C
ATOM   3353  HB1 PHE A 217      36.810  32.550  35.750  1.00  0.00           H
ATOM   3354  HB2 PHE A 217      35.040  32.370  36.210  1.00  0.00           H
ATOM   3355  CG  PHE A 217      35.780  34.370  36.170  1.00  0.00           C
ATOM   3356  CD1 PHE A 217      36.870  35.270  36.020  1.00  0.00           C
ATOM   3357  HD1 PHE A 217      37.810  34.930  35.620  1.00  0.00           H
ATOM   3358  CE1 PHE A 217      36.620  36.620  36.220  1.00  0.00           C
ATOM   3359  HE1 PHE A 217      37.390  37.370  36.120  1.00  0.00           H
ATOM   3360  CZ  PHE A 217      35.360  37.120  36.700  1.00  0.00           C
ATOM   3361  HZ  PHE A 217      35.260  38.190  36.670  1.00  0.00           H
ATOM   3362  CD2 PHE A 217      34.590  34.780  36.750  1.00  0.00           C
ATOM   3363  HD2 PHE A 217      33.830  34.040  36.970  1.00  0.00           H
ATOM   3364  CE2 PHE A 217      34.360  36.100  37.010  1.00  0.00           C
ATOM   3365  HE2 PHE A 217      33.450  36.460  37.470  1.00  0.00           H
ATOM   3366  C   PHE A 217      35.720  31.630  33.490  1.00  0.00           C
ATOM   3367  O   PHE A 217      34.870  30.730  33.320  1.00  0.00           O
ATOM   3368  N   GLU A 218      37.010  31.460  33.100  1.00  0.00           N
ATOM   3369  HN  GLU A 218      37.620  32.240  33.230  1.00  0.00           H
ATOM   3370  CA  GLU A 218      37.540  30.230  32.730  1.00  0.00           C
ATOM   3371  HA  GLU A 218      36.940  29.400  33.070  1.00  0.00           H
ATOM   3372  CB  GLU A 218      37.740  30.180  31.170  1.00  0.00           C
ATOM   3373  HB1 GLU A 218      36.770  30.290  30.640  1.00  0.00           H
ATOM   3374  HB2 GLU A 218      38.100  29.160  30.910  1.00  0.00           H
ATOM   3375  CG  GLU A 218      38.840  31.210  30.630  1.00  0.00           C
ATOM   3376  HG1 GLU A 218      39.860  31.080  31.040  1.00  0.00           H
ATOM   3377  HG2 GLU A 218      38.570  32.260  30.890  1.00  0.00           H
ATOM   3378  CD  GLU A 218      39.300  30.970  29.190  1.00  0.00           C
ATOM   3379  OE1 GLU A 218      39.680  31.990  28.550  1.00  0.00           O
ATOM   3380  OE2 GLU A 218      39.490  29.780  28.810  1.00  0.00           O
ATOM   3381  C   GLU A 218      38.910  30.040  33.430  1.00  0.00           C
ATOM   3382  O   GLU A 218      39.550  30.980  33.840  1.00  0.00           O
ATOM   3383  N   ARG A 219      39.330  28.810  33.680  1.00  0.00           N
ATOM   3384  HN  ARG A 219      38.690  28.040  33.670  1.00  0.00           H
ATOM   3385  CA  ARG A 219      40.590  28.610  34.380  1.00  0.00           C
ATOM   3386  HA  ARG A 219      40.800  29.370  35.120  1.00  0.00           H
ATOM   3387  CB  ARG A 219      40.570  27.320  35.310  1.00  0.00           C
ATOM   3388  HB1 ARG A 219      40.370  26.450  34.660  1.00  0.00           H
ATOM   3389  HB2 ARG A 219      39.700  27.510  35.980  1.00  0.00           H
ATOM   3390  CG  ARG A 219      41.830  27.200  36.240  1.00  0.00           C
ATOM   3391  HG1 ARG A 219      41.980  28.120  36.850  1.00  0.00           H
ATOM   3392  HG2 ARG A 219      42.680  26.960  35.580  1.00  0.00           H
ATOM   3393  CD  ARG A 219      41.580  26.010  37.160  1.00  0.00           C
ATOM   3394  HD1 ARG A 219      41.390  25.130  36.510  1.00  0.00           H
ATOM   3395  HD2 ARG A 219      40.680  26.170  37.780  1.00  0.00           H
ATOM   3396  NE  ARG A 219      42.800  25.720  37.950  1.00  0.00           N
ATOM   3397  HE  ARG A 219      43.690  25.890  37.530  1.00  0.00           H
ATOM   3398  CZ  ARG A 219      43.000  24.730  38.880  1.00  0.00           C
ATOM   3399  NH1 ARG A 219      41.950  23.990  39.260  1.00  0.00           N
ATOM   3400 HH11 ARG A 219      41.040  23.950  38.850  1.00  0.00           H
ATOM   3401 HH12 ARG A 219      42.090  23.230  39.900  1.00  0.00           H
ATOM   3402  NH2 ARG A 219      44.130  24.610  39.490  1.00  0.00           N
ATOM   3403 HH21 ARG A 219      44.890  25.190  39.190  1.00  0.00           H
ATOM   3404 HH22 ARG A 219      44.400  23.890  40.130  1.00  0.00           H
ATOM   3405  C   ARG A 219      41.760  28.560  33.420  1.00  0.00           C
ATOM   3406  O   ARG A 219      41.620  27.980  32.310  1.00  0.00           O
ATOM   3407  N   VAL A 220      42.940  29.170  33.770  1.00  0.00           N
ATOM   3408  HN  VAL A 220      43.020  29.620  34.650  1.00  0.00           H
ATOM   3409  CA  VAL A 220      44.050  29.310  32.930  1.00  0.00           C
ATOM   3410  HA  VAL A 220      43.690  28.990  31.960  1.00  0.00           H
ATOM   3411  CB  VAL A 220      44.440  30.760  32.780  1.00  0.00           C
ATOM   3412  HB  VAL A 220      44.880  31.140  33.730  1.00  0.00           H
ATOM   3413  CG1 VAL A 220      45.470  30.860  31.580  1.00  0.00           C
ATOM   3414 HG11 VAL A 220      45.020  30.320  30.720  1.00  0.00           H
ATOM   3415 HG12 VAL A 220      45.570  31.900  31.220  1.00  0.00           H
ATOM   3416 HG13 VAL A 220      46.330  30.310  32.010  1.00  0.00           H
ATOM   3417  CG2 VAL A 220      43.230  31.580  32.410  1.00  0.00           C
ATOM   3418 HG21 VAL A 220      43.470  32.630  32.130  1.00  0.00           H
ATOM   3419 HG22 VAL A 220      42.620  31.030  31.650  1.00  0.00           H
ATOM   3420 HG23 VAL A 220      42.640  31.750  33.340  1.00  0.00           H
ATOM   3421  C   VAL A 220      45.170  28.490  33.510  1.00  0.00           C
ATOM   3422  O   VAL A 220      45.710  28.870  34.540  1.00  0.00           O
ATOM   3423  N   PRO A 221      45.600  27.460  32.840  1.00  0.00           N
ATOM   3424  CD  PRO A 221      44.850  26.710  31.720  1.00  0.00           C
ATOM   3425  HD1 PRO A 221      43.800  26.500  31.990  1.00  0.00           H
ATOM   3426  HD2 PRO A 221      44.840  27.290  30.780  1.00  0.00           H
ATOM   3427  CA  PRO A 221      46.860  26.790  33.250  1.00  0.00           C
ATOM   3428  HA  PRO A 221      46.550  26.220  34.120  1.00  0.00           H
ATOM   3429  CB  PRO A 221      47.020  25.710  32.140  1.00  0.00           C
ATOM   3430  HB1 PRO A 221      47.640  24.910  32.610  1.00  0.00           H
ATOM   3431  HB2 PRO A 221      47.670  26.160  31.350  1.00  0.00           H
ATOM   3432  CG  PRO A 221      45.650  25.360  31.770  1.00  0.00           C
ATOM   3433  HG1 PRO A 221      45.260  24.630  32.510  1.00  0.00           H
ATOM   3434  HG2 PRO A 221      45.650  24.750  30.840  1.00  0.00           H
ATOM   3435  C   PRO A 221      48.040  27.680  33.610  1.00  0.00           C
ATOM   3436  O   PRO A 221      48.420  28.550  32.780  1.00  0.00           O
ATOM   3437  N   LEU A 222      48.760  27.390  34.720  1.00  0.00           N
ATOM   3438  HN  LEU A 222      48.540  26.600  35.300  1.00  0.00           H
ATOM   3439  CA  LEU A 222      50.020  27.930  35.110  1.00  0.00           C
ATOM   3440  HA  LEU A 222      49.830  28.990  35.210  1.00  0.00           H
ATOM   3441  CB  LEU A 222      50.570  27.300  36.430  1.00  0.00           C
ATOM   3442  HB1 LEU A 222      51.580  27.710  36.620  1.00  0.00           H
ATOM   3443  HB2 LEU A 222      50.680  26.190  36.410  1.00  0.00           H
ATOM   3444  CG  LEU A 222      49.690  27.410  37.670  1.00  0.00           C
ATOM   3445  HG  LEU A 222      48.890  26.670  37.420  1.00  0.00           H
ATOM   3446  CD1 LEU A 222      50.330  26.780  38.910  1.00  0.00           C
ATOM   3447 HD11 LEU A 222      51.090  27.480  39.330  1.00  0.00           H
ATOM   3448 HD12 LEU A 222      49.560  26.760  39.720  1.00  0.00           H
ATOM   3449 HD13 LEU A 222      50.740  25.770  38.690  1.00  0.00           H
ATOM   3450  CD2 LEU A 222      49.040  28.780  37.960  1.00  0.00           C
ATOM   3451 HD21 LEU A 222      48.290  28.680  38.780  1.00  0.00           H
ATOM   3452 HD22 LEU A 222      49.810  29.510  38.310  1.00  0.00           H
ATOM   3453 HD23 LEU A 222      48.570  29.130  37.020  1.00  0.00           H
ATOM   3454  C   LEU A 222      51.090  27.850  34.080  1.00  0.00           C
ATOM   3455  O   LEU A 222      51.850  28.740  33.720  1.00  0.00           O
ATOM   3456  N   GLU A 223      51.150  26.730  33.400  1.00  0.00           N
ATOM   3457  HN  GLU A 223      50.540  25.980  33.660  1.00  0.00           H
ATOM   3458  CA  GLU A 223      52.010  26.500  32.220  1.00  0.00           C
ATOM   3459  HA  GLU A 223      53.010  26.810  32.500  1.00  0.00           H
ATOM   3460  CB  GLU A 223      52.040  24.940  31.910  1.00  0.00           C
ATOM   3461  HB1 GLU A 223      52.390  24.370  32.790  1.00  0.00           H
ATOM   3462  HB2 GLU A 223      52.830  24.830  31.140  1.00  0.00           H
ATOM   3463  CG  GLU A 223      50.690  24.370  31.330  1.00  0.00           C
ATOM   3464  HG1 GLU A 223      50.360  24.880  30.400  1.00  0.00           H
ATOM   3465  HG2 GLU A 223      49.940  24.470  32.150  1.00  0.00           H
ATOM   3466  CD  GLU A 223      50.910  22.910  31.000  1.00  0.00           C
ATOM   3467  OE1 GLU A 223      50.620  22.040  31.880  1.00  0.00           O
ATOM   3468  OE2 GLU A 223      51.430  22.600  29.880  1.00  0.00           O
ATOM   3469  C   GLU A 223      51.760  27.320  30.940  1.00  0.00           C
ATOM   3470  O   GLU A 223      52.630  27.520  30.120  1.00  0.00           O
ATOM   3471  N   ASP A 224      50.530  27.840  30.850  1.00  0.00           N
ATOM   3472  HN  ASP A 224      49.950  27.850  31.660  1.00  0.00           H
ATOM   3473  CA  ASP A 224      50.160  28.660  29.760  1.00  0.00           C
ATOM   3474  HA  ASP A 224      50.680  28.470  28.830  1.00  0.00           H
ATOM   3475  CB  ASP A 224      48.680  28.300  29.430  1.00  0.00           C
ATOM   3476  HB1 ASP A 224      48.280  28.970  28.640  1.00  0.00           H
ATOM   3477  HB2 ASP A 224      48.000  28.220  30.310  1.00  0.00           H
ATOM   3478  CG  ASP A 224      48.600  26.910  28.740  1.00  0.00           C
ATOM   3479  OD1 ASP A 224      49.630  26.320  28.340  1.00  0.00           O
ATOM   3480  OD2 ASP A 224      47.430  26.520  28.420  1.00  0.00           O
ATOM   3481  C   ASP A 224      50.270  30.180  30.090  1.00  0.00           C
ATOM   3482  O   ASP A 224      49.830  31.070  29.310  1.00  0.00           O
ATOM   3483  N   LEU A 225      51.000  30.490  31.190  1.00  0.00           N
ATOM   3484  HN  LEU A 225      51.260  29.820  31.880  1.00  0.00           H
ATOM   3485  CA  LEU A 225      51.190  31.870  31.690  1.00  0.00           C
ATOM   3486  HA  LEU A 225      51.070  32.610  30.910  1.00  0.00           H
ATOM   3487  CB  LEU A 225      50.400  32.410  32.860  1.00  0.00           C
ATOM   3488  HB1 LEU A 225      50.550  33.470  33.140  1.00  0.00           H
ATOM   3489  HB2 LEU A 225      50.570  31.810  33.780  1.00  0.00           H
ATOM   3490  CG  LEU A 225      48.870  32.420  32.490  1.00  0.00           C
ATOM   3491  HG  LEU A 225      48.600  31.410  32.130  1.00  0.00           H
ATOM   3492  CD1 LEU A 225      47.990  32.550  33.770  1.00  0.00           C
ATOM   3493 HD11 LEU A 225      47.940  31.640  34.410  1.00  0.00           H
ATOM   3494 HD12 LEU A 225      48.440  33.380  34.380  1.00  0.00           H
ATOM   3495 HD13 LEU A 225      46.970  32.800  33.420  1.00  0.00           H
ATOM   3496  CD2 LEU A 225      48.480  33.500  31.460  1.00  0.00           C
ATOM   3497 HD21 LEU A 225      48.710  33.090  30.450  1.00  0.00           H
ATOM   3498 HD22 LEU A 225      47.430  33.850  31.460  1.00  0.00           H
ATOM   3499 HD23 LEU A 225      49.110  34.400  31.610  1.00  0.00           H
ATOM   3500  C   LEU A 225      52.620  32.020  31.900  1.00  0.00           C
ATOM   3501  O   LEU A 225      53.080  32.780  32.790  1.00  0.00           O
ATOM   3502  N   SER A 226      53.510  31.360  31.090  1.00  0.00           N
ATOM   3503  HN  SER A 226      53.070  30.750  30.440  1.00  0.00           H
ATOM   3504  CA  SER A 226      54.940  31.300  31.190  1.00  0.00           C
ATOM   3505  HA  SER A 226      55.090  30.990  32.220  1.00  0.00           H
ATOM   3506  CB  SER A 226      55.630  30.140  30.430  1.00  0.00           C
ATOM   3507  HB1 SER A 226      55.210  29.150  30.700  1.00  0.00           H
ATOM   3508  HB2 SER A 226      56.690  30.180  30.740  1.00  0.00           H
ATOM   3509  OG  SER A 226      55.400  30.310  28.980  1.00  0.00           O
ATOM   3510  HG1 SER A 226      55.080  29.500  28.580  1.00  0.00           H
ATOM   3511  C   SER A 226      55.620  32.590  30.940  1.00  0.00           C
ATOM   3512  O   SER A 226      56.610  32.850  31.640  1.00  0.00           O
ATOM   3513  N   GLU A 227      55.110  33.410  30.000  1.00  0.00           N
ATOM   3514  HN  GLU A 227      54.380  33.030  29.440  1.00  0.00           H
ATOM   3515  CA  GLU A 227      55.660  34.700  29.740  1.00  0.00           C
ATOM   3516  HA  GLU A 227      56.730  34.710  29.870  1.00  0.00           H
ATOM   3517  CB  GLU A 227      55.390  35.150  28.280  1.00  0.00           C
ATOM   3518  HB1 GLU A 227      55.620  36.220  28.090  1.00  0.00           H
ATOM   3519  HB2 GLU A 227      54.280  35.120  28.210  1.00  0.00           H
ATOM   3520  CG  GLU A 227      56.010  34.160  27.290  1.00  0.00           C
ATOM   3521  HG1 GLU A 227      55.640  33.150  27.550  1.00  0.00           H
ATOM   3522  HG2 GLU A 227      57.090  34.420  27.370  1.00  0.00           H
ATOM   3523  CD  GLU A 227      55.470  34.460  25.920  1.00  0.00           C
ATOM   3524  OE1 GLU A 227      56.240  34.750  24.970  1.00  0.00           O
ATOM   3525  OE2 GLU A 227      54.210  34.530  25.740  1.00  0.00           O
ATOM   3526  C   GLU A 227      55.320  35.840  30.760  1.00  0.00           C
ATOM   3527  O   GLU A 227      55.970  36.890  30.710  1.00  0.00           O
ATOM   3528  N   ASP A 228      54.360  35.620  31.740  1.00  0.00           N
ATOM   3529  HN  ASP A 228      53.950  34.720  31.700  1.00  0.00           H
ATOM   3530  CA  ASP A 228      53.970  36.590  32.730  1.00  0.00           C
ATOM   3531  HA  ASP A 228      53.800  37.540  32.230  1.00  0.00           H
ATOM   3532  CB  ASP A 228      52.530  36.200  33.270  1.00  0.00           C
ATOM   3533  HB1 ASP A 228      52.530  35.380  34.010  1.00  0.00           H
ATOM   3534  HB2 ASP A 228      51.880  35.760  32.480  1.00  0.00           H
ATOM   3535  CG  ASP A 228      51.800  37.410  33.910  1.00  0.00           C
ATOM   3536  OD1 ASP A 228      52.380  38.430  34.170  1.00  0.00           O
ATOM   3537  OD2 ASP A 228      50.580  37.290  34.270  1.00  0.00           O
ATOM   3538  C   ASP A 228      54.870  36.670  33.970  1.00  0.00           C
ATOM   3539  O   ASP A 228      54.890  35.750  34.780  1.00  0.00           O
ATOM   3540  N   PRO A 229      55.670  37.760  34.190  1.00  0.00           N
ATOM   3541  CD  PRO A 229      55.590  39.020  33.420  1.00  0.00           C
ATOM   3542  HD1 PRO A 229      55.970  38.890  32.390  1.00  0.00           H
ATOM   3543  HD2 PRO A 229      54.580  39.480  33.440  1.00  0.00           H
ATOM   3544  CA  PRO A 229      56.620  37.790  35.260  1.00  0.00           C
ATOM   3545  HA  PRO A 229      57.150  36.860  35.360  1.00  0.00           H
ATOM   3546  CB  PRO A 229      57.470  39.010  34.900  1.00  0.00           C
ATOM   3547  HB1 PRO A 229      58.180  38.760  34.080  1.00  0.00           H
ATOM   3548  HB2 PRO A 229      58.040  39.480  35.730  1.00  0.00           H
ATOM   3549  CG  PRO A 229      56.530  39.970  34.210  1.00  0.00           C
ATOM   3550  HG1 PRO A 229      57.010  40.670  33.490  1.00  0.00           H
ATOM   3551  HG2 PRO A 229      55.910  40.520  34.950  1.00  0.00           H
ATOM   3552  C   PRO A 229      55.900  38.120  36.610  1.00  0.00           C
ATOM   3553  O   PRO A 229      56.560  38.240  37.610  1.00  0.00           O
ATOM   3554  N   VAL A 230      54.530  38.300  36.610  1.00  0.00           N
ATOM   3555  HN  VAL A 230      54.000  38.310  35.760  1.00  0.00           H
ATOM   3556  CA  VAL A 230      53.780  38.440  37.850  1.00  0.00           C
ATOM   3557  HA  VAL A 230      54.200  39.170  38.520  1.00  0.00           H
ATOM   3558  CB  VAL A 230      52.400  38.870  37.500  1.00  0.00           C
ATOM   3559  HB  VAL A 230      51.830  38.110  36.930  1.00  0.00           H
ATOM   3560  CG1 VAL A 230      51.670  39.060  38.820  1.00  0.00           C
ATOM   3561 HG11 VAL A 230      52.250  39.660  39.560  1.00  0.00           H
ATOM   3562 HG12 VAL A 230      50.730  39.650  38.770  1.00  0.00           H
ATOM   3563 HG13 VAL A 230      51.340  38.090  39.250  1.00  0.00           H
ATOM   3564  CG2 VAL A 230      52.390  40.210  36.820  1.00  0.00           C
ATOM   3565 HG21 VAL A 230      52.790  40.150  35.790  1.00  0.00           H
ATOM   3566 HG22 VAL A 230      51.370  40.620  36.670  1.00  0.00           H
ATOM   3567 HG23 VAL A 230      52.940  40.950  37.440  1.00  0.00           H
ATOM   3568  C   VAL A 230      53.790  37.130  38.620  1.00  0.00           C
ATOM   3569  O   VAL A 230      53.820  37.120  39.810  1.00  0.00           O
ATOM   3570  N   VAL A 231      53.690  36.000  37.900  1.00  0.00           N
ATOM   3571  HN  VAL A 231      53.590  36.100  36.910  1.00  0.00           H
ATOM   3572  CA  VAL A 231      53.400  34.600  38.490  1.00  0.00           C
ATOM   3573  HA  VAL A 231      52.530  34.810  39.090  1.00  0.00           H
ATOM   3574  CB  VAL A 231      53.160  33.520  37.390  1.00  0.00           C
ATOM   3575  HB  VAL A 231      54.050  33.570  36.740  1.00  0.00           H
ATOM   3576  CG1 VAL A 231      52.990  32.110  38.020  1.00  0.00           C
ATOM   3577 HG11 VAL A 231      52.110  32.040  38.690  1.00  0.00           H
ATOM   3578 HG12 VAL A 231      52.690  31.440  37.190  1.00  0.00           H
ATOM   3579 HG13 VAL A 231      53.910  31.740  38.510  1.00  0.00           H
ATOM   3580  CG2 VAL A 231      51.830  33.800  36.530  1.00  0.00           C
ATOM   3581 HG21 VAL A 231      51.920  34.820  36.110  1.00  0.00           H
ATOM   3582 HG22 VAL A 231      51.900  33.120  35.640  1.00  0.00           H
ATOM   3583 HG23 VAL A 231      51.020  33.600  37.270  1.00  0.00           H
ATOM   3584  C   VAL A 231      54.510  34.150  39.390  1.00  0.00           C
ATOM   3585  O   VAL A 231      54.210  33.690  40.510  1.00  0.00           O
ATOM   3586  N   GLY A 232      55.760  34.520  39.060  1.00  0.00           N
ATOM   3587  HN  GLY A 232      55.920  34.970  38.180  1.00  0.00           H
ATOM   3588  CA  GLY A 232      56.830  34.130  39.910  1.00  0.00           C
ATOM   3589  HA1 GLY A 232      56.740  33.080  40.160  1.00  0.00           H
ATOM   3590  HA2 GLY A 232      57.710  34.370  39.320  1.00  0.00           H
ATOM   3591  C   GLY A 232      56.900  35.030  41.190  1.00  0.00           C
ATOM   3592  O   GLY A 232      57.690  34.710  42.080  1.00  0.00           O
ATOM   3593  N   HIS A 233      56.130  36.170  41.190  1.00  0.00           N
ATOM   3594  HN  HIS A 233      55.490  36.400  40.460  1.00  0.00           H
ATOM   3595  CA  HIS A 233      56.200  37.080  42.340  1.00  0.00           C
ATOM   3596  HA  HIS A 233      57.120  36.900  42.870  1.00  0.00           H
ATOM   3597  CB  HIS A 233      56.130  38.500  41.920  1.00  0.00           C
ATOM   3598  HB1 HIS A 233      55.880  39.160  42.770  1.00  0.00           H
ATOM   3599  HB2 HIS A 233      55.290  38.730  41.220  1.00  0.00           H
ATOM   3600  ND1 HIS A 233      58.620  38.950  42.280  1.00  0.00           N
ATOM   3601  CG  HIS A 233      57.420  38.960  41.450  1.00  0.00           C
ATOM   3602  CE1 HIS A 233      59.580  39.470  41.540  1.00  0.00           C
ATOM   3603  HE1 HIS A 233      60.550  39.690  41.980  1.00  0.00           H
ATOM   3604  NE2 HIS A 233      59.140  39.810  40.280  1.00  0.00           N
ATOM   3605  HE2 HIS A 233      59.640  40.340  39.590  1.00  0.00           H
ATOM   3606  CD2 HIS A 233      57.790  39.470  40.270  1.00  0.00           C
ATOM   3607  HD2 HIS A 233      57.220  39.620  39.360  1.00  0.00           H
ATOM   3608  C   HIS A 233      55.070  36.790  43.300  1.00  0.00           C
ATOM   3609  O   HIS A 233      55.240  37.170  44.470  1.00  0.00           O
ATOM   3610  N   LEU A 234      53.980  35.980  43.030  1.00  0.00           N
ATOM   3611  HN  LEU A 234      54.130  35.620  42.110  1.00  0.00           H
ATOM   3612  CA  LEU A 234      52.820  35.690  43.830  1.00  0.00           C
ATOM   3613  HA  LEU A 234      52.310  36.620  44.040  1.00  0.00           H
ATOM   3614  CB  LEU A 234      51.900  34.670  43.080  1.00  0.00           C
ATOM   3615  HB1 LEU A 234      50.950  34.430  43.610  1.00  0.00           H
ATOM   3616  HB2 LEU A 234      52.450  33.730  42.850  1.00  0.00           H
ATOM   3617  CG  LEU A 234      51.440  35.130  41.730  1.00  0.00           C
ATOM   3618  HG  LEU A 234      52.330  35.550  41.230  1.00  0.00           H
ATOM   3619  CD1 LEU A 234      50.830  34.010  40.870  1.00  0.00           C
ATOM   3620 HD11 LEU A 234      50.500  34.330  39.850  1.00  0.00           H
ATOM   3621 HD12 LEU A 234      51.600  33.230  40.730  1.00  0.00           H
ATOM   3622 HD13 LEU A 234      50.010  33.510  41.430  1.00  0.00           H
ATOM   3623  CD2 LEU A 234      50.440  36.330  41.910  1.00  0.00           C
ATOM   3624 HD21 LEU A 234      50.680  37.260  42.450  1.00  0.00           H
ATOM   3625 HD22 LEU A 234      50.140  36.620  40.880  1.00  0.00           H
ATOM   3626 HD23 LEU A 234      49.470  36.030  42.360  1.00  0.00           H
ATOM   3627  C   LEU A 234      53.210  35.090  45.220  1.00  0.00           C
ATOM   3628  O   LEU A 234      52.800  35.570  46.270  1.00  0.00           O
ATOM   3629  N   GLY A 235      53.980  34.010  45.310  1.00  0.00           N
ATOM   3630  HN  GLY A 235      54.400  33.670  44.470  1.00  0.00           H
ATOM   3631  CA  GLY A 235      54.280  33.390  46.550  1.00  0.00           C
ATOM   3632  HA1 GLY A 235      53.450  33.460  47.240  1.00  0.00           H
ATOM   3633  HA2 GLY A 235      54.530  32.360  46.380  1.00  0.00           H
ATOM   3634  C   GLY A 235      55.410  33.980  47.270  1.00  0.00           C
ATOM   3635  O   GLY A 235      55.380  33.980  48.500  1.00  0.00           O
ATOM   3636  N   THR A 236      56.380  34.680  46.650  1.00  0.00           N
ATOM   3637  HN  THR A 236      56.270  34.640  45.660  1.00  0.00           H
ATOM   3638  CA  THR A 236      57.360  35.410  47.340  1.00  0.00           C
ATOM   3639  HA  THR A 236      57.660  34.930  48.260  1.00  0.00           H
ATOM   3640  CB  THR A 236      58.660  35.530  46.570  1.00  0.00           C
ATOM   3641  HB  THR A 236      59.440  36.190  47.010  1.00  0.00           H
ATOM   3642  OG1 THR A 236      58.430  35.950  45.200  1.00  0.00           O
ATOM   3643  HG1 THR A 236      58.380  36.910  45.210  1.00  0.00           H
ATOM   3644  CG2 THR A 236      59.170  34.040  46.420  1.00  0.00           C
ATOM   3645 HG21 THR A 236      60.230  34.050  46.100  1.00  0.00           H
ATOM   3646 HG22 THR A 236      59.200  33.560  47.420  1.00  0.00           H
ATOM   3647 HG23 THR A 236      58.500  33.630  45.630  1.00  0.00           H
ATOM   3648  C   THR A 236      56.990  36.800  47.840  1.00  0.00           C
ATOM   3649  O   THR A 236      57.760  37.240  48.670  1.00  0.00           O
ATOM   3650  N   SER A 237      55.940  37.450  47.280  1.00  0.00           N
ATOM   3651  HN  SER A 237      55.480  36.990  46.530  1.00  0.00           H
ATOM   3652  CA  SER A 237      55.800  38.920  47.590  1.00  0.00           C
ATOM   3653  HA  SER A 237      56.780  39.370  47.530  1.00  0.00           H
ATOM   3654  CB  SER A 237      54.850  39.580  46.560  1.00  0.00           C
ATOM   3655  HB1 SER A 237      54.790  40.620  46.930  1.00  0.00           H
ATOM   3656  HB2 SER A 237      53.850  39.110  46.550  1.00  0.00           H
ATOM   3657  OG  SER A 237      55.510  39.600  45.320  1.00  0.00           O
ATOM   3658  HG1 SER A 237      55.410  38.680  45.070  1.00  0.00           H
ATOM   3659  C   SER A 237      55.280  39.260  48.920  1.00  0.00           C
ATOM   3660  O   SER A 237      55.690  40.250  49.490  1.00  0.00           O
ATOM   3661  N   THR A 238      54.240  38.530  49.470  1.00  0.00           N
ATOM   3662  HN  THR A 238      53.880  37.680  49.110  1.00  0.00           H
ATOM   3663  CA  THR A 238      53.610  38.860  50.750  1.00  0.00           C
ATOM   3664  HA  THR A 238      53.620  39.940  50.870  1.00  0.00           H
ATOM   3665  CB  THR A 238      52.110  38.420  50.710  1.00  0.00           C
ATOM   3666  HB  THR A 238      51.510  39.230  51.190  1.00  0.00           H
ATOM   3667  OG1 THR A 238      51.690  37.210  51.390  1.00  0.00           O
ATOM   3668  HG1 THR A 238      50.760  37.320  51.600  1.00  0.00           H
ATOM   3669  CG2 THR A 238      51.560  38.340  49.250  1.00  0.00           C
ATOM   3670 HG21 THR A 238      51.920  37.530  48.580  1.00  0.00           H
ATOM   3671 HG22 THR A 238      50.450  38.320  49.300  1.00  0.00           H
ATOM   3672 HG23 THR A 238      51.850  39.280  48.750  1.00  0.00           H
ATOM   3673  C   THR A 238      54.240  38.370  52.050  1.00  0.00           C
ATOM   3674  O   THR A 238      55.040  37.430  52.130  1.00  0.00           O
ATOM   3675  N   GLU A 239      53.870  39.000  53.210  1.00  0.00           N
ATOM   3676  HN  GLU A 239      53.210  39.740  53.190  1.00  0.00           H
ATOM   3677  CA  GLU A 239      54.300  38.490  54.460  1.00  0.00           C
ATOM   3678  HA  GLU A 239      55.380  38.600  54.520  1.00  0.00           H
ATOM   3679  CB  GLU A 239      53.650  39.270  55.570  1.00  0.00           C
ATOM   3680  HB1 GLU A 239      53.900  38.790  56.540  1.00  0.00           H
ATOM   3681  HB2 GLU A 239      52.540  39.310  55.540  1.00  0.00           H
ATOM   3682  CG  GLU A 239      54.260  40.730  55.710  1.00  0.00           C
ATOM   3683  HG1 GLU A 239      53.690  41.230  56.520  1.00  0.00           H
ATOM   3684  HG2 GLU A 239      54.120  41.190  54.710  1.00  0.00           H
ATOM   3685  CD  GLU A 239      55.700  40.840  56.160  1.00  0.00           C
ATOM   3686  OE1 GLU A 239      56.630  40.050  55.790  1.00  0.00           O
ATOM   3687  OE2 GLU A 239      56.070  41.790  56.960  1.00  0.00           O
ATOM   3688  C   GLU A 239      53.890  37.060  54.790  1.00  0.00           C
ATOM   3689  O   GLU A 239      54.740  36.350  55.330  1.00  0.00           O
ATOM   3690  N   GLU A 240      52.680  36.680  54.520  1.00  0.00           N
ATOM   3691  HN  GLU A 240      52.040  37.360  54.170  1.00  0.00           H
ATOM   3692  CA  GLU A 240      52.240  35.350  54.660  1.00  0.00           C
ATOM   3693  HA  GLU A 240      52.470  35.020  55.670  1.00  0.00           H
ATOM   3694  CB  GLU A 240      50.740  35.320  54.190  1.00  0.00           C
ATOM   3695  HB1 GLU A 240      50.690  35.540  53.100  1.00  0.00           H
ATOM   3696  HB2 GLU A 240      50.340  36.190  54.750  1.00  0.00           H
ATOM   3697  CG  GLU A 240      49.980  34.050  54.730  1.00  0.00           C
ATOM   3698  HG1 GLU A 240      50.350  33.100  54.300  1.00  0.00           H
ATOM   3699  HG2 GLU A 240      48.920  34.240  54.460  1.00  0.00           H
ATOM   3700  CD  GLU A 240      49.940  34.010  56.240  1.00  0.00           C
ATOM   3701  OE1 GLU A 240      50.050  32.960  56.810  1.00  0.00           O
ATOM   3702  OE2 GLU A 240      49.880  35.070  56.880  1.00  0.00           O
ATOM   3703  C   GLU A 240      52.990  34.300  53.730  1.00  0.00           C
ATOM   3704  O   GLU A 240      53.310  33.200  54.180  1.00  0.00           O
ATOM   3705  N   GLY A 241      53.250  34.630  52.470  1.00  0.00           N
ATOM   3706  HN  GLY A 241      52.780  35.470  52.210  1.00  0.00           H
ATOM   3707  CA  GLY A 241      54.000  33.800  51.530  1.00  0.00           C
ATOM   3708  HA1 GLY A 241      53.410  32.900  51.430  1.00  0.00           H
ATOM   3709  HA2 GLY A 241      54.040  34.410  50.640  1.00  0.00           H
ATOM   3710  C   GLY A 241      55.440  33.610  51.830  1.00  0.00           C
ATOM   3711  O   GLY A 241      55.940  32.510  51.580  1.00  0.00           O
ATOM   3712  N   LYS A 242      56.150  34.660  52.320  1.00  0.00           N
ATOM   3713  HN  LYS A 242      55.800  35.590  52.300  1.00  0.00           H
ATOM   3714  CA  LYS A 242      57.430  34.520  52.840  1.00  0.00           C
ATOM   3715  HA  LYS A 242      58.070  33.980  52.150  1.00  0.00           H
ATOM   3716  CB  LYS A 242      58.030  35.920  53.210  1.00  0.00           C
ATOM   3717  HB1 LYS A 242      58.950  35.930  53.840  1.00  0.00           H
ATOM   3718  HB2 LYS A 242      57.220  36.410  53.800  1.00  0.00           H
ATOM   3719  CG  LYS A 242      58.320  36.770  51.960  1.00  0.00           C
ATOM   3720  HG1 LYS A 242      57.440  36.840  51.290  1.00  0.00           H
ATOM   3721  HG2 LYS A 242      59.130  36.340  51.330  1.00  0.00           H
ATOM   3722  CD  LYS A 242      58.610  38.190  52.400  1.00  0.00           C
ATOM   3723  HD1 LYS A 242      57.860  38.500  53.160  1.00  0.00           H
ATOM   3724  HD2 LYS A 242      59.610  38.120  52.900  1.00  0.00           H
ATOM   3725  CE  LYS A 242      58.620  39.070  51.150  1.00  0.00           C
ATOM   3726  HE1 LYS A 242      57.590  39.110  50.740  1.00  0.00           H
ATOM   3727  HE2 LYS A 242      59.250  38.650  50.340  1.00  0.00           H
ATOM   3728  NZ  LYS A 242      59.100  40.380  51.410  1.00  0.00           N
ATOM   3729  HZ1 LYS A 242      60.140  40.440  51.310  1.00  0.00           H
ATOM   3730  HZ2 LYS A 242      58.670  40.990  50.690  1.00  0.00           H
ATOM   3731  HZ3 LYS A 242      58.860  40.720  52.360  1.00  0.00           H
ATOM   3732  C   LYS A 242      57.450  33.640  54.110  1.00  0.00           C
ATOM   3733  O   LYS A 242      58.170  32.680  54.210  1.00  0.00           O
ATOM   3734  N   LYS A 243      56.440  33.780  55.070  1.00  0.00           N
ATOM   3735  HN  LYS A 243      55.880  34.610  55.090  1.00  0.00           H
ATOM   3736  CA  LYS A 243      56.310  32.860  56.220  1.00  0.00           C
ATOM   3737  HA  LYS A 243      57.190  32.960  56.830  1.00  0.00           H
ATOM   3738  CB  LYS A 243      55.120  33.300  57.160  1.00  0.00           C
ATOM   3739  HB1 LYS A 243      54.410  33.940  56.600  1.00  0.00           H
ATOM   3740  HB2 LYS A 243      55.450  34.010  57.950  1.00  0.00           H
ATOM   3741  CG  LYS A 243      54.350  32.160  57.910  1.00  0.00           C
ATOM   3742  HG1 LYS A 243      54.990  31.690  58.690  1.00  0.00           H
ATOM   3743  HG2 LYS A 243      53.930  31.380  57.240  1.00  0.00           H
ATOM   3744  CD  LYS A 243      53.170  32.820  58.640  1.00  0.00           C
ATOM   3745  HD1 LYS A 243      53.500  33.520  59.440  1.00  0.00           H
ATOM   3746  HD2 LYS A 243      52.660  33.370  57.820  1.00  0.00           H
ATOM   3747  CE  LYS A 243      52.230  31.860  59.330  1.00  0.00           C
ATOM   3748  HE1 LYS A 243      52.570  31.640  60.370  1.00  0.00           H
ATOM   3749  HE2 LYS A 243      52.290  30.930  58.720  1.00  0.00           H
ATOM   3750  NZ  LYS A 243      50.870  32.290  59.300  1.00  0.00           N
ATOM   3751  HZ1 LYS A 243      50.710  33.280  59.590  1.00  0.00           H
ATOM   3752  HZ2 LYS A 243      50.440  32.430  58.370  1.00  0.00           H
ATOM   3753  HZ3 LYS A 243      50.280  31.610  59.810  1.00  0.00           H
ATOM   3754  C   LYS A 243      56.090  31.380  55.940  1.00  0.00           C
ATOM   3755  O   LYS A 243      56.750  30.560  56.530  1.00  0.00           O
ATOM   3756  N   VAL A 244      55.200  31.130  54.960  1.00  0.00           N
ATOM   3757  HN  VAL A 244      54.720  31.910  54.570  1.00  0.00           H
ATOM   3758  CA  VAL A 244      54.950  29.770  54.530  1.00  0.00           C
ATOM   3759  HA  VAL A 244      54.620  29.170  55.370  1.00  0.00           H
ATOM   3760  CB  VAL A 244      53.830  29.780  53.500  1.00  0.00           C
ATOM   3761  HB  VAL A 244      53.980  30.590  52.750  1.00  0.00           H
ATOM   3762  CG1 VAL A 244      53.570  28.360  52.780  1.00  0.00           C
ATOM   3763 HG11 VAL A 244      54.470  28.050  52.210  1.00  0.00           H
ATOM   3764 HG12 VAL A 244      53.330  27.590  53.540  1.00  0.00           H
ATOM   3765 HG13 VAL A 244      52.690  28.470  52.120  1.00  0.00           H
ATOM   3766  CG2 VAL A 244      52.560  30.100  54.210  1.00  0.00           C
ATOM   3767 HG21 VAL A 244      51.810  30.510  53.510  1.00  0.00           H
ATOM   3768 HG22 VAL A 244      52.010  29.280  54.730  1.00  0.00           H
ATOM   3769 HG23 VAL A 244      52.710  30.870  55.000  1.00  0.00           H
ATOM   3770  C   VAL A 244      56.130  29.090  53.910  1.00  0.00           C
ATOM   3771  O   VAL A 244      56.390  27.900  54.140  1.00  0.00           O
ATOM   3772  N   LEU A 245      56.930  29.880  53.150  1.00  0.00           N
ATOM   3773  HN  LEU A 245      56.670  30.820  52.940  1.00  0.00           H
ATOM   3774  CA  LEU A 245      58.200  29.490  52.610  1.00  0.00           C
ATOM   3775  HA  LEU A 245      58.070  28.550  52.090  1.00  0.00           H
ATOM   3776  CB  LEU A 245      58.840  30.520  51.690  1.00  0.00           C
ATOM   3777  HB1 LEU A 245      58.950  31.520  52.170  1.00  0.00           H
ATOM   3778  HB2 LEU A 245      58.120  30.620  50.850  1.00  0.00           H
ATOM   3779  CG  LEU A 245      60.220  30.130  51.070  1.00  0.00           C
ATOM   3780  HG  LEU A 245      60.950  30.190  51.900  1.00  0.00           H
ATOM   3781  CD1 LEU A 245      60.120  28.760  50.350  1.00  0.00           C
ATOM   3782 HD11 LEU A 245      61.140  28.440  50.050  1.00  0.00           H
ATOM   3783 HD12 LEU A 245      59.660  27.930  50.930  1.00  0.00           H
ATOM   3784 HD13 LEU A 245      59.490  28.840  49.440  1.00  0.00           H
ATOM   3785  CD2 LEU A 245      60.750  31.180  50.010  1.00  0.00           C
ATOM   3786 HD21 LEU A 245      60.790  32.210  50.440  1.00  0.00           H
ATOM   3787 HD22 LEU A 245      61.810  30.930  49.810  1.00  0.00           H
ATOM   3788 HD23 LEU A 245      60.130  31.280  49.100  1.00  0.00           H
ATOM   3789  C   LEU A 245      59.230  29.110  53.630  1.00  0.00           C
ATOM   3790  O   LEU A 245      59.820  28.040  53.580  1.00  0.00           O
ATOM   3791  N   ARG A 246      59.340  29.970  54.650  1.00  0.00           N
ATOM   3792  HN  ARG A 246      58.860  30.840  54.640  1.00  0.00           H
ATOM   3793  CA  ARG A 246      60.250  29.690  55.740  1.00  0.00           C
ATOM   3794  HA  ARG A 246      61.260  29.590  55.360  1.00  0.00           H
ATOM   3795  CB  ARG A 246      60.100  30.880  56.790  1.00  0.00           C
ATOM   3796  HB1 ARG A 246      60.640  30.600  57.730  1.00  0.00           H
ATOM   3797  HB2 ARG A 246      59.060  30.890  57.160  1.00  0.00           H
ATOM   3798  CG  ARG A 246      60.640  32.210  56.350  1.00  0.00           C
ATOM   3799  HG1 ARG A 246      60.180  32.680  55.460  1.00  0.00           H
ATOM   3800  HG2 ARG A 246      61.650  31.990  55.940  1.00  0.00           H
ATOM   3801  CD  ARG A 246      60.760  33.270  57.480  1.00  0.00           C
ATOM   3802  HD1 ARG A 246      61.440  34.130  57.300  1.00  0.00           H
ATOM   3803  HD2 ARG A 246      61.190  32.810  58.400  1.00  0.00           H
ATOM   3804  NE  ARG A 246      59.400  33.720  57.740  1.00  0.00           N
ATOM   3805  HE  ARG A 246      58.970  33.240  58.490  1.00  0.00           H
ATOM   3806  CZ  ARG A 246      58.970  34.950  57.590  1.00  0.00           C
ATOM   3807  NH1 ARG A 246      59.490  35.790  56.750  1.00  0.00           N
ATOM   3808 HH11 ARG A 246      60.200  35.370  56.180  1.00  0.00           H
ATOM   3809 HH12 ARG A 246      59.110  36.700  56.550  1.00  0.00           H
ATOM   3810  NH2 ARG A 246      57.970  35.430  58.310  1.00  0.00           N
ATOM   3811 HH21 ARG A 246      57.560  34.800  58.980  1.00  0.00           H
ATOM   3812 HH22 ARG A 246      57.710  36.380  58.170  1.00  0.00           H
ATOM   3813  C   ARG A 246      59.950  28.390  56.460  1.00  0.00           C
ATOM   3814  O   ARG A 246      60.800  27.560  56.800  1.00  0.00           O
ATOM   3815  N   ASN A 247      58.660  28.130  56.720  1.00  0.00           N
ATOM   3816  HN  ASN A 247      58.040  28.880  56.500  1.00  0.00           H
ATOM   3817  CA  ASN A 247      58.100  26.930  57.350  1.00  0.00           C
ATOM   3818  HA  ASN A 247      58.780  26.830  58.180  1.00  0.00           H
ATOM   3819  CB  ASN A 247      56.710  27.110  57.800  1.00  0.00           C
ATOM   3820  HB1 ASN A 247      56.290  26.150  58.180  1.00  0.00           H
ATOM   3821  HB2 ASN A 247      56.100  27.410  56.910  1.00  0.00           H
ATOM   3822  CG  ASN A 247      56.630  28.160  58.890  1.00  0.00           C
ATOM   3823  OD1 ASN A 247      57.430  28.730  59.570  1.00  0.00           O
ATOM   3824  ND2 ASN A 247      55.410  28.730  59.010  1.00  0.00           N
ATOM   3825 HD21 ASN A 247      54.580  28.480  58.520  1.00  0.00           H
ATOM   3826 HD22 ASN A 247      55.270  29.400  59.730  1.00  0.00           H
ATOM   3827  C   ASN A 247      58.150  25.690  56.490  1.00  0.00           C
ATOM   3828  O   ASN A 247      58.130  24.560  57.000  1.00  0.00           O
ATOM   3829  N   GLY A 248      58.170  25.840  55.100  1.00  0.00           N
ATOM   3830  HN  GLY A 248      58.460  26.710  54.710  1.00  0.00           H
ATOM   3831  CA  GLY A 248      58.040  24.680  54.200  1.00  0.00           C
ATOM   3832  HA1 GLY A 248      58.330  25.160  53.280  1.00  0.00           H
ATOM   3833  HA2 GLY A 248      58.790  23.970  54.510  1.00  0.00           H
ATOM   3834  C   GLY A 248      56.640  24.130  54.140  1.00  0.00           C
ATOM   3835  O   GLY A 248      56.370  22.920  53.820  1.00  0.00           O
ATOM   3836  N   GLY A 249      55.620  25.050  54.310  1.00  0.00           N
ATOM   3837  HN  GLY A 249      55.780  26.010  54.520  1.00  0.00           H
ATOM   3838  CA  GLY A 249      54.290  24.690  53.860  1.00  0.00           C
ATOM   3839  HA1 GLY A 249      54.040  23.640  53.990  1.00  0.00           H
ATOM   3840  HA2 GLY A 249      53.590  25.270  54.440  1.00  0.00           H
ATOM   3841  C   GLY A 249      54.010  24.910  52.440  1.00  0.00           C
ATOM   3842  O   GLY A 249      54.790  25.480  51.730  1.00  0.00           O
ATOM   3843  N   LYS A 250      52.910  24.410  51.880  1.00  0.00           N
ATOM   3844  HN  LYS A 250      52.180  23.920  52.360  1.00  0.00           H
ATOM   3845  CA  LYS A 250      52.640  24.520  50.480  1.00  0.00           C
ATOM   3846  HA  LYS A 250      53.520  24.550  49.850  1.00  0.00           H
ATOM   3847  CB  LYS A 250      51.880  23.200  50.140  1.00  0.00           C
ATOM   3848  HB1 LYS A 250      51.500  23.370  49.100  1.00  0.00           H
ATOM   3849  HB2 LYS A 250      51.060  23.020  50.860  1.00  0.00           H
ATOM   3850  CG  LYS A 250      52.820  21.980  50.040  1.00  0.00           C
ATOM   3851  HG1 LYS A 250      53.110  21.720  51.080  1.00  0.00           H
ATOM   3852  HG2 LYS A 250      53.750  22.260  49.500  1.00  0.00           H
ATOM   3853  CD  LYS A 250      52.070  20.850  49.380  1.00  0.00           C
ATOM   3854  HD1 LYS A 250      51.310  20.390  50.050  1.00  0.00           H
ATOM   3855  HD2 LYS A 250      51.580  21.210  48.450  1.00  0.00           H
ATOM   3856  CE  LYS A 250      53.000  19.690  48.920  1.00  0.00           C
ATOM   3857  HE1 LYS A 250      53.740  19.420  49.710  1.00  0.00           H
ATOM   3858  HE2 LYS A 250      53.430  20.180  48.020  1.00  0.00           H
ATOM   3859  NZ  LYS A 250      52.300  18.440  48.470  1.00  0.00           N
ATOM   3860  HZ1 LYS A 250      52.930  17.790  47.950  1.00  0.00           H
ATOM   3861  HZ2 LYS A 250      51.950  17.990  49.340  1.00  0.00           H
ATOM   3862  HZ3 LYS A 250      51.430  18.670  47.950  1.00  0.00           H
ATOM   3863  C   LYS A 250      51.710  25.710  50.170  1.00  0.00           C
ATOM   3864  O   LYS A 250      50.720  25.870  50.900  1.00  0.00           O
ATOM   3865  N   ASN A 251      51.930  26.450  49.030  1.00  0.00           N
ATOM   3866  HN  ASN A 251      52.750  26.310  48.470  1.00  0.00           H
ATOM   3867  CA  ASN A 251      51.080  27.500  48.490  1.00  0.00           C
ATOM   3868  HA  ASN A 251      50.360  27.820  49.230  1.00  0.00           H
ATOM   3869  CB  ASN A 251      51.890  28.800  48.040  1.00  0.00           C
ATOM   3870  HB1 ASN A 251      51.150  29.560  47.710  1.00  0.00           H
ATOM   3871  HB2 ASN A 251      52.590  28.450  47.250  1.00  0.00           H
ATOM   3872  CG  ASN A 251      52.620  29.440  49.190  1.00  0.00           C
ATOM   3873  OD1 ASN A 251      51.930  29.990  50.150  1.00  0.00           O
ATOM   3874  ND2 ASN A 251      53.930  29.550  49.150  1.00  0.00           N
ATOM   3875 HD21 ASN A 251      54.410  29.320  48.310  1.00  0.00           H
ATOM   3876 HD22 ASN A 251      54.350  30.100  49.880  1.00  0.00           H
ATOM   3877  C   ASN A 251      50.380  26.960  47.290  1.00  0.00           C
ATOM   3878  O   ASN A 251      50.990  26.350  46.490  1.00  0.00           O
ATOM   3879  N   PHE A 252      49.090  27.200  47.140  1.00  0.00           N
ATOM   3880  HN  PHE A 252      48.610  27.660  47.880  1.00  0.00           H
ATOM   3881  CA  PHE A 252      48.340  26.760  46.000  1.00  0.00           C
ATOM   3882  HA  PHE A 252      48.920  26.120  45.350  1.00  0.00           H
ATOM   3883  CB  PHE A 252      47.030  26.080  46.550  1.00  0.00           C
ATOM   3884  HB1 PHE A 252      46.600  25.480  45.720  1.00  0.00           H
ATOM   3885  HB2 PHE A 252      46.400  26.810  47.100  1.00  0.00           H
ATOM   3886  CG  PHE A 252      47.240  25.010  47.640  1.00  0.00           C
ATOM   3887  CD1 PHE A 252      47.960  23.770  47.420  1.00  0.00           C
ATOM   3888  HD1 PHE A 252      48.350  23.460  46.460  1.00  0.00           H
ATOM   3889  CE1 PHE A 252      48.250  22.850  48.450  1.00  0.00           C
ATOM   3890  HE1 PHE A 252      48.750  21.920  48.260  1.00  0.00           H
ATOM   3891  CZ  PHE A 252      47.970  23.220  49.760  1.00  0.00           C
ATOM   3892  HZ  PHE A 252      48.310  22.650  50.610  1.00  0.00           H
ATOM   3893  CD2 PHE A 252      46.760  25.250  48.960  1.00  0.00           C
ATOM   3894  HD2 PHE A 252      46.100  26.080  49.130  1.00  0.00           H
ATOM   3895  CE2 PHE A 252      47.160  24.380  50.030  1.00  0.00           C
ATOM   3896  HE2 PHE A 252      46.910  24.550  51.070  1.00  0.00           H
ATOM   3897  C   PHE A 252      47.910  27.940  45.090  1.00  0.00           C
ATOM   3898  O   PHE A 252      46.990  28.650  45.460  1.00  0.00           O
ATOM   3899  N   PRO A 253      48.400  28.140  43.870  1.00  0.00           N
ATOM   3900  CD  PRO A 253      49.800  27.880  43.640  1.00  0.00           C
ATOM   3901  HD1 PRO A 253      50.370  28.450  44.400  1.00  0.00           H
ATOM   3902  HD2 PRO A 253      50.120  26.810  43.670  1.00  0.00           H
ATOM   3903  CA  PRO A 253      47.910  29.230  42.980  1.00  0.00           C
ATOM   3904  HA  PRO A 253      47.410  29.970  43.590  1.00  0.00           H
ATOM   3905  CB  PRO A 253      49.280  29.830  42.500  1.00  0.00           C
ATOM   3906  HB1 PRO A 253      49.630  30.460  43.350  1.00  0.00           H
ATOM   3907  HB2 PRO A 253      49.260  30.540  41.640  1.00  0.00           H
ATOM   3908  CG  PRO A 253      50.200  28.650  42.380  1.00  0.00           C
ATOM   3909  HG1 PRO A 253      51.270  28.870  42.210  1.00  0.00           H
ATOM   3910  HG2 PRO A 253      49.940  27.940  41.560  1.00  0.00           H
ATOM   3911  C   PRO A 253      46.920  28.720  41.950  1.00  0.00           C
ATOM   3912  O   PRO A 253      47.110  27.680  41.380  1.00  0.00           O
ATOM   3913  N   ALA A 254      45.840  29.400  41.730  1.00  0.00           N
ATOM   3914  HN  ALA A 254      45.590  30.230  42.210  1.00  0.00           H
ATOM   3915  CA  ALA A 254      45.190  29.300  40.490  1.00  0.00           C
ATOM   3916  HA  ALA A 254      45.720  28.710  39.760  1.00  0.00           H
ATOM   3917  CB  ALA A 254      43.750  28.790  40.650  1.00  0.00           C
ATOM   3918  HB1 ALA A 254      43.740  27.680  40.720  1.00  0.00           H
ATOM   3919  HB2 ALA A 254      43.190  29.340  41.440  1.00  0.00           H
ATOM   3920  HB3 ALA A 254      43.130  28.970  39.750  1.00  0.00           H
ATOM   3921  C   ALA A 254      45.110  30.690  39.880  1.00  0.00           C
ATOM   3922  O   ALA A 254      45.320  31.670  40.560  1.00  0.00           O
ATOM   3923  N   ILE A 255      44.840  30.750  38.530  1.00  0.00           N
ATOM   3924  HN  ILE A 255      44.790  29.910  37.990  1.00  0.00           H
ATOM   3925  CA  ILE A 255      44.730  31.960  37.820  1.00  0.00           C
ATOM   3926  HA  ILE A 255      44.460  32.750  38.510  1.00  0.00           H
ATOM   3927  CB  ILE A 255      46.020  32.400  37.070  1.00  0.00           C
ATOM   3928  HB  ILE A 255      46.250  31.740  36.200  1.00  0.00           H
ATOM   3929  CG2 ILE A 255      45.830  33.840  36.580  1.00  0.00           C
ATOM   3930 HG21 ILE A 255      45.320  34.480  37.340  1.00  0.00           H
ATOM   3931 HG22 ILE A 255      46.760  34.400  36.320  1.00  0.00           H
ATOM   3932 HG23 ILE A 255      45.200  33.830  35.660  1.00  0.00           H
ATOM   3933  CG1 ILE A 255      47.110  32.220  38.120  1.00  0.00           C
ATOM   3934 HG11 ILE A 255      47.100  31.260  38.670  1.00  0.00           H
ATOM   3935 HG12 ILE A 255      46.840  32.950  38.910  1.00  0.00           H
ATOM   3936  CD  ILE A 255      48.530  32.630  37.520  1.00  0.00           C
ATOM   3937  HD1 ILE A 255      48.790  31.850  36.770  1.00  0.00           H
ATOM   3938  HD2 ILE A 255      48.580  33.670  37.140  1.00  0.00           H
ATOM   3939  HD3 ILE A 255      49.250  32.590  38.360  1.00  0.00           H
ATOM   3940  C   ILE A 255      43.480  31.740  36.910  1.00  0.00           C
ATOM   3941  O   ILE A 255      43.340  30.700  36.290  1.00  0.00           O
ATOM   3942  N   PHE A 256      42.610  32.770  36.880  1.00  0.00           N
ATOM   3943  HN  PHE A 256      42.760  33.560  37.460  1.00  0.00           H
ATOM   3944  CA  PHE A 256      41.440  32.650  36.020  1.00  0.00           C
ATOM   3945  HA  PHE A 256      41.510  31.790  35.370  1.00  0.00           H
ATOM   3946  CB  PHE A 256      40.150  32.520  36.890  1.00  0.00           C
ATOM   3947  HB1 PHE A 256      39.280  32.360  36.210  1.00  0.00           H
ATOM   3948  HB2 PHE A 256      40.030  33.500  37.400  1.00  0.00           H
ATOM   3949  CG  PHE A 256      40.250  31.430  37.970  1.00  0.00           C
ATOM   3950  CD1 PHE A 256      39.830  30.050  37.800  1.00  0.00           C
ATOM   3951  HD1 PHE A 256      39.480  29.730  36.830  1.00  0.00           H
ATOM   3952  CE1 PHE A 256      39.940  29.100  38.870  1.00  0.00           C
ATOM   3953  HE1 PHE A 256      39.420  28.150  38.790  1.00  0.00           H
ATOM   3954  CZ  PHE A 256      40.390  29.500  40.150  1.00  0.00           C
ATOM   3955  HZ  PHE A 256      40.430  28.740  40.920  1.00  0.00           H
ATOM   3956  CD2 PHE A 256      40.790  31.760  39.240  1.00  0.00           C
ATOM   3957  HD2 PHE A 256      41.150  32.760  39.420  1.00  0.00           H
ATOM   3958  CE2 PHE A 256      40.880  30.850  40.310  1.00  0.00           C
ATOM   3959  HE2 PHE A 256      41.450  31.230  41.150  1.00  0.00           H
ATOM   3960  C   PHE A 256      41.270  33.880  35.070  1.00  0.00           C
ATOM   3961  O   PHE A 256      41.790  34.940  35.270  1.00  0.00           O
ATOM   3962  N   ARG A 257      40.560  33.710  33.980  1.00  0.00           N
ATOM   3963  HN  ARG A 257      40.210  32.810  33.740  1.00  0.00           H
ATOM   3964  CA  ARG A 257      40.380  34.730  32.980  1.00  0.00           C
ATOM   3965  HA  ARG A 257      40.890  35.620  33.300  1.00  0.00           H
ATOM   3966  CB  ARG A 257      41.020  34.330  31.620  1.00  0.00           C
ATOM   3967  HB1 ARG A 257      40.620  33.350  31.300  1.00  0.00           H
ATOM   3968  HB2 ARG A 257      42.110  34.200  31.810  1.00  0.00           H
ATOM   3969  CG  ARG A 257      40.870  35.390  30.510  1.00  0.00           C
ATOM   3970  HG1 ARG A 257      41.490  36.280  30.750  1.00  0.00           H
ATOM   3971  HG2 ARG A 257      39.830  35.750  30.480  1.00  0.00           H
ATOM   3972  CD  ARG A 257      41.260  34.940  29.010  1.00  0.00           C
ATOM   3973  HD1 ARG A 257      40.930  35.810  28.400  1.00  0.00           H
ATOM   3974  HD2 ARG A 257      40.660  34.070  28.680  1.00  0.00           H
ATOM   3975  NE  ARG A 257      42.690  34.570  28.920  1.00  0.00           N
ATOM   3976  HE  ARG A 257      43.300  35.350  29.070  1.00  0.00           H
ATOM   3977  CZ  ARG A 257      43.200  33.360  28.860  1.00  0.00           C
ATOM   3978  NH1 ARG A 257      42.570  32.260  28.890  1.00  0.00           N
ATOM   3979 HH11 ARG A 257      41.570  32.270  28.870  1.00  0.00           H
ATOM   3980 HH12 ARG A 257      42.960  31.340  28.840  1.00  0.00           H
ATOM   3981  NH2 ARG A 257      44.470  33.290  28.760  1.00  0.00           N
ATOM   3982 HH21 ARG A 257      45.000  34.140  28.650  1.00  0.00           H
ATOM   3983 HH22 ARG A 257      44.990  32.450  28.880  1.00  0.00           H
ATOM   3984  C   ARG A 257      38.900  35.020  32.840  1.00  0.00           C
ATOM   3985  O   ARG A 257      37.980  34.160  32.850  1.00  0.00           O
ATOM   3986  N   ARG A 258      38.620  36.370  32.820  1.00  0.00           N
ATOM   3987  HN  ARG A 258      39.400  36.970  32.920  1.00  0.00           H
ATOM   3988  CA  ARG A 258      37.360  36.860  32.500  1.00  0.00           C
ATOM   3989  HA  ARG A 258      36.580  36.380  33.080  1.00  0.00           H
ATOM   3990  CB  ARG A 258      37.440  38.370  32.890  1.00  0.00           C
ATOM   3991  HB1 ARG A 258      37.950  38.820  32.000  1.00  0.00           H
ATOM   3992  HB2 ARG A 258      38.150  38.420  33.740  1.00  0.00           H
ATOM   3993  CG  ARG A 258      36.050  39.070  33.220  1.00  0.00           C
ATOM   3994  HG1 ARG A 258      36.310  40.090  33.560  1.00  0.00           H
ATOM   3995  HG2 ARG A 258      35.650  38.500  34.080  1.00  0.00           H
ATOM   3996  CD  ARG A 258      35.050  39.270  32.060  1.00  0.00           C
ATOM   3997  HD1 ARG A 258      34.790  38.230  31.770  1.00  0.00           H
ATOM   3998  HD2 ARG A 258      35.520  39.790  31.200  1.00  0.00           H
ATOM   3999  NE  ARG A 258      33.870  40.080  32.510  1.00  0.00           N
ATOM   4000  HE  ARG A 258      33.930  40.960  32.980  1.00  0.00           H
ATOM   4001  CZ  ARG A 258      32.660  39.910  32.070  1.00  0.00           C
ATOM   4002  NH1 ARG A 258      32.190  38.840  31.420  1.00  0.00           N
ATOM   4003 HH11 ARG A 258      32.760  38.020  31.330  1.00  0.00           H
ATOM   4004 HH12 ARG A 258      31.190  38.840  31.440  1.00  0.00           H
ATOM   4005  NH2 ARG A 258      31.720  40.810  32.450  1.00  0.00           N
ATOM   4006 HH21 ARG A 258      32.010  41.740  32.680  1.00  0.00           H
ATOM   4007 HH22 ARG A 258      30.760  40.620  32.260  1.00  0.00           H
ATOM   4008  C   ARG A 258      37.170  36.700  30.960  1.00  0.00           C
ATOM   4009  O   ARG A 258      37.980  37.180  30.120  1.00  0.00           O
ATOM   4010  N   ILE A 259      36.110  35.990  30.600  1.00  0.00           N
ATOM   4011  HN  ILE A 259      35.480  35.600  31.270  1.00  0.00           H
ATOM   4012  CA  ILE A 259      35.590  35.710  29.310  1.00  0.00           C
ATOM   4013  HA  ILE A 259      36.230  36.200  28.590  1.00  0.00           H
ATOM   4014  CB  ILE A 259      35.480  34.250  28.910  1.00  0.00           C
ATOM   4015  HB  ILE A 259      35.200  34.200  27.840  1.00  0.00           H
ATOM   4016  CG2 ILE A 259      36.880  33.720  29.190  1.00  0.00           C
ATOM   4017 HG21 ILE A 259      37.680  34.260  28.650  1.00  0.00           H
ATOM   4018 HG22 ILE A 259      37.100  33.680  30.280  1.00  0.00           H
ATOM   4019 HG23 ILE A 259      36.910  32.670  28.840  1.00  0.00           H
ATOM   4020  CG1 ILE A 259      34.420  33.490  29.730  1.00  0.00           C
ATOM   4021 HG11 ILE A 259      33.370  33.820  29.610  1.00  0.00           H
ATOM   4022 HG12 ILE A 259      34.730  33.670  30.790  1.00  0.00           H
ATOM   4023  CD  ILE A 259      34.380  32.040  29.250  1.00  0.00           C
ATOM   4024  HD1 ILE A 259      33.560  31.450  29.710  1.00  0.00           H
ATOM   4025  HD2 ILE A 259      34.120  32.000  28.170  1.00  0.00           H
ATOM   4026  HD3 ILE A 259      35.340  31.530  29.480  1.00  0.00           H
ATOM   4027  C   ILE A 259      34.250  36.340  29.170  1.00  0.00           C
ATOM   4028  O   ILE A 259      33.560  36.770  30.080  1.00  0.00           O
ATOM   4029  N   GLN A 260      33.730  36.550  27.940  1.00  0.00           N
ATOM   4030  HN  GLN A 260      34.260  36.320  27.120  1.00  0.00           H
ATOM   4031  CA  GLN A 260      32.390  37.040  27.620  1.00  0.00           C
ATOM   4032  HA  GLN A 260      32.160  37.760  28.400  1.00  0.00           H
ATOM   4033  CB  GLN A 260      32.310  37.750  26.200  1.00  0.00           C
ATOM   4034  HB1 GLN A 260      32.610  37.020  25.420  1.00  0.00           H
ATOM   4035  HB2 GLN A 260      33.060  38.560  26.390  1.00  0.00           H
ATOM   4036  CG  GLN A 260      30.960  38.390  25.810  1.00  0.00           C
ATOM   4037  HG1 GLN A 260      30.250  37.550  25.660  1.00  0.00           H
ATOM   4038  HG2 GLN A 260      31.120  38.980  24.880  1.00  0.00           H
ATOM   4039  CD  GLN A 260      30.430  39.410  26.840  1.00  0.00           C
ATOM   4040  OE1 GLN A 260      30.990  39.760  27.840  1.00  0.00           O
ATOM   4041  NE2 GLN A 260      29.220  39.890  26.570  1.00  0.00           N
ATOM   4042 HE21 GLN A 260      28.790  39.700  25.690  1.00  0.00           H
ATOM   4043 HE22 GLN A 260      28.730  40.320  27.340  1.00  0.00           H
ATOM   4044  C   GLN A 260      31.310  36.110  27.790  1.00  0.00           C
ATOM   4045  O   GLN A 260      31.460  34.870  27.770  1.00  0.00           O
ATOM   4046  N   ASP A 261      30.150  36.660  28.220  1.00  0.00           N
ATOM   4047  HN  ASP A 261      30.010  37.650  28.250  1.00  0.00           H
ATOM   4048  CA  ASP A 261      28.970  35.980  28.660  1.00  0.00           C
ATOM   4049  HA  ASP A 261      29.440  35.300  29.360  1.00  0.00           H
ATOM   4050  CB  ASP A 261      27.970  36.940  29.370  1.00  0.00           C
ATOM   4051  HB1 ASP A 261      27.560  37.660  28.640  1.00  0.00           H
ATOM   4052  HB2 ASP A 261      28.480  37.600  30.110  1.00  0.00           H
ATOM   4053  CG  ASP A 261      26.910  36.250  30.200  1.00  0.00           C
ATOM   4054  OD1 ASP A 261      26.690  35.030  29.960  1.00  0.00           O
ATOM   4055  OD2 ASP A 261      26.280  36.900  31.100  1.00  0.00           O
ATOM   4056  C   ASP A 261      28.280  35.210  27.580  1.00  0.00           C
ATOM   4057  O   ASP A 261      27.710  35.850  26.700  1.00  0.00           O
ATOM   4058  N   PRO A 262      28.250  33.880  27.490  1.00  0.00           N
ATOM   4059  CD  PRO A 262      28.730  32.980  28.580  1.00  0.00           C
ATOM   4060  HD1 PRO A 262      29.830  32.890  28.590  1.00  0.00           H
ATOM   4061  HD2 PRO A 262      28.390  33.250  29.610  1.00  0.00           H
ATOM   4062  CA  PRO A 262      27.870  33.110  26.330  1.00  0.00           C
ATOM   4063  HA  PRO A 262      28.380  33.510  25.470  1.00  0.00           H
ATOM   4064  CB  PRO A 262      28.380  31.730  26.630  1.00  0.00           C
ATOM   4065  HB1 PRO A 262      29.460  31.770  26.400  1.00  0.00           H
ATOM   4066  HB2 PRO A 262      27.820  30.980  26.030  1.00  0.00           H
ATOM   4067  CG  PRO A 262      28.240  31.620  28.150  1.00  0.00           C
ATOM   4068  HG1 PRO A 262      28.940  30.910  28.640  1.00  0.00           H
ATOM   4069  HG2 PRO A 262      27.170  31.430  28.360  1.00  0.00           H
ATOM   4070  C   PRO A 262      26.380  33.200  26.080  1.00  0.00           C
ATOM   4071  O   PRO A 262      25.950  33.040  24.930  1.00  0.00           O
ATOM   4072  N   VAL A 263      25.530  33.500  27.130  1.00  0.00           N
ATOM   4073  HN  VAL A 263      25.970  33.660  28.010  1.00  0.00           H
ATOM   4074  CA  VAL A 263      24.130  33.790  27.010  1.00  0.00           C
ATOM   4075  HA  VAL A 263      23.650  33.000  26.460  1.00  0.00           H
ATOM   4076  CB  VAL A 263      23.450  33.880  28.410  1.00  0.00           C
ATOM   4077  HB  VAL A 263      24.160  34.400  29.090  1.00  0.00           H
ATOM   4078  CG1 VAL A 263      22.000  34.550  28.380  1.00  0.00           C
ATOM   4079 HG11 VAL A 263      22.100  35.620  28.120  1.00  0.00           H
ATOM   4080 HG12 VAL A 263      21.370  34.020  27.630  1.00  0.00           H
ATOM   4081 HG13 VAL A 263      21.520  34.460  29.370  1.00  0.00           H
ATOM   4082  CG2 VAL A 263      23.340  32.420  28.910  1.00  0.00           C
ATOM   4083 HG21 VAL A 263      22.570  31.910  28.280  1.00  0.00           H
ATOM   4084 HG22 VAL A 263      24.200  31.740  29.020  1.00  0.00           H
ATOM   4085 HG23 VAL A 263      22.980  32.530  29.950  1.00  0.00           H
ATOM   4086  C   VAL A 263      23.960  35.050  26.180  1.00  0.00           C
ATOM   4087  O   VAL A 263      23.020  35.240  25.420  1.00  0.00           O
ATOM   4088  N   LEU A 264      24.880  36.070  26.360  1.00  0.00           N
ATOM   4089  HN  LEU A 264      25.760  35.920  26.790  1.00  0.00           H
ATOM   4090  CA  LEU A 264      24.700  37.290  25.720  1.00  0.00           C
ATOM   4091  HA  LEU A 264      23.630  37.380  25.610  1.00  0.00           H
ATOM   4092  CB  LEU A 264      25.360  38.350  26.610  1.00  0.00           C
ATOM   4093  HB1 LEU A 264      25.250  39.280  26.010  1.00  0.00           H
ATOM   4094  HB2 LEU A 264      26.460  38.190  26.710  1.00  0.00           H
ATOM   4095  CG  LEU A 264      24.740  38.520  28.030  1.00  0.00           C
ATOM   4096  HG  LEU A 264      24.930  37.650  28.700  1.00  0.00           H
ATOM   4097  CD1 LEU A 264      25.330  39.690  28.870  1.00  0.00           C
ATOM   4098 HD11 LEU A 264      24.830  39.690  29.870  1.00  0.00           H
ATOM   4099 HD12 LEU A 264      26.430  39.550  28.900  1.00  0.00           H
ATOM   4100 HD13 LEU A 264      24.920  40.600  28.390  1.00  0.00           H
ATOM   4101  CD2 LEU A 264      23.260  38.470  27.970  1.00  0.00           C
ATOM   4102 HD21 LEU A 264      22.870  37.450  27.760  1.00  0.00           H
ATOM   4103 HD22 LEU A 264      22.700  38.730  28.900  1.00  0.00           H
ATOM   4104 HD23 LEU A 264      22.880  39.080  27.130  1.00  0.00           H
ATOM   4105  C   LEU A 264      25.350  37.470  24.370  1.00  0.00           C
ATOM   4106  O   LEU A 264      25.150  38.540  23.770  1.00  0.00           O
ATOM   4107  N   GLN A 265      26.090  36.480  23.830  1.00  0.00           N
ATOM   4108  HN  GLN A 265      26.190  35.660  24.380  1.00  0.00           H
ATOM   4109  CA  GLN A 265      26.610  36.640  22.480  1.00  0.00           C
ATOM   4110  HA  GLN A 265      27.030  37.630  22.390  1.00  0.00           H
ATOM   4111  CB  GLN A 265      27.740  35.720  22.270  1.00  0.00           C
ATOM   4112  HB1 GLN A 265      28.190  35.840  21.260  1.00  0.00           H
ATOM   4113  HB2 GLN A 265      27.490  34.640  22.330  1.00  0.00           H
ATOM   4114  CG  GLN A 265      28.940  35.880  23.250  1.00  0.00           C
ATOM   4115  HG1 GLN A 265      28.600  35.440  24.220  1.00  0.00           H
ATOM   4116  HG2 GLN A 265      29.150  36.960  23.360  1.00  0.00           H
ATOM   4117  CD  GLN A 265      30.150  35.070  22.840  1.00  0.00           C
ATOM   4118  OE1 GLN A 265      30.430  33.990  23.330  1.00  0.00           O
ATOM   4119  NE2 GLN A 265      31.030  35.650  21.930  1.00  0.00           N
ATOM   4120 HE21 GLN A 265      30.710  36.490  21.490  1.00  0.00           H
ATOM   4121 HE22 GLN A 265      31.870  35.200  21.610  1.00  0.00           H
ATOM   4122  C   GLN A 265      25.580  36.480  21.360  1.00  0.00           C
ATOM   4123  OT1 GLN A 265      24.740  35.560  21.570  1.00  0.00           O
ATOM   4124  OT2 GLN A 265      25.610  37.330  20.380  1.00  0.00           O
ATOM   4125  C1  A28 B 266      45.750  38.700  54.320  1.00  0.00           C
ATOM   4126  N2  A28 B 266      44.480  39.310  54.870  1.00  0.00           N
ATOM   4127  H3  A28 B 266      44.530  39.230  55.910  1.00  0.00           H
ATOM   4128  C4  A28 B 266      44.510  40.770  54.440  1.00  0.00           C
ATOM   4129  C5  A28 B 266      43.270  41.570  54.790  1.00  0.00           C
ATOM   4130  N6  A28 B 266      42.050  40.720  54.410  1.00  0.00           N
ATOM   4131  C7  A28 B 266      40.900  41.370  53.910  1.00  0.00           C
ATOM   4132  N8  A28 B 266      41.030  42.380  53.170  1.00  0.00           N
ATOM   4133  C9  A28 B 266      39.700  42.850  53.010  1.00  0.00           C
ATOM   4134  C10 A28 B 266      39.080  43.870  52.250  1.00  0.00           C
ATOM   4135  N11 A28 B 266      39.770  44.630  51.330  1.00  0.00           N
ATOM   4136  N12 A28 B 266      37.710  44.060  52.390  1.00  0.00           N
ATOM   4137  C13 A28 B 266      36.910  43.090  53.130  1.00  0.00           C
ATOM   4138  N14 A28 B 266      37.500  42.150  53.880  1.00  0.00           N
ATOM   4139  C15 A28 B 266      38.830  42.080  53.810  1.00  0.00           C
ATOM   4140  N16 A28 B 266      39.620  41.130  54.320  1.00  0.00           N
ATOM   4141  C17 A28 B 266      41.960  39.420  55.040  1.00  0.00           C
ATOM   4142  C18 A28 B 266      43.160  38.600  54.510  1.00  0.00           C
ATOM   4143  H19 A28 B 266      46.560  39.400  54.600  1.00  0.00           H
ATOM   4144  H20 A28 B 266      45.680  38.490  53.230  1.00  0.00           H
ATOM   4145  H21 A28 B 266      45.870  37.770  54.920  1.00  0.00           H
ATOM   4146  H22 A28 B 266      45.430  41.180  54.890  1.00  0.00           H
ATOM   4147  H23 A28 B 266      44.520  40.740  53.340  1.00  0.00           H
ATOM   4148  H24 A28 B 266      43.340  42.550  54.260  1.00  0.00           H
ATOM   4149  H25 A28 B 266      43.250  41.730  55.890  1.00  0.00           H
ATOM   4150  H26 A28 B 266      39.230  45.260  50.790  1.00  0.00           H
ATOM   4151  H27 A28 B 266      40.730  44.500  51.060  1.00  0.00           H
ATOM   4152  H28 A28 B 266      35.830  43.280  53.160  1.00  0.00           H
ATOM   4153  H29 A28 B 266      39.400  40.330  54.880  1.00  0.00           H
ATOM   4154  H30 A28 B 266      42.010  39.500  56.150  1.00  0.00           H
ATOM   4155  H31 A28 B 266      41.040  38.860  54.810  1.00  0.00           H
ATOM   4156  H32 A28 B 266      43.120  38.380  53.440  1.00  0.00           H
ATOM   4157  H33 A28 B 266      43.200  37.590  54.960  1.00  0.00           H
TER
ENDMDL
