# Supplementary material for: Small-Molecule Inhibitors of the m7G-RNA Writer METTL1
Source: ACS Bio Med Chem Au. 2023 Dec 12;4(2):100–10. doi: 10.1021/acsbiomedchemau.3c00030 (PMC11027120; doi:10.1021/acsbiomedchemau.3c00030)
Supplement: Supplementary file 1 — bg3c00030_si_001.zip [file bg3c00030_si_001.zip › initial_structures_MD_simulation/M1_compound5rr.pdb]

CRYST1   89.009   89.009   89.009  90.00  90.00  90.00               0
ATOM      1  N   GLU    12      63.790  63.850  55.780  0.00  0.00           N  
ATOM      2  H1  GLU    12      63.130  64.570  56.130  0.00  0.00           H  
ATOM      3  H2  GLU    12      64.520  63.680  56.500  0.00  0.00           H  
ATOM      4  H3  GLU    12      64.230  64.240  54.920  0.00  0.00           H  
ATOM      5  CA  GLU    12      63.050  62.510  55.570  0.00  0.00           C  
ATOM      6  HA  GLU    12      62.350  62.700  54.770  0.00  0.00           H  
ATOM      7  CB  GLU    12      64.140  61.420  55.320  0.00  0.00           C  
ATOM      8  HB1 GLU    12      63.500  60.610  54.900  0.00  0.00           H  
ATOM      9  HB2 GLU    12      64.470  61.120  56.340  0.00  0.00           H  
ATOM     10  CG  GLU    12      65.240  61.740  54.250  0.00  0.00           C  
ATOM     11  HG1 GLU    12      65.910  62.530  54.650  0.00  0.00           H  
ATOM     12  HG2 GLU    12      64.820  61.940  53.250  0.00  0.00           H  
ATOM     13  CD  GLU    12      66.160  60.590  54.130  0.00  0.00           C  
ATOM     14  OE1 GLU    12      67.010  60.540  53.220  0.00  0.00           O  
ATOM     15  OE2 GLU    12      66.140  59.670  55.020  0.00  0.00           O1-
ATOM     16  C   GLU    12      62.080  62.180  56.720  0.00  0.00           C  
ATOM     17  O   GLU    12      62.450  62.450  57.870  0.00  0.00           O  
ATOM     18  N   ALA    13      60.920  61.520  56.480  0.00  0.00           N  
ATOM     19  HN  ALA    13      60.730  61.320  55.520  0.00  0.00           H  
ATOM     20  CA  ALA    13      60.180  60.790  57.500  0.00  0.00           C  
ATOM     21  HA  ALA    13      60.370  61.300  58.440  0.00  0.00           H  
ATOM     22  CB  ALA    13      58.650  60.570  57.360  0.00  0.00           C  
ATOM     23  HB1 ALA    13      58.290  60.100  58.300  0.00  0.00           H  
ATOM     24  HB2 ALA    13      58.000  61.480  57.340  0.00  0.00           H  
ATOM     25  HB3 ALA    13      58.450  59.900  56.500  0.00  0.00           H  
ATOM     26  C   ALA    13      60.880  59.400  57.570  0.00  0.00           C  
ATOM     27  O   ALA    13      61.220  58.860  56.540  0.00  0.00           O  
ATOM     28  N   PRO    14      61.110  58.690  58.690  0.00  0.00           N  
ATOM     29  CD  PRO    14      61.100  59.260  60.030  0.00  0.00           C  
ATOM     30  HD1 PRO    14      61.530  60.290  60.000  0.00  0.00           H  
ATOM     31  HD2 PRO    14      60.060  59.390  60.410  0.00  0.00           H  
ATOM     32  CA  PRO    14      61.550  57.350  58.690  0.00  0.00           C  
ATOM     33  HA  PRO    14      62.510  57.290  58.200  0.00  0.00           H  
ATOM     34  CB  PRO    14      61.650  56.980  60.210  0.00  0.00           C  
ATOM     35  HB1 PRO    14      62.390  56.170  60.380  0.00  0.00           H  
ATOM     36  HB2 PRO    14      60.640  56.670  60.570  0.00  0.00           H  
ATOM     37  CG  PRO    14      61.950  58.350  60.900  0.00  0.00           C  
ATOM     38  HG1 PRO    14      63.030  58.600  60.840  0.00  0.00           H  
ATOM     39  HG2 PRO    14      61.710  58.220  61.970  0.00  0.00           H  
ATOM     40  C   PRO    14      60.600  56.390  58.000  0.00  0.00           C  
ATOM     41  O   PRO    14      59.390  56.490  58.090  0.00  0.00           O  
ATOM     42  N   PRO    15      61.080  55.330  57.280  0.00  0.00           N  
ATOM     43  CD  PRO    15      62.470  54.940  57.070  0.00  0.00           C  
ATOM     44  HD1 PRO    15      63.000  55.530  56.300  0.00  0.00           H  
ATOM     45  HD2 PRO    15      63.070  55.050  58.000  0.00  0.00           H  
ATOM     46  CA  PRO    15      60.120  54.290  56.890  0.00  0.00           C  
ATOM     47  HA  PRO    15      59.390  54.740  56.230  0.00  0.00           H  
ATOM     48  CB  PRO    15      60.960  53.270  56.050  0.00  0.00           C  
ATOM     49  HB1 PRO    15      60.950  53.510  54.960  0.00  0.00           H  
ATOM     50  HB2 PRO    15      60.600  52.230  56.210  0.00  0.00           H  
ATOM     51  CG  PRO    15      62.370  53.490  56.580  0.00  0.00           C  
ATOM     52  HG1 PRO    15      63.120  53.200  55.810  0.00  0.00           H  
ATOM     53  HG2 PRO    15      62.410  52.750  57.400  0.00  0.00           H  
ATOM     54  C   PRO    15      59.420  53.560  58.010  0.00  0.00           C  
ATOM     55  O   PRO    15      60.000  53.370  59.090  0.00  0.00           O  
ATOM     56  N   PRO    16      58.110  53.230  57.980  0.00  0.00           N  
ATOM     57  CD  PRO    16      57.410  52.940  56.740  0.00  0.00           C  
ATOM     58  HD1 PRO    16      57.050  53.800  56.140  0.00  0.00           H  
ATOM     59  HD2 PRO    16      58.120  52.340  56.140  0.00  0.00           H  
ATOM     60  CA  PRO    16      57.370  52.720  59.130  0.00  0.00           C  
ATOM     61  HA  PRO    16      57.470  53.520  59.850  0.00  0.00           H  
ATOM     62  CB  PRO    16      55.900  52.540  58.540  0.00  0.00           C  
ATOM     63  HB1 PRO    16      55.530  53.590  58.520  0.00  0.00           H  
ATOM     64  HB2 PRO    16      55.320  51.890  59.230  0.00  0.00           H  
ATOM     65  CG  PRO    16      56.160  52.120  57.110  0.00  0.00           C  
ATOM     66  HG1 PRO    16      55.340  52.130  56.360  0.00  0.00           H  
ATOM     67  HG2 PRO    16      56.470  51.050  57.210  0.00  0.00           H  
ATOM     68  C   PRO    16      57.910  51.410  59.660  0.00  0.00           C  
ATOM     69  O   PRO    16      58.370  50.530  58.840  0.00  0.00           O  
ATOM     70  N   GLN    17      57.770  51.140  60.970  0.00  0.00           N  
ATOM     71  HN  GLN    17      57.510  51.840  61.630  0.00  0.00           H  
ATOM     72  CA  GLN    17      58.140  49.860  61.600  0.00  0.00           C  
ATOM     73  HA  GLN    17      58.650  49.210  60.910  0.00  0.00           H  
ATOM     74  CB  GLN    17      58.870  50.010  63.000  0.00  0.00           C  
ATOM     75  HB1 GLN    17      59.100  48.990  63.370  0.00  0.00           H  
ATOM     76  HB2 GLN    17      58.200  50.500  63.730  0.00  0.00           H  
ATOM     77  CG  GLN    17      60.050  50.990  62.890  0.00  0.00           C  
ATOM     78  HG1 GLN    17      59.730  52.050  62.730  0.00  0.00           H  
ATOM     79  HG2 GLN    17      60.700  50.640  62.060  0.00  0.00           H  
ATOM     80  CD  GLN    17      60.950  51.070  64.140  0.00  0.00           C  
ATOM     81  OE1 GLN    17      60.600  50.640  65.220  0.00  0.00           O  
ATOM     82  NE2 GLN    17      62.040  51.840  63.930  0.00  0.00           N  
ATOM     83 HE21 GLN    17      62.110  52.260  63.020  0.00  0.00           H  
ATOM     84 HE22 GLN    17      62.770  51.780  64.610  0.00  0.00           H  
ATOM     85  C   GLN    17      56.730  49.310  61.920  0.00  0.00           C  
ATOM     86  O   GLN    17      55.900  49.960  62.490  0.00  0.00           O  
ATOM     87  N   LYS    18      56.620  48.100  61.500  0.00  0.00           N  
ATOM     88  HN  LYS    18      57.430  47.590  61.240  0.00  0.00           H  
ATOM     89  CA  LYS    18      55.360  47.360  61.550  0.00  0.00           C  
ATOM     90  HA  LYS    18      54.570  47.760  60.940  0.00  0.00           H  
ATOM     91  CB  LYS    18      55.590  45.930  60.970  0.00  0.00           C  
ATOM     92  HB1 LYS    18      54.660  45.330  60.830  0.00  0.00           H  
ATOM     93  HB2 LYS    18      56.360  45.440  61.600  0.00  0.00           H  
ATOM     94  CG  LYS    18      56.210  45.770  59.650  0.00  0.00           C  
ATOM     95  HG1 LYS    18      57.130  46.390  59.570  0.00  0.00           H  
ATOM     96  HG2 LYS    18      55.560  46.180  58.840  0.00  0.00           H  
ATOM     97  CD  LYS    18      56.700  44.370  59.200  0.00  0.00           C  
ATOM     98  HD1 LYS    18      57.380  43.900  59.950  0.00  0.00           H  
ATOM     99  HD2 LYS    18      55.800  43.730  59.090  0.00  0.00           H  
ATOM    100  CE  LYS    18      57.250  44.390  57.730  0.00  0.00           C  
ATOM    101  HE1 LYS    18      58.060  45.150  57.750  0.00  0.00           H  
ATOM    102  HE2 LYS    18      56.410  44.640  57.050  0.00  0.00           H  
ATOM    103  NZ  LYS    18      57.830  43.140  57.370  0.00  0.00           N1+
ATOM    104  HZ1 LYS    18      58.450  43.290  56.540  0.00  0.00           H  
ATOM    105  HZ2 LYS    18      58.500  42.760  58.070  0.00  0.00           H  
ATOM    106  HZ3 LYS    18      57.110  42.460  57.080  0.00  0.00           H  
ATOM    107  C   LYS    18      54.750  47.180  62.950  0.00  0.00           C  
ATOM    108  O   LYS    18      53.530  47.140  63.100  0.00  0.00           O  
ATOM    109  N   ARG    19      55.600  47.090  63.920  0.00  0.00           N  
ATOM    110  HN  ARG    19      56.570  47.100  63.700  0.00  0.00           H  
ATOM    111  CA  ARG    19      55.240  46.780  65.270  0.00  0.00           C  
ATOM    112  HA  ARG    19      54.980  45.730  65.320  0.00  0.00           H  
ATOM    113  CB  ARG    19      56.510  46.770  66.190  0.00  0.00           C  
ATOM    114  HB1 ARG    19      57.130  45.930  65.800  0.00  0.00           H  
ATOM    115  HB2 ARG    19      56.150  46.430  67.180  0.00  0.00           H  
ATOM    116  CG  ARG    19      57.450  47.990  66.250  0.00  0.00           C  
ATOM    117  HG1 ARG    19      56.930  48.890  66.630  0.00  0.00           H  
ATOM    118  HG2 ARG    19      57.920  48.270  65.280  0.00  0.00           H  
ATOM    119  CD  ARG    19      58.700  47.740  67.160  0.00  0.00           C  
ATOM    120  HD1 ARG    19      59.230  46.850  66.780  0.00  0.00           H  
ATOM    121  HD2 ARG    19      58.310  47.510  68.170  0.00  0.00           H  
ATOM    122  NE  ARG    19      59.620  48.920  67.210  0.00  0.00           N  
ATOM    123  HE  ARG    19      59.810  49.520  66.430  0.00  0.00           H  
ATOM    124  CZ  ARG    19      60.410  49.210  68.230  0.00  0.00           C  
ATOM    125  NH1 ARG    19      60.530  48.670  69.410  0.00  0.00           N1+
ATOM    126 HH11 ARG    19      60.050  47.800  69.490  0.00  0.00           H  
ATOM    127 HH12 ARG    19      61.380  48.820  69.930  0.00  0.00           H  
ATOM    128  NH2 ARG    19      61.300  50.080  67.850  0.00  0.00           N  
ATOM    129 HH21 ARG    19      61.080  50.540  66.990  0.00  0.00           H  
ATOM    130 HH22 ARG    19      61.790  50.590  68.560  0.00  0.00           H  
ATOM    131  C   ARG    19      54.080  47.610  65.870  0.00  0.00           C  
ATOM    132  O   ARG    19      53.130  47.160  66.520  0.00  0.00           O  
ATOM    133  N   TYR    20      54.070  48.920  65.580  0.00  0.00           N  
ATOM    134  HN  TYR    20      54.880  49.270  65.110  0.00  0.00           H  
ATOM    135  CA  TYR    20      53.050  49.890  65.960  0.00  0.00           C  
ATOM    136  HA  TYR    20      52.830  49.810  67.020  0.00  0.00           H  
ATOM    137  CB  TYR    20      53.650  51.350  65.610  0.00  0.00           C  
ATOM    138  HB1 TYR    20      52.920  52.130  65.940  0.00  0.00           H  
ATOM    139  HB2 TYR    20      53.700  51.440  64.510  0.00  0.00           H  
ATOM    140  CG  TYR    20      55.020  51.610  66.180  0.00  0.00           C  
ATOM    141  CD1 TYR    20      55.150  51.620  67.570  0.00  0.00           C  
ATOM    142  HD1 TYR    20      54.280  51.420  68.180  0.00  0.00           H  
ATOM    143  CE1 TYR    20      56.360  51.770  68.170  0.00  0.00           C  
ATOM    144  HE1 TYR    20      56.460  51.700  69.240  0.00  0.00           H  
ATOM    145  CZ  TYR    20      57.500  52.040  67.420  0.00  0.00           C  
ATOM    146  OH  TYR    20      58.790  52.250  68.020  0.00  0.00           O  
ATOM    147  HH  TYR    20      58.580  52.140  68.950  0.00  0.00           H  
ATOM    148  CD2 TYR    20      56.150  51.870  65.380  0.00  0.00           C  
ATOM    149  HD2 TYR    20      56.020  51.840  64.310  0.00  0.00           H  
ATOM    150  CE2 TYR    20      57.360  51.960  66.040  0.00  0.00           C  
ATOM    151  HE2 TYR    20      58.240  52.190  65.460  0.00  0.00           H  
ATOM    152  C   TYR    20      51.720  49.770  65.330  0.00  0.00           C  
ATOM    153  O   TYR    20      50.740  50.210  65.880  0.00  0.00           O  
ATOM    154  N   TYR    21      51.690  48.980  64.230  0.00  0.00           N  
ATOM    155  HN  TYR    21      52.490  48.480  63.910  0.00  0.00           H  
ATOM    156  CA  TYR    21      50.520  48.760  63.360  0.00  0.00           C  
ATOM    157  HA  TYR    21      49.720  49.400  63.690  0.00  0.00           H  
ATOM    158  CB  TYR    21      50.770  49.240  61.870  0.00  0.00           C  
ATOM    159  HB1 TYR    21      49.800  49.240  61.330  0.00  0.00           H  
ATOM    160  HB2 TYR    21      51.480  48.510  61.430  0.00  0.00           H  
ATOM    161  CG  TYR    21      51.500  50.550  61.830  0.00  0.00           C  
ATOM    162  CD1 TYR    21      50.780  51.780  61.680  0.00  0.00           C  
ATOM    163  HD1 TYR    21      49.710  51.710  61.590  0.00  0.00           H  
ATOM    164  CE1 TYR    21      51.420  53.040  61.680  0.00  0.00           C  
ATOM    165  HE1 TYR    21      50.790  53.910  61.530  0.00  0.00           H  
ATOM    166  CZ  TYR    21      52.760  53.070  61.600  0.00  0.00           C  
ATOM    167  OH  TYR    21      53.460  54.280  61.270  0.00  0.00           O  
ATOM    168  HH  TYR    21      52.910  54.920  60.810  0.00  0.00           H  
ATOM    169  CD2 TYR    21      52.910  50.650  61.800  0.00  0.00           C  
ATOM    170  HD2 TYR    21      53.520  49.760  61.870  0.00  0.00           H  
ATOM    171  CE2 TYR    21      53.500  51.900  61.710  0.00  0.00           C  
ATOM    172  HE2 TYR    21      54.570  52.030  61.790  0.00  0.00           H  
ATOM    173  C   TYR    21      50.100  47.320  63.160  0.00  0.00           C  
ATOM    174  O   TYR    21      49.530  46.920  62.180  0.00  0.00           O  
ATOM    175  N   ARG    22      50.350  46.530  64.220  0.00  0.00           N  
ATOM    176  HN  ARG    22      50.930  46.790  64.990  0.00  0.00           H  
ATOM    177  CA  ARG    22      49.750  45.270  64.280  0.00  0.00           C  
ATOM    178  HA  ARG    22      49.810  44.870  63.280  0.00  0.00           H  
ATOM    179  CB  ARG    22      50.520  44.370  65.330  0.00  0.00           C  
ATOM    180  HB1 ARG    22      49.920  43.490  65.650  0.00  0.00           H  
ATOM    181  HB2 ARG    22      50.580  45.010  66.240  0.00  0.00           H  
ATOM    182  CG  ARG    22      51.990  43.880  64.890  0.00  0.00           C  
ATOM    183  HG1 ARG    22      52.540  44.810  64.610  0.00  0.00           H  
ATOM    184  HG2 ARG    22      51.970  43.300  63.940  0.00  0.00           H  
ATOM    185  CD  ARG    22      52.730  43.180  66.020  0.00  0.00           C  
ATOM    186  HD1 ARG    22      52.300  42.210  66.370  0.00  0.00           H  
ATOM    187  HD2 ARG    22      52.730  43.850  66.910  0.00  0.00           H  
ATOM    188  NE  ARG    22      54.130  42.980  65.540  0.00  0.00           N  
ATOM    189  HE  ARG    22      54.270  42.630  64.620  0.00  0.00           H  
ATOM    190  CZ  ARG    22      55.310  43.150  66.150  0.00  0.00           C  
ATOM    191  NH1 ARG    22      55.350  43.680  67.350  0.00  0.00           N1+
ATOM    192 HH11 ARG    22      54.480  43.460  67.800  0.00  0.00           H  
ATOM    193 HH12 ARG    22      56.190  43.620  67.890  0.00  0.00           H  
ATOM    194  NH2 ARG    22      56.420  42.930  65.540  0.00  0.00           N  
ATOM    195 HH21 ARG    22      56.400  42.390  64.700  0.00  0.00           H  
ATOM    196 HH22 ARG    22      57.240  43.170  66.050  0.00  0.00           H  
ATOM    197  C   ARG    22      48.260  45.370  64.670  0.00  0.00           C  
ATOM    198  O   ARG    22      47.820  46.200  65.490  0.00  0.00           O  
ATOM    199  N   GLN    23      47.520  44.470  64.070  0.00  0.00           N  
ATOM    200  HN  GLN    23      47.940  43.780  63.490  0.00  0.00           H  
ATOM    201  CA  GLN    23      46.100  44.420  64.240  0.00  0.00           C  
ATOM    202  HA  GLN    23      45.910  44.610  65.280  0.00  0.00           H  
ATOM    203  CB  GLN    23      45.460  45.410  63.240  0.00  0.00           C  
ATOM    204  HB1 GLN    23      45.720  44.990  62.250  0.00  0.00           H  
ATOM    205  HB2 GLN    23      45.980  46.390  63.300  0.00  0.00           H  
ATOM    206  CG  GLN    23      43.940  45.530  63.400  0.00  0.00           C  
ATOM    207  HG1 GLN    23      43.770  45.930  64.420  0.00  0.00           H  
ATOM    208  HG2 GLN    23      43.350  44.600  63.270  0.00  0.00           H  
ATOM    209  CD  GLN    23      43.240  46.610  62.550  0.00  0.00           C  
ATOM    210  OE1 GLN    23      43.790  47.640  62.230  0.00  0.00           O  
ATOM    211  NE2 GLN    23      41.970  46.320  62.270  0.00  0.00           N  
ATOM    212 HE21 GLN    23      41.630  45.400  62.450  0.00  0.00           H  
ATOM    213 HE22 GLN    23      41.460  46.970  61.710  0.00  0.00           H  
ATOM    214  C   GLN    23      45.790  42.920  64.040  0.00  0.00           C  
ATOM    215  O   GLN    23      46.470  42.190  63.380  0.00  0.00           O  
ATOM    216  N   ARG    24      44.700  42.320  64.590  0.00  0.00           N  
ATOM    217  HN  ARG    24      44.010  42.830  65.100  0.00  0.00           H  
ATOM    218  CA  ARG    24      44.220  40.980  64.340  0.00  0.00           C  
ATOM    219  HA  ARG    24      45.000  40.280  64.610  0.00  0.00           H  
ATOM    220  CB  ARG    24      42.900  40.570  65.010  0.00  0.00           C  
ATOM    221  HB1 ARG    24      42.570  39.590  64.590  0.00  0.00           H  
ATOM    222  HB2 ARG    24      42.130  41.230  64.540  0.00  0.00           H  
ATOM    223  CG  ARG    24      42.910  40.650  66.570  0.00  0.00           C  
ATOM    224  HG1 ARG    24      43.130  41.660  66.980  0.00  0.00           H  
ATOM    225  HG2 ARG    24      43.620  39.870  66.920  0.00  0.00           H  
ATOM    226  CD  ARG    24      41.610  40.240  67.310  0.00  0.00           C  
ATOM    227  HD1 ARG    24      41.300  39.250  66.920  0.00  0.00           H  
ATOM    228  HD2 ARG    24      40.760  40.900  67.050  0.00  0.00           H  
ATOM    229  NE  ARG    24      41.850  40.160  68.740  0.00  0.00           N  
ATOM    230  HE  ARG    24      42.750  40.370  69.120  0.00  0.00           H  
ATOM    231  CZ  ARG    24      40.920  39.780  69.610  0.00  0.00           C  
ATOM    232  NH1 ARG    24      39.700  39.480  69.300  0.00  0.00           N1+
ATOM    233 HH11 ARG    24      39.350  39.370  68.360  0.00  0.00           H  
ATOM    234 HH12 ARG    24      39.040  39.440  70.050  0.00  0.00           H  
ATOM    235  NH2 ARG    24      41.170  39.710  70.870  0.00  0.00           N  
ATOM    236 HH21 ARG    24      42.070  40.070  71.130  0.00  0.00           H  
ATOM    237 HH22 ARG    24      40.400  39.610  71.490  0.00  0.00           H  
ATOM    238  C   ARG    24      43.980  40.840  62.800  0.00  0.00           C  
ATOM    239  O   ARG    24      43.680  41.790  62.090  0.00  0.00           O  
ATOM    240  N   ALA    25      44.110  39.630  62.310  0.00  0.00           N  
ATOM    241  HN  ALA    25      44.330  38.870  62.920  0.00  0.00           H  
ATOM    242  CA  ALA    25      43.910  39.260  60.950  0.00  0.00           C  
ATOM    243  HA  ALA    25      44.520  39.870  60.300  0.00  0.00           H  
ATOM    244  CB  ALA    25      44.390  37.790  60.730  0.00  0.00           C  
ATOM    245  HB1 ALA    25      43.810  37.120  61.390  0.00  0.00           H  
ATOM    246  HB2 ALA    25      44.070  37.460  59.720  0.00  0.00           H  
ATOM    247  HB3 ALA    25      45.490  37.710  60.860  0.00  0.00           H  
ATOM    248  C   ALA    25      42.520  39.380  60.510  0.00  0.00           C  
ATOM    249  O   ALA    25      42.250  39.980  59.460  0.00  0.00           O  
ATOM    250  N   HIS    26      41.550  38.970  61.270  0.00  0.00           N  
ATOM    251  HN  HIS    26      41.840  38.500  62.100  0.00  0.00           H  
ATOM    252  CA  HIS    26      40.060  38.880  61.110  0.00  0.00           C  
ATOM    253  HA  HIS    26      39.870  38.250  60.260  0.00  0.00           H  
ATOM    254  CB  HIS    26      39.530  38.200  62.400  0.00  0.00           C  
ATOM    255  HB1 HIS    26      38.560  37.690  62.250  0.00  0.00           H  
ATOM    256  HB2 HIS    26      39.400  38.830  63.310  0.00  0.00           H  
ATOM    257  ND1 HIS    26      41.460  36.880  63.510  0.00  0.00           N  
ATOM    258  CG  HIS    26      40.450  37.010  62.610  0.00  0.00           C  
ATOM    259  CE1 HIS    26      41.840  35.640  63.470  0.00  0.00           C  
ATOM    260  HE1 HIS    26      42.770  35.240  63.870  0.00  0.00           H  
ATOM    261  NE2 HIS    26      41.120  34.920  62.570  0.00  0.00           N  
ATOM    262  HE2 HIS    26      41.220  33.990  62.230  0.00  0.00           H  
ATOM    263  CD2 HIS    26      40.220  35.800  62.080  0.00  0.00           C  
ATOM    264  HD2 HIS    26      39.460  35.440  61.390  0.00  0.00           H  
ATOM    265  C   HIS    26      39.400  40.180  60.960  0.00  0.00           C  
ATOM    266  O   HIS    26      39.700  41.150  61.580  0.00  0.00           O  
ATOM    267  N   SER    27      38.460  40.330  60.000  0.00  0.00           N  
ATOM    268  HN  SER    27      38.410  39.570  59.350  0.00  0.00           H  
ATOM    269  CA  SER    27      37.680  41.530  59.810  0.00  0.00           C  
ATOM    270  HA  SER    27      37.460  41.940  60.780  0.00  0.00           H  
ATOM    271  CB  SER    27      38.430  42.540  58.780  0.00  0.00           C  
ATOM    272  HB1 SER    27      37.720  43.310  58.400  0.00  0.00           H  
ATOM    273  HB2 SER    27      38.720  41.930  57.910  0.00  0.00           H  
ATOM    274  OG  SER    27      39.540  43.020  59.540  0.00  0.00           O  
ATOM    275  HG1 SER    27      39.750  42.340  60.180  0.00  0.00           H  
ATOM    276  C   SER    27      36.340  41.100  59.270  0.00  0.00           C  
ATOM    277  O   SER    27      36.270  40.370  58.260  0.00  0.00           O  
ATOM    278  N   ASN    28      35.250  41.610  59.920  0.00  0.00           N  
ATOM    279  HN  ASN    28      35.370  42.210  60.710  0.00  0.00           H  
ATOM    280  CA  ASN    28      33.890  41.380  59.430  0.00  0.00           C  
ATOM    281  HA  ASN    28      33.710  40.340  59.210  0.00  0.00           H  
ATOM    282  CB  ASN    28      33.040  41.790  60.650  0.00  0.00           C  
ATOM    283  HB1 ASN    28      33.100  42.890  60.750  0.00  0.00           H  
ATOM    284  HB2 ASN    28      33.460  41.200  61.490  0.00  0.00           H  
ATOM    285  CG  ASN    28      31.610  41.330  60.320  0.00  0.00           C  
ATOM    286  OD1 ASN    28      31.140  40.970  59.240  0.00  0.00           O  
ATOM    287  ND2 ASN    28      30.800  41.450  61.380  0.00  0.00           N  
ATOM    288 HD21 ASN    28      31.090  41.860  62.250  0.00  0.00           H  
ATOM    289 HD22 ASN    28      29.840  41.250  61.170  0.00  0.00           H  
ATOM    290  C   ASN    28      33.680  42.140  58.100  0.00  0.00           C  
ATOM    291  O   ASN    28      33.800  43.370  58.000  0.00  0.00           O  
ATOM    292  N   PRO    29      33.310  41.500  56.990  0.00  0.00           N  
ATOM    293  CD  PRO    29      33.340  40.020  56.810  0.00  0.00           C  
ATOM    294  HD1 PRO    29      34.260  39.610  57.290  0.00  0.00           H  
ATOM    295  HD2 PRO    29      32.500  39.580  57.400  0.00  0.00           H  
ATOM    296  CA  PRO    29      33.150  42.200  55.700  0.00  0.00           C  
ATOM    297  HA  PRO    29      33.890  42.980  55.650  0.00  0.00           H  
ATOM    298  CB  PRO    29      33.270  41.100  54.640  0.00  0.00           C  
ATOM    299  HB1 PRO    29      34.250  41.200  54.130  0.00  0.00           H  
ATOM    300  HB2 PRO    29      32.540  41.210  53.810  0.00  0.00           H  
ATOM    301  CG  PRO    29      33.040  39.760  55.320  0.00  0.00           C  
ATOM    302  HG1 PRO    29      33.680  38.970  54.850  0.00  0.00           H  
ATOM    303  HG2 PRO    29      31.980  39.420  55.240  0.00  0.00           H  
ATOM    304  C   PRO    29      31.680  42.730  55.640  0.00  0.00           C  
ATOM    305  O   PRO    29      31.350  43.510  54.710  0.00  0.00           O  
ATOM    306  N   MET    30      30.760  42.260  56.580  0.00  0.00           N  
ATOM    307  HN  MET    30      31.030  41.650  57.310  0.00  0.00           H  
ATOM    308  CA  MET    30      29.350  42.580  56.420  0.00  0.00           C  
ATOM    309  HA  MET    30      29.160  42.700  55.360  0.00  0.00           H  
ATOM    310  CB  MET    30      28.460  41.470  57.080  0.00  0.00           C  
ATOM    311  HB1 MET    30      27.430  41.590  56.700  0.00  0.00           H  
ATOM    312  HB2 MET    30      28.440  41.580  58.180  0.00  0.00           H  
ATOM    313  CG  MET    30      29.010  40.010  56.760  0.00  0.00           C  
ATOM    314  HG1 MET    30      28.360  39.300  57.300  0.00  0.00           H  
ATOM    315  HG2 MET    30      29.950  39.750  57.280  0.00  0.00           H  
ATOM    316  SD  MET    30      28.970  39.500  54.970  0.00  0.00           S  
ATOM    317  CE  MET    30      27.170  39.210  54.960  0.00  0.00           C  
ATOM    318  HE1 MET    30      26.580  40.140  55.090  0.00  0.00           H  
ATOM    319  HE2 MET    30      26.810  38.560  54.140  0.00  0.00           H  
ATOM    320  HE3 MET    30      26.990  38.560  55.840  0.00  0.00           H  
ATOM    321  C   MET    30      29.100  43.840  57.190  0.00  0.00           C  
ATOM    322  O   MET    30      28.070  44.470  56.970  0.00  0.00           O  
ATOM    323  N   ALA    31      29.980  44.310  58.030  0.00  0.00           N  
ATOM    324  HN  ALA    31      30.910  43.980  57.980  0.00  0.00           H  
ATOM    325  CA  ALA    31      29.700  45.300  59.010  0.00  0.00           C  
ATOM    326  HA  ALA    31      28.680  45.120  59.300  0.00  0.00           H  
ATOM    327  CB  ALA    31      30.640  45.020  60.210  0.00  0.00           C  
ATOM    328  HB1 ALA    31      30.260  44.050  60.610  0.00  0.00           H  
ATOM    329  HB2 ALA    31      31.720  45.060  59.960  0.00  0.00           H  
ATOM    330  HB3 ALA    31      30.430  45.800  60.980  0.00  0.00           H  
ATOM    331  C   ALA    31      29.740  46.790  58.480  0.00  0.00           C  
ATOM    332  O   ALA    31      30.150  47.020  57.330  0.00  0.00           O  
ATOM    333  N   ASP    32      29.330  47.720  59.270  0.00  0.00           N  
ATOM    334  HN  ASP    32      28.920  47.550  60.160  0.00  0.00           H  
ATOM    335  CA  ASP    32      29.160  49.070  58.700  0.00  0.00           C  
ATOM    336  HA  ASP    32      29.170  49.150  57.620  0.00  0.00           H  
ATOM    337  CB  ASP    32      27.790  49.610  59.030  0.00  0.00           C  
ATOM    338  HB1 ASP    32      27.570  50.600  58.580  0.00  0.00           H  
ATOM    339  HB2 ASP    32      27.530  49.720  60.100  0.00  0.00           H  
ATOM    340  CG  ASP    32      26.710  48.750  58.440  0.00  0.00           C  
ATOM    341  OD1 ASP    32      26.970  48.160  57.440  0.00  0.00           O  
ATOM    342  OD2 ASP    32      25.540  48.920  58.890  0.00  0.00           O1-
ATOM    343  C   ASP    32      30.300  49.910  59.270  0.00  0.00           C  
ATOM    344  O   ASP    32      30.100  50.790  60.150  0.00  0.00           O  
ATOM    345  N   HIS    33      31.480  49.620  58.790  0.00  0.00           N  
ATOM    346  HN  HIS    33      31.500  48.930  58.070  0.00  0.00           H  
ATOM    347  CA  HIS    33      32.670  50.330  58.990  0.00  0.00           C  
ATOM    348  HA  HIS    33      32.760  50.550  60.040  0.00  0.00           H  
ATOM    349  CB  HIS    33      33.880  49.660  58.310  0.00  0.00           C  
ATOM    350  HB1 HIS    33      34.770  50.260  58.580  0.00  0.00           H  
ATOM    351  HB2 HIS    33      33.620  49.780  57.230  0.00  0.00           H  
ATOM    352  ND1 HIS    33      34.640  47.890  59.960  0.00  0.00           N  
ATOM    353  CG  HIS    33      34.090  48.240  58.730  0.00  0.00           C  
ATOM    354  CE1 HIS    33      34.860  46.580  59.930  0.00  0.00           C  
ATOM    355  HE1 HIS    33      35.090  45.970  60.810  0.00  0.00           H  
ATOM    356  NE2 HIS    33      34.310  46.090  58.810  0.00  0.00           N  
ATOM    357  HE2 HIS    33      34.140  45.140  58.560  0.00  0.00           H  
ATOM    358  CD2 HIS    33      33.860  47.110  58.030  0.00  0.00           C  
ATOM    359  HD2 HIS    33      33.310  47.030  57.100  0.00  0.00           H  
ATOM    360  C   HIS    33      32.470  51.690  58.380  0.00  0.00           C  
ATOM    361  O   HIS    33      31.750  51.970  57.430  0.00  0.00           O  
ATOM    362  N   THR    34      33.210  52.600  59.000  0.00  0.00           N  
ATOM    363  HN  THR    34      33.990  52.480  59.610  0.00  0.00           H  
ATOM    364  CA  THR    34      33.270  54.020  58.650  0.00  0.00           C  
ATOM    365  HA  THR    34      32.350  54.410  58.230  0.00  0.00           H  
ATOM    366  CB  THR    34      33.650  54.960  59.900  0.00  0.00           C  
ATOM    367  HB  THR    34      34.680  54.610  60.090  0.00  0.00           H  
ATOM    368  OG1 THR    34      32.880  54.600  60.990  0.00  0.00           O  
ATOM    369  HG1 THR    34      32.040  54.390  60.580  0.00  0.00           H  
ATOM    370  CG2 THR    34      33.660  56.450  59.670  0.00  0.00           C  
ATOM    371 HG21 THR    34      32.980  56.700  58.830  0.00  0.00           H  
ATOM    372 HG22 THR    34      33.360  57.030  60.570  0.00  0.00           H  
ATOM    373 HG23 THR    34      34.650  56.830  59.320  0.00  0.00           H  
ATOM    374  C   THR    34      34.360  54.240  57.620  0.00  0.00           C  
ATOM    375  O   THR    34      35.530  54.100  57.960  0.00  0.00           O  
ATOM    376  N   LEU    35      33.960  54.470  56.360  0.00  0.00           N  
ATOM    377  HN  LEU    35      33.020  54.630  56.070  0.00  0.00           H  
ATOM    378  CA  LEU    35      34.820  54.450  55.210  0.00  0.00           C  
ATOM    379  HA  LEU    35      35.890  54.480  55.400  0.00  0.00           H  
ATOM    380  CB  LEU    35      34.580  53.210  54.310  0.00  0.00           C  
ATOM    381  HB1 LEU    35      35.210  53.280  53.400  0.00  0.00           H  
ATOM    382  HB2 LEU    35      33.520  53.370  54.010  0.00  0.00           H  
ATOM    383  CG  LEU    35      34.720  51.840  54.980  0.00  0.00           C  
ATOM    384  HG  LEU    35      34.350  51.900  56.030  0.00  0.00           H  
ATOM    385  CD1 LEU    35      33.950  50.700  54.290  0.00  0.00           C  
ATOM    386 HD11 LEU    35      34.300  50.730  53.230  0.00  0.00           H  
ATOM    387 HD12 LEU    35      34.180  49.760  54.840  0.00  0.00           H  
ATOM    388 HD13 LEU    35      32.850  50.870  54.300  0.00  0.00           H  
ATOM    389  CD2 LEU    35      36.230  51.590  55.060  0.00  0.00           C  
ATOM    390 HD21 LEU    35      36.730  52.450  55.560  0.00  0.00           H  
ATOM    391 HD22 LEU    35      36.440  50.730  55.730  0.00  0.00           H  
ATOM    392 HD23 LEU    35      36.610  51.360  54.040  0.00  0.00           H  
ATOM    393  C   LEU    35      34.500  55.670  54.400  0.00  0.00           C  
ATOM    394  O   LEU    35      33.360  56.120  54.290  0.00  0.00           O  
ATOM    395  N   ARG    36      35.580  56.310  53.800  0.00  0.00           N  
ATOM    396  HN  ARG    36      36.480  55.870  53.800  0.00  0.00           H  
ATOM    397  CA  ARG    36      35.440  57.460  52.870  0.00  0.00           C  
ATOM    398  HA  ARG    36      34.490  57.890  53.150  0.00  0.00           H  
ATOM    399  CB  ARG    36      36.570  58.430  53.050  0.00  0.00           C  
ATOM    400  HB1 ARG    36      37.580  58.140  52.680  0.00  0.00           H  
ATOM    401  HB2 ARG    36      36.580  58.670  54.130  0.00  0.00           H  
ATOM    402  CG  ARG    36      36.270  59.730  52.360  0.00  0.00           C  
ATOM    403  HG1 ARG    36      35.280  60.120  52.660  0.00  0.00           H  
ATOM    404  HG2 ARG    36      36.430  59.610  51.270  0.00  0.00           H  
ATOM    405  CD  ARG    36      37.390  60.790  52.640  0.00  0.00           C  
ATOM    406  HD1 ARG    36      38.390  60.320  52.510  0.00  0.00           H  
ATOM    407  HD2 ARG    36      37.300  61.200  53.670  0.00  0.00           H  
ATOM    408  NE  ARG    36      37.140  61.790  51.580  0.00  0.00           N  
ATOM    409  HE  ARG    36      36.210  62.110  51.390  0.00  0.00           H  
ATOM    410  CZ  ARG    36      38.070  62.640  51.100  0.00  0.00           C  
ATOM    411  NH1 ARG    36      39.300  62.720  51.510  0.00  0.00           N1+
ATOM    412 HH11 ARG    36      39.550  62.230  52.340  0.00  0.00           H  
ATOM    413 HH12 ARG    36      39.510  63.700  51.560  0.00  0.00           H  
ATOM    414  NH2 ARG    36      37.630  63.610  50.360  0.00  0.00           N  
ATOM    415 HH21 ARG    36      36.660  63.560  50.130  0.00  0.00           H  
ATOM    416 HH22 ARG    36      38.250  64.290  49.970  0.00  0.00           H  
ATOM    417  C   ARG    36      35.580  56.860  51.430  0.00  0.00           C  
ATOM    418  O   ARG    36      36.570  56.320  51.030  0.00  0.00           O  
ATOM    419  N   TYR    37      34.490  56.940  50.620  0.00  0.00           N  
ATOM    420  HN  TYR    37      33.630  57.310  50.950  0.00  0.00           H  
ATOM    421  CA  TYR    37      34.550  56.370  49.320  0.00  0.00           C  
ATOM    422  HA  TYR    37      35.570  56.400  48.980  0.00  0.00           H  
ATOM    423  CB  TYR    37      34.190  54.820  49.490  0.00  0.00           C  
ATOM    424  HB1 TYR    37      34.810  54.320  50.260  0.00  0.00           H  
ATOM    425  HB2 TYR    37      34.360  54.360  48.490  0.00  0.00           H  
ATOM    426  CG  TYR    37      32.790  54.580  49.920  0.00  0.00           C  
ATOM    427  CD1 TYR    37      32.450  54.680  51.260  0.00  0.00           C  
ATOM    428  HD1 TYR    37      33.180  54.990  52.000  0.00  0.00           H  
ATOM    429  CE1 TYR    37      31.120  54.420  51.660  0.00  0.00           C  
ATOM    430  HE1 TYR    37      30.750  54.470  52.680  0.00  0.00           H  
ATOM    431  CZ  TYR    37      30.130  54.070  50.690  0.00  0.00           C  
ATOM    432  OH  TYR    37      28.820  53.780  51.130  0.00  0.00           O  
ATOM    433  HH  TYR    37      28.310  53.860  50.320  0.00  0.00           H  
ATOM    434  CD2 TYR    37      31.830  54.260  48.930  0.00  0.00           C  
ATOM    435  HD2 TYR    37      31.970  54.360  47.870  0.00  0.00           H  
ATOM    436  CE2 TYR    37      30.520  54.090  49.310  0.00  0.00           C  
ATOM    437  HE2 TYR    37      29.840  54.040  48.470  0.00  0.00           H  
ATOM    438  C   TYR    37      33.570  57.070  48.350  0.00  0.00           C  
ATOM    439  O   TYR    37      32.610  57.620  48.860  0.00  0.00           O  
ATOM    440  N   PRO    38      33.790  57.160  47.050  0.00  0.00           N  
ATOM    441  CD  PRO    38      34.840  56.330  46.400  0.00  0.00           C  
ATOM    442  HD1 PRO    38      35.870  56.640  46.690  0.00  0.00           H  
ATOM    443  HD2 PRO    38      34.770  55.250  46.620  0.00  0.00           H  
ATOM    444  CA  PRO    38      33.020  57.920  46.090  0.00  0.00           C  
ATOM    445  HA  PRO    38      32.890  58.890  46.530  0.00  0.00           H  
ATOM    446  CB  PRO    38      33.740  57.850  44.740  0.00  0.00           C  
ATOM    447  HB1 PRO    38      34.390  58.740  44.630  0.00  0.00           H  
ATOM    448  HB2 PRO    38      33.060  57.760  43.860  0.00  0.00           H  
ATOM    449  CG  PRO    38      34.590  56.570  44.870  0.00  0.00           C  
ATOM    450  HG1 PRO    38      35.550  56.510  44.310  0.00  0.00           H  
ATOM    451  HG2 PRO    38      33.950  55.770  44.440  0.00  0.00           H  
ATOM    452  C   PRO    38      31.550  57.420  46.100  0.00  0.00           C  
ATOM    453  O   PRO    38      31.370  56.240  46.320  0.00  0.00           O  
ATOM    454  N   VAL    39      30.610  58.210  45.620  0.00  0.00           N  
ATOM    455  HN  VAL    39      30.810  59.150  45.340  0.00  0.00           H  
ATOM    456  CA  VAL    39      29.280  57.740  45.170  0.00  0.00           C  
ATOM    457  HA  VAL    39      28.850  57.090  45.930  0.00  0.00           H  
ATOM    458  CB  VAL    39      28.190  58.910  45.160  0.00  0.00           C  
ATOM    459  HB  VAL    39      28.440  59.560  44.300  0.00  0.00           H  
ATOM    460  CG1 VAL    39      26.740  58.380  44.910  0.00  0.00           C  
ATOM    461 HG11 VAL    39      26.360  57.760  45.750  0.00  0.00           H  
ATOM    462 HG12 VAL    39      26.020  59.200  44.700  0.00  0.00           H  
ATOM    463 HG13 VAL    39      26.740  57.700  44.030  0.00  0.00           H  
ATOM    464  CG2 VAL    39      28.210  59.840  46.440  0.00  0.00           C  
ATOM    465 HG21 VAL    39      28.310  59.190  47.340  0.00  0.00           H  
ATOM    466 HG22 VAL    39      29.100  60.490  46.330  0.00  0.00           H  
ATOM    467 HG23 VAL    39      27.260  60.410  46.550  0.00  0.00           H  
ATOM    468  C   VAL    39      29.280  57.010  43.780  0.00  0.00           C  
ATOM    469  O   VAL    39      28.600  56.040  43.620  0.00  0.00           O  
ATOM    470  N   LYS    40      30.140  57.420  42.890  0.00  0.00           N  
ATOM    471  HN  LYS    40      30.580  58.310  42.920  0.00  0.00           H  
ATOM    472  CA  LYS    40      30.330  56.740  41.570  0.00  0.00           C  
ATOM    473  HA  LYS    40      30.250  55.680  41.800  0.00  0.00           H  
ATOM    474  CB  LYS    40      29.180  57.230  40.610  0.00  0.00           C  
ATOM    475  HB1 LYS    40      28.200  56.940  41.040  0.00  0.00           H  
ATOM    476  HB2 LYS    40      29.190  56.740  39.610  0.00  0.00           H  
ATOM    477  CG  LYS    40      29.130  58.740  40.370  0.00  0.00           C  
ATOM    478  HG1 LYS    40      30.100  59.110  39.970  0.00  0.00           H  
ATOM    479  HG2 LYS    40      28.880  59.290  41.310  0.00  0.00           H  
ATOM    480  CD  LYS    40      28.090  59.270  39.280  0.00  0.00           C  
ATOM    481  HD1 LYS    40      28.240  58.680  38.350  0.00  0.00           H  
ATOM    482  HD2 LYS    40      27.090  58.900  39.580  0.00  0.00           H  
ATOM    483  CE  LYS    40      28.060  60.750  39.090  0.00  0.00           C  
ATOM    484  HE1 LYS    40      29.150  60.980  39.050  0.00  0.00           H  
ATOM    485  HE2 LYS    40      27.540  61.370  39.840  0.00  0.00           H  
ATOM    486  NZ  LYS    40      27.570  61.010  37.790  0.00  0.00           N1+
ATOM    487  HZ1 LYS    40      28.190  60.680  37.020  0.00  0.00           H  
ATOM    488  HZ2 LYS    40      26.610  60.630  37.640  0.00  0.00           H  
ATOM    489  HZ3 LYS    40      27.490  62.030  37.580  0.00  0.00           H  
ATOM    490  C   LYS    40      31.710  57.030  41.080  0.00  0.00           C  
ATOM    491  O   LYS    40      32.370  57.950  41.630  0.00  0.00           O  
ATOM    492  N   PRO    41      32.290  56.370  40.050  0.00  0.00           N  
ATOM    493  CD  PRO    41      31.730  55.050  39.580  0.00  0.00           C  
ATOM    494  HD1 PRO    41      31.420  54.420  40.450  0.00  0.00           H  
ATOM    495  HD2 PRO    41      30.920  55.060  38.820  0.00  0.00           H  
ATOM    496  CA  PRO    41      33.680  56.500  39.700  0.00  0.00           C  
ATOM    497  HA  PRO    41      34.250  56.370  40.610  0.00  0.00           H  
ATOM    498  CB  PRO    41      33.890  55.470  38.600  0.00  0.00           C  
ATOM    499  HB1 PRO    41      34.960  55.170  38.640  0.00  0.00           H  
ATOM    500  HB2 PRO    41      33.620  55.840  37.580  0.00  0.00           H  
ATOM    501  CG  PRO    41      32.950  54.360  38.940  0.00  0.00           C  
ATOM    502  HG1 PRO    41      33.400  53.820  39.800  0.00  0.00           H  
ATOM    503  HG2 PRO    41      32.720  53.710  38.070  0.00  0.00           H  
ATOM    504  C   PRO    41      33.970  57.860  39.160  0.00  0.00           C  
ATOM    505  O   PRO    41      35.130  58.260  39.190  0.00  0.00           O  
ATOM    506  N   GLU    42      33.040  58.560  38.530  0.00  0.00           N  
ATOM    507  HN  GLU    42      32.210  58.100  38.230  0.00  0.00           H  
ATOM    508  CA  GLU    42      33.380  59.960  38.070  0.00  0.00           C  
ATOM    509  HA  GLU    42      34.150  59.880  37.320  0.00  0.00           H  
ATOM    510  CB  GLU    42      32.240  60.710  37.250  0.00  0.00           C  
ATOM    511  HB1 GLU    42      32.710  61.680  36.970  0.00  0.00           H  
ATOM    512  HB2 GLU    42      31.390  61.040  37.890  0.00  0.00           H  
ATOM    513  CG  GLU    42      31.730  60.010  36.010  0.00  0.00           C  
ATOM    514  HG1 GLU    42      32.560  59.370  35.640  0.00  0.00           H  
ATOM    515  HG2 GLU    42      31.630  60.630  35.100  0.00  0.00           H  
ATOM    516  CD  GLU    42      30.500  59.200  36.290  0.00  0.00           C  
ATOM    517  OE1 GLU    42      29.390  59.820  36.430  0.00  0.00           O  
ATOM    518  OE2 GLU    42      30.580  57.970  36.380  0.00  0.00           O1-
ATOM    519  C   GLU    42      33.890  60.920  39.180  0.00  0.00           C  
ATOM    520  O   GLU    42      34.800  61.720  38.900  0.00  0.00           O  
ATOM    521  N   GLU    43      33.320  60.810  40.360  0.00  0.00           N  
ATOM    522  HN  GLU    43      32.620  60.100  40.490  0.00  0.00           H  
ATOM    523  CA  GLU    43      33.720  61.550  41.490  0.00  0.00           C  
ATOM    524  HA  GLU    43      33.750  62.600  41.270  0.00  0.00           H  
ATOM    525  CB  GLU    43      32.670  61.230  42.630  0.00  0.00           C  
ATOM    526  HB1 GLU    43      33.040  61.760  43.530  0.00  0.00           H  
ATOM    527  HB2 GLU    43      32.690  60.130  42.800  0.00  0.00           H  
ATOM    528  CG  GLU    43      31.320  61.750  42.120  0.00  0.00           C  
ATOM    529  HG1 GLU    43      31.050  61.350  41.120  0.00  0.00           H  
ATOM    530  HG2 GLU    43      31.320  62.840  41.890  0.00  0.00           H  
ATOM    531  CD  GLU    43      30.230  61.290  43.060  0.00  0.00           C  
ATOM    532  OE1 GLU    43      29.060  61.660  42.810  0.00  0.00           O  
ATOM    533  OE2 GLU    43      30.590  60.720  44.120  0.00  0.00           O1-
ATOM    534  C   GLU    43      35.070  61.210  42.030  0.00  0.00           C  
ATOM    535  O   GLU    43      35.690  62.120  42.690  0.00  0.00           O  
ATOM    536  N   MET    44      35.670  60.090  41.740  0.00  0.00           N  
ATOM    537  HN  MET    44      35.190  59.490  41.110  0.00  0.00           H  
ATOM    538  CA  MET    44      36.900  59.620  42.400  0.00  0.00           C  
ATOM    539  HA  MET    44      36.850  59.930  43.440  0.00  0.00           H  
ATOM    540  CB  MET    44      37.180  58.080  42.200  0.00  0.00           C  
ATOM    541  HB1 MET    44      37.330  57.810  41.130  0.00  0.00           H  
ATOM    542  HB2 MET    44      36.300  57.550  42.610  0.00  0.00           H  
ATOM    543  CG  MET    44      38.450  57.630  42.960  0.00  0.00           C  
ATOM    544  HG1 MET    44      39.300  58.210  42.540  0.00  0.00           H  
ATOM    545  HG2 MET    44      38.700  56.560  42.840  0.00  0.00           H  
ATOM    546  SD  MET    44      38.310  57.840  44.730  0.00  0.00           S  
ATOM    547  CE  MET    44      40.030  57.300  45.020  0.00  0.00           C  
ATOM    548  HE1 MET    44      40.520  56.640  44.270  0.00  0.00           H  
ATOM    549  HE2 MET    44      40.650  58.210  45.010  0.00  0.00           H  
ATOM    550  HE3 MET    44      40.260  56.910  46.030  0.00  0.00           H  
ATOM    551  C   MET    44      38.090  60.410  41.890  0.00  0.00           C  
ATOM    552  O   MET    44      38.370  60.320  40.700  0.00  0.00           O  
ATOM    553  N   ASP    45      38.740  61.190  42.740  0.00  0.00           N  
ATOM    554  HN  ASP    45      38.430  61.350  43.680  0.00  0.00           H  
ATOM    555  CA  ASP    45      39.990  61.900  42.380  0.00  0.00           C  
ATOM    556  HA  ASP    45      39.940  62.060  41.320  0.00  0.00           H  
ATOM    557  CB  ASP    45      40.060  63.220  43.140  0.00  0.00           C  
ATOM    558  HB1 ASP    45      39.990  63.130  44.240  0.00  0.00           H  
ATOM    559  HB2 ASP    45      39.210  63.890  42.880  0.00  0.00           H  
ATOM    560  CG  ASP    45      41.310  64.000  42.670  0.00  0.00           C  
ATOM    561  OD1 ASP    45      42.050  63.610  41.770  0.00  0.00           O  
ATOM    562  OD2 ASP    45      41.560  64.950  43.450  0.00  0.00           O1-
ATOM    563  C   ASP    45      41.180  61.020  42.700  0.00  0.00           C  
ATOM    564  O   ASP    45      41.550  60.650  43.860  0.00  0.00           O  
ATOM    565  N   TRP    46      41.870  60.610  41.620  0.00  0.00           N  
ATOM    566  HN  TRP    46      41.490  60.760  40.720  0.00  0.00           H  
ATOM    567  CA  TRP    46      43.030  59.740  41.640  0.00  0.00           C  
ATOM    568  HA  TRP    46      42.850  59.110  42.500  0.00  0.00           H  
ATOM    569  CB  TRP    46      43.000  58.810  40.470  0.00  0.00           C  
ATOM    570  HB1 TRP    46      43.950  58.240  40.490  0.00  0.00           H  
ATOM    571  HB2 TRP    46      42.900  59.430  39.560  0.00  0.00           H  
ATOM    572  CG  TRP    46      41.810  57.890  40.390  0.00  0.00           C  
ATOM    573  CD1 TRP    46      40.700  58.100  39.590  0.00  0.00           C  
ATOM    574  HD1 TRP    46      40.390  58.990  39.070  0.00  0.00           H  
ATOM    575  NE1 TRP    46      39.840  57.000  39.760  0.00  0.00           N  
ATOM    576  HE1 TRP    46      39.330  56.610  39.030  0.00  0.00           H  
ATOM    577  CE2 TRP    46      40.310  56.130  40.670  0.00  0.00           C  
ATOM    578  CD2 TRP    46      41.610  56.590  41.050  0.00  0.00           C  
ATOM    579  CE3 TRP    46      42.340  55.830  41.950  0.00  0.00           C  
ATOM    580  HE3 TRP    46      43.310  56.170  42.270  0.00  0.00           H  
ATOM    581  CZ3 TRP    46      41.910  54.530  42.350  0.00  0.00           C  
ATOM    582  HZ3 TRP    46      42.610  53.910  42.890  0.00  0.00           H  
ATOM    583  CZ2 TRP    46      39.830  54.920  41.160  0.00  0.00           C  
ATOM    584  HZ2 TRP    46      38.870  54.550  40.830  0.00  0.00           H  
ATOM    585  CH2 TRP    46      40.640  54.080  41.940  0.00  0.00           C  
ATOM    586  HH2 TRP    46      40.210  53.120  42.180  0.00  0.00           H  
ATOM    587  C   TRP    46      44.330  60.510  41.830  0.00  0.00           C  
ATOM    588  O   TRP    46      45.360  60.010  42.300  0.00  0.00           O  
ATOM    589  N   SER    47      44.340  61.830  41.670  0.00  0.00           N  
ATOM    590  HN  SER    47      43.430  62.240  41.640  0.00  0.00           H  
ATOM    591  CA  SER    47      45.500  62.750  41.770  0.00  0.00           C  
ATOM    592  HA  SER    47      46.200  62.390  41.030  0.00  0.00           H  
ATOM    593  CB  SER    47      45.240  64.200  41.340  0.00  0.00           C  
ATOM    594  HB1 SER    47      44.700  64.210  40.370  0.00  0.00           H  
ATOM    595  HB2 SER    47      46.200  64.740  41.240  0.00  0.00           H  
ATOM    596  OG  SER    47      44.310  64.950  42.150  0.00  0.00           O  
ATOM    597  HG1 SER    47      43.450  64.550  42.040  0.00  0.00           H  
ATOM    598  C   SER    47      46.120  62.750  43.160  0.00  0.00           C  
ATOM    599  O   SER    47      47.310  62.980  43.340  0.00  0.00           O  
ATOM    600  N   GLU    48      45.350  62.510  44.230  0.00  0.00           N  
ATOM    601  HN  GLU    48      44.370  62.450  44.060  0.00  0.00           H  
ATOM    602  CA  GLU    48      45.750  62.380  45.640  0.00  0.00           C  
ATOM    603  HA  GLU    48      46.360  63.230  45.880  0.00  0.00           H  
ATOM    604  CB  GLU    48      44.570  62.370  46.700  0.00  0.00           C  
ATOM    605  HB1 GLU    48      44.900  61.800  47.590  0.00  0.00           H  
ATOM    606  HB2 GLU    48      43.800  61.720  46.230  0.00  0.00           H  
ATOM    607  CG  GLU    48      44.130  63.780  47.170  0.00  0.00           C  
ATOM    608  HG1 GLU    48      43.840  64.340  46.260  0.00  0.00           H  
ATOM    609  HG2 GLU    48      44.980  64.270  47.690  0.00  0.00           H  
ATOM    610  CD  GLU    48      42.930  63.810  48.070  0.00  0.00           C  
ATOM    611  OE1 GLU    48      42.180  64.800  47.960  0.00  0.00           O  
ATOM    612  OE2 GLU    48      42.770  62.950  48.990  0.00  0.00           O1-
ATOM    613  C   GLU    48      46.610  61.210  45.810  0.00  0.00           C  
ATOM    614  O   GLU    48      47.500  61.170  46.680  0.00  0.00           O  
ATOM    615  N   LEU    49      46.320  60.160  45.030  0.00  0.00           N  
ATOM    616  HN  LEU    49      45.600  60.200  44.340  0.00  0.00           H  
ATOM    617  CA  LEU    49      46.910  58.870  45.210  0.00  0.00           C  
ATOM    618  HA  LEU    49      47.390  58.820  46.180  0.00  0.00           H  
ATOM    619  CB  LEU    49      45.860  57.790  44.990  0.00  0.00           C  
ATOM    620  HB1 LEU    49      46.320  56.790  44.860  0.00  0.00           H  
ATOM    621  HB2 LEU    49      45.490  58.020  43.970  0.00  0.00           H  
ATOM    622  CG  LEU    49      44.610  57.790  45.970  0.00  0.00           C  
ATOM    623  HG  LEU    49      44.160  58.800  46.060  0.00  0.00           H  
ATOM    624  CD1 LEU    49      43.510  56.830  45.410  0.00  0.00           C  
ATOM    625 HD11 LEU    49      42.680  56.570  46.100  0.00  0.00           H  
ATOM    626 HD12 LEU    49      43.090  57.290  44.490  0.00  0.00           H  
ATOM    627 HD13 LEU    49      44.010  55.860  45.230  0.00  0.00           H  
ATOM    628  CD2 LEU    49      44.980  57.530  47.490  0.00  0.00           C  
ATOM    629 HD21 LEU    49      45.310  56.470  47.560  0.00  0.00           H  
ATOM    630 HD22 LEU    49      45.800  58.190  47.830  0.00  0.00           H  
ATOM    631 HD23 LEU    49      44.070  57.610  48.120  0.00  0.00           H  
ATOM    632  C   LEU    49      48.050  58.740  44.220  0.00  0.00           C  
ATOM    633  O   LEU    49      49.060  58.030  44.470  0.00  0.00           O  
ATOM    634  N   TYR    50      47.940  59.370  43.020  0.00  0.00           N  
ATOM    635  HN  TYR    50      47.090  59.810  42.730  0.00  0.00           H  
ATOM    636  CA  TYR    50      49.020  59.310  42.000  0.00  0.00           C  
ATOM    637  HA  TYR    50      49.910  58.800  42.340  0.00  0.00           H  
ATOM    638  CB  TYR    50      48.530  58.330  40.890  0.00  0.00           C  
ATOM    639  HB1 TYR    50      49.410  58.200  40.230  0.00  0.00           H  
ATOM    640  HB2 TYR    50      47.730  58.850  40.320  0.00  0.00           H  
ATOM    641  CG  TYR    50      48.040  57.000  41.390  0.00  0.00           C  
ATOM    642  CD1 TYR    50      48.920  55.940  41.790  0.00  0.00           C  
ATOM    643  HD1 TYR    50      49.960  56.160  41.970  0.00  0.00           H  
ATOM    644  CE1 TYR    50      48.390  54.730  42.160  0.00  0.00           C  
ATOM    645  HE1 TYR    50      49.060  53.970  42.540  0.00  0.00           H  
ATOM    646  CZ  TYR    50      46.990  54.500  42.140  0.00  0.00           C  
ATOM    647  OH  TYR    50      46.650  53.200  42.530  0.00  0.00           O  
ATOM    648  HH  TYR    50      47.460  52.680  42.490  0.00  0.00           H  
ATOM    649  CD2 TYR    50      46.630  56.760  41.310  0.00  0.00           C  
ATOM    650  HD2 TYR    50      46.020  57.560  40.930  0.00  0.00           H  
ATOM    651  CE2 TYR    50      46.120  55.530  41.740  0.00  0.00           C  
ATOM    652  HE2 TYR    50      45.120  55.250  41.460  0.00  0.00           H  
ATOM    653  C   TYR    50      49.360  60.700  41.540  0.00  0.00           C  
ATOM    654  O   TYR    50      48.970  61.040  40.400  0.00  0.00           O  
ATOM    655  N   PRO    51      50.170  61.470  42.270  0.00  0.00           N  
ATOM    656  CD  PRO    51      50.700  61.070  43.510  0.00  0.00           C  
ATOM    657  HD1 PRO    51      49.890  60.740  44.200  0.00  0.00           H  
ATOM    658  HD2 PRO    51      51.360  60.180  43.400  0.00  0.00           H  
ATOM    659  CA  PRO    51      50.320  62.920  42.080  0.00  0.00           C  
ATOM    660  HA  PRO    51      49.340  63.350  41.940  0.00  0.00           H  
ATOM    661  CB  PRO    51      50.670  63.430  43.410  0.00  0.00           C  
ATOM    662  HB1 PRO    51      49.710  63.650  43.940  0.00  0.00           H  
ATOM    663  HB2 PRO    51      51.280  64.360  43.390  0.00  0.00           H  
ATOM    664  CG  PRO    51      51.390  62.320  44.120  0.00  0.00           C  
ATOM    665  HG1 PRO    51      51.180  62.330  45.210  0.00  0.00           H  
ATOM    666  HG2 PRO    51      52.470  62.320  43.890  0.00  0.00           H  
ATOM    667  C   PRO    51      51.130  63.220  40.870  0.00  0.00           C  
ATOM    668  O   PRO    51      50.950  64.270  40.280  0.00  0.00           O  
ATOM    669  N   GLU    52      52.100  62.460  40.510  0.00  0.00           N  
ATOM    670  HN  GLU    52      52.270  61.570  40.930  0.00  0.00           H  
ATOM    671  CA  GLU    52      52.920  62.720  39.290  0.00  0.00           C  
ATOM    672  HA  GLU    52      53.220  63.760  39.290  0.00  0.00           H  
ATOM    673  CB  GLU    52      54.210  61.880  39.100  0.00  0.00           C  
ATOM    674  HB1 GLU    52      54.620  62.220  38.130  0.00  0.00           H  
ATOM    675  HB2 GLU    52      54.000  60.790  39.090  0.00  0.00           H  
ATOM    676  CG  GLU    52      55.120  62.190  40.290  0.00  0.00           C  
ATOM    677  HG1 GLU    52      54.920  61.480  41.120  0.00  0.00           H  
ATOM    678  HG2 GLU    52      55.030  63.270  40.540  0.00  0.00           H  
ATOM    679  CD  GLU    52      56.590  62.190  39.880  0.00  0.00           C  
ATOM    680  OE1 GLU    52      57.360  63.100  40.320  0.00  0.00           O  
ATOM    681  OE2 GLU    52      57.010  61.180  39.260  0.00  0.00           O1-
ATOM    682  C   GLU    52      52.090  62.460  38.040  0.00  0.00           C  
ATOM    683  O   GLU    52      52.170  63.210  37.040  0.00  0.00           O  
ATOM    684  N   PHE    53      51.300  61.380  37.940  0.00  0.00           N  
ATOM    685  HN  PHE    53      51.220  60.680  38.650  0.00  0.00           H  
ATOM    686  CA  PHE    53      50.610  60.950  36.790  0.00  0.00           C  
ATOM    687  HA  PHE    53      51.430  60.930  36.090  0.00  0.00           H  
ATOM    688  CB  PHE    53      49.980  59.540  36.880  0.00  0.00           C  
ATOM    689  HB1 PHE    53      49.220  59.420  36.080  0.00  0.00           H  
ATOM    690  HB2 PHE    53      49.560  59.320  37.880  0.00  0.00           H  
ATOM    691  CG  PHE    53      51.050  58.480  36.650  0.00  0.00           C  
ATOM    692  CD1 PHE    53      51.010  57.720  35.500  0.00  0.00           C  
ATOM    693  HD1 PHE    53      50.280  58.010  34.760  0.00  0.00           H  
ATOM    694  CE1 PHE    53      51.950  56.730  35.280  0.00  0.00           C  
ATOM    695  HE1 PHE    53      51.890  56.110  34.400  0.00  0.00           H  
ATOM    696  CZ  PHE    53      52.850  56.460  36.270  0.00  0.00           C  
ATOM    697  HZ  PHE    53      53.590  55.700  36.080  0.00  0.00           H  
ATOM    698  CD2 PHE    53      51.860  58.160  37.680  0.00  0.00           C  
ATOM    699  HD2 PHE    53      51.870  58.650  38.640  0.00  0.00           H  
ATOM    700  CE2 PHE    53      52.880  57.170  37.490  0.00  0.00           C  
ATOM    701  HE2 PHE    53      53.550  56.960  38.320  0.00  0.00           H  
ATOM    702  C   PHE    53      49.510  61.940  36.310  0.00  0.00           C  
ATOM    703  O   PHE    53      49.400  62.260  35.160  0.00  0.00           O  
ATOM    704  N   PHE    54      48.830  62.480  37.300  0.00  0.00           N  
ATOM    705  HN  PHE    54      49.070  62.200  38.230  0.00  0.00           H  
ATOM    706  CA  PHE    54      47.790  63.420  37.230  0.00  0.00           C  
ATOM    707  HA  PHE    54      47.460  63.440  36.200  0.00  0.00           H  
ATOM    708  CB  PHE    54      46.640  63.090  38.250  0.00  0.00           C  
ATOM    709  HB1 PHE    54      45.810  63.820  38.080  0.00  0.00           H  
ATOM    710  HB2 PHE    54      47.080  63.030  39.260  0.00  0.00           H  
ATOM    711  CG  PHE    54      45.970  61.750  37.880  0.00  0.00           C  
ATOM    712  CD1 PHE    54      45.240  61.560  36.700  0.00  0.00           C  
ATOM    713  HD1 PHE    54      45.140  62.410  36.050  0.00  0.00           H  
ATOM    714  CE1 PHE    54      44.690  60.370  36.290  0.00  0.00           C  
ATOM    715  HE1 PHE    54      44.080  60.280  35.410  0.00  0.00           H  
ATOM    716  CZ  PHE    54      44.900  59.270  37.120  0.00  0.00           C  
ATOM    717  HZ  PHE    54      44.490  58.330  36.810  0.00  0.00           H  
ATOM    718  CD2 PHE    54      46.160  60.630  38.660  0.00  0.00           C  
ATOM    719  HD2 PHE    54      46.620  60.690  39.630  0.00  0.00           H  
ATOM    720  CE2 PHE    54      45.630  59.350  38.310  0.00  0.00           C  
ATOM    721  HE2 PHE    54      45.700  58.620  39.110  0.00  0.00           H  
ATOM    722  C   PHE    54      48.330  64.880  37.480  0.00  0.00           C  
ATOM    723  O   PHE    54      47.610  65.820  37.840  0.00  0.00           O  
ATOM    724  N   ALA    55      49.680  65.080  37.410  0.00  0.00           N  
ATOM    725  HN  ALA    55      50.400  64.390  37.430  0.00  0.00           H  
ATOM    726  CA  ALA    55      50.360  66.370  37.400  0.00  0.00           C  
ATOM    727  HA  ALA    55      50.040  66.920  38.270  0.00  0.00           H  
ATOM    728  CB  ALA    55      51.900  66.250  37.440  0.00  0.00           C  
ATOM    729  HB1 ALA    55      52.360  66.080  36.440  0.00  0.00           H  
ATOM    730  HB2 ALA    55      52.400  67.180  37.780  0.00  0.00           H  
ATOM    731  HB3 ALA    55      52.190  65.470  38.180  0.00  0.00           H  
ATOM    732  C   ALA    55      50.040  67.270  36.210  0.00  0.00           C  
ATOM    733  O   ALA    55      50.120  66.740  35.070  0.00  0.00           O  
ATOM    734  N   PRO    56      49.640  68.540  36.360  0.00  0.00           N  
ATOM    735  CD  PRO    56      49.220  69.100  37.640  0.00  0.00           C  
ATOM    736  HD1 PRO    56      48.470  68.460  38.160  0.00  0.00           H  
ATOM    737  HD2 PRO    56      50.020  69.230  38.400  0.00  0.00           H  
ATOM    738  CA  PRO    56      49.500  69.420  35.240  0.00  0.00           C  
ATOM    739  HA  PRO    56      48.680  69.000  34.670  0.00  0.00           H  
ATOM    740  CB  PRO    56      49.190  70.740  35.900  0.00  0.00           C  
ATOM    741  HB1 PRO    56      48.600  71.280  35.120  0.00  0.00           H  
ATOM    742  HB2 PRO    56      50.120  71.350  35.990  0.00  0.00           H  
ATOM    743  CG  PRO    56      48.560  70.430  37.250  0.00  0.00           C  
ATOM    744  HG1 PRO    56      47.470  70.300  37.120  0.00  0.00           H  
ATOM    745  HG2 PRO    56      48.680  71.150  38.080  0.00  0.00           H  
ATOM    746  C   PRO    56      50.740  69.510  34.310  0.00  0.00           C  
ATOM    747  O   PRO    56      51.870  69.790  34.750  0.00  0.00           O  
ATOM    748  N   LEU    57      50.600  69.300  32.990  0.00  0.00           N  
ATOM    749  HN  LEU    57      49.740  68.870  32.710  0.00  0.00           H  
ATOM    750  CA  LEU    57      51.790  69.350  32.160  0.00  0.00           C  
ATOM    751  HA  LEU    57      52.630  68.770  32.540  0.00  0.00           H  
ATOM    752  CB  LEU    57      51.560  68.660  30.780  0.00  0.00           C  
ATOM    753  HB1 LEU    57      52.520  68.770  30.230  0.00  0.00           H  
ATOM    754  HB2 LEU    57      50.890  69.270  30.140  0.00  0.00           H  
ATOM    755  CG  LEU    57      51.270  67.220  30.880  0.00  0.00           C  
ATOM    756  HG  LEU    57      51.730  66.680  31.740  0.00  0.00           H  
ATOM    757  CD1 LEU    57      49.800  66.830  30.940  0.00  0.00           C  
ATOM    758 HD11 LEU    57      49.750  65.750  31.210  0.00  0.00           H  
ATOM    759 HD12 LEU    57      49.210  67.370  31.710  0.00  0.00           H  
ATOM    760 HD13 LEU    57      49.340  67.040  29.950  0.00  0.00           H  
ATOM    761  CD2 LEU    57      51.960  66.520  29.650  0.00  0.00           C  
ATOM    762 HD21 LEU    57      53.070  66.470  29.660  0.00  0.00           H  
ATOM    763 HD22 LEU    57      51.600  65.490  29.470  0.00  0.00           H  
ATOM    764 HD23 LEU    57      51.770  67.120  28.730  0.00  0.00           H  
ATOM    765  C   LEU    57      52.460  70.820  32.000  0.00  0.00           C  
ATOM    766  O   LEU    57      51.860  71.730  31.520  0.00  0.00           O  
ATOM    767  N   THR    58      53.740  70.940  32.520  0.00  0.00           N  
ATOM    768  HN  THR    58      54.250  70.170  32.880  0.00  0.00           H  
ATOM    769  CA  THR    58      54.480  72.210  32.530  0.00  0.00           C  
ATOM    770  HA  THR    58      53.810  72.990  32.860  0.00  0.00           H  
ATOM    771  CB  THR    58      55.680  72.200  33.470  0.00  0.00           C  
ATOM    772  HB  THR    58      56.570  72.770  33.120  0.00  0.00           H  
ATOM    773  OG1 THR    58      56.140  70.930  33.910  0.00  0.00           O  
ATOM    774  HG1 THR    58      57.090  70.990  34.050  0.00  0.00           H  
ATOM    775  CG2 THR    58      55.140  72.770  34.770  0.00  0.00           C  
ATOM    776 HG21 THR    58      55.950  72.820  35.540  0.00  0.00           H  
ATOM    777 HG22 THR    58      54.670  73.770  34.750  0.00  0.00           H  
ATOM    778 HG23 THR    58      54.450  72.020  35.220  0.00  0.00           H  
ATOM    779  C   THR    58      54.910  72.560  31.110  0.00  0.00           C  
ATOM    780  O   THR    58      55.570  71.740  30.470  0.00  0.00           O  
ATOM    781  N   GLN    59      54.760  73.850  30.730  0.00  0.00           N  
ATOM    782  HN  GLN    59      54.270  74.430  31.370  0.00  0.00           H  
ATOM    783  CA  GLN    59      54.980  74.450  29.470  0.00  0.00           C  
ATOM    784  HA  GLN    59      54.590  73.720  28.780  0.00  0.00           H  
ATOM    785  CB  GLN    59      54.000  75.690  29.240  0.00  0.00           C  
ATOM    786  HB1 GLN    59      54.200  75.830  28.150  0.00  0.00           H  
ATOM    787  HB2 GLN    59      54.380  76.580  29.790  0.00  0.00           H  
ATOM    788  CG  GLN    59      52.480  75.400  29.320  0.00  0.00           C  
ATOM    789  HG1 GLN    59      52.270  75.090  30.360  0.00  0.00           H  
ATOM    790  HG2 GLN    59      52.280  74.480  28.730  0.00  0.00           H  
ATOM    791  CD  GLN    59      51.630  76.490  28.870  0.00  0.00           C  
ATOM    792  OE1 GLN    59      52.000  77.640  28.510  0.00  0.00           O  
ATOM    793  NE2 GLN    59      50.340  76.120  28.740  0.00  0.00           N  
ATOM    794 HE21 GLN    59      50.050  75.230  29.100  0.00  0.00           H  
ATOM    795 HE22 GLN    59      49.640  76.720  28.370  0.00  0.00           H  
ATOM    796  C   GLN    59      56.430  74.740  29.110  0.00  0.00           C  
ATOM    797  O   GLN    59      56.840  74.890  27.980  0.00  0.00           O  
ATOM    798  N   ASN    60      57.320  74.630  30.100  0.00  0.00           N  
ATOM    799  HN  ASN    60      56.930  74.500  31.010  0.00  0.00           H  
ATOM    800  CA  ASN    60      58.720  74.770  29.940  0.00  0.00           C  
ATOM    801  HA  ASN    60      58.860  75.690  29.390  0.00  0.00           H  
ATOM    802  CB  ASN    60      59.420  74.830  31.340  0.00  0.00           C  
ATOM    803  HB1 ASN    60      60.490  74.540  31.390  0.00  0.00           H  
ATOM    804  HB2 ASN    60      58.880  74.170  32.050  0.00  0.00           H  
ATOM    805  CG  ASN    60      59.410  76.280  31.910  0.00  0.00           C  
ATOM    806  OD1 ASN    60      58.940  77.290  31.330  0.00  0.00           O  
ATOM    807  ND2 ASN    60      60.010  76.370  33.090  0.00  0.00           N  
ATOM    808 HD21 ASN    60      60.660  75.710  33.460  0.00  0.00           H  
ATOM    809 HD22 ASN    60      59.720  77.160  33.640  0.00  0.00           H  
ATOM    810  C   ASN    60      59.260  73.690  29.020  0.00  0.00           C  
ATOM    811  O   ASN    60      60.060  73.920  28.090  0.00  0.00           O  
ATOM    812  N   GLN    61      58.880  72.440  29.260  0.00  0.00           N  
ATOM    813  HN  GLN    61      58.210  72.110  29.930  0.00  0.00           H  
ATOM    814  CA  GLN    61      59.390  71.320  28.470  0.00  0.00           C  
ATOM    815  HA  GLN    61      60.460  71.350  28.410  0.00  0.00           H  
ATOM    816  CB  GLN    61      59.160  70.030  29.100  0.00  0.00           C  
ATOM    817  HB1 GLN    61      59.640  69.250  28.470  0.00  0.00           H  
ATOM    818  HB2 GLN    61      58.100  69.720  29.000  0.00  0.00           H  
ATOM    819  CG  GLN    61      59.780  69.900  30.530  0.00  0.00           C  
ATOM    820  HG1 GLN    61      59.220  70.540  31.250  0.00  0.00           H  
ATOM    821  HG2 GLN    61      60.810  70.300  30.370  0.00  0.00           H  
ATOM    822  CD  GLN    61      59.950  68.450  30.930  0.00  0.00           C  
ATOM    823  OE1 GLN    61      59.660  67.550  30.210  0.00  0.00           O  
ATOM    824  NE2 GLN    61      60.530  68.240  32.120  0.00  0.00           N  
ATOM    825 HE21 GLN    61      60.530  68.970  32.810  0.00  0.00           H  
ATOM    826 HE22 GLN    61      60.940  67.340  32.300  0.00  0.00           H  
ATOM    827  C   GLN    61      59.060  71.370  26.980  0.00  0.00           C  
ATOM    828  O   GLN    61      57.990  71.840  26.550  0.00  0.00           O  
ATOM    829  N   SER    62      59.960  70.850  26.140  0.00  0.00           N  
ATOM    830  HN  SER    62      60.730  70.290  26.430  0.00  0.00           H  
ATOM    831  CA  SER    62      60.150  71.310  24.800  0.00  0.00           C  
ATOM    832  HA  SER    62      59.230  71.700  24.370  0.00  0.00           H  
ATOM    833  CB  SER    62      61.050  72.560  24.720  0.00  0.00           C  
ATOM    834  HB1 SER    62      60.430  73.260  25.320  0.00  0.00           H  
ATOM    835  HB2 SER    62      61.120  72.940  23.680  0.00  0.00           H  
ATOM    836  OG  SER    62      62.390  72.460  25.290  0.00  0.00           O  
ATOM    837  HG1 SER    62      62.370  72.590  26.240  0.00  0.00           H  
ATOM    838  C   SER    62      60.610  70.260  23.790  0.00  0.00           C  
ATOM    839  O   SER    62      59.900  69.870  22.820  0.00  0.00           O  
ATOM    840  N   HIS    63      61.810  69.760  23.930  0.00  0.00           N  
ATOM    841  HN  HIS    63      62.400  70.030  24.680  0.00  0.00           H  
ATOM    842  CA  HIS    63      62.370  68.880  22.940  0.00  0.00           C  
ATOM    843  HA  HIS    63      62.160  69.460  22.060  0.00  0.00           H  
ATOM    844  CB  HIS    63      63.900  68.750  23.090  0.00  0.00           C  
ATOM    845  HB1 HIS    63      64.320  67.950  22.460  0.00  0.00           H  
ATOM    846  HB2 HIS    63      64.020  68.330  24.110  0.00  0.00           H  
ATOM    847  ND1 HIS    63      65.410  70.330  21.930  0.00  0.00           N  
ATOM    848  CG  HIS    63      64.690  69.970  23.030  0.00  0.00           C  
ATOM    849  CE1 HIS    63      66.170  71.370  22.260  0.00  0.00           C  
ATOM    850  HE1 HIS    63      67.030  71.780  21.730  0.00  0.00           H  
ATOM    851  NE2 HIS    63      66.000  71.670  23.560  0.00  0.00           N  
ATOM    852  HE2 HIS    63      66.530  72.380  24.030  0.00  0.00           H  
ATOM    853  CD2 HIS    63      65.080  70.790  24.060  0.00  0.00           C  
ATOM    854  HD2 HIS    63      64.680  70.740  25.060  0.00  0.00           H  
ATOM    855  C   HIS    63      61.640  67.600  22.690  0.00  0.00           C  
ATOM    856  O   HIS    63      61.500  67.150  21.540  0.00  0.00           O  
ATOM    857  N   ASP    64      61.120  66.940  23.760  0.00  0.00           N  
ATOM    858  HN  ASP    64      61.490  67.010  24.680  0.00  0.00           H  
ATOM    859  CA  ASP    64      60.210  65.780  23.550  0.00  0.00           C  
ATOM    860  HA  ASP    64      60.590  65.210  22.720  0.00  0.00           H  
ATOM    861  CB  ASP    64      60.060  64.840  24.720  0.00  0.00           C  
ATOM    862  HB1 ASP    64      59.470  63.960  24.400  0.00  0.00           H  
ATOM    863  HB2 ASP    64      59.590  65.340  25.590  0.00  0.00           H  
ATOM    864  CG  ASP    64      61.460  64.380  25.120  0.00  0.00           C  
ATOM    865  OD1 ASP    64      62.270  63.950  24.230  0.00  0.00           O  
ATOM    866  OD2 ASP    64      61.730  64.360  26.290  0.00  0.00           O1-
ATOM    867  C   ASP    64      58.890  66.230  23.070  0.00  0.00           C  
ATOM    868  O   ASP    64      58.410  67.250  23.630  0.00  0.00           O  
ATOM    869  N   ASP    65      58.250  65.510  22.100  0.00  0.00           N  
ATOM    870  HN  ASP    65      58.640  64.610  21.950  0.00  0.00           H  
ATOM    871  CA  ASP    65      56.920  65.790  21.540  0.00  0.00           C  
ATOM    872  HA  ASP    65      56.960  66.780  21.120  0.00  0.00           H  
ATOM    873  CB  ASP    65      56.650  64.860  20.390  0.00  0.00           C  
ATOM    874  HB1 ASP    65      56.780  63.800  20.700  0.00  0.00           H  
ATOM    875  HB2 ASP    65      57.450  64.950  19.620  0.00  0.00           H  
ATOM    876  CG  ASP    65      55.340  64.960  19.730  0.00  0.00           C  
ATOM    877  OD1 ASP    65      54.720  66.040  19.930  0.00  0.00           O  
ATOM    878  OD2 ASP    65      55.080  64.090  18.810  0.00  0.00           O1-
ATOM    879  C   ASP    65      55.850  65.860  22.640  0.00  0.00           C  
ATOM    880  O   ASP    65      55.600  64.710  23.090  0.00  0.00           O  
ATOM    881  N   PRO    66      55.230  66.870  23.120  0.00  0.00           N  
ATOM    882  CD  PRO    66      55.360  68.190  22.570  0.00  0.00           C  
ATOM    883  HD1 PRO    66      56.320  68.390  22.050  0.00  0.00           H  
ATOM    884  HD2 PRO    66      54.600  68.250  21.760  0.00  0.00           H  
ATOM    885  CA  PRO    66      54.290  66.810  24.260  0.00  0.00           C  
ATOM    886  HA  PRO    66      54.790  66.200  24.990  0.00  0.00           H  
ATOM    887  CB  PRO    66      54.020  68.240  24.600  0.00  0.00           C  
ATOM    888  HB1 PRO    66      54.050  68.370  25.700  0.00  0.00           H  
ATOM    889  HB2 PRO    66      53.030  68.620  24.260  0.00  0.00           H  
ATOM    890  CG  PRO    66      55.080  69.010  23.810  0.00  0.00           C  
ATOM    891  HG1 PRO    66      56.040  69.020  24.380  0.00  0.00           H  
ATOM    892  HG2 PRO    66      54.920  70.090  23.620  0.00  0.00           H  
ATOM    893  C   PRO    66      52.980  66.100  23.950  0.00  0.00           C  
ATOM    894  O   PRO    66      52.350  65.640  24.870  0.00  0.00           O  
ATOM    895  N   LYS    67      52.500  65.920  22.680  0.00  0.00           N  
ATOM    896  HN  LYS    67      53.200  66.080  21.990  0.00  0.00           H  
ATOM    897  CA  LYS    67      51.310  65.230  22.330  0.00  0.00           C  
ATOM    898  HA  LYS    67      50.470  65.680  22.830  0.00  0.00           H  
ATOM    899  CB  LYS    67      50.980  65.200  20.810  0.00  0.00           C  
ATOM    900  HB1 LYS    67      50.170  64.520  20.470  0.00  0.00           H  
ATOM    901  HB2 LYS    67      51.910  64.940  20.270  0.00  0.00           H  
ATOM    902  CG  LYS    67      50.550  66.590  20.300  0.00  0.00           C  
ATOM    903  HG1 LYS    67      51.250  67.400  20.580  0.00  0.00           H  
ATOM    904  HG2 LYS    67      49.590  66.930  20.750  0.00  0.00           H  
ATOM    905  CD  LYS    67      50.380  66.580  18.780  0.00  0.00           C  
ATOM    906  HD1 LYS    67      51.390  66.450  18.330  0.00  0.00           H  
ATOM    907  HD2 LYS    67      49.650  65.810  18.450  0.00  0.00           H  
ATOM    908  CE  LYS    67      49.840  67.920  18.240  0.00  0.00           C  
ATOM    909  HE1 LYS    67      50.500  68.730  18.600  0.00  0.00           H  
ATOM    910  HE2 LYS    67      48.840  68.070  18.700  0.00  0.00           H  
ATOM    911  NZ  LYS    67      49.660  67.870  16.840  0.00  0.00           N1+
ATOM    912  HZ1 LYS    67      49.280  68.780  16.490  0.00  0.00           H  
ATOM    913  HZ2 LYS    67      50.630  67.840  16.450  0.00  0.00           H  
ATOM    914  HZ3 LYS    67      49.100  67.060  16.520  0.00  0.00           H  
ATOM    915  C   LYS    67      51.270  63.740  22.730  0.00  0.00           C  
ATOM    916  O   LYS    67      50.230  63.220  23.270  0.00  0.00           O  
ATOM    917  N   ASP    68      52.440  63.040  22.610  0.00  0.00           N  
ATOM    918  HN  ASP    68      53.250  63.520  22.310  0.00  0.00           H  
ATOM    919  CA  ASP    68      52.480  61.550  22.920  0.00  0.00           C  
ATOM    920  HA  ASP    68      51.670  61.030  22.430  0.00  0.00           H  
ATOM    921  CB  ASP    68      53.910  60.950  22.500  0.00  0.00           C  
ATOM    922  HB1 ASP    68      54.110  60.000  23.030  0.00  0.00           H  
ATOM    923  HB2 ASP    68      54.760  61.650  22.670  0.00  0.00           H  
ATOM    924  CG  ASP    68      53.940  60.640  20.990  0.00  0.00           C  
ATOM    925  OD1 ASP    68      52.940  60.530  20.200  0.00  0.00           O  
ATOM    926  OD2 ASP    68      55.050  60.470  20.510  0.00  0.00           O1-
ATOM    927  C   ASP    68      52.250  61.280  24.390  0.00  0.00           C  
ATOM    928  O   ASP    68      51.620  60.290  24.710  0.00  0.00           O  
ATOM    929  N   LYS    69      52.730  62.120  25.240  0.00  0.00           N  
ATOM    930  HN  LYS    69      53.210  62.950  24.950  0.00  0.00           H  
ATOM    931  CA  LYS    69      52.520  62.030  26.690  0.00  0.00           C  
ATOM    932  HA  LYS    69      52.440  61.000  27.000  0.00  0.00           H  
ATOM    933  CB  LYS    69      53.810  62.700  27.280  0.00  0.00           C  
ATOM    934  HB1 LYS    69      53.850  62.600  28.380  0.00  0.00           H  
ATOM    935  HB2 LYS    69      53.850  63.790  27.060  0.00  0.00           H  
ATOM    936  CG  LYS    69      55.190  61.990  26.950  0.00  0.00           C  
ATOM    937  HG1 LYS    69      55.400  62.190  25.870  0.00  0.00           H  
ATOM    938  HG2 LYS    69      55.150  60.890  27.060  0.00  0.00           H  
ATOM    939  CD  LYS    69      56.340  62.500  27.870  0.00  0.00           C  
ATOM    940  HD1 LYS    69      56.500  63.600  27.760  0.00  0.00           H  
ATOM    941  HD2 LYS    69      56.070  62.210  28.910  0.00  0.00           H  
ATOM    942  CE  LYS    69      57.670  61.780  27.570  0.00  0.00           C  
ATOM    943  HE1 LYS    69      57.960  62.320  26.640  0.00  0.00           H  
ATOM    944  HE2 LYS    69      57.530  60.690  27.420  0.00  0.00           H  
ATOM    945  NZ  LYS    69      58.690  61.880  28.640  0.00  0.00           N1+
ATOM    946  HZ1 LYS    69      58.410  61.250  29.420  0.00  0.00           H  
ATOM    947  HZ2 LYS    69      59.650  61.620  28.310  0.00  0.00           H  
ATOM    948  HZ3 LYS    69      58.640  62.870  28.960  0.00  0.00           H  
ATOM    949  C   LYS    69      51.310  62.740  27.320  0.00  0.00           C  
ATOM    950  O   LYS    69      50.850  62.330  28.380  0.00  0.00           O  
ATOM    951  N   LYS    70      50.710  63.770  26.600  0.00  0.00           N  
ATOM    952  HN  LYS    70      51.080  64.120  25.740  0.00  0.00           H  
ATOM    953  CA  LYS    70      49.460  64.550  27.100  0.00  0.00           C  
ATOM    954  HA  LYS    70      49.690  64.930  28.090  0.00  0.00           H  
ATOM    955  CB  LYS    70      49.110  65.710  26.190  0.00  0.00           C  
ATOM    956  HB1 LYS    70      48.150  66.140  26.550  0.00  0.00           H  
ATOM    957  HB2 LYS    70      48.940  65.350  25.160  0.00  0.00           H  
ATOM    958  CG  LYS    70      49.980  66.960  26.390  0.00  0.00           C  
ATOM    959  HG1 LYS    70      51.040  66.610  26.450  0.00  0.00           H  
ATOM    960  HG2 LYS    70      49.880  67.420  27.390  0.00  0.00           H  
ATOM    961  CD  LYS    70      49.800  68.170  25.440  0.00  0.00           C  
ATOM    962  HD1 LYS    70      50.200  67.820  24.460  0.00  0.00           H  
ATOM    963  HD2 LYS    70      48.700  68.280  25.350  0.00  0.00           H  
ATOM    964  CE  LYS    70      50.360  69.440  25.990  0.00  0.00           C  
ATOM    965  HE1 LYS    70      51.470  69.510  25.990  0.00  0.00           H  
ATOM    966  HE2 LYS    70      50.030  69.710  27.020  0.00  0.00           H  
ATOM    967  NZ  LYS    70      49.890  70.590  25.150  0.00  0.00           N1+
ATOM    968  HZ1 LYS    70      49.820  71.540  25.570  0.00  0.00           H  
ATOM    969  HZ2 LYS    70      50.390  70.510  24.240  0.00  0.00           H  
ATOM    970  HZ3 LYS    70      48.960  70.370  24.740  0.00  0.00           H  
ATOM    971  C   LYS    70      48.260  63.710  27.320  0.00  0.00           C  
ATOM    972  O   LYS    70      47.670  63.840  28.390  0.00  0.00           O  
ATOM    973  N   GLU    71      48.000  62.840  26.310  0.00  0.00           N  
ATOM    974  HN  GLU    71      48.540  62.960  25.490  0.00  0.00           H  
ATOM    975  CA  GLU    71      46.860  61.960  26.280  0.00  0.00           C  
ATOM    976  HA  GLU    71      46.010  62.540  26.640  0.00  0.00           H  
ATOM    977  CB  GLU    71      46.620  61.480  24.820  0.00  0.00           C  
ATOM    978  HB1 GLU    71      45.570  61.100  24.810  0.00  0.00           H  
ATOM    979  HB2 GLU    71      47.320  60.650  24.570  0.00  0.00           H  
ATOM    980  CG  GLU    71      46.470  62.540  23.690  0.00  0.00           C  
ATOM    981  HG1 GLU    71      47.420  63.020  23.400  0.00  0.00           H  
ATOM    982  HG2 GLU    71      45.770  63.340  24.020  0.00  0.00           H  
ATOM    983  CD  GLU    71      45.980  61.930  22.430  0.00  0.00           C  
ATOM    984  OE1 GLU    71      45.280  62.650  21.650  0.00  0.00           O  
ATOM    985  OE2 GLU    71      46.390  60.800  22.050  0.00  0.00           O1-
ATOM    986  C   GLU    71      47.110  60.750  27.230  0.00  0.00           C  
ATOM    987  O   GLU    71      46.200  60.220  27.810  0.00  0.00           O  
ATOM    988  N   LYS    72      48.330  60.210  27.440  0.00  0.00           N  
ATOM    989  HN  LYS    72      49.140  60.520  26.950  0.00  0.00           H  
ATOM    990  CA  LYS    72      48.570  59.150  28.430  0.00  0.00           C  
ATOM    991  HA  LYS    72      47.880  58.340  28.230  0.00  0.00           H  
ATOM    992  CB  LYS    72      50.020  58.670  28.370  0.00  0.00           C  
ATOM    993  HB1 LYS    72      50.230  58.040  29.260  0.00  0.00           H  
ATOM    994  HB2 LYS    72      50.710  59.530  28.490  0.00  0.00           H  
ATOM    995  CG  LYS    72      50.380  58.030  27.010  0.00  0.00           C  
ATOM    996  HG1 LYS    72      50.240  58.680  26.130  0.00  0.00           H  
ATOM    997  HG2 LYS    72      49.750  57.110  26.950  0.00  0.00           H  
ATOM    998  CD  LYS    72      51.830  57.630  26.940  0.00  0.00           C  
ATOM    999  HD1 LYS    72      52.470  58.530  27.060  0.00  0.00           H  
ATOM   1000  HD2 LYS    72      52.030  56.920  27.770  0.00  0.00           H  
ATOM   1001  CE  LYS    72      52.250  57.080  25.570  0.00  0.00           C  
ATOM   1002  HE1 LYS    72      52.310  57.930  24.860  0.00  0.00           H  
ATOM   1003  HE2 LYS    72      51.610  56.230  25.270  0.00  0.00           H  
ATOM   1004  NZ  LYS    72      53.550  56.490  25.720  0.00  0.00           N1+
ATOM   1005  HZ1 LYS    72      53.680  55.580  26.190  0.00  0.00           H  
ATOM   1006  HZ2 LYS    72      54.110  56.390  24.850  0.00  0.00           H  
ATOM   1007  HZ3 LYS    72      54.070  57.150  26.340  0.00  0.00           H  
ATOM   1008  C   LYS    72      48.310  59.680  29.840  0.00  0.00           C  
ATOM   1009  O   LYS    72      47.690  58.990  30.610  0.00  0.00           O  
ATOM   1010  N   ARG    73      48.750  60.930  30.210  0.00  0.00           N  
ATOM   1011  HN  ARG    73      49.250  61.550  29.600  0.00  0.00           H  
ATOM   1012  CA  ARG    73      48.460  61.470  31.480  0.00  0.00           C  
ATOM   1013  HA  ARG    73      48.700  60.660  32.160  0.00  0.00           H  
ATOM   1014  CB  ARG    73      49.550  62.500  31.840  0.00  0.00           C  
ATOM   1015  HB1 ARG    73      49.150  63.190  32.610  0.00  0.00           H  
ATOM   1016  HB2 ARG    73      49.630  63.080  30.900  0.00  0.00           H  
ATOM   1017  CG  ARG    73      50.900  61.840  32.410  0.00  0.00           C  
ATOM   1018  HG1 ARG    73      51.260  61.190  31.580  0.00  0.00           H  
ATOM   1019  HG2 ARG    73      50.820  61.250  33.340  0.00  0.00           H  
ATOM   1020  CD  ARG    73      51.990  62.930  32.810  0.00  0.00           C  
ATOM   1021  HD1 ARG    73      51.540  63.550  33.610  0.00  0.00           H  
ATOM   1022  HD2 ARG    73      52.400  63.470  31.930  0.00  0.00           H  
ATOM   1023  NE  ARG    73      53.220  62.200  33.320  0.00  0.00           N  
ATOM   1024  HE  ARG    73      53.300  61.220  33.130  0.00  0.00           H  
ATOM   1025  CZ  ARG    73      53.990  62.650  34.340  0.00  0.00           C  
ATOM   1026  NH1 ARG    73      53.970  63.900  34.710  0.00  0.00           N1+
ATOM   1027 HH11 ARG    73      53.440  64.620  34.260  0.00  0.00           H  
ATOM   1028 HH12 ARG    73      54.440  64.210  35.540  0.00  0.00           H  
ATOM   1029  NH2 ARG    73      54.770  61.830  35.010  0.00  0.00           N  
ATOM   1030 HH21 ARG    73      54.790  60.860  34.770  0.00  0.00           H  
ATOM   1031 HH22 ARG    73      55.160  62.230  35.840  0.00  0.00           H  
ATOM   1032  C   ARG    73      47.030  61.850  31.750  0.00  0.00           C  
ATOM   1033  O   ARG    73      46.560  61.660  32.820  0.00  0.00           O  
ATOM   1034  N   ALA    74      46.300  62.310  30.720  0.00  0.00           N  
ATOM   1035  HN  ALA    74      46.780  62.570  29.880  0.00  0.00           H  
ATOM   1036  CA  ALA    74      44.880  62.570  30.840  0.00  0.00           C  
ATOM   1037  HA  ALA    74      44.670  63.230  31.670  0.00  0.00           H  
ATOM   1038  CB  ALA    74      44.470  63.290  29.550  0.00  0.00           C  
ATOM   1039  HB1 ALA    74      45.020  64.260  29.530  0.00  0.00           H  
ATOM   1040  HB2 ALA    74      44.660  62.580  28.730  0.00  0.00           H  
ATOM   1041  HB3 ALA    74      43.400  63.610  29.520  0.00  0.00           H  
ATOM   1042  C   ALA    74      43.980  61.240  30.960  0.00  0.00           C  
ATOM   1043  O   ALA    74      42.920  61.270  31.560  0.00  0.00           O  
ATOM   1044  N   GLN    75      44.400  60.120  30.390  0.00  0.00           N  
ATOM   1045  HN  GLN    75      45.250  60.180  29.870  0.00  0.00           H  
ATOM   1046  CA  GLN    75      43.590  58.910  30.320  0.00  0.00           C  
ATOM   1047  HA  GLN    75      42.590  59.010  30.700  0.00  0.00           H  
ATOM   1048  CB  GLN    75      43.620  58.440  28.840  0.00  0.00           C  
ATOM   1049  HB1 GLN    75      42.930  57.580  28.760  0.00  0.00           H  
ATOM   1050  HB2 GLN    75      44.630  58.070  28.550  0.00  0.00           H  
ATOM   1051  CG  GLN    75      43.180  59.460  27.750  0.00  0.00           C  
ATOM   1052  HG1 GLN    75      43.590  60.500  27.800  0.00  0.00           H  
ATOM   1053  HG2 GLN    75      42.130  59.550  28.090  0.00  0.00           H  
ATOM   1054  CD  GLN    75      43.310  58.930  26.310  0.00  0.00           C  
ATOM   1055  OE1 GLN    75      44.040  57.990  26.070  0.00  0.00           O  
ATOM   1056  NE2 GLN    75      42.520  59.500  25.330  0.00  0.00           N  
ATOM   1057 HE21 GLN    75      41.820  60.190  25.530  0.00  0.00           H  
ATOM   1058 HE22 GLN    75      42.600  59.060  24.440  0.00  0.00           H  
ATOM   1059  C   GLN    75      44.030  57.760  31.190  0.00  0.00           C  
ATOM   1060  O   GLN    75      43.440  56.710  31.200  0.00  0.00           O  
ATOM   1061  N   ALA    76      45.020  57.970  32.030  0.00  0.00           N  
ATOM   1062  HN  ALA    76      45.430  58.880  32.010  0.00  0.00           H  
ATOM   1063  CA  ALA    76      45.590  56.940  32.940  0.00  0.00           C  
ATOM   1064  HA  ALA    76      45.860  56.070  32.360  0.00  0.00           H  
ATOM   1065  CB  ALA    76      46.710  57.610  33.720  0.00  0.00           C  
ATOM   1066  HB1 ALA    76      47.380  58.000  32.920  0.00  0.00           H  
ATOM   1067  HB2 ALA    76      46.330  58.480  34.290  0.00  0.00           H  
ATOM   1068  HB3 ALA    76      47.220  56.910  34.410  0.00  0.00           H  
ATOM   1069  C   ALA    76      44.550  56.500  33.940  0.00  0.00           C  
ATOM   1070  O   ALA    76      43.890  57.280  34.550  0.00  0.00           O  
ATOM   1071  N   GLN    77      44.460  55.110  34.140  0.00  0.00           N  
ATOM   1072  HN  GLN    77      45.230  54.580  33.800  0.00  0.00           H  
ATOM   1073  CA  GLN    77      43.510  54.570  35.020  0.00  0.00           C  
ATOM   1074  HA  GLN    77      43.240  55.210  35.850  0.00  0.00           H  
ATOM   1075  CB  GLN    77      42.240  53.940  34.250  0.00  0.00           C  
ATOM   1076  HB1 GLN    77      41.730  53.260  34.970  0.00  0.00           H  
ATOM   1077  HB2 GLN    77      42.610  53.330  33.400  0.00  0.00           H  
ATOM   1078  CG  GLN    77      41.200  54.950  33.920  0.00  0.00           C  
ATOM   1079  HG1 GLN    77      41.610  55.740  33.260  0.00  0.00           H  
ATOM   1080  HG2 GLN    77      40.870  55.450  34.850  0.00  0.00           H  
ATOM   1081  CD  GLN    77      40.010  54.350  33.160  0.00  0.00           C  
ATOM   1082  OE1 GLN    77      39.720  53.140  33.140  0.00  0.00           O  
ATOM   1083  NE2 GLN    77      39.220  55.210  32.590  0.00  0.00           N  
ATOM   1084 HE21 GLN    77      39.440  56.160  32.810  0.00  0.00           H  
ATOM   1085 HE22 GLN    77      38.300  54.920  32.320  0.00  0.00           H  
ATOM   1086  C   GLN    77      44.250  53.470  35.770  0.00  0.00           C  
ATOM   1087  O   GLN    77      45.220  52.940  35.280  0.00  0.00           O  
ATOM   1088  N   VAL    78      43.790  53.080  37.020  0.00  0.00           N  
ATOM   1089  HN  VAL    78      42.920  53.450  37.340  0.00  0.00           H  
ATOM   1090  CA  VAL    78      44.070  51.840  37.750  0.00  0.00           C  
ATOM   1091  HA  VAL    78      45.130  51.710  37.880  0.00  0.00           H  
ATOM   1092  CB  VAL    78      43.430  51.880  39.150  0.00  0.00           C  
ATOM   1093  HB  VAL    78      42.350  52.120  39.010  0.00  0.00           H  
ATOM   1094  CG1 VAL    78      43.560  50.510  39.840  0.00  0.00           C  
ATOM   1095 HG11 VAL    78      42.930  49.690  39.430  0.00  0.00           H  
ATOM   1096 HG12 VAL    78      44.590  50.110  39.950  0.00  0.00           H  
ATOM   1097 HG13 VAL    78      43.050  50.630  40.820  0.00  0.00           H  
ATOM   1098  CG2 VAL    78      44.200  52.920  39.980  0.00  0.00           C  
ATOM   1099 HG21 VAL    78      43.780  53.120  40.990  0.00  0.00           H  
ATOM   1100 HG22 VAL    78      45.120  52.360  40.240  0.00  0.00           H  
ATOM   1101 HG23 VAL    78      44.330  53.920  39.510  0.00  0.00           H  
ATOM   1102  C   VAL    78      43.450  50.680  37.000  0.00  0.00           C  
ATOM   1103  O   VAL    78      42.290  50.520  36.930  0.00  0.00           O  
ATOM   1104  N   GLU    79      44.310  49.820  36.520  0.00  0.00           N  
ATOM   1105  HN  GLU    79      45.270  50.100  36.510  0.00  0.00           H  
ATOM   1106  CA  GLU    79      43.990  48.660  35.810  0.00  0.00           C  
ATOM   1107  HA  GLU    79      42.930  48.610  35.650  0.00  0.00           H  
ATOM   1108  CB  GLU    79      44.820  48.660  34.540  0.00  0.00           C  
ATOM   1109  HB1 GLU    79      44.750  47.690  34.010  0.00  0.00           H  
ATOM   1110  HB2 GLU    79      45.860  48.990  34.780  0.00  0.00           H  
ATOM   1111  CG  GLU    79      44.290  49.680  33.560  0.00  0.00           C  
ATOM   1112  HG1 GLU    79      44.410  50.710  33.950  0.00  0.00           H  
ATOM   1113  HG2 GLU    79      43.190  49.550  33.480  0.00  0.00           H  
ATOM   1114  CD  GLU    79      44.870  49.560  32.120  0.00  0.00           C  
ATOM   1115  OE1 GLU    79      44.140  49.450  31.160  0.00  0.00           O  
ATOM   1116  OE2 GLU    79      46.150  49.730  32.000  0.00  0.00           O1-
ATOM   1117  C   GLU    79      44.300  47.430  36.540  0.00  0.00           C  
ATOM   1118  O   GLU    79      43.840  46.340  36.240  0.00  0.00           O  
ATOM   1119  N   PHE    80      45.050  47.550  37.670  0.00  0.00           N  
ATOM   1120  HN  PHE    80      45.460  48.440  37.850  0.00  0.00           H  
ATOM   1121  CA  PHE    80      45.440  46.470  38.590  0.00  0.00           C  
ATOM   1122  HA  PHE    80      45.090  45.490  38.300  0.00  0.00           H  
ATOM   1123  CB  PHE    80      46.980  46.290  38.620  0.00  0.00           C  
ATOM   1124  HB1 PHE    80      47.210  45.470  39.340  0.00  0.00           H  
ATOM   1125  HB2 PHE    80      47.490  47.180  39.030  0.00  0.00           H  
ATOM   1126  CG  PHE    80      47.810  45.820  37.410  0.00  0.00           C  
ATOM   1127  CD1 PHE    80      47.310  45.540  36.160  0.00  0.00           C  
ATOM   1128  HD1 PHE    80      46.270  45.700  35.900  0.00  0.00           H  
ATOM   1129  CE1 PHE    80      48.190  45.160  35.090  0.00  0.00           C  
ATOM   1130  HE1 PHE    80      47.780  44.860  34.130  0.00  0.00           H  
ATOM   1131  CZ  PHE    80      49.560  45.130  35.320  0.00  0.00           C  
ATOM   1132  HZ  PHE    80      50.260  44.940  34.520  0.00  0.00           H  
ATOM   1133  CD2 PHE    80      49.200  45.600  37.670  0.00  0.00           C  
ATOM   1134  HD2 PHE    80      49.530  45.820  38.680  0.00  0.00           H  
ATOM   1135  CE2 PHE    80      50.040  45.320  36.590  0.00  0.00           C  
ATOM   1136  HE2 PHE    80      51.080  45.210  36.830  0.00  0.00           H  
ATOM   1137  C   PHE    80      44.910  46.800  39.990  0.00  0.00           C  
ATOM   1138  O   PHE    80      45.270  47.880  40.480  0.00  0.00           O  
ATOM   1139  N   ALA    81      44.130  45.920  40.660  0.00  0.00           N  
ATOM   1140  HN  ALA    81      43.910  45.040  40.250  0.00  0.00           H  
ATOM   1141  CA  ALA    81      43.700  46.100  42.010  0.00  0.00           C  
ATOM   1142  HA  ALA    81      44.080  47.000  42.470  0.00  0.00           H  
ATOM   1143  CB  ALA    81      42.110  46.070  42.120  0.00  0.00           C  
ATOM   1144  HB1 ALA    81      41.640  45.230  41.570  0.00  0.00           H  
ATOM   1145  HB2 ALA    81      41.830  46.110  43.200  0.00  0.00           H  
ATOM   1146  HB3 ALA    81      41.740  47.020  41.670  0.00  0.00           H  
ATOM   1147  C   ALA    81      44.240  44.980  42.910  0.00  0.00           C  
ATOM   1148  O   ALA    81      44.010  43.770  42.650  0.00  0.00           O  
ATOM   1149  N   ASP    82      45.000  45.330  43.990  0.00  0.00           N  
ATOM   1150  HN  ASP    82      44.920  46.270  44.310  0.00  0.00           H  
ATOM   1151  CA  ASP    82      45.330  44.270  44.960  0.00  0.00           C  
ATOM   1152  HA  ASP    82      45.290  43.280  44.550  0.00  0.00           H  
ATOM   1153  CB  ASP    82      46.750  44.660  45.360  0.00  0.00           C  
ATOM   1154  HB1 ASP    82      46.730  45.610  45.930  0.00  0.00           H  
ATOM   1155  HB2 ASP    82      47.350  44.830  44.430  0.00  0.00           H  
ATOM   1156  CG  ASP    82      47.420  43.730  46.340  0.00  0.00           C  
ATOM   1157  OD1 ASP    82      47.040  42.540  46.500  0.00  0.00           O  
ATOM   1158  OD2 ASP    82      48.440  44.150  46.940  0.00  0.00           O1-
ATOM   1159  C   ASP    82      44.360  44.180  46.040  0.00  0.00           C  
ATOM   1160  O   ASP    82      44.310  45.090  46.900  0.00  0.00           O  
ATOM   1161  N   ILE    83      43.480  43.200  45.910  0.00  0.00           N  
ATOM   1162  HN  ILE    83      43.560  42.500  45.200  0.00  0.00           H  
ATOM   1163  CA  ILE    83      42.360  43.000  46.850  0.00  0.00           C  
ATOM   1164  HA  ILE    83      41.910  43.960  47.090  0.00  0.00           H  
ATOM   1165  CB  ILE    83      41.270  42.150  46.200  0.00  0.00           C  
ATOM   1166  HB  ILE    83      41.630  41.110  46.000  0.00  0.00           H  
ATOM   1167  CG2 ILE    83      40.060  42.120  47.250  0.00  0.00           C  
ATOM   1168 HG21 ILE    83      40.280  41.320  47.990  0.00  0.00           H  
ATOM   1169 HG22 ILE    83      39.810  43.120  47.670  0.00  0.00           H  
ATOM   1170 HG23 ILE    83      39.180  41.720  46.710  0.00  0.00           H  
ATOM   1171  CG1 ILE    83      40.850  42.750  44.790  0.00  0.00           C  
ATOM   1172 HG11 ILE    83      40.040  42.070  44.440  0.00  0.00           H  
ATOM   1173 HG12 ILE    83      41.730  42.600  44.120  0.00  0.00           H  
ATOM   1174  CD  ILE    83      40.270  44.080  44.770  0.00  0.00           C  
ATOM   1175  HD1 ILE    83      39.360  44.270  45.380  0.00  0.00           H  
ATOM   1176  HD2 ILE    83      41.070  44.830  44.980  0.00  0.00           H  
ATOM   1177  HD3 ILE    83      39.960  44.420  43.760  0.00  0.00           H  
ATOM   1178  C   ILE    83      42.860  42.350  48.120  0.00  0.00           C  
ATOM   1179  O   ILE    83      43.250  41.170  48.160  0.00  0.00           O  
ATOM   1180  N   GLY    84      42.760  43.080  49.210  0.00  0.00           N  
ATOM   1181  HN  GLY    84      42.660  44.070  49.120  0.00  0.00           H  
ATOM   1182  CA  GLY    84      43.150  42.660  50.540  0.00  0.00           C  
ATOM   1183  HA1 GLY    84      42.540  43.190  51.260  0.00  0.00           H  
ATOM   1184  HA2 GLY    84      43.010  41.590  50.580  0.00  0.00           H  
ATOM   1185  C   GLY    84      44.600  42.830  50.840  0.00  0.00           C  
ATOM   1186  O   GLY    84      45.200  41.930  51.470  0.00  0.00           O  
ATOM   1187  N   CYS    85      45.220  43.940  50.310  0.00  0.00           N  
ATOM   1188  HN  CYS    85      44.620  44.600  49.870  0.00  0.00           H  
ATOM   1189  CA  CYS    85      46.650  44.100  49.990  0.00  0.00           C  
ATOM   1190  HA  CYS    85      46.910  43.450  49.170  0.00  0.00           H  
ATOM   1191  CB  CYS    85      46.990  45.480  49.380  0.00  0.00           C  
ATOM   1192  HB1 CYS    85      46.460  45.640  48.420  0.00  0.00           H  
ATOM   1193  HB2 CYS    85      48.070  45.380  49.150  0.00  0.00           H  
ATOM   1194  SG  CYS    85      46.610  46.970  50.390  0.00  0.00           S  
ATOM   1195  HG1 CYS    85      47.560  46.970  51.330  0.00  0.00           H  
ATOM   1196  C   CYS    85      47.550  43.660  51.130  0.00  0.00           C  
ATOM   1197  O   CYS    85      48.640  43.160  50.900  0.00  0.00           O  
ATOM   1198  N   GLY    86      47.180  43.930  52.430  0.00  0.00           N  
ATOM   1199  HN  GLY    86      46.410  44.530  52.650  0.00  0.00           H  
ATOM   1200  CA  GLY    86      48.010  43.570  53.520  0.00  0.00           C  
ATOM   1201  HA1 GLY    86      47.370  43.820  54.360  0.00  0.00           H  
ATOM   1202  HA2 GLY    86      48.300  42.540  53.360  0.00  0.00           H  
ATOM   1203  C   GLY    86      49.090  44.580  53.560  0.00  0.00           C  
ATOM   1204  O   GLY    86      48.950  45.740  53.170  0.00  0.00           O  
ATOM   1205  N   TYR    87      50.260  44.150  54.130  0.00  0.00           N  
ATOM   1206  HN  TYR    87      50.420  43.260  54.540  0.00  0.00           H  
ATOM   1207  CA  TYR    87      51.380  45.040  54.430  0.00  0.00           C  
ATOM   1208  HA  TYR    87      50.970  45.960  54.830  0.00  0.00           H  
ATOM   1209  CB  TYR    87      52.280  44.260  55.430  0.00  0.00           C  
ATOM   1210  HB1 TYR    87      53.290  44.720  55.520  0.00  0.00           H  
ATOM   1211  HB2 TYR    87      52.480  43.200  55.190  0.00  0.00           H  
ATOM   1212  CG  TYR    87      51.710  44.300  56.840  0.00  0.00           C  
ATOM   1213  CD1 TYR    87      51.470  45.560  57.430  0.00  0.00           C  
ATOM   1214  HD1 TYR    87      51.660  46.430  56.810  0.00  0.00           H  
ATOM   1215  CE1 TYR    87      50.920  45.720  58.720  0.00  0.00           C  
ATOM   1216  HE1 TYR    87      50.680  46.700  59.090  0.00  0.00           H  
ATOM   1217  CZ  TYR    87      50.620  44.570  59.450  0.00  0.00           C  
ATOM   1218  OH  TYR    87      50.330  44.770  60.810  0.00  0.00           O  
ATOM   1219  HH  TYR    87      50.090  45.690  60.980  0.00  0.00           H  
ATOM   1220  CD2 TYR    87      51.400  43.120  57.540  0.00  0.00           C  
ATOM   1221  HD2 TYR    87      51.510  42.130  57.130  0.00  0.00           H  
ATOM   1222  CE2 TYR    87      50.880  43.300  58.840  0.00  0.00           C  
ATOM   1223  HE2 TYR    87      50.750  42.380  59.400  0.00  0.00           H  
ATOM   1224  C   TYR    87      52.220  45.500  53.190  0.00  0.00           C  
ATOM   1225  O   TYR    87      53.370  45.870  53.270  0.00  0.00           O  
ATOM   1226  N   GLY    88      51.580  45.530  51.980  0.00  0.00           N  
ATOM   1227  HN  GLY    88      50.630  45.230  51.850  0.00  0.00           H  
ATOM   1228  CA  GLY    88      52.060  46.290  50.830  0.00  0.00           C  
ATOM   1229  HA1 GLY    88      51.210  46.430  50.180  0.00  0.00           H  
ATOM   1230  HA2 GLY    88      52.410  47.250  51.170  0.00  0.00           H  
ATOM   1231  C   GLY    88      53.170  45.710  49.940  0.00  0.00           C  
ATOM   1232  O   GLY    88      53.640  46.450  49.070  0.00  0.00           O  
ATOM   1233  N   GLY    89      53.530  44.450  50.130  0.00  0.00           N  
ATOM   1234  HN  GLY    89      53.120  43.910  50.860  0.00  0.00           H  
ATOM   1235  CA  GLY    89      54.570  43.770  49.410  0.00  0.00           C  
ATOM   1236  HA1 GLY    89      55.430  44.370  49.680  0.00  0.00           H  
ATOM   1237  HA2 GLY    89      54.450  42.810  49.900  0.00  0.00           H  
ATOM   1238  C   GLY    89      54.520  43.560  48.000  0.00  0.00           C  
ATOM   1239  O   GLY    89      55.400  43.960  47.230  0.00  0.00           O  
ATOM   1240  N   LEU    90      53.450  42.940  47.570  0.00  0.00           N  
ATOM   1241  HN  LEU    90      52.810  42.560  48.240  0.00  0.00           H  
ATOM   1242  CA  LEU    90      53.110  42.850  46.110  0.00  0.00           C  
ATOM   1243  HA  LEU    90      53.780  42.080  45.750  0.00  0.00           H  
ATOM   1244  CB  LEU    90      51.640  42.300  45.930  0.00  0.00           C  
ATOM   1245  HB1 LEU    90      50.920  43.080  46.270  0.00  0.00           H  
ATOM   1246  HB2 LEU    90      51.520  41.440  46.630  0.00  0.00           H  
ATOM   1247  CG  LEU    90      51.280  41.780  44.520  0.00  0.00           C  
ATOM   1248  HG  LEU    90      51.420  42.710  43.930  0.00  0.00           H  
ATOM   1249  CD1 LEU    90      52.130  40.650  44.050  0.00  0.00           C  
ATOM   1250 HD11 LEU    90      52.210  39.880  44.850  0.00  0.00           H  
ATOM   1251 HD12 LEU    90      51.720  40.150  43.150  0.00  0.00           H  
ATOM   1252 HD13 LEU    90      53.200  40.880  43.910  0.00  0.00           H  
ATOM   1253  CD2 LEU    90      49.760  41.440  44.500  0.00  0.00           C  
ATOM   1254 HD21 LEU    90      49.450  40.930  43.570  0.00  0.00           H  
ATOM   1255 HD22 LEU    90      49.560  40.890  45.440  0.00  0.00           H  
ATOM   1256 HD23 LEU    90      49.140  42.350  44.670  0.00  0.00           H  
ATOM   1257  C   LEU    90      53.140  44.170  45.320  0.00  0.00           C  
ATOM   1258  O   LEU    90      53.680  44.290  44.240  0.00  0.00           O  
ATOM   1259  N   LEU    91      52.610  45.290  45.900  0.00  0.00           N  
ATOM   1260  HN  LEU    91      52.090  45.180  46.740  0.00  0.00           H  
ATOM   1261  CA  LEU    91      52.690  46.600  45.280  0.00  0.00           C  
ATOM   1262  HA  LEU    91      52.240  46.510  44.300  0.00  0.00           H  
ATOM   1263  CB  LEU    91      51.810  47.650  46.030  0.00  0.00           C  
ATOM   1264  HB1 LEU    91      51.710  48.600  45.460  0.00  0.00           H  
ATOM   1265  HB2 LEU    91      52.450  47.790  46.930  0.00  0.00           H  
ATOM   1266  CG  LEU    91      50.380  47.240  46.470  0.00  0.00           C  
ATOM   1267  HG  LEU    91      50.420  46.280  47.030  0.00  0.00           H  
ATOM   1268  CD1 LEU    91      49.850  48.330  47.380  0.00  0.00           C  
ATOM   1269 HD11 LEU    91      49.700  49.310  46.890  0.00  0.00           H  
ATOM   1270 HD12 LEU    91      48.830  48.070  47.710  0.00  0.00           H  
ATOM   1271 HD13 LEU    91      50.460  48.550  48.290  0.00  0.00           H  
ATOM   1272  CD2 LEU    91      49.470  46.900  45.310  0.00  0.00           C  
ATOM   1273 HD21 LEU    91      49.330  47.740  44.590  0.00  0.00           H  
ATOM   1274 HD22 LEU    91      49.690  45.960  44.760  0.00  0.00           H  
ATOM   1275 HD23 LEU    91      48.480  46.670  45.740  0.00  0.00           H  
ATOM   1276  C   LEU    91      54.100  47.120  45.080  0.00  0.00           C  
ATOM   1277  O   LEU    91      54.460  47.550  43.980  0.00  0.00           O  
ATOM   1278  N   VAL    92      55.000  46.940  46.000  0.00  0.00           N  
ATOM   1279  HN  VAL    92      54.700  46.630  46.900  0.00  0.00           H  
ATOM   1280  CA  VAL    92      56.430  47.180  45.870  0.00  0.00           C  
ATOM   1281  HA  VAL    92      56.590  48.200  45.550  0.00  0.00           H  
ATOM   1282  CB  VAL    92      57.120  47.080  47.270  0.00  0.00           C  
ATOM   1283  HB  VAL    92      56.870  46.070  47.670  0.00  0.00           H  
ATOM   1284  CG1 VAL    92      58.650  47.180  47.360  0.00  0.00           C  
ATOM   1285 HG11 VAL    92      59.140  48.120  47.030  0.00  0.00           H  
ATOM   1286 HG12 VAL    92      58.940  46.990  48.420  0.00  0.00           H  
ATOM   1287 HG13 VAL    92      59.120  46.360  46.780  0.00  0.00           H  
ATOM   1288  CG2 VAL    92      56.420  48.080  48.310  0.00  0.00           C  
ATOM   1289 HG21 VAL    92      55.360  47.770  48.450  0.00  0.00           H  
ATOM   1290 HG22 VAL    92      57.090  47.950  49.190  0.00  0.00           H  
ATOM   1291 HG23 VAL    92      56.430  49.100  47.890  0.00  0.00           H  
ATOM   1292  C   VAL    92      57.180  46.300  44.960  0.00  0.00           C  
ATOM   1293  O   VAL    92      58.010  46.780  44.170  0.00  0.00           O  
ATOM   1294  N   GLU    93      56.870  44.990  44.930  0.00  0.00           N  
ATOM   1295  HN  GLU    93      56.220  44.600  45.570  0.00  0.00           H  
ATOM   1296  CA  GLU    93      57.490  44.150  43.990  0.00  0.00           C  
ATOM   1297  HA  GLU    93      58.560  44.260  44.020  0.00  0.00           H  
ATOM   1298  CB  GLU    93      57.280  42.740  44.550  0.00  0.00           C  
ATOM   1299  HB1 GLU    93      57.450  41.930  43.800  0.00  0.00           H  
ATOM   1300  HB2 GLU    93      56.190  42.660  44.750  0.00  0.00           H  
ATOM   1301  CG  GLU    93      58.150  42.570  45.800  0.00  0.00           C  
ATOM   1302  HG1 GLU    93      57.740  41.800  46.500  0.00  0.00           H  
ATOM   1303  HG2 GLU    93      58.160  43.520  46.380  0.00  0.00           H  
ATOM   1304  CD  GLU    93      59.620  42.190  45.610  0.00  0.00           C  
ATOM   1305  OE1 GLU    93      60.270  41.730  46.530  0.00  0.00           O  
ATOM   1306  OE2 GLU    93      60.030  42.150  44.410  0.00  0.00           O1-
ATOM   1307  C   GLU    93      57.090  44.330  42.490  0.00  0.00           C  
ATOM   1308  O   GLU    93      57.780  44.250  41.510  0.00  0.00           O  
ATOM   1309  N   LEU    94      55.830  44.520  42.310  0.00  0.00           N  
ATOM   1310  HN  LEU    94      55.190  44.480  43.080  0.00  0.00           H  
ATOM   1311  CA  LEU    94      55.350  44.810  40.990  0.00  0.00           C  
ATOM   1312  HA  LEU    94      55.720  44.190  40.180  0.00  0.00           H  
ATOM   1313  CB  LEU    94      53.860  44.500  40.970  0.00  0.00           C  
ATOM   1314  HB1 LEU    94      53.470  44.690  39.950  0.00  0.00           H  
ATOM   1315  HB2 LEU    94      53.340  45.150  41.720  0.00  0.00           H  
ATOM   1316  CG  LEU    94      53.380  42.960  41.140  0.00  0.00           C  
ATOM   1317  HG  LEU    94      53.400  42.750  42.230  0.00  0.00           H  
ATOM   1318  CD1 LEU    94      51.870  42.690  40.680  0.00  0.00           C  
ATOM   1319 HD11 LEU    94      51.370  41.740  40.990  0.00  0.00           H  
ATOM   1320 HD12 LEU    94      51.200  43.390  41.220  0.00  0.00           H  
ATOM   1321 HD13 LEU    94      51.830  42.910  39.590  0.00  0.00           H  
ATOM   1322  CD2 LEU    94      54.300  41.940  40.440  0.00  0.00           C  
ATOM   1323 HD21 LEU    94      53.920  40.940  40.720  0.00  0.00           H  
ATOM   1324 HD22 LEU    94      54.110  42.120  39.360  0.00  0.00           H  
ATOM   1325 HD23 LEU    94      55.400  42.020  40.600  0.00  0.00           H  
ATOM   1326  C   LEU    94      55.580  46.230  40.370  0.00  0.00           C  
ATOM   1327  O   LEU    94      55.840  46.460  39.200  0.00  0.00           O  
ATOM   1328  N   SER    95      55.540  47.310  41.210  0.00  0.00           N  
ATOM   1329  HN  SER    95      55.260  47.280  42.170  0.00  0.00           H  
ATOM   1330  CA  SER    95      55.860  48.700  40.780  0.00  0.00           C  
ATOM   1331  HA  SER    95      55.050  49.090  40.190  0.00  0.00           H  
ATOM   1332  CB  SER    95      56.000  49.630  42.110  0.00  0.00           C  
ATOM   1333  HB1 SER    95      56.720  49.150  42.810  0.00  0.00           H  
ATOM   1334  HB2 SER    95      55.020  49.700  42.630  0.00  0.00           H  
ATOM   1335  OG  SER    95      56.420  50.990  41.870  0.00  0.00           O  
ATOM   1336  HG1 SER    95      55.680  51.430  41.450  0.00  0.00           H  
ATOM   1337  C   SER    95      57.030  48.950  39.760  0.00  0.00           C  
ATOM   1338  O   SER    95      56.770  49.770  38.870  0.00  0.00           O  
ATOM   1339  N   PRO    96      58.250  48.390  39.840  0.00  0.00           N  
ATOM   1340  CD  PRO    96      58.810  47.660  40.990  0.00  0.00           C  
ATOM   1341  HD1 PRO    96      59.130  48.310  41.830  0.00  0.00           H  
ATOM   1342  HD2 PRO    96      58.110  46.920  41.440  0.00  0.00           H  
ATOM   1343  CA  PRO    96      59.180  48.490  38.740  0.00  0.00           C  
ATOM   1344  HA  PRO    96      59.200  49.500  38.380  0.00  0.00           H  
ATOM   1345  CB  PRO    96      60.510  47.980  39.380  0.00  0.00           C  
ATOM   1346  HB1 PRO    96      60.880  48.890  39.910  0.00  0.00           H  
ATOM   1347  HB2 PRO    96      61.330  47.710  38.690  0.00  0.00           H  
ATOM   1348  CG  PRO    96      60.080  46.980  40.450  0.00  0.00           C  
ATOM   1349  HG1 PRO    96      60.910  46.620  41.090  0.00  0.00           H  
ATOM   1350  HG2 PRO    96      59.790  46.090  39.840  0.00  0.00           H  
ATOM   1351  C   PRO    96      58.820  47.660  37.530  0.00  0.00           C  
ATOM   1352  O   PRO    96      59.150  48.090  36.400  0.00  0.00           O  
ATOM   1353  N   LEU    97      58.060  46.490  37.640  0.00  0.00           N  
ATOM   1354  HN  LEU    97      57.750  46.260  38.560  0.00  0.00           H  
ATOM   1355  CA  LEU    97      57.780  45.630  36.560  0.00  0.00           C  
ATOM   1356  HA  LEU    97      58.720  45.430  36.060  0.00  0.00           H  
ATOM   1357  CB  LEU    97      57.100  44.360  37.110  0.00  0.00           C  
ATOM   1358  HB1 LEU    97      56.610  43.850  36.250  0.00  0.00           H  
ATOM   1359  HB2 LEU    97      56.340  44.590  37.880  0.00  0.00           H  
ATOM   1360  CG  LEU    97      58.010  43.350  37.690  0.00  0.00           C  
ATOM   1361  HG  LEU    97      58.770  43.870  38.310  0.00  0.00           H  
ATOM   1362  CD1 LEU    97      57.250  42.280  38.440  0.00  0.00           C  
ATOM   1363 HD11 LEU    97      56.450  41.920  37.770  0.00  0.00           H  
ATOM   1364 HD12 LEU    97      57.960  41.470  38.700  0.00  0.00           H  
ATOM   1365 HD13 LEU    97      56.810  42.760  39.340  0.00  0.00           H  
ATOM   1366  CD2 LEU    97      58.980  42.800  36.590  0.00  0.00           C  
ATOM   1367 HD21 LEU    97      59.550  42.000  37.130  0.00  0.00           H  
ATOM   1368 HD22 LEU    97      58.480  42.560  35.630  0.00  0.00           H  
ATOM   1369 HD23 LEU    97      59.690  43.590  36.280  0.00  0.00           H  
ATOM   1370  C   LEU    97      56.860  46.260  35.560  0.00  0.00           C  
ATOM   1371  O   LEU    97      56.950  45.980  34.380  0.00  0.00           O  
ATOM   1372  N   PHE    98      55.920  47.060  36.000  0.00  0.00           N  
ATOM   1373  HN  PHE    98      55.880  47.290  36.970  0.00  0.00           H  
ATOM   1374  CA  PHE    98      54.880  47.730  35.190  0.00  0.00           C  
ATOM   1375  HA  PHE    98      55.030  47.720  34.120  0.00  0.00           H  
ATOM   1376  CB  PHE    98      53.520  47.080  35.700  0.00  0.00           C  
ATOM   1377  HB1 PHE    98      52.560  47.550  35.390  0.00  0.00           H  
ATOM   1378  HB2 PHE    98      53.490  47.170  36.800  0.00  0.00           H  
ATOM   1379  CG  PHE    98      53.550  45.660  35.330  0.00  0.00           C  
ATOM   1380  CD1 PHE    98      53.230  45.250  34.030  0.00  0.00           C  
ATOM   1381  HD1 PHE    98      52.890  45.920  33.250  0.00  0.00           H  
ATOM   1382  CE1 PHE    98      53.080  43.870  33.770  0.00  0.00           C  
ATOM   1383  HE1 PHE    98      52.860  43.580  32.750  0.00  0.00           H  
ATOM   1384  CZ  PHE    98      53.360  42.950  34.800  0.00  0.00           C  
ATOM   1385  HZ  PHE    98      53.270  41.890  34.610  0.00  0.00           H  
ATOM   1386  CD2 PHE    98      53.900  44.700  36.320  0.00  0.00           C  
ATOM   1387  HD2 PHE    98      54.180  45.130  37.270  0.00  0.00           H  
ATOM   1388  CE2 PHE    98      53.810  43.370  36.060  0.00  0.00           C  
ATOM   1389  HE2 PHE    98      54.100  42.630  36.790  0.00  0.00           H  
ATOM   1390  C   PHE    98      54.800  49.260  35.430  0.00  0.00           C  
ATOM   1391  O   PHE    98      53.870  49.840  35.960  0.00  0.00           O  
ATOM   1392  N   PRO    99      55.830  50.080  34.990  0.00  0.00           N  
ATOM   1393  CD  PRO    99      56.990  49.590  34.180  0.00  0.00           C  
ATOM   1394  HD1 PRO    99      57.580  48.790  34.680  0.00  0.00           H  
ATOM   1395  HD2 PRO    99      56.570  49.200  33.230  0.00  0.00           H  
ATOM   1396  CA  PRO    99      56.130  51.350  35.620  0.00  0.00           C  
ATOM   1397  HA  PRO    99      56.020  51.340  36.690  0.00  0.00           H  
ATOM   1398  CB  PRO    99      57.600  51.570  35.290  0.00  0.00           C  
ATOM   1399  HB1 PRO    99      58.250  51.040  36.030  0.00  0.00           H  
ATOM   1400  HB2 PRO    99      57.990  52.610  35.390  0.00  0.00           H  
ATOM   1401  CG  PRO    99      57.780  50.900  33.930  0.00  0.00           C  
ATOM   1402  HG1 PRO    99      58.810  50.650  33.600  0.00  0.00           H  
ATOM   1403  HG2 PRO    99      57.290  51.490  33.130  0.00  0.00           H  
ATOM   1404  C   PRO    99      55.080  52.390  35.090  0.00  0.00           C  
ATOM   1405  O   PRO    99      54.850  53.330  35.810  0.00  0.00           O  
ATOM   1406  N   ASP   100      54.380  52.140  33.970  0.00  0.00           N  
ATOM   1407  HN  ASP   100      54.560  51.290  33.480  0.00  0.00           H  
ATOM   1408  CA  ASP   100      53.280  53.070  33.560  0.00  0.00           C  
ATOM   1409  HA  ASP   100      53.300  53.990  34.120  0.00  0.00           H  
ATOM   1410  CB  ASP   100      53.460  53.260  32.000  0.00  0.00           C  
ATOM   1411  HB1 ASP   100      52.660  53.910  31.610  0.00  0.00           H  
ATOM   1412  HB2 ASP   100      53.370  52.240  31.570  0.00  0.00           H  
ATOM   1413  CG  ASP   100      54.730  53.800  31.560  0.00  0.00           C  
ATOM   1414  OD1 ASP   100      55.240  54.740  32.260  0.00  0.00           O  
ATOM   1415  OD2 ASP   100      55.120  53.530  30.400  0.00  0.00           O1-
ATOM   1416  C   ASP   100      51.890  52.460  33.850  0.00  0.00           C  
ATOM   1417  O   ASP   100      50.920  52.950  33.220  0.00  0.00           O  
ATOM   1418  N   THR   101      51.700  51.390  34.710  0.00  0.00           N  
ATOM   1419  HN  THR   101      52.520  50.980  35.100  0.00  0.00           H  
ATOM   1420  CA  THR   101      50.330  50.870  35.020  0.00  0.00           C  
ATOM   1421  HA  THR   101      49.640  51.320  34.320  0.00  0.00           H  
ATOM   1422  CB  THR   101      50.270  49.320  34.750  0.00  0.00           C  
ATOM   1423  HB  THR   101      50.990  48.820  35.430  0.00  0.00           H  
ATOM   1424  OG1 THR   101      50.760  49.030  33.460  0.00  0.00           O  
ATOM   1425  HG1 THR   101      51.620  49.420  33.300  0.00  0.00           H  
ATOM   1426  CG2 THR   101      48.850  48.850  34.860  0.00  0.00           C  
ATOM   1427 HG21 THR   101      48.560  48.970  35.920  0.00  0.00           H  
ATOM   1428 HG22 THR   101      48.240  49.450  34.150  0.00  0.00           H  
ATOM   1429 HG23 THR   101      48.700  47.820  34.460  0.00  0.00           H  
ATOM   1430  C   THR   101      50.010  51.230  36.410  0.00  0.00           C  
ATOM   1431  O   THR   101      50.880  51.130  37.240  0.00  0.00           O  
ATOM   1432  N   LEU   102      48.790  51.750  36.690  0.00  0.00           N  
ATOM   1433  HN  LEU   102      47.980  51.820  36.100  0.00  0.00           H  
ATOM   1434  CA  LEU   102      48.470  52.200  38.070  0.00  0.00           C  
ATOM   1435  HA  LEU   102      49.380  52.370  38.630  0.00  0.00           H  
ATOM   1436  CB  LEU   102      47.620  53.540  38.090  0.00  0.00           C  
ATOM   1437  HB1 LEU   102      47.390  53.810  39.140  0.00  0.00           H  
ATOM   1438  HB2 LEU   102      46.620  53.330  37.640  0.00  0.00           H  
ATOM   1439  CG  LEU   102      48.240  54.720  37.350  0.00  0.00           C  
ATOM   1440  HG  LEU   102      48.510  54.420  36.320  0.00  0.00           H  
ATOM   1441  CD1 LEU   102      47.180  55.790  37.250  0.00  0.00           C  
ATOM   1442 HD11 LEU   102      46.410  55.560  36.480  0.00  0.00           H  
ATOM   1443 HD12 LEU   102      46.760  55.950  38.270  0.00  0.00           H  
ATOM   1444 HD13 LEU   102      47.670  56.720  36.890  0.00  0.00           H  
ATOM   1445  CD2 LEU   102      49.330  55.230  38.190  0.00  0.00           C  
ATOM   1446 HD21 LEU   102      49.920  55.990  37.640  0.00  0.00           H  
ATOM   1447 HD22 LEU   102      49.190  55.570  39.230  0.00  0.00           H  
ATOM   1448 HD23 LEU   102      50.010  54.380  38.460  0.00  0.00           H  
ATOM   1449  C   LEU   102      47.890  51.030  38.880  0.00  0.00           C  
ATOM   1450  O   LEU   102      46.980  50.350  38.410  0.00  0.00           O  
ATOM   1451  N   ILE   103      48.460  50.740  40.080  0.00  0.00           N  
ATOM   1452  HN  ILE   103      49.300  51.190  40.380  0.00  0.00           H  
ATOM   1453  CA  ILE   103      48.000  49.630  40.860  0.00  0.00           C  
ATOM   1454  HA  ILE   103      47.250  49.060  40.340  0.00  0.00           H  
ATOM   1455  CB  ILE   103      49.060  48.640  41.390  0.00  0.00           C  
ATOM   1456  HB  ILE   103      49.770  49.100  42.110  0.00  0.00           H  
ATOM   1457  CG2 ILE   103      48.390  47.340  42.000  0.00  0.00           C  
ATOM   1458 HG21 ILE   103      47.550  47.510  42.710  0.00  0.00           H  
ATOM   1459 HG22 ILE   103      48.040  46.750  41.130  0.00  0.00           H  
ATOM   1460 HG23 ILE   103      49.120  46.800  42.650  0.00  0.00           H  
ATOM   1461  CG1 ILE   103      49.980  48.200  40.180  0.00  0.00           C  
ATOM   1462 HG11 ILE   103      50.650  49.060  40.000  0.00  0.00           H  
ATOM   1463 HG12 ILE   103      49.430  48.060  39.220  0.00  0.00           H  
ATOM   1464  CD  ILE   103      50.900  47.040  40.400  0.00  0.00           C  
ATOM   1465  HD1 ILE   103      50.410  46.060  40.560  0.00  0.00           H  
ATOM   1466  HD2 ILE   103      51.530  46.890  39.500  0.00  0.00           H  
ATOM   1467  HD3 ILE   103      51.440  47.330  41.330  0.00  0.00           H  
ATOM   1468  C   ILE   103      47.400  50.160  42.150  0.00  0.00           C  
ATOM   1469  O   ILE   103      48.090  50.890  42.830  0.00  0.00           O  
ATOM   1470  N   LEU   104      46.180  49.810  42.500  0.00  0.00           N  
ATOM   1471  HN  LEU   104      45.630  49.300  41.850  0.00  0.00           H  
ATOM   1472  CA  LEU   104      45.540  50.230  43.700  0.00  0.00           C  
ATOM   1473  HA  LEU   104      46.070  51.070  44.130  0.00  0.00           H  
ATOM   1474  CB  LEU   104      44.100  50.700  43.440  0.00  0.00           C  
ATOM   1475  HB1 LEU   104      43.520  49.870  42.990  0.00  0.00           H  
ATOM   1476  HB2 LEU   104      44.350  51.430  42.640  0.00  0.00           H  
ATOM   1477  CG  LEU   104      43.380  51.420  44.670  0.00  0.00           C  
ATOM   1478  HG  LEU   104      43.450  50.700  45.520  0.00  0.00           H  
ATOM   1479  CD1 LEU   104      44.130  52.740  44.910  0.00  0.00           C  
ATOM   1480 HD11 LEU   104      44.410  53.210  43.950  0.00  0.00           H  
ATOM   1481 HD12 LEU   104      43.540  53.520  45.440  0.00  0.00           H  
ATOM   1482 HD13 LEU   104      45.030  52.390  45.470  0.00  0.00           H  
ATOM   1483  CD2 LEU   104      41.950  51.630  44.130  0.00  0.00           C  
ATOM   1484 HD21 LEU   104      41.980  51.840  43.040  0.00  0.00           H  
ATOM   1485 HD22 LEU   104      41.490  50.620  44.200  0.00  0.00           H  
ATOM   1486 HD23 LEU   104      41.410  52.440  44.660  0.00  0.00           H  
ATOM   1487  C   LEU   104      45.530  49.090  44.740  0.00  0.00           C  
ATOM   1488  O   LEU   104      44.960  48.050  44.420  0.00  0.00           O  
ATOM   1489  N   GLY   105      46.170  49.140  45.960  0.00  0.00           N  
ATOM   1490  HN  GLY   105      46.710  49.980  46.080  0.00  0.00           H  
ATOM   1491  CA  GLY   105      45.870  48.290  47.110  0.00  0.00           C  
ATOM   1492  HA1 GLY   105      45.830  47.270  46.760  0.00  0.00           H  
ATOM   1493  HA2 GLY   105      46.660  48.570  47.790  0.00  0.00           H  
ATOM   1494  C   GLY   105      44.570  48.540  47.790  0.00  0.00           C  
ATOM   1495  O   GLY   105      44.490  49.650  48.360  0.00  0.00           O  
ATOM   1496  N   LEU   106      43.650  47.590  47.830  0.00  0.00           N  
ATOM   1497  HN  LEU   106      43.760  46.730  47.350  0.00  0.00           H  
ATOM   1498  CA  LEU   106      42.420  47.770  48.670  0.00  0.00           C  
ATOM   1499  HA  LEU   106      42.400  48.820  48.910  0.00  0.00           H  
ATOM   1500  CB  LEU   106      41.200  47.450  47.760  0.00  0.00           C  
ATOM   1501  HB1 LEU   106      40.290  47.310  48.380  0.00  0.00           H  
ATOM   1502  HB2 LEU   106      41.490  46.480  47.310  0.00  0.00           H  
ATOM   1503  CG  LEU   106      40.830  48.460  46.620  0.00  0.00           C  
ATOM   1504  HG  LEU   106      41.760  48.470  46.010  0.00  0.00           H  
ATOM   1505  CD1 LEU   106      39.740  47.900  45.680  0.00  0.00           C  
ATOM   1506 HD11 LEU   106      38.780  47.720  46.210  0.00  0.00           H  
ATOM   1507 HD12 LEU   106      39.620  48.640  44.850  0.00  0.00           H  
ATOM   1508 HD13 LEU   106      40.120  46.920  45.310  0.00  0.00           H  
ATOM   1509  CD2 LEU   106      40.510  49.870  47.050  0.00  0.00           C  
ATOM   1510 HD21 LEU   106      41.410  50.360  47.490  0.00  0.00           H  
ATOM   1511 HD22 LEU   106      40.210  50.380  46.110  0.00  0.00           H  
ATOM   1512 HD23 LEU   106      39.540  49.890  47.590  0.00  0.00           H  
ATOM   1513  C   LEU   106      42.520  46.990  49.910  0.00  0.00           C  
ATOM   1514  O   LEU   106      42.760  45.790  49.880  0.00  0.00           O  
ATOM   1515  N   GLU   107      42.410  47.690  51.030  0.00  0.00           N  
ATOM   1516  HN  GLU   107      42.290  48.680  51.070  0.00  0.00           H  
ATOM   1517  CA  GLU   107      42.710  47.130  52.320  0.00  0.00           C  
ATOM   1518  HA  GLU   107      42.810  46.050  52.280  0.00  0.00           H  
ATOM   1519  CB  GLU   107      43.980  47.810  52.880  0.00  0.00           C  
ATOM   1520  HB1 GLU   107      43.890  48.910  52.930  0.00  0.00           H  
ATOM   1521  HB2 GLU   107      44.740  47.490  52.140  0.00  0.00           H  
ATOM   1522  CG  GLU   107      44.510  47.250  54.310  0.00  0.00           C  
ATOM   1523  HG1 GLU   107      43.920  47.740  55.110  0.00  0.00           H  
ATOM   1524  HG2 GLU   107      45.550  47.550  54.560  0.00  0.00           H  
ATOM   1525  CD  GLU   107      44.330  45.770  54.420  0.00  0.00           C  
ATOM   1526  OE1 GLU   107      43.530  45.380  55.310  0.00  0.00           O  
ATOM   1527  OE2 GLU   107      45.010  45.010  53.750  0.00  0.00           O1-
ATOM   1528  C   GLU   107      41.600  47.560  53.290  0.00  0.00           C  
ATOM   1529  O   GLU   107      41.010  48.570  53.150  0.00  0.00           O  
ATOM   1530  N   ILE   108      41.320  46.730  54.390  0.00  0.00           N  
ATOM   1531  HN  ILE   108      41.880  45.940  54.610  0.00  0.00           H  
ATOM   1532  CA  ILE   108      40.190  47.160  55.210  0.00  0.00           C  
ATOM   1533  HA  ILE   108      39.610  47.960  54.790  0.00  0.00           H  
ATOM   1534  CB  ILE   108      39.080  46.060  55.170  0.00  0.00           C  
ATOM   1535  HB  ILE   108      38.870  45.780  54.110  0.00  0.00           H  
ATOM   1536  CG2 ILE   108      39.620  44.810  55.920  0.00  0.00           C  
ATOM   1537 HG21 ILE   108      40.060  44.960  56.930  0.00  0.00           H  
ATOM   1538 HG22 ILE   108      38.780  44.100  56.020  0.00  0.00           H  
ATOM   1539 HG23 ILE   108      40.500  44.440  55.340  0.00  0.00           H  
ATOM   1540  CG1 ILE   108      37.790  46.640  55.840  0.00  0.00           C  
ATOM   1541 HG11 ILE   108      37.430  47.530  55.290  0.00  0.00           H  
ATOM   1542 HG12 ILE   108      37.940  46.910  56.910  0.00  0.00           H  
ATOM   1543  CD  ILE   108      36.650  45.630  55.760  0.00  0.00           C  
ATOM   1544  HD1 ILE   108      36.620  45.160  54.750  0.00  0.00           H  
ATOM   1545  HD2 ILE   108      36.760  44.820  56.510  0.00  0.00           H  
ATOM   1546  HD3 ILE   108      35.820  46.320  56.020  0.00  0.00           H  
ATOM   1547  C   ILE   108      40.620  47.510  56.650  0.00  0.00           C  
ATOM   1548  O   ILE   108      40.000  48.330  57.310  0.00  0.00           O  
ATOM   1549  N   ARG   109      41.880  47.140  57.070  0.00  0.00           N  
ATOM   1550  HN  ARG   109      42.410  46.610  56.410  0.00  0.00           H  
ATOM   1551  CA  ARG   109      42.410  47.390  58.420  0.00  0.00           C  
ATOM   1552  HA  ARG   109      41.500  47.390  58.990  0.00  0.00           H  
ATOM   1553  CB  ARG   109      43.390  46.250  58.930  0.00  0.00           C  
ATOM   1554  HB1 ARG   109      43.860  46.500  59.900  0.00  0.00           H  
ATOM   1555  HB2 ARG   109      44.190  46.230  58.160  0.00  0.00           H  
ATOM   1556  CG  ARG   109      42.620  44.920  59.030  0.00  0.00           C  
ATOM   1557  HG1 ARG   109      42.050  44.580  58.150  0.00  0.00           H  
ATOM   1558  HG2 ARG   109      41.820  45.180  59.760  0.00  0.00           H  
ATOM   1559  CD  ARG   109      43.420  43.740  59.730  0.00  0.00           C  
ATOM   1560  HD1 ARG   109      42.760  42.870  59.940  0.00  0.00           H  
ATOM   1561  HD2 ARG   109      44.000  44.160  60.580  0.00  0.00           H  
ATOM   1562  NE  ARG   109      44.420  43.150  58.820  0.00  0.00           N  
ATOM   1563  HE  ARG   109      44.450  43.400  57.850  0.00  0.00           H  
ATOM   1564  CZ  ARG   109      45.470  42.480  59.190  0.00  0.00           C  
ATOM   1565  NH1 ARG   109      45.790  42.140  60.400  0.00  0.00           N1+
ATOM   1566 HH11 ARG   109      45.040  42.240  61.050  0.00  0.00           H  
ATOM   1567 HH12 ARG   109      46.530  41.490  60.590  0.00  0.00           H  
ATOM   1568  NH2 ARG   109      46.400  42.190  58.350  0.00  0.00           N  
ATOM   1569 HH21 ARG   109      46.240  42.370  57.380  0.00  0.00           H  
ATOM   1570 HH22 ARG   109      47.240  41.770  58.710  0.00  0.00           H  
ATOM   1571  C   ARG   109      43.090  48.700  58.530  0.00  0.00           C  
ATOM   1572  O   ARG   109      43.950  49.010  57.760  0.00  0.00           O  
ATOM   1573  N   VAL   110      42.620  49.510  59.530  0.00  0.00           N  
ATOM   1574  HN  VAL   110      41.910  49.210  60.160  0.00  0.00           H  
ATOM   1575  CA  VAL   110      43.120  50.950  59.690  0.00  0.00           C  
ATOM   1576  HA  VAL   110      42.770  51.490  58.820  0.00  0.00           H  
ATOM   1577  CB  VAL   110      42.570  51.610  61.060  0.00  0.00           C  
ATOM   1578  HB  VAL   110      42.780  50.920  61.910  0.00  0.00           H  
ATOM   1579  CG1 VAL   110      43.170  53.000  61.350  0.00  0.00           C  
ATOM   1580 HG11 VAL   110      42.690  53.360  62.280  0.00  0.00           H  
ATOM   1581 HG12 VAL   110      44.270  52.930  61.480  0.00  0.00           H  
ATOM   1582 HG13 VAL   110      43.030  53.800  60.590  0.00  0.00           H  
ATOM   1583  CG2 VAL   110      40.990  51.670  61.080  0.00  0.00           C  
ATOM   1584 HG21 VAL   110      40.470  50.700  60.900  0.00  0.00           H  
ATOM   1585 HG22 VAL   110      40.560  52.100  62.000  0.00  0.00           H  
ATOM   1586 HG23 VAL   110      40.670  52.280  60.200  0.00  0.00           H  
ATOM   1587  C   VAL   110      44.680  50.910  59.780  0.00  0.00           C  
ATOM   1588  O   VAL   110      45.320  51.570  59.010  0.00  0.00           O  
ATOM   1589  N   LYS   111      45.250  50.090  60.630  0.00  0.00           N  
ATOM   1590  HN  LYS   111      44.650  49.640  61.280  0.00  0.00           H  
ATOM   1591  CA  LYS   111      46.700  50.070  60.850  0.00  0.00           C  
ATOM   1592  HA  LYS   111      46.950  51.100  61.040  0.00  0.00           H  
ATOM   1593  CB  LYS   111      47.120  49.400  62.160  0.00  0.00           C  
ATOM   1594  HB1 LYS   111      48.200  49.480  62.380  0.00  0.00           H  
ATOM   1595  HB2 LYS   111      46.850  48.320  62.110  0.00  0.00           H  
ATOM   1596  CG  LYS   111      46.290  50.090  63.350  0.00  0.00           C  
ATOM   1597  HG1 LYS   111      45.390  50.650  63.020  0.00  0.00           H  
ATOM   1598  HG2 LYS   111      47.060  50.820  63.690  0.00  0.00           H  
ATOM   1599  CD  LYS   111      46.040  49.220  64.560  0.00  0.00           C  
ATOM   1600  HD1 LYS   111      45.310  48.400  64.410  0.00  0.00           H  
ATOM   1601  HD2 LYS   111      47.030  48.710  64.620  0.00  0.00           H  
ATOM   1602  CE  LYS   111      45.660  50.010  65.840  0.00  0.00           C  
ATOM   1603  HE1 LYS   111      44.570  50.210  65.730  0.00  0.00           H  
ATOM   1604  HE2 LYS   111      46.240  50.950  65.920  0.00  0.00           H  
ATOM   1605  NZ  LYS   111      45.920  49.230  67.070  0.00  0.00           N1+
ATOM   1606  HZ1 LYS   111      46.930  49.040  67.180  0.00  0.00           H  
ATOM   1607  HZ2 LYS   111      45.530  49.650  67.940  0.00  0.00           H  
ATOM   1608  HZ3 LYS   111      45.490  48.290  67.040  0.00  0.00           H  
ATOM   1609  C   LYS   111      47.450  49.630  59.640  0.00  0.00           C  
ATOM   1610  O   LYS   111      48.430  50.310  59.200  0.00  0.00           O  
ATOM   1611  N   VAL   112      47.010  48.620  59.030  0.00  0.00           N  
ATOM   1612  HN  VAL   112      46.140  48.220  59.330  0.00  0.00           H  
ATOM   1613  CA  VAL   112      47.660  48.020  57.870  0.00  0.00           C  
ATOM   1614  HA  VAL   112      48.700  47.860  58.120  0.00  0.00           H  
ATOM   1615  CB  VAL   112      47.040  46.790  57.450  0.00  0.00           C  
ATOM   1616  HB  VAL   112      46.060  46.820  56.940  0.00  0.00           H  
ATOM   1617  CG1 VAL   112      47.900  46.070  56.430  0.00  0.00           C  
ATOM   1618 HG11 VAL   112      47.440  45.060  56.290  0.00  0.00           H  
ATOM   1619 HG12 VAL   112      47.970  46.490  55.400  0.00  0.00           H  
ATOM   1620 HG13 VAL   112      48.920  46.050  56.850  0.00  0.00           H  
ATOM   1621  CG2 VAL   112      46.960  45.810  58.670  0.00  0.00           C  
ATOM   1622 HG21 VAL   112      47.030  44.790  58.230  0.00  0.00           H  
ATOM   1623 HG22 VAL   112      47.950  45.990  59.150  0.00  0.00           H  
ATOM   1624 HG23 VAL   112      46.100  45.860  59.360  0.00  0.00           H  
ATOM   1625  C   VAL   112      47.640  49.010  56.720  0.00  0.00           C  
ATOM   1626  O   VAL   112      48.640  49.170  56.030  0.00  0.00           O  
ATOM   1627  N   SER   113      46.480  49.720  56.550  0.00  0.00           N  
ATOM   1628  HN  SER   113      45.630  49.600  57.060  0.00  0.00           H  
ATOM   1629  CA  SER   113      46.390  50.630  55.410  0.00  0.00           C  
ATOM   1630  HA  SER   113      47.060  50.190  54.690  0.00  0.00           H  
ATOM   1631  CB  SER   113      44.880  50.890  54.960  0.00  0.00           C  
ATOM   1632  HB1 SER   113      44.460  49.920  54.600  0.00  0.00           H  
ATOM   1633  HB2 SER   113      44.980  51.540  54.070  0.00  0.00           H  
ATOM   1634  OG  SER   113      44.080  51.470  55.960  0.00  0.00           O  
ATOM   1635  HG1 SER   113      44.160  50.780  56.620  0.00  0.00           H  
ATOM   1636  C   SER   113      47.100  51.870  55.640  0.00  0.00           C  
ATOM   1637  O   SER   113      47.780  52.410  54.720  0.00  0.00           O  
ATOM   1638  N   ASP   114      47.130  52.350  56.940  0.00  0.00           N  
ATOM   1639  HN  ASP   114      46.620  51.920  57.680  0.00  0.00           H  
ATOM   1640  CA  ASP   114      47.980  53.460  57.390  0.00  0.00           C  
ATOM   1641  HA  ASP   114      47.640  54.220  56.690  0.00  0.00           H  
ATOM   1642  CB  ASP   114      47.580  53.730  58.860  0.00  0.00           C  
ATOM   1643  HB1 ASP   114      47.940  52.990  59.610  0.00  0.00           H  
ATOM   1644  HB2 ASP   114      46.470  53.760  59.010  0.00  0.00           H  
ATOM   1645  CG  ASP   114      48.060  55.140  59.300  0.00  0.00           C  
ATOM   1646  OD1 ASP   114      48.040  56.140  58.500  0.00  0.00           O  
ATOM   1647  OD2 ASP   114      48.360  55.320  60.520  0.00  0.00           O1-
ATOM   1648  C   ASP   114      49.480  53.270  57.270  0.00  0.00           C  
ATOM   1649  O   ASP   114      50.340  54.070  56.890  0.00  0.00           O  
ATOM   1650  N   TYR   115      49.900  52.000  57.520  0.00  0.00           N  
ATOM   1651  HN  TYR   115      49.300  51.330  57.960  0.00  0.00           H  
ATOM   1652  CA  TYR   115      51.280  51.470  57.310  0.00  0.00           C  
ATOM   1653  HA  TYR   115      51.980  52.130  57.800  0.00  0.00           H  
ATOM   1654  CB  TYR   115      51.350  49.960  57.870  0.00  0.00           C  
ATOM   1655  HB1 TYR   115      50.510  49.430  57.370  0.00  0.00           H  
ATOM   1656  HB2 TYR   115      51.160  49.880  58.960  0.00  0.00           H  
ATOM   1657  CG  TYR   115      52.650  49.300  57.520  0.00  0.00           C  
ATOM   1658  CD1 TYR   115      52.850  48.580  56.390  0.00  0.00           C  
ATOM   1659  HD1 TYR   115      51.960  48.480  55.790  0.00  0.00           H  
ATOM   1660  CE1 TYR   115      53.990  47.950  56.130  0.00  0.00           C  
ATOM   1661  HE1 TYR   115      54.050  47.230  55.330  0.00  0.00           H  
ATOM   1662  CZ  TYR   115      55.150  48.120  56.980  0.00  0.00           C  
ATOM   1663  OH  TYR   115      56.350  47.450  56.620  0.00  0.00           O  
ATOM   1664  HH  TYR   115      57.010  47.580  57.310  0.00  0.00           H  
ATOM   1665  CD2 TYR   115      53.790  49.590  58.400  0.00  0.00           C  
ATOM   1666  HD2 TYR   115      53.660  50.250  59.250  0.00  0.00           H  
ATOM   1667  CE2 TYR   115      55.030  48.970  58.150  0.00  0.00           C  
ATOM   1668  HE2 TYR   115      55.940  49.170  58.710  0.00  0.00           H  
ATOM   1669  C   TYR   115      51.690  51.490  55.870  0.00  0.00           C  
ATOM   1670  O   TYR   115      52.630  52.180  55.490  0.00  0.00           O  
ATOM   1671  N   VAL   116      50.880  50.870  54.940  0.00  0.00           N  
ATOM   1672  HN  VAL   116      50.040  50.440  55.270  0.00  0.00           H  
ATOM   1673  CA  VAL   116      51.160  50.820  53.530  0.00  0.00           C  
ATOM   1674  HA  VAL   116      52.200  50.550  53.420  0.00  0.00           H  
ATOM   1675  CB  VAL   116      50.170  49.820  52.840  0.00  0.00           C  
ATOM   1676  HB  VAL   116      49.150  50.120  53.140  0.00  0.00           H  
ATOM   1677  CG1 VAL   116      50.220  50.060  51.300  0.00  0.00           C  
ATOM   1678 HG11 VAL   116      49.860  51.030  50.900  0.00  0.00           H  
ATOM   1679 HG12 VAL   116      51.290  49.950  51.030  0.00  0.00           H  
ATOM   1680 HG13 VAL   116      49.680  49.230  50.800  0.00  0.00           H  
ATOM   1681  CG2 VAL   116      50.400  48.370  53.280  0.00  0.00           C  
ATOM   1682 HG21 VAL   116      49.740  47.770  52.610  0.00  0.00           H  
ATOM   1683 HG22 VAL   116      51.450  48.100  53.070  0.00  0.00           H  
ATOM   1684 HG23 VAL   116      50.250  48.090  54.340  0.00  0.00           H  
ATOM   1685  C   VAL   116      51.190  52.180  52.790  0.00  0.00           C  
ATOM   1686  O   VAL   116      52.110  52.580  52.130  0.00  0.00           O  
ATOM   1687  N   GLN   117      50.230  53.020  53.210  0.00  0.00           N  
ATOM   1688  HN  GLN   117      49.710  52.570  53.930  0.00  0.00           H  
ATOM   1689  CA  GLN   117      50.250  54.430  52.790  0.00  0.00           C  
ATOM   1690  HA  GLN   117      50.230  54.280  51.720  0.00  0.00           H  
ATOM   1691  CB  GLN   117      49.010  55.060  53.410  0.00  0.00           C  
ATOM   1692  HB1 GLN   117      49.060  56.170  53.360  0.00  0.00           H  
ATOM   1693  HB2 GLN   117      48.840  54.680  54.440  0.00  0.00           H  
ATOM   1694  CG  GLN   117      47.770  54.590  52.610  0.00  0.00           C  
ATOM   1695  HG1 GLN   117      47.730  53.480  52.590  0.00  0.00           H  
ATOM   1696  HG2 GLN   117      47.830  54.970  51.570  0.00  0.00           H  
ATOM   1697  CD  GLN   117      46.550  55.210  53.260  0.00  0.00           C  
ATOM   1698  OE1 GLN   117      46.700  56.110  54.090  0.00  0.00           O  
ATOM   1699  NE2 GLN   117      45.340  54.720  52.830  0.00  0.00           N  
ATOM   1700 HE21 GLN   117      45.360  53.960  52.180  0.00  0.00           H  
ATOM   1701 HE22 GLN   117      44.480  55.130  53.150  0.00  0.00           H  
ATOM   1702  C   GLN   117      51.550  55.220  53.090  0.00  0.00           C  
ATOM   1703  O   GLN   117      52.100  55.920  52.230  0.00  0.00           O  
ATOM   1704  N   ASP   118      52.060  55.070  54.310  0.00  0.00           N  
ATOM   1705  HN  ASP   118      51.410  54.770  55.000  0.00  0.00           H  
ATOM   1706  CA  ASP   118      53.370  55.550  54.700  0.00  0.00           C  
ATOM   1707  HA  ASP   118      53.460  56.590  54.410  0.00  0.00           H  
ATOM   1708  CB  ASP   118      53.610  55.550  56.220  0.00  0.00           C  
ATOM   1709  HB1 ASP   118      54.680  55.490  56.510  0.00  0.00           H  
ATOM   1710  HB2 ASP   118      53.200  54.630  56.690  0.00  0.00           H  
ATOM   1711  CG  ASP   118      53.290  56.890  56.880  0.00  0.00           C  
ATOM   1712  OD1 ASP   118      52.930  57.850  56.130  0.00  0.00           O  
ATOM   1713  OD2 ASP   118      53.290  57.000  58.120  0.00  0.00           O1-
ATOM   1714  C   ASP   118      54.540  54.950  54.010  0.00  0.00           C  
ATOM   1715  O   ASP   118      55.490  55.590  53.710  0.00  0.00           O  
ATOM   1716  N   ARG   119      54.490  53.630  53.880  0.00  0.00           N  
ATOM   1717  HN  ARG   119      53.620  53.200  54.120  0.00  0.00           H  
ATOM   1718  CA  ARG   119      55.480  52.860  53.230  0.00  0.00           C  
ATOM   1719  HA  ARG   119      56.420  53.010  53.760  0.00  0.00           H  
ATOM   1720  CB  ARG   119      55.090  51.400  53.380  0.00  0.00           C  
ATOM   1721  HB1 ARG   119      54.140  51.300  52.800  0.00  0.00           H  
ATOM   1722  HB2 ARG   119      54.810  51.080  54.400  0.00  0.00           H  
ATOM   1723  CG  ARG   119      56.120  50.390  52.880  0.00  0.00           C  
ATOM   1724  HG1 ARG   119      57.080  50.640  53.390  0.00  0.00           H  
ATOM   1725  HG2 ARG   119      56.320  50.470  51.780  0.00  0.00           H  
ATOM   1726  CD  ARG   119      55.730  48.970  53.290  0.00  0.00           C  
ATOM   1727  HD1 ARG   119      54.730  48.710  52.880  0.00  0.00           H  
ATOM   1728  HD2 ARG   119      55.800  48.790  54.390  0.00  0.00           H  
ATOM   1729  NE  ARG   119      56.870  48.220  52.620  0.00  0.00           N  
ATOM   1730  HE  ARG   119      57.750  48.680  52.540  0.00  0.00           H  
ATOM   1731  CZ  ARG   119      56.830  47.000  52.050  0.00  0.00           C  
ATOM   1732  NH1 ARG   119      55.830  46.110  52.080  0.00  0.00           N1+
ATOM   1733 HH11 ARG   119      55.000  46.360  52.580  0.00  0.00           H  
ATOM   1734 HH12 ARG   119      56.100  45.160  51.940  0.00  0.00           H  
ATOM   1735  NH2 ARG   119      57.940  46.620  51.360  0.00  0.00           N  
ATOM   1736 HH21 ARG   119      58.630  47.270  51.040  0.00  0.00           H  
ATOM   1737 HH22 ARG   119      58.000  45.750  50.880  0.00  0.00           H  
ATOM   1738  C   ARG   119      55.680  53.240  51.770  0.00  0.00           C  
ATOM   1739  O   ARG   119      56.840  53.410  51.340  0.00  0.00           O  
ATOM   1740  N   ILE   120      54.580  53.430  50.990  0.00  0.00           N  
ATOM   1741  HN  ILE   120      53.700  53.250  51.420  0.00  0.00           H  
ATOM   1742  CA  ILE   120      54.550  53.920  49.630  0.00  0.00           C  
ATOM   1743  HA  ILE   120      55.190  53.290  49.030  0.00  0.00           H  
ATOM   1744  CB  ILE   120      53.130  53.850  48.990  0.00  0.00           C  
ATOM   1745  HB  ILE   120      52.420  54.220  49.760  0.00  0.00           H  
ATOM   1746  CG2 ILE   120      53.100  54.760  47.700  0.00  0.00           C  
ATOM   1747 HG21 ILE   120      53.130  55.840  47.930  0.00  0.00           H  
ATOM   1748 HG22 ILE   120      53.870  54.490  46.940  0.00  0.00           H  
ATOM   1749 HG23 ILE   120      52.140  54.580  47.170  0.00  0.00           H  
ATOM   1750  CG1 ILE   120      52.740  52.410  48.640  0.00  0.00           C  
ATOM   1751 HG11 ILE   120      53.070  51.820  49.520  0.00  0.00           H  
ATOM   1752 HG12 ILE   120      53.200  51.840  47.800  0.00  0.00           H  
ATOM   1753  CD  ILE   120      51.220  52.220  48.560  0.00  0.00           C  
ATOM   1754  HD1 ILE   120      50.750  52.610  49.490  0.00  0.00           H  
ATOM   1755  HD2 ILE   120      50.660  52.700  47.730  0.00  0.00           H  
ATOM   1756  HD3 ILE   120      50.930  51.180  48.320  0.00  0.00           H  
ATOM   1757  C   ILE   120      55.080  55.380  49.560  0.00  0.00           C  
ATOM   1758  O   ILE   120      55.810  55.720  48.600  0.00  0.00           O  
ATOM   1759  N   ARG   121      54.660  56.180  50.560  0.00  0.00           N  
ATOM   1760  HN  ARG   121      53.920  55.860  51.150  0.00  0.00           H  
ATOM   1761  CA  ARG   121      55.110  57.540  50.680  0.00  0.00           C  
ATOM   1762  HA  ARG   121      54.990  58.110  49.770  0.00  0.00           H  
ATOM   1763  CB  ARG   121      54.410  58.370  51.690  0.00  0.00           C  
ATOM   1764  HB1 ARG   121      54.810  58.200  52.710  0.00  0.00           H  
ATOM   1765  HB2 ARG   121      53.360  58.030  51.850  0.00  0.00           H  
ATOM   1766  CG  ARG   121      54.490  59.920  51.580  0.00  0.00           C  
ATOM   1767  HG1 ARG   121      54.000  60.210  50.630  0.00  0.00           H  
ATOM   1768  HG2 ARG   121      55.540  60.160  51.300  0.00  0.00           H  
ATOM   1769  CD  ARG   121      54.190  60.750  52.870  0.00  0.00           C  
ATOM   1770  HD1 ARG   121      54.280  61.830  52.610  0.00  0.00           H  
ATOM   1771  HD2 ARG   121      54.830  60.470  53.730  0.00  0.00           H  
ATOM   1772  NE  ARG   121      52.710  60.560  53.140  0.00  0.00           N  
ATOM   1773  HE  ARG   121      52.080  60.330  52.400  0.00  0.00           H  
ATOM   1774  CZ  ARG   121      52.040  60.920  54.290  0.00  0.00           C  
ATOM   1775  NH1 ARG   121      52.600  60.980  55.450  0.00  0.00           N1+
ATOM   1776 HH11 ARG   121      53.480  60.550  55.600  0.00  0.00           H  
ATOM   1777 HH12 ARG   121      51.860  60.660  56.050  0.00  0.00           H  
ATOM   1778  NH2 ARG   121      50.740  61.000  54.360  0.00  0.00           N  
ATOM   1779 HH21 ARG   121      50.170  61.100  53.550  0.00  0.00           H  
ATOM   1780 HH22 ARG   121      50.290  61.330  55.190  0.00  0.00           H  
ATOM   1781  C   ARG   121      56.630  57.660  50.910  0.00  0.00           C  
ATOM   1782  O   ARG   121      57.310  58.490  50.260  0.00  0.00           O  
ATOM   1783  N   ALA   122      57.240  56.940  51.930  0.00  0.00           N  
ATOM   1784  HN  ALA   122      56.620  56.400  52.500  0.00  0.00           H  
ATOM   1785  CA  ALA   122      58.690  56.940  52.160  0.00  0.00           C  
ATOM   1786  HA  ALA   122      59.070  57.950  52.260  0.00  0.00           H  
ATOM   1787  CB  ALA   122      58.930  56.360  53.610  0.00  0.00           C  
ATOM   1788  HB1 ALA   122      58.240  56.760  54.380  0.00  0.00           H  
ATOM   1789  HB2 ALA   122      58.660  55.280  53.520  0.00  0.00           H  
ATOM   1790  HB3 ALA   122      59.980  56.410  53.970  0.00  0.00           H  
ATOM   1791  C   ALA   122      59.500  56.290  51.120  0.00  0.00           C  
ATOM   1792  O   ALA   122      60.650  56.770  50.920  0.00  0.00           O  
ATOM   1793  N   LEU   123      58.960  55.360  50.240  0.00  0.00           N  
ATOM   1794  HN  LEU   123      58.010  55.060  50.340  0.00  0.00           H  
ATOM   1795  CA  LEU   123      59.680  54.910  49.060  0.00  0.00           C  
ATOM   1796  HA  LEU   123      60.720  54.790  49.290  0.00  0.00           H  
ATOM   1797  CB  LEU   123      58.930  53.560  48.460  0.00  0.00           C  
ATOM   1798  HB1 LEU   123      59.350  53.480  47.440  0.00  0.00           H  
ATOM   1799  HB2 LEU   123      57.840  53.700  48.300  0.00  0.00           H  
ATOM   1800  CG  LEU   123      59.110  52.180  49.150  0.00  0.00           C  
ATOM   1801  HG  LEU   123      58.950  52.380  50.230  0.00  0.00           H  
ATOM   1802  CD1 LEU   123      58.040  51.160  48.640  0.00  0.00           C  
ATOM   1803 HD11 LEU   123      57.010  51.570  48.560  0.00  0.00           H  
ATOM   1804 HD12 LEU   123      58.290  50.660  47.680  0.00  0.00           H  
ATOM   1805 HD13 LEU   123      57.970  50.270  49.310  0.00  0.00           H  
ATOM   1806  CD2 LEU   123      60.550  51.560  49.070  0.00  0.00           C  
ATOM   1807 HD21 LEU   123      60.680  51.230  48.010  0.00  0.00           H  
ATOM   1808 HD22 LEU   123      61.420  52.210  49.270  0.00  0.00           H  
ATOM   1809 HD23 LEU   123      60.730  50.750  49.810  0.00  0.00           H  
ATOM   1810  C   LEU   123      59.700  55.990  47.980  0.00  0.00           C  
ATOM   1811  O   LEU   123      60.800  56.280  47.460  0.00  0.00           O  
ATOM   1812  N   ARG   124      58.640  56.860  47.750  0.00  0.00           N  
ATOM   1813  HN  ARG   124      57.790  56.700  48.240  0.00  0.00           H  
ATOM   1814  CA  ARG   124      58.720  57.930  46.790  0.00  0.00           C  
ATOM   1815  HA  ARG   124      59.170  57.550  45.890  0.00  0.00           H  
ATOM   1816  CB  ARG   124      57.360  58.580  46.520  0.00  0.00           C  
ATOM   1817  HB1 ARG   124      57.410  59.450  45.840  0.00  0.00           H  
ATOM   1818  HB2 ARG   124      56.980  59.110  47.420  0.00  0.00           H  
ATOM   1819  CG  ARG   124      56.250  57.640  45.970  0.00  0.00           C  
ATOM   1820  HG1 ARG   124      56.160  56.700  46.550  0.00  0.00           H  
ATOM   1821  HG2 ARG   124      56.550  57.350  44.940  0.00  0.00           H  
ATOM   1822  CD  ARG   124      54.910  58.330  45.990  0.00  0.00           C  
ATOM   1823  HD1 ARG   124      54.890  59.300  45.450  0.00  0.00           H  
ATOM   1824  HD2 ARG   124      54.690  58.480  47.060  0.00  0.00           H  
ATOM   1825  NE  ARG   124      53.870  57.390  45.540  0.00  0.00           N  
ATOM   1826  HE  ARG   124      54.090  56.530  45.080  0.00  0.00           H  
ATOM   1827  CZ  ARG   124      52.600  57.780  45.450  0.00  0.00           C  
ATOM   1828  NH1 ARG   124      52.230  58.990  45.880  0.00  0.00           N1+
ATOM   1829 HH11 ARG   124      53.050  59.470  46.200  0.00  0.00           H  
ATOM   1830 HH12 ARG   124      51.320  59.090  46.290  0.00  0.00           H  
ATOM   1831  NH2 ARG   124      51.680  56.890  45.040  0.00  0.00           N  
ATOM   1832 HH21 ARG   124      51.880  55.920  45.150  0.00  0.00           H  
ATOM   1833 HH22 ARG   124      50.770  57.280  44.910  0.00  0.00           H  
ATOM   1834  C   ARG   124      59.510  59.130  47.280  0.00  0.00           C  
ATOM   1835  O   ARG   124      59.900  59.940  46.480  0.00  0.00           O  
ATOM   1836  N   ALA   125      59.800  59.220  48.590  0.00  0.00           N  
ATOM   1837  HN  ALA   125      59.360  58.640  49.270  0.00  0.00           H  
ATOM   1838  CA  ALA   125      60.680  60.230  49.250  0.00  0.00           C  
ATOM   1839  HA  ALA   125      60.480  61.160  48.750  0.00  0.00           H  
ATOM   1840  CB  ALA   125      60.260  60.280  50.740  0.00  0.00           C  
ATOM   1841  HB1 ALA   125      60.500  59.330  51.280  0.00  0.00           H  
ATOM   1842  HB2 ALA   125      60.620  61.180  51.290  0.00  0.00           H  
ATOM   1843  HB3 ALA   125      59.150  60.330  50.810  0.00  0.00           H  
ATOM   1844  C   ALA   125      62.150  59.830  49.180  0.00  0.00           C  
ATOM   1845  O   ALA   125      62.940  60.630  49.610  0.00  0.00           O  
ATOM   1846  N   ALA   126      62.470  58.650  48.700  0.00  0.00           N  
ATOM   1847  HN  ALA   126      61.850  57.920  48.390  0.00  0.00           H  
ATOM   1848  CA  ALA   126      63.820  58.260  48.680  0.00  0.00           C  
ATOM   1849  HA  ALA   126      64.240  58.620  49.600  0.00  0.00           H  
ATOM   1850  CB  ALA   126      64.040  56.720  48.520  0.00  0.00           C  
ATOM   1851  HB1 ALA   126      63.810  56.340  47.510  0.00  0.00           H  
ATOM   1852  HB2 ALA   126      65.100  56.390  48.560  0.00  0.00           H  
ATOM   1853  HB3 ALA   126      63.580  56.120  49.330  0.00  0.00           H  
ATOM   1854  C   ALA   126      64.530  58.900  47.390  0.00  0.00           C  
ATOM   1855  O   ALA   126      63.770  59.190  46.480  0.00  0.00           O  
ATOM   1856  N   PRO   127      65.820  59.130  47.360  0.00  0.00           N  
ATOM   1857  CD  PRO   127      66.680  59.060  48.580  0.00  0.00           C  
ATOM   1858  HD1 PRO   127      66.320  59.870  49.250  0.00  0.00           H  
ATOM   1859  HD2 PRO   127      66.550  58.130  49.160  0.00  0.00           H  
ATOM   1860  CA  PRO   127      66.580  59.740  46.260  0.00  0.00           C  
ATOM   1861  HA  PRO   127      65.960  60.470  45.760  0.00  0.00           H  
ATOM   1862  CB  PRO   127      67.910  60.240  46.960  0.00  0.00           C  
ATOM   1863  HB1 PRO   127      67.810  61.280  47.340  0.00  0.00           H  
ATOM   1864  HB2 PRO   127      68.770  60.320  46.270  0.00  0.00           H  
ATOM   1865  CG  PRO   127      68.120  59.290  48.120  0.00  0.00           C  
ATOM   1866  HG1 PRO   127      68.770  59.870  48.810  0.00  0.00           H  
ATOM   1867  HG2 PRO   127      68.680  58.350  47.920  0.00  0.00           H  
ATOM   1868  C   PRO   127      66.770  58.650  45.210  0.00  0.00           C  
ATOM   1869  O   PRO   127      67.350  59.000  44.170  0.00  0.00           O  
ATOM   1870  N   ALA   128      66.200  57.420  45.380  0.00  0.00           N  
ATOM   1871  HN  ALA   128      65.700  57.330  46.240  0.00  0.00           H  
ATOM   1872  CA  ALA   128      66.220  56.290  44.480  0.00  0.00           C  
ATOM   1873  HA  ALA   128      67.050  56.410  43.800  0.00  0.00           H  
ATOM   1874  CB  ALA   128      66.350  54.940  45.230  0.00  0.00           C  
ATOM   1875  HB1 ALA   128      67.260  55.000  45.870  0.00  0.00           H  
ATOM   1876  HB2 ALA   128      65.510  54.740  45.920  0.00  0.00           H  
ATOM   1877  HB3 ALA   128      66.430  54.110  44.490  0.00  0.00           H  
ATOM   1878  C   ALA   128      65.020  56.230  43.570  0.00  0.00           C  
ATOM   1879  O   ALA   128      64.840  55.360  42.740  0.00  0.00           O  
ATOM   1880  N   GLY   129      64.090  57.180  43.720  0.00  0.00           N  
ATOM   1881  HN  GLY   129      64.170  57.850  44.450  0.00  0.00           H  
ATOM   1882  CA  GLY   129      62.860  57.390  42.920  0.00  0.00           C  
ATOM   1883  HA1 GLY   129      62.280  58.200  43.330  0.00  0.00           H  
ATOM   1884  HA2 GLY   129      63.170  57.620  41.910  0.00  0.00           H  
ATOM   1885  C   GLY   129      61.910  56.140  42.800  0.00  0.00           C  
ATOM   1886  O   GLY   129      61.850  55.200  43.590  0.00  0.00           O  
ATOM   1887  N   GLY   130      61.050  56.180  41.750  0.00  0.00           N  
ATOM   1888  HN  GLY   130      61.020  57.000  41.180  0.00  0.00           H  
ATOM   1889  CA  GLY   130      59.930  55.190  41.540  0.00  0.00           C  
ATOM   1890  HA1 GLY   130      59.580  55.410  40.540  0.00  0.00           H  
ATOM   1891  HA2 GLY   130      60.450  54.260  41.640  0.00  0.00           H  
ATOM   1892  C   GLY   130      58.780  55.180  42.600  0.00  0.00           C  
ATOM   1893  O   GLY   130      58.710  55.980  43.580  0.00  0.00           O  
ATOM   1894  N   PHE   131      57.870  54.210  42.450  0.00  0.00           N  
ATOM   1895  HN  PHE   131      57.980  53.540  41.720  0.00  0.00           H  
ATOM   1896  CA  PHE   131      56.790  53.940  43.410  0.00  0.00           C  
ATOM   1897  HA  PHE   131      56.360  53.020  43.060  0.00  0.00           H  
ATOM   1898  CB  PHE   131      57.300  53.660  44.800  0.00  0.00           C  
ATOM   1899  HB1 PHE   131      56.460  53.220  45.370  0.00  0.00           H  
ATOM   1900  HB2 PHE   131      57.550  54.570  45.400  0.00  0.00           H  
ATOM   1901  CG  PHE   131      58.390  52.590  44.740  0.00  0.00           C  
ATOM   1902  CD1 PHE   131      58.030  51.250  44.810  0.00  0.00           C  
ATOM   1903  HD1 PHE   131      57.000  50.910  44.860  0.00  0.00           H  
ATOM   1904  CE1 PHE   131      58.960  50.240  45.000  0.00  0.00           C  
ATOM   1905  HE1 PHE   131      58.650  49.230  45.220  0.00  0.00           H  
ATOM   1906  CZ  PHE   131      60.300  50.480  45.040  0.00  0.00           C  
ATOM   1907  HZ  PHE   131      61.000  49.690  45.260  0.00  0.00           H  
ATOM   1908  CD2 PHE   131      59.760  52.820  44.820  0.00  0.00           C  
ATOM   1909  HD2 PHE   131      60.090  53.840  44.740  0.00  0.00           H  
ATOM   1910  CE2 PHE   131      60.760  51.850  45.090  0.00  0.00           C  
ATOM   1911  HE2 PHE   131      61.790  52.190  45.170  0.00  0.00           H  
ATOM   1912  C   PHE   131      55.690  54.930  43.390  0.00  0.00           C  
ATOM   1913  O   PHE   131      54.820  55.000  44.240  0.00  0.00           O  
ATOM   1914  N   GLN   132      55.660  55.610  42.250  0.00  0.00           N  
ATOM   1915  HN  GLN   132      56.410  55.490  41.600  0.00  0.00           H  
ATOM   1916  CA  GLN   132      54.730  56.600  41.860  0.00  0.00           C  
ATOM   1917  HA  GLN   132      54.410  57.130  42.760  0.00  0.00           H  
ATOM   1918  CB  GLN   132      55.450  57.600  40.900  0.00  0.00           C  
ATOM   1919  HB1 GLN   132      54.740  58.250  40.340  0.00  0.00           H  
ATOM   1920  HB2 GLN   132      55.910  56.930  40.140  0.00  0.00           H  
ATOM   1921  CG  GLN   132      56.650  58.460  41.440  0.00  0.00           C  
ATOM   1922  HG1 GLN   132      57.120  59.110  40.670  0.00  0.00           H  
ATOM   1923  HG2 GLN   132      57.510  57.950  41.910  0.00  0.00           H  
ATOM   1924  CD  GLN   132      56.160  59.460  42.460  0.00  0.00           C  
ATOM   1925  OE1 GLN   132      55.000  59.410  42.870  0.00  0.00           O  
ATOM   1926  NE2 GLN   132      57.050  60.310  42.990  0.00  0.00           N  
ATOM   1927 HE21 GLN   132      57.980  60.270  42.630  0.00  0.00           H  
ATOM   1928 HE22 GLN   132      56.840  60.780  43.850  0.00  0.00           H  
ATOM   1929  C   GLN   132      53.400  56.150  41.310  0.00  0.00           C  
ATOM   1930  O   GLN   132      52.460  56.940  41.100  0.00  0.00           O  
ATOM   1931  N   ASN   133      53.340  54.860  40.990  0.00  0.00           N  
ATOM   1932  HN  ASN   133      54.120  54.240  40.980  0.00  0.00           H  
ATOM   1933  CA  ASN   133      52.200  54.240  40.320  0.00  0.00           C  
ATOM   1934  HA  ASN   133      51.530  55.000  39.960  0.00  0.00           H  
ATOM   1935  CB  ASN   133      52.860  53.570  39.130  0.00  0.00           C  
ATOM   1936  HB1 ASN   133      53.360  54.310  38.470  0.00  0.00           H  
ATOM   1937  HB2 ASN   133      52.040  53.080  38.560  0.00  0.00           H  
ATOM   1938  CG  ASN   133      53.870  52.450  39.440  0.00  0.00           C  
ATOM   1939  OD1 ASN   133      54.270  52.180  40.550  0.00  0.00           O  
ATOM   1940  ND2 ASN   133      54.230  51.680  38.420  0.00  0.00           N  
ATOM   1941 HD21 ASN   133      53.820  51.860  37.530  0.00  0.00           H  
ATOM   1942 HD22 ASN   133      54.820  50.880  38.520  0.00  0.00           H  
ATOM   1943  C   ASN   133      51.440  53.230  41.220  0.00  0.00           C  
ATOM   1944  O   ASN   133      50.570  52.520  40.780  0.00  0.00           O  
ATOM   1945  N   ILE   134      51.800  53.190  42.530  0.00  0.00           N  
ATOM   1946  HN  ILE   134      52.610  53.620  42.920  0.00  0.00           H  
ATOM   1947  CA  ILE   134      51.140  52.300  43.500  0.00  0.00           C  
ATOM   1948  HA  ILE   134      50.320  51.800  43.010  0.00  0.00           H  
ATOM   1949  CB  ILE   134      52.020  51.220  44.110  0.00  0.00           C  
ATOM   1950  HB  ILE   134      51.530  50.660  44.940  0.00  0.00           H  
ATOM   1951  CG2 ILE   134      52.450  50.310  42.990  0.00  0.00           C  
ATOM   1952 HG21 ILE   134      51.560  49.860  42.490  0.00  0.00           H  
ATOM   1953 HG22 ILE   134      53.160  50.750  42.270  0.00  0.00           H  
ATOM   1954 HG23 ILE   134      53.000  49.390  43.260  0.00  0.00           H  
ATOM   1955  CG1 ILE   134      53.310  51.830  44.650  0.00  0.00           C  
ATOM   1956 HG11 ILE   134      53.080  52.720  45.270  0.00  0.00           H  
ATOM   1957 HG12 ILE   134      53.960  52.210  43.840  0.00  0.00           H  
ATOM   1958  CD  ILE   134      54.180  50.940  45.570  0.00  0.00           C  
ATOM   1959  HD1 ILE   134      54.630  50.130  44.960  0.00  0.00           H  
ATOM   1960  HD2 ILE   134      55.040  51.520  45.990  0.00  0.00           H  
ATOM   1961  HD3 ILE   134      53.620  50.490  46.420  0.00  0.00           H  
ATOM   1962  C   ILE   134      50.540  53.180  44.600  0.00  0.00           C  
ATOM   1963  O   ILE   134      51.110  54.200  44.960  0.00  0.00           O  
ATOM   1964  N   ALA   135      49.310  52.870  45.090  0.00  0.00           N  
ATOM   1965  HN  ALA   135      48.930  51.970  44.870  0.00  0.00           H  
ATOM   1966  CA  ALA   135      48.660  53.590  46.170  0.00  0.00           C  
ATOM   1967  HA  ALA   135      49.340  54.100  46.830  0.00  0.00           H  
ATOM   1968  CB  ALA   135      47.760  54.720  45.550  0.00  0.00           C  
ATOM   1969  HB1 ALA   135      47.270  55.310  46.360  0.00  0.00           H  
ATOM   1970  HB2 ALA   135      48.390  55.390  44.930  0.00  0.00           H  
ATOM   1971  HB3 ALA   135      47.030  54.270  44.840  0.00  0.00           H  
ATOM   1972  C   ALA   135      47.760  52.660  46.890  0.00  0.00           C  
ATOM   1973  O   ALA   135      47.460  51.470  46.500  0.00  0.00           O  
ATOM   1974  N   CYS   136      47.450  53.070  48.120  0.00  0.00           N  
ATOM   1975  HN  CYS   136      47.660  53.950  48.540  0.00  0.00           H  
ATOM   1976  CA  CYS   136      46.510  52.170  48.880  0.00  0.00           C  
ATOM   1977  HA  CYS   136      46.000  51.450  48.270  0.00  0.00           H  
ATOM   1978  CB  CYS   136      47.320  51.360  49.950  0.00  0.00           C  
ATOM   1979  HB1 CYS   136      47.950  52.060  50.520  0.00  0.00           H  
ATOM   1980  HB2 CYS   136      47.970  50.730  49.300  0.00  0.00           H  
ATOM   1981  SG  CYS   136      46.340  50.230  50.980  0.00  0.00           S  
ATOM   1982  HG1 CYS   136      46.040  49.220  50.190  0.00  0.00           H  
ATOM   1983  C   CYS   136      45.410  53.000  49.520  0.00  0.00           C  
ATOM   1984  O   CYS   136      45.640  54.120  49.990  0.00  0.00           O  
ATOM   1985  N   LEU   137      44.200  52.450  49.530  0.00  0.00           N  
ATOM   1986  HN  LEU   137      44.110  51.610  49.010  0.00  0.00           H  
ATOM   1987  CA  LEU   137      43.050  53.000  50.150  0.00  0.00           C  
ATOM   1988  HA  LEU   137      43.320  53.950  50.610  0.00  0.00           H  
ATOM   1989  CB  LEU   137      41.880  53.140  49.230  0.00  0.00           C  
ATOM   1990  HB1 LEU   137      40.910  53.210  49.770  0.00  0.00           H  
ATOM   1991  HB2 LEU   137      41.860  52.230  48.590  0.00  0.00           H  
ATOM   1992  CG  LEU   137      42.110  54.360  48.280  0.00  0.00           C  
ATOM   1993  HG  LEU   137      43.170  54.290  47.980  0.00  0.00           H  
ATOM   1994  CD1 LEU   137      41.300  54.100  47.010  0.00  0.00           C  
ATOM   1995 HD11 LEU   137      41.450  53.130  46.490  0.00  0.00           H  
ATOM   1996 HD12 LEU   137      40.250  54.010  47.350  0.00  0.00           H  
ATOM   1997 HD13 LEU   137      41.320  54.910  46.240  0.00  0.00           H  
ATOM   1998  CD2 LEU   137      41.800  55.750  48.910  0.00  0.00           C  
ATOM   1999 HD21 LEU   137      42.520  55.870  49.750  0.00  0.00           H  
ATOM   2000 HD22 LEU   137      42.060  56.540  48.180  0.00  0.00           H  
ATOM   2001 HD23 LEU   137      40.750  55.780  49.260  0.00  0.00           H  
ATOM   2002  C   LEU   137      42.590  52.040  51.270  0.00  0.00           C  
ATOM   2003  O   LEU   137      42.720  50.820  51.140  0.00  0.00           O  
ATOM   2004  N   ARG   138      42.090  52.590  52.360  0.00  0.00           N  
ATOM   2005  HN  ARG   138      42.210  53.580  52.460  0.00  0.00           H  
ATOM   2006  CA  ARG   138      41.210  51.840  53.260  0.00  0.00           C  
ATOM   2007  HA  ARG   138      41.520  50.820  53.440  0.00  0.00           H  
ATOM   2008  CB  ARG   138      41.030  52.530  54.620  0.00  0.00           C  
ATOM   2009  HB1 ARG   138      40.760  53.610  54.690  0.00  0.00           H  
ATOM   2010  HB2 ARG   138      41.980  52.380  55.190  0.00  0.00           H  
ATOM   2011  CG  ARG   138      39.970  51.890  55.570  0.00  0.00           C  
ATOM   2012  HG1 ARG   138      39.700  50.880  55.190  0.00  0.00           H  
ATOM   2013  HG2 ARG   138      39.060  52.520  55.500  0.00  0.00           H  
ATOM   2014  CD  ARG   138      40.450  51.700  56.960  0.00  0.00           C  
ATOM   2015  HD1 ARG   138      40.740  52.540  57.620  0.00  0.00           H  
ATOM   2016  HD2 ARG   138      41.360  51.070  56.880  0.00  0.00           H  
ATOM   2017  NE  ARG   138      39.380  50.980  57.720  0.00  0.00           N  
ATOM   2018  HE  ARG   138      39.390  50.000  57.950  0.00  0.00           H  
ATOM   2019  CZ  ARG   138      38.260  51.540  58.200  0.00  0.00           C  
ATOM   2020  NH1 ARG   138      37.990  52.880  58.060  0.00  0.00           N1+
ATOM   2021 HH11 ARG   138      38.510  53.470  57.440  0.00  0.00           H  
ATOM   2022 HH12 ARG   138      37.050  53.180  58.160  0.00  0.00           H  
ATOM   2023  NH2 ARG   138      37.380  50.830  58.870  0.00  0.00           N  
ATOM   2024 HH21 ARG   138      37.450  49.830  58.870  0.00  0.00           H  
ATOM   2025 HH22 ARG   138      36.580  51.260  59.280  0.00  0.00           H  
ATOM   2026  C   ARG   138      39.870  51.720  52.520  0.00  0.00           C  
ATOM   2027  O   ARG   138      39.340  52.760  52.060  0.00  0.00           O  
ATOM   2028  N   SER   139      39.440  50.500  52.360  0.00  0.00           N  
ATOM   2029  HN  SER   139      39.960  49.700  52.660  0.00  0.00           H  
ATOM   2030  CA  SER   139      38.140  50.300  51.650  0.00  0.00           C  
ATOM   2031  HA  SER   139      37.370  51.030  51.800  0.00  0.00           H  
ATOM   2032  CB  SER   139      38.330  50.250  50.080  0.00  0.00           C  
ATOM   2033  HB1 SER   139      38.910  49.370  49.740  0.00  0.00           H  
ATOM   2034  HB2 SER   139      38.680  51.270  49.810  0.00  0.00           H  
ATOM   2035  OG  SER   139      37.020  50.110  49.470  0.00  0.00           O  
ATOM   2036  HG1 SER   139      37.220  49.590  48.690  0.00  0.00           H  
ATOM   2037  C   SER   139      37.560  48.960  52.120  0.00  0.00           C  
ATOM   2038  O   SER   139      38.220  48.070  52.610  0.00  0.00           O  
ATOM   2039  N   ASN   140      36.230  48.720  51.920  0.00  0.00           N  
ATOM   2040  HN  ASN   140      35.640  49.430  51.540  0.00  0.00           H  
ATOM   2041  CA  ASN   140      35.730  47.360  51.990  0.00  0.00           C  
ATOM   2042  HA  ASN   140      36.430  46.720  52.510  0.00  0.00           H  
ATOM   2043  CB  ASN   140      34.410  47.310  52.830  0.00  0.00           C  
ATOM   2044  HB1 ASN   140      33.590  48.000  52.520  0.00  0.00           H  
ATOM   2045  HB2 ASN   140      34.650  47.660  53.860  0.00  0.00           H  
ATOM   2046  CG  ASN   140      33.790  45.950  52.970  0.00  0.00           C  
ATOM   2047  OD1 ASN   140      34.230  44.980  52.340  0.00  0.00           O  
ATOM   2048  ND2 ASN   140      32.850  45.770  53.890  0.00  0.00           N  
ATOM   2049 HD21 ASN   140      32.500  46.570  54.380  0.00  0.00           H  
ATOM   2050 HD22 ASN   140      32.460  44.850  53.860  0.00  0.00           H  
ATOM   2051  C   ASN   140      35.420  46.990  50.600  0.00  0.00           C  
ATOM   2052  O   ASN   140      34.580  47.560  49.900  0.00  0.00           O  
ATOM   2053  N   ALA   141      36.110  46.000  50.090  0.00  0.00           N  
ATOM   2054  HN  ALA   141      36.850  45.560  50.600  0.00  0.00           H  
ATOM   2055  CA  ALA   141      36.100  45.740  48.670  0.00  0.00           C  
ATOM   2056  HA  ALA   141      35.830  46.610  48.090  0.00  0.00           H  
ATOM   2057  CB  ALA   141      37.460  45.120  48.160  0.00  0.00           C  
ATOM   2058  HB1 ALA   141      37.320  44.930  47.070  0.00  0.00           H  
ATOM   2059  HB2 ALA   141      38.330  45.800  48.290  0.00  0.00           H  
ATOM   2060  HB3 ALA   141      37.580  44.130  48.650  0.00  0.00           H  
ATOM   2061  C   ALA   141      35.100  44.610  48.360  0.00  0.00           C  
ATOM   2062  O   ALA   141      34.980  44.190  47.220  0.00  0.00           O  
ATOM   2063  N   MET   142      34.340  44.220  49.410  0.00  0.00           N  
ATOM   2064  HN  MET   142      34.580  44.420  50.360  0.00  0.00           H  
ATOM   2065  CA  MET   142      33.200  43.390  49.200  0.00  0.00           C  
ATOM   2066  HA  MET   142      33.280  42.860  48.260  0.00  0.00           H  
ATOM   2067  CB  MET   142      33.220  42.220  50.260  0.00  0.00           C  
ATOM   2068  HB1 MET   142      32.310  41.610  50.070  0.00  0.00           H  
ATOM   2069  HB2 MET   142      33.270  42.600  51.300  0.00  0.00           H  
ATOM   2070  CG  MET   142      34.400  41.250  50.050  0.00  0.00           C  
ATOM   2071  HG1 MET   142      35.320  41.830  49.790  0.00  0.00           H  
ATOM   2072  HG2 MET   142      34.230  40.610  49.160  0.00  0.00           H  
ATOM   2073  SD  MET   142      34.630  40.220  51.540  0.00  0.00           S  
ATOM   2074  CE  MET   142      33.080  39.340  51.470  0.00  0.00           C  
ATOM   2075  HE1 MET   142      33.020  38.650  52.330  0.00  0.00           H  
ATOM   2076  HE2 MET   142      32.190  39.990  51.510  0.00  0.00           H  
ATOM   2077  HE3 MET   142      33.010  38.670  50.580  0.00  0.00           H  
ATOM   2078  C   MET   142      31.810  44.010  49.190  0.00  0.00           C  
ATOM   2079  O   MET   142      30.830  43.470  48.760  0.00  0.00           O  
ATOM   2080  N   LYS   143      31.760  45.320  49.630  0.00  0.00           N  
ATOM   2081  HN  LYS   143      32.560  45.740  50.060  0.00  0.00           H  
ATOM   2082  CA  LYS   143      30.620  46.170  49.490  0.00  0.00           C  
ATOM   2083  HA  LYS   143      29.770  45.540  49.280  0.00  0.00           H  
ATOM   2084  CB  LYS   143      30.340  46.930  50.790  0.00  0.00           C  
ATOM   2085  HB1 LYS   143      29.620  47.750  50.570  0.00  0.00           H  
ATOM   2086  HB2 LYS   143      31.290  47.250  51.270  0.00  0.00           H  
ATOM   2087  CG  LYS   143      29.640  45.920  51.810  0.00  0.00           C  
ATOM   2088  HG1 LYS   143      30.430  45.190  52.090  0.00  0.00           H  
ATOM   2089  HG2 LYS   143      28.760  45.380  51.410  0.00  0.00           H  
ATOM   2090  CD  LYS   143      29.100  46.800  53.010  0.00  0.00           C  
ATOM   2091  HD1 LYS   143      29.980  47.370  53.380  0.00  0.00           H  
ATOM   2092  HD2 LYS   143      28.350  47.470  52.560  0.00  0.00           H  
ATOM   2093  CE  LYS   143      28.570  45.830  54.120  0.00  0.00           C  
ATOM   2094  HE1 LYS   143      29.280  45.090  54.540  0.00  0.00           H  
ATOM   2095  HE2 LYS   143      27.810  45.180  53.650  0.00  0.00           H  
ATOM   2096  NZ  LYS   143      27.960  46.630  55.230  0.00  0.00           N1+
ATOM   2097  HZ1 LYS   143      26.920  46.670  55.260  0.00  0.00           H  
ATOM   2098  HZ2 LYS   143      28.310  46.330  56.160  0.00  0.00           H  
ATOM   2099  HZ3 LYS   143      28.250  47.630  55.240  0.00  0.00           H  
ATOM   2100  C   LYS   143      30.740  47.260  48.380  0.00  0.00           C  
ATOM   2101  O   LYS   143      29.700  47.660  47.860  0.00  0.00           O  
ATOM   2102  N   HIS   144      31.990  47.850  48.140  0.00  0.00           N  
ATOM   2103  HN  HIS   144      32.830  47.550  48.570  0.00  0.00           H  
ATOM   2104  CA  HIS   144      32.110  49.140  47.360  0.00  0.00           C  
ATOM   2105  HA  HIS   144      31.200  49.360  46.810  0.00  0.00           H  
ATOM   2106  CB  HIS   144      32.530  50.330  48.240  0.00  0.00           C  
ATOM   2107  HB1 HIS   144      32.500  51.290  47.680  0.00  0.00           H  
ATOM   2108  HB2 HIS   144      33.570  50.260  48.630  0.00  0.00           H  
ATOM   2109  ND1 HIS   144      30.170  50.440  49.430  0.00  0.00           N  
ATOM   2110  CG  HIS   144      31.580  50.360  49.510  0.00  0.00           C  
ATOM   2111  CE1 HIS   144      29.790  50.530  50.690  0.00  0.00           C  
ATOM   2112  HE1 HIS   144      28.770  50.680  51.040  0.00  0.00           H  
ATOM   2113  NE2 HIS   144      30.890  50.480  51.580  0.00  0.00           N  
ATOM   2114  HE2 HIS   144      30.820  50.640  52.570  0.00  0.00           H  
ATOM   2115  CD2 HIS   144      32.010  50.480  50.780  0.00  0.00           C  
ATOM   2116  HD2 HIS   144      33.030  50.530  51.140  0.00  0.00           H  
ATOM   2117  C   HIS   144      33.120  48.990  46.210  0.00  0.00           C  
ATOM   2118  O   HIS   144      33.950  49.890  45.860  0.00  0.00           O  
ATOM   2119  N   LEU   145      33.220  47.880  45.540  0.00  0.00           N  
ATOM   2120  HN  LEU   145      32.770  47.090  45.950  0.00  0.00           H  
ATOM   2121  CA  LEU   145      34.010  47.680  44.300  0.00  0.00           C  
ATOM   2122  HA  LEU   145      35.030  47.930  44.550  0.00  0.00           H  
ATOM   2123  CB  LEU   145      34.160  46.220  43.920  0.00  0.00           C  
ATOM   2124  HB1 LEU   145      33.210  45.850  43.470  0.00  0.00           H  
ATOM   2125  HB2 LEU   145      34.360  45.710  44.890  0.00  0.00           H  
ATOM   2126  CG  LEU   145      35.350  45.830  42.990  0.00  0.00           C  
ATOM   2127  HG  LEU   145      35.430  46.660  42.270  0.00  0.00           H  
ATOM   2128  CD1 LEU   145      36.740  45.720  43.610  0.00  0.00           C  
ATOM   2129 HD11 LEU   145      37.500  45.590  42.810  0.00  0.00           H  
ATOM   2130 HD12 LEU   145      37.040  46.590  44.220  0.00  0.00           H  
ATOM   2131 HD13 LEU   145      36.820  44.740  44.120  0.00  0.00           H  
ATOM   2132  CD2 LEU   145      34.840  44.490  42.410  0.00  0.00           C  
ATOM   2133 HD21 LEU   145      34.750  43.760  43.240  0.00  0.00           H  
ATOM   2134 HD22 LEU   145      33.870  44.710  41.930  0.00  0.00           H  
ATOM   2135 HD23 LEU   145      35.560  44.270  41.590  0.00  0.00           H  
ATOM   2136  C   LEU   145      33.550  48.550  43.070  0.00  0.00           C  
ATOM   2137  O   LEU   145      34.450  49.320  42.660  0.00  0.00           O  
ATOM   2138  N   PRO   146      32.330  48.620  42.500  0.00  0.00           N  
ATOM   2139  CD  PRO   146      31.190  47.890  43.000  0.00  0.00           C  
ATOM   2140  HD1 PRO   146      31.360  46.800  42.880  0.00  0.00           H  
ATOM   2141  HD2 PRO   146      31.100  48.030  44.100  0.00  0.00           H  
ATOM   2142  CA  PRO   146      32.040  49.430  41.300  0.00  0.00           C  
ATOM   2143  HA  PRO   146      32.730  49.210  40.510  0.00  0.00           H  
ATOM   2144  CB  PRO   146      30.630  48.930  40.940  0.00  0.00           C  
ATOM   2145  HB1 PRO   146      30.900  48.060  40.310  0.00  0.00           H  
ATOM   2146  HB2 PRO   146      30.090  49.600  40.240  0.00  0.00           H  
ATOM   2147  CG  PRO   146      29.980  48.470  42.200  0.00  0.00           C  
ATOM   2148  HG1 PRO   146      29.330  47.630  41.880  0.00  0.00           H  
ATOM   2149  HG2 PRO   146      29.480  49.250  42.820  0.00  0.00           H  
ATOM   2150  C   PRO   146      31.920  50.950  41.590  0.00  0.00           C  
ATOM   2151  O   PRO   146      31.700  51.720  40.680  0.00  0.00           O  
ATOM   2152  N   ASN   147      32.100  51.380  42.860  0.00  0.00           N  
ATOM   2153  HN  ASN   147      32.140  50.710  43.600  0.00  0.00           H  
ATOM   2154  CA  ASN   147      32.070  52.710  43.370  0.00  0.00           C  
ATOM   2155  HA  ASN   147      31.290  53.360  43.000  0.00  0.00           H  
ATOM   2156  CB  ASN   147      31.990  52.730  44.990  0.00  0.00           C  
ATOM   2157  HB1 ASN   147      32.200  53.770  45.300  0.00  0.00           H  
ATOM   2158  HB2 ASN   147      32.710  52.050  45.490  0.00  0.00           H  
ATOM   2159  CG  ASN   147      30.550  52.490  45.450  0.00  0.00           C  
ATOM   2160  OD1 ASN   147      30.190  51.300  45.540  0.00  0.00           O  
ATOM   2161  ND2 ASN   147      29.650  53.530  45.560  0.00  0.00           N  
ATOM   2162 HD21 ASN   147      29.910  54.490  45.630  0.00  0.00           H  
ATOM   2163 HD22 ASN   147      28.690  53.260  45.640  0.00  0.00           H  
ATOM   2164  C   ASN   147      33.330  53.390  42.840  0.00  0.00           C  
ATOM   2165  O   ASN   147      33.330  54.570  42.510  0.00  0.00           O  
ATOM   2166  N   PHE   148      34.510  52.650  42.720  0.00  0.00           N  
ATOM   2167  HN  PHE   148      34.600  51.720  43.070  0.00  0.00           H  
ATOM   2168  CA  PHE   148      35.720  53.310  42.230  0.00  0.00           C  
ATOM   2169  HA  PHE   148      35.630  54.390  42.180  0.00  0.00           H  
ATOM   2170  CB  PHE   148      37.020  52.900  42.990  0.00  0.00           C  
ATOM   2171  HB1 PHE   148      37.930  53.410  42.610  0.00  0.00           H  
ATOM   2172  HB2 PHE   148      37.240  51.810  42.890  0.00  0.00           H  
ATOM   2173  CG  PHE   148      36.990  53.220  44.400  0.00  0.00           C  
ATOM   2174  CD1 PHE   148      37.970  54.090  44.950  0.00  0.00           C  
ATOM   2175  HD1 PHE   148      38.580  54.690  44.290  0.00  0.00           H  
ATOM   2176  CE1 PHE   148      37.960  54.360  46.310  0.00  0.00           C  
ATOM   2177  HE1 PHE   148      38.660  55.120  46.590  0.00  0.00           H  
ATOM   2178  CZ  PHE   148      37.170  53.660  47.210  0.00  0.00           C  
ATOM   2179  HZ  PHE   148      37.110  53.940  48.250  0.00  0.00           H  
ATOM   2180  CD2 PHE   148      36.150  52.490  45.340  0.00  0.00           C  
ATOM   2181  HD2 PHE   148      35.480  51.700  45.020  0.00  0.00           H  
ATOM   2182  CE2 PHE   148      36.300  52.670  46.700  0.00  0.00           C  
ATOM   2183  HE2 PHE   148      35.660  52.090  47.350  0.00  0.00           H  
ATOM   2184  C   PHE   148      36.000  53.030  40.770  0.00  0.00           C  
ATOM   2185  O   PHE   148      36.760  53.700  40.020  0.00  0.00           O  
ATOM   2186  N   PHE   149      35.500  51.870  40.240  0.00  0.00           N  
ATOM   2187  HN  PHE   149      34.900  51.350  40.860  0.00  0.00           H  
ATOM   2188  CA  PHE   149      35.900  51.220  38.990  0.00  0.00           C  
ATOM   2189  HA  PHE   149      36.680  51.780  38.510  0.00  0.00           H  
ATOM   2190  CB  PHE   149      36.420  49.770  39.210  0.00  0.00           C  
ATOM   2191  HB1 PHE   149      36.770  49.310  38.270  0.00  0.00           H  
ATOM   2192  HB2 PHE   149      35.530  49.220  39.590  0.00  0.00           H  
ATOM   2193  CG  PHE   149      37.620  49.690  40.170  0.00  0.00           C  
ATOM   2194  CD1 PHE   149      38.590  50.730  40.140  0.00  0.00           C  
ATOM   2195  HD1 PHE   149      38.500  51.600  39.510  0.00  0.00           H  
ATOM   2196  CE1 PHE   149      39.770  50.730  40.930  0.00  0.00           C  
ATOM   2197  HE1 PHE   149      40.480  51.510  40.680  0.00  0.00           H  
ATOM   2198  CZ  PHE   149      39.980  49.570  41.680  0.00  0.00           C  
ATOM   2199  HZ  PHE   149      40.960  49.440  42.120  0.00  0.00           H  
ATOM   2200  CD2 PHE   149      37.840  48.630  41.020  0.00  0.00           C  
ATOM   2201  HD2 PHE   149      37.120  47.820  41.090  0.00  0.00           H  
ATOM   2202  CE2 PHE   149      39.000  48.570  41.790  0.00  0.00           C  
ATOM   2203  HE2 PHE   149      39.240  47.670  42.330  0.00  0.00           H  
ATOM   2204  C   PHE   149      34.760  51.390  37.960  0.00  0.00           C  
ATOM   2205  O   PHE   149      33.570  51.040  38.170  0.00  0.00           O  
ATOM   2206  N   TYR   150      35.070  51.910  36.700  0.00  0.00           N  
ATOM   2207  HN  TYR   150      36.010  52.220  36.600  0.00  0.00           H  
ATOM   2208  CA  TYR   150      34.300  51.700  35.490  0.00  0.00           C  
ATOM   2209  HA  TYR   150      33.290  51.970  35.770  0.00  0.00           H  
ATOM   2210  CB  TYR   150      34.950  52.520  34.280  0.00  0.00           C  
ATOM   2211  HB1 TYR   150      34.220  52.500  33.450  0.00  0.00           H  
ATOM   2212  HB2 TYR   150      35.970  52.200  33.980  0.00  0.00           H  
ATOM   2213  CG  TYR   150      34.990  53.970  34.710  0.00  0.00           C  
ATOM   2214  CD1 TYR   150      33.830  54.800  34.800  0.00  0.00           C  
ATOM   2215  HD1 TYR   150      32.850  54.350  34.930  0.00  0.00           H  
ATOM   2216  CE1 TYR   150      33.900  56.240  34.880  0.00  0.00           C  
ATOM   2217  HE1 TYR   150      33.070  56.910  35.070  0.00  0.00           H  
ATOM   2218  CZ  TYR   150      35.160  56.830  34.930  0.00  0.00           C  
ATOM   2219  OH  TYR   150      35.250  58.270  35.040  0.00  0.00           O  
ATOM   2220  HH  TYR   150      36.130  58.620  34.910  0.00  0.00           H  
ATOM   2221  CD2 TYR   150      36.230  54.670  34.820  0.00  0.00           C  
ATOM   2222  HD2 TYR   150      37.130  54.070  34.760  0.00  0.00           H  
ATOM   2223  CE2 TYR   150      36.320  56.020  34.880  0.00  0.00           C  
ATOM   2224  HE2 TYR   150      37.240  56.580  34.870  0.00  0.00           H  
ATOM   2225  C   TYR   150      34.110  50.260  35.050  0.00  0.00           C  
ATOM   2226  O   TYR   150      34.920  49.360  35.380  0.00  0.00           O  
ATOM   2227  N   LYS   151      33.070  50.020  34.310  0.00  0.00           N  
ATOM   2228  HN  LYS   151      32.400  50.720  34.040  0.00  0.00           H  
ATOM   2229  CA  LYS   151      32.760  48.750  33.710  0.00  0.00           C  
ATOM   2230  HA  LYS   151      32.810  47.980  34.470  0.00  0.00           H  
ATOM   2231  CB  LYS   151      31.290  48.680  33.120  0.00  0.00           C  
ATOM   2232  HB1 LYS   151      31.180  49.530  32.410  0.00  0.00           H  
ATOM   2233  HB2 LYS   151      30.550  48.720  33.950  0.00  0.00           H  
ATOM   2234  CG  LYS   151      30.930  47.320  32.410  0.00  0.00           C  
ATOM   2235  HG1 LYS   151      31.140  46.490  33.120  0.00  0.00           H  
ATOM   2236  HG2 LYS   151      31.550  47.090  31.520  0.00  0.00           H  
ATOM   2237  CD  LYS   151      29.420  47.290  32.090  0.00  0.00           C  
ATOM   2238  HD1 LYS   151      28.830  47.490  33.020  0.00  0.00           H  
ATOM   2239  HD2 LYS   151      29.340  48.090  31.320  0.00  0.00           H  
ATOM   2240  CE  LYS   151      29.050  45.960  31.460  0.00  0.00           C  
ATOM   2241  HE1 LYS   151      29.050  45.110  32.180  0.00  0.00           H  
ATOM   2242  HE2 LYS   151      29.840  45.780  30.700  0.00  0.00           H  
ATOM   2243  NZ  LYS   151      27.780  46.100  30.820  0.00  0.00           N1+
ATOM   2244  HZ1 LYS   151      27.080  46.210  31.580  0.00  0.00           H  
ATOM   2245  HZ2 LYS   151      27.780  47.010  30.320  0.00  0.00           H  
ATOM   2246  HZ3 LYS   151      27.480  45.320  30.190  0.00  0.00           H  
ATOM   2247  C   LYS   151      33.710  48.340  32.590  0.00  0.00           C  
ATOM   2248  O   LYS   151      33.580  48.850  31.500  0.00  0.00           O  
ATOM   2249  N   GLY   152      34.640  47.410  32.920  0.00  0.00           N  
ATOM   2250  HN  GLY   152      34.630  46.990  33.830  0.00  0.00           H  
ATOM   2251  CA  GLY   152      35.780  47.010  32.050  0.00  0.00           C  
ATOM   2252  HA1 GLY   152      35.870  45.980  32.380  0.00  0.00           H  
ATOM   2253  HA2 GLY   152      35.500  47.200  31.030  0.00  0.00           H  
ATOM   2254  C   GLY   152      37.070  47.780  32.320  0.00  0.00           C  
ATOM   2255  O   GLY   152      38.050  47.820  31.560  0.00  0.00           O  
ATOM   2256  N   GLN   153      37.170  48.440  33.490  0.00  0.00           N  
ATOM   2257  HN  GLN   153      36.490  48.420  34.210  0.00  0.00           H  
ATOM   2258  CA  GLN   153      38.340  49.200  33.930  0.00  0.00           C  
ATOM   2259  HA  GLN   153      38.560  49.960  33.190  0.00  0.00           H  
ATOM   2260  CB  GLN   153      38.040  49.980  35.250  0.00  0.00           C  
ATOM   2261  HB1 GLN   153      37.470  49.400  36.000  0.00  0.00           H  
ATOM   2262  HB2 GLN   153      37.360  50.800  34.920  0.00  0.00           H  
ATOM   2263  CG  GLN   153      39.330  50.680  35.790  0.00  0.00           C  
ATOM   2264  HG1 GLN   153      40.100  50.920  35.020  0.00  0.00           H  
ATOM   2265  HG2 GLN   153      39.800  49.940  36.480  0.00  0.00           H  
ATOM   2266  CD  GLN   153      39.030  51.990  36.620  0.00  0.00           C  
ATOM   2267  OE1 GLN   153      37.950  52.600  36.560  0.00  0.00           O  
ATOM   2268  NE2 GLN   153      40.090  52.420  37.370  0.00  0.00           N  
ATOM   2269 HE21 GLN   153      40.860  51.810  37.550  0.00  0.00           H  
ATOM   2270 HE22 GLN   153      40.160  53.330  37.770  0.00  0.00           H  
ATOM   2271  C   GLN   153      39.580  48.430  34.030  0.00  0.00           C  
ATOM   2272  O   GLN   153      40.710  48.840  33.690  0.00  0.00           O  
ATOM   2273  N   LEU   154      39.510  47.270  34.710  0.00  0.00           N  
ATOM   2274  HN  LEU   154      38.610  47.030  35.060  0.00  0.00           H  
ATOM   2275  CA  LEU   154      40.730  46.570  35.190  0.00  0.00           C  
ATOM   2276  HA  LEU   154      41.590  47.230  35.250  0.00  0.00           H  
ATOM   2277  CB  LEU   154      40.510  45.810  36.530  0.00  0.00           C  
ATOM   2278  HB1 LEU   154      41.520  45.450  36.800  0.00  0.00           H  
ATOM   2279  HB2 LEU   154      39.880  44.920  36.360  0.00  0.00           H  
ATOM   2280  CG  LEU   154      40.040  46.620  37.750  0.00  0.00           C  
ATOM   2281  HG  LEU   154      39.000  46.990  37.700  0.00  0.00           H  
ATOM   2282  CD1 LEU   154      39.910  45.750  39.010  0.00  0.00           C  
ATOM   2283 HD11 LEU   154      39.660  46.290  39.950  0.00  0.00           H  
ATOM   2284 HD12 LEU   154      39.150  44.980  38.800  0.00  0.00           H  
ATOM   2285 HD13 LEU   154      40.860  45.180  39.140  0.00  0.00           H  
ATOM   2286  CD2 LEU   154      40.970  47.790  38.110  0.00  0.00           C  
ATOM   2287 HD21 LEU   154      41.040  48.400  37.180  0.00  0.00           H  
ATOM   2288 HD22 LEU   154      40.450  48.390  38.890  0.00  0.00           H  
ATOM   2289 HD23 LEU   154      41.940  47.420  38.510  0.00  0.00           H  
ATOM   2290  C   LEU   154      41.240  45.570  34.160  0.00  0.00           C  
ATOM   2291  O   LEU   154      40.460  45.050  33.360  0.00  0.00           O  
ATOM   2292  N   THR   155      42.550  45.290  34.250  0.00  0.00           N  
ATOM   2293  HN  THR   155      43.160  45.710  34.910  0.00  0.00           H  
ATOM   2294  CA  THR   155      43.230  44.230  33.460  0.00  0.00           C  
ATOM   2295  HA  THR   155      42.620  43.870  32.650  0.00  0.00           H  
ATOM   2296  CB  THR   155      44.450  44.760  32.730  0.00  0.00           C  
ATOM   2297  HB  THR   155      45.050  43.960  32.240  0.00  0.00           H  
ATOM   2298  OG1 THR   155      45.280  45.470  33.660  0.00  0.00           O  
ATOM   2299  HG1 THR   155      45.880  45.930  33.050  0.00  0.00           H  
ATOM   2300  CG2 THR   155      43.920  45.750  31.660  0.00  0.00           C  
ATOM   2301 HG21 THR   155      44.720  46.010  30.940  0.00  0.00           H  
ATOM   2302 HG22 THR   155      43.160  45.150  31.110  0.00  0.00           H  
ATOM   2303 HG23 THR   155      43.490  46.670  32.110  0.00  0.00           H  
ATOM   2304  C   THR   155      43.620  43.060  34.400  0.00  0.00           C  
ATOM   2305  O   THR   155      43.670  41.920  33.900  0.00  0.00           O  
ATOM   2306  N   LYS   156      43.910  43.220  35.710  0.00  0.00           N  
ATOM   2307  HN  LYS   156      43.650  44.040  36.230  0.00  0.00           H  
ATOM   2308  CA  LYS   156      44.260  42.100  36.560  0.00  0.00           C  
ATOM   2309  HA  LYS   156      44.020  41.170  36.050  0.00  0.00           H  
ATOM   2310  CB  LYS   156      45.730  42.020  36.870  0.00  0.00           C  
ATOM   2311  HB1 LYS   156      45.960  41.220  37.600  0.00  0.00           H  
ATOM   2312  HB2 LYS   156      46.150  42.960  37.280  0.00  0.00           H  
ATOM   2313  CG  LYS   156      46.450  41.700  35.620  0.00  0.00           C  
ATOM   2314  HG1 LYS   156      46.320  42.580  34.960  0.00  0.00           H  
ATOM   2315  HG2 LYS   156      46.040  40.770  35.170  0.00  0.00           H  
ATOM   2316  CD  LYS   156      47.950  41.550  35.800  0.00  0.00           C  
ATOM   2317  HD1 LYS   156      48.510  42.330  36.350  0.00  0.00           H  
ATOM   2318  HD2 LYS   156      47.970  40.640  36.440  0.00  0.00           H  
ATOM   2319  CE  LYS   156      48.730  41.530  34.430  0.00  0.00           C  
ATOM   2320  HE1 LYS   156      49.820  41.410  34.650  0.00  0.00           H  
ATOM   2321  HE2 LYS   156      48.510  42.350  33.710  0.00  0.00           H  
ATOM   2322  NZ  LYS   156      48.330  40.300  33.700  0.00  0.00           N1+
ATOM   2323  HZ1 LYS   156      47.370  40.570  33.400  0.00  0.00           H  
ATOM   2324  HZ2 LYS   156      49.000  40.130  32.920  0.00  0.00           H  
ATOM   2325  HZ3 LYS   156      48.300  39.500  34.360  0.00  0.00           H  
ATOM   2326  C   LYS   156      43.530  42.320  37.890  0.00  0.00           C  
ATOM   2327  O   LYS   156      43.090  43.390  38.310  0.00  0.00           O  
ATOM   2328  N   MET   157      43.260  41.250  38.700  0.00  0.00           N  
ATOM   2329  HN  MET   157      43.680  40.410  38.370  0.00  0.00           H  
ATOM   2330  CA  MET   157      42.830  41.410  40.070  0.00  0.00           C  
ATOM   2331  HA  MET   157      42.980  42.410  40.450  0.00  0.00           H  
ATOM   2332  CB  MET   157      41.300  41.190  40.360  0.00  0.00           C  
ATOM   2333  HB1 MET   157      41.150  41.530  41.400  0.00  0.00           H  
ATOM   2334  HB2 MET   157      41.070  40.100  40.230  0.00  0.00           H  
ATOM   2335  CG  MET   157      40.440  42.070  39.460  0.00  0.00           C  
ATOM   2336  HG1 MET   157      40.590  41.750  38.400  0.00  0.00           H  
ATOM   2337  HG2 MET   157      40.820  43.110  39.550  0.00  0.00           H  
ATOM   2338  SD  MET   157      38.710  41.980  39.960  0.00  0.00           S  
ATOM   2339  CE  MET   157      38.690  43.040  41.460  0.00  0.00           C  
ATOM   2340  HE1 MET   157      39.050  44.060  41.230  0.00  0.00           H  
ATOM   2341  HE2 MET   157      37.670  43.160  41.890  0.00  0.00           H  
ATOM   2342  HE3 MET   157      39.320  42.530  42.220  0.00  0.00           H  
ATOM   2343  C   MET   157      43.660  40.430  40.960  0.00  0.00           C  
ATOM   2344  O   MET   157      43.790  39.260  40.660  0.00  0.00           O  
ATOM   2345  N   PHE   158      44.340  40.830  42.060  0.00  0.00           N  
ATOM   2346  HN  PHE   158      44.360  41.770  42.400  0.00  0.00           H  
ATOM   2347  CA  PHE   158      45.210  39.890  42.870  0.00  0.00           C  
ATOM   2348  HA  PHE   158      45.330  38.940  42.380  0.00  0.00           H  
ATOM   2349  CB  PHE   158      46.630  40.480  43.260  0.00  0.00           C  
ATOM   2350  HB1 PHE   158      47.300  39.700  43.660  0.00  0.00           H  
ATOM   2351  HB2 PHE   158      46.450  41.170  44.100  0.00  0.00           H  
ATOM   2352  CG  PHE   158      47.340  41.120  42.080  0.00  0.00           C  
ATOM   2353  CD1 PHE   158      47.650  40.280  40.980  0.00  0.00           C  
ATOM   2354  HD1 PHE   158      47.290  39.260  40.980  0.00  0.00           H  
ATOM   2355  CE1 PHE   158      48.260  40.890  39.850  0.00  0.00           C  
ATOM   2356  HE1 PHE   158      48.330  40.390  38.900  0.00  0.00           H  
ATOM   2357  CZ  PHE   158      48.530  42.240  39.890  0.00  0.00           C  
ATOM   2358  HZ  PHE   158      48.990  42.720  39.040  0.00  0.00           H  
ATOM   2359  CD2 PHE   158      47.650  42.470  42.150  0.00  0.00           C  
ATOM   2360  HD2 PHE   158      47.250  42.990  43.010  0.00  0.00           H  
ATOM   2361  CE2 PHE   158      48.270  43.020  41.050  0.00  0.00           C  
ATOM   2362  HE2 PHE   158      48.540  44.070  41.050  0.00  0.00           H  
ATOM   2363  C   PHE   158      44.490  39.820  44.200  0.00  0.00           C  
ATOM   2364  O   PHE   158      44.020  40.760  44.760  0.00  0.00           O  
ATOM   2365  N   PHE   159      44.070  38.570  44.560  0.00  0.00           N  
ATOM   2366  HN  PHE   159      44.400  37.800  44.010  0.00  0.00           H  
ATOM   2367  CA  PHE   159      43.550  38.180  45.870  0.00  0.00           C  
ATOM   2368  HA  PHE   159      43.580  39.120  46.410  0.00  0.00           H  
ATOM   2369  CB  PHE   159      42.160  37.480  45.840  0.00  0.00           C  
ATOM   2370  HB1 PHE   159      41.870  37.270  46.890  0.00  0.00           H  
ATOM   2371  HB2 PHE   159      42.050  36.430  45.510  0.00  0.00           H  
ATOM   2372  CG  PHE   159      41.180  38.290  45.120  0.00  0.00           C  
ATOM   2373  CD1 PHE   159      40.090  38.750  45.860  0.00  0.00           C  
ATOM   2374  HD1 PHE   159      40.090  38.600  46.930  0.00  0.00           H  
ATOM   2375  CE1 PHE   159      39.050  39.410  45.250  0.00  0.00           C  
ATOM   2376  HE1 PHE   159      38.240  39.730  45.880  0.00  0.00           H  
ATOM   2377  CZ  PHE   159      39.070  39.690  43.860  0.00  0.00           C  
ATOM   2378  HZ  PHE   159      38.310  40.340  43.470  0.00  0.00           H  
ATOM   2379  CD2 PHE   159      41.130  38.540  43.670  0.00  0.00           C  
ATOM   2380  HD2 PHE   159      41.960  38.070  43.150  0.00  0.00           H  
ATOM   2381  CE2 PHE   159      40.070  39.180  43.070  0.00  0.00           C  
ATOM   2382  HE2 PHE   159      40.090  39.300  42.000  0.00  0.00           H  
ATOM   2383  C   PHE   159      44.570  37.240  46.470  0.00  0.00           C  
ATOM   2384  O   PHE   159      44.460  36.010  46.370  0.00  0.00           O  
ATOM   2385  N   LEU   160      45.620  37.790  47.100  0.00  0.00           N  
ATOM   2386  HN  LEU   160      45.690  38.780  47.210  0.00  0.00           H  
ATOM   2387  CA  LEU   160      46.730  37.000  47.570  0.00  0.00           C  
ATOM   2388  HA  LEU   160      46.760  36.020  47.100  0.00  0.00           H  
ATOM   2389  CB  LEU   160      48.130  37.620  47.360  0.00  0.00           C  
ATOM   2390  HB1 LEU   160      48.910  36.960  47.800  0.00  0.00           H  
ATOM   2391  HB2 LEU   160      48.240  38.660  47.740  0.00  0.00           H  
ATOM   2392  CG  LEU   160      48.540  37.840  45.870  0.00  0.00           C  
ATOM   2393  HG  LEU   160      48.110  38.830  45.600  0.00  0.00           H  
ATOM   2394  CD1 LEU   160      50.060  37.960  45.590  0.00  0.00           C  
ATOM   2395 HD11 LEU   160      50.410  38.830  46.190  0.00  0.00           H  
ATOM   2396 HD12 LEU   160      50.750  37.140  45.890  0.00  0.00           H  
ATOM   2397 HD13 LEU   160      50.250  38.270  44.540  0.00  0.00           H  
ATOM   2398  CD2 LEU   160      48.020  36.860  44.860  0.00  0.00           C  
ATOM   2399 HD21 LEU   160      48.340  37.230  43.860  0.00  0.00           H  
ATOM   2400 HD22 LEU   160      48.500  35.860  44.920  0.00  0.00           H  
ATOM   2401 HD23 LEU   160      46.930  36.700  44.920  0.00  0.00           H  
ATOM   2402  C   LEU   160      46.470  36.860  49.040  0.00  0.00           C  
ATOM   2403  O   LEU   160      46.390  37.820  49.710  0.00  0.00           O  
ATOM   2404  N   PHE   161      46.310  35.590  49.460  0.00  0.00           N  
ATOM   2405  HN  PHE   161      46.360  34.830  48.810  0.00  0.00           H  
ATOM   2406  CA  PHE   161      46.060  35.130  50.780  0.00  0.00           C  
ATOM   2407  HA  PHE   161      45.920  34.060  50.670  0.00  0.00           H  
ATOM   2408  CB  PHE   161      47.360  35.140  51.670  0.00  0.00           C  
ATOM   2409  HB1 PHE   161      47.060  34.770  52.670  0.00  0.00           H  
ATOM   2410  HB2 PHE   161      47.720  36.170  51.870  0.00  0.00           H  
ATOM   2411  CG  PHE   161      48.480  34.340  51.180  0.00  0.00           C  
ATOM   2412  CD1 PHE   161      48.630  33.070  51.570  0.00  0.00           C  
ATOM   2413  HD1 PHE   161      47.930  32.660  52.280  0.00  0.00           H  
ATOM   2414  CE1 PHE   161      49.580  32.170  51.030  0.00  0.00           C  
ATOM   2415  HE1 PHE   161      49.640  31.130  51.300  0.00  0.00           H  
ATOM   2416  CZ  PHE   161      50.500  32.780  50.120  0.00  0.00           C  
ATOM   2417  HZ  PHE   161      51.330  32.160  49.810  0.00  0.00           H  
ATOM   2418  CD2 PHE   161      49.270  34.930  50.150  0.00  0.00           C  
ATOM   2419  HD2 PHE   161      49.120  35.930  49.760  0.00  0.00           H  
ATOM   2420  CE2 PHE   161      50.360  34.110  49.660  0.00  0.00           C  
ATOM   2421  HE2 PHE   161      50.980  34.500  48.870  0.00  0.00           H  
ATOM   2422  C   PHE   161      44.800  35.600  51.560  0.00  0.00           C  
ATOM   2423  O   PHE   161      45.010  36.100  52.650  0.00  0.00           O  
ATOM   2424  N   PRO   162      43.530  35.500  51.150  0.00  0.00           N  
ATOM   2425  CD  PRO   162      43.230  34.890  49.860  0.00  0.00           C  
ATOM   2426  HD1 PRO   162      43.690  35.420  48.990  0.00  0.00           H  
ATOM   2427  HD2 PRO   162      43.600  33.850  49.800  0.00  0.00           H  
ATOM   2428  CA  PRO   162      42.360  35.690  51.960  0.00  0.00           C  
ATOM   2429  HA  PRO   162      42.210  36.760  51.960  0.00  0.00           H  
ATOM   2430  CB  PRO   162      41.260  34.950  51.220  0.00  0.00           C  
ATOM   2431  HB1 PRO   162      40.270  35.370  51.500  0.00  0.00           H  
ATOM   2432  HB2 PRO   162      41.230  33.870  51.480  0.00  0.00           H  
ATOM   2433  CG  PRO   162      41.720  34.990  49.760  0.00  0.00           C  
ATOM   2434  HG1 PRO   162      41.450  35.870  49.140  0.00  0.00           H  
ATOM   2435  HG2 PRO   162      41.300  34.130  49.190  0.00  0.00           H  
ATOM   2436  C   PRO   162      42.350  35.310  53.400  0.00  0.00           C  
ATOM   2437  O   PRO   162      43.100  34.400  53.860  0.00  0.00           O  
ATOM   2438  N   ASP   163      41.480  35.860  54.210  0.00  0.00           N  
ATOM   2439  HN  ASP   163      40.950  36.650  53.890  0.00  0.00           H  
ATOM   2440  CA  ASP   163      41.090  35.240  55.480  0.00  0.00           C  
ATOM   2441  HA  ASP   163      42.000  34.850  55.910  0.00  0.00           H  
ATOM   2442  CB  ASP   163      40.340  36.330  56.330  0.00  0.00           C  
ATOM   2443  HB1 ASP   163      39.380  36.580  55.830  0.00  0.00           H  
ATOM   2444  HB2 ASP   163      40.840  37.320  56.330  0.00  0.00           H  
ATOM   2445  CG  ASP   163      39.970  35.930  57.670  0.00  0.00           C  
ATOM   2446  OD1 ASP   163      40.400  34.820  58.210  0.00  0.00           O  
ATOM   2447  OD2 ASP   163      39.360  36.790  58.400  0.00  0.00           O1-
ATOM   2448  C   ASP   163      40.100  34.070  55.140  0.00  0.00           C  
ATOM   2449  O   ASP   163      39.080  34.310  54.510  0.00  0.00           O  
ATOM   2450  N   PRO   164      40.380  32.820  55.490  0.00  0.00           N  
ATOM   2451  CD  PRO   164      41.640  32.360  56.120  0.00  0.00           C  
ATOM   2452  HD1 PRO   164      42.430  32.540  55.360  0.00  0.00           H  
ATOM   2453  HD2 PRO   164      41.920  32.770  57.120  0.00  0.00           H  
ATOM   2454  CA  PRO   164      39.650  31.750  54.800  0.00  0.00           C  
ATOM   2455  HA  PRO   164      39.540  31.940  53.740  0.00  0.00           H  
ATOM   2456  CB  PRO   164      40.560  30.500  55.000  0.00  0.00           C  
ATOM   2457  HB1 PRO   164      41.210  30.380  54.100  0.00  0.00           H  
ATOM   2458  HB2 PRO   164      39.970  29.590  55.240  0.00  0.00           H  
ATOM   2459  CG  PRO   164      41.410  30.870  56.230  0.00  0.00           C  
ATOM   2460  HG1 PRO   164      42.320  30.230  56.330  0.00  0.00           H  
ATOM   2461  HG2 PRO   164      40.790  30.660  57.120  0.00  0.00           H  
ATOM   2462  C   PRO   164      38.240  31.600  55.320  0.00  0.00           C  
ATOM   2463  O   PRO   164      37.350  31.210  54.600  0.00  0.00           O  
ATOM   2464  N   HIS   165      37.960  31.900  56.580  0.00  0.00           N  
ATOM   2465  HN  HIS   165      38.780  32.090  57.110  0.00  0.00           H  
ATOM   2466  CA  HIS   165      36.700  31.830  57.220  0.00  0.00           C  
ATOM   2467  HA  HIS   165      36.830  32.340  58.160  0.00  0.00           H  
ATOM   2468  CB  HIS   165      35.610  32.580  56.470  0.00  0.00           C  
ATOM   2469  HB1 HIS   165      34.780  32.450  57.190  0.00  0.00           H  
ATOM   2470  HB2 HIS   165      35.410  32.180  55.450  0.00  0.00           H  
ATOM   2471  ND1 HIS   165      35.390  34.720  57.630  0.00  0.00           N  
ATOM   2472  CG  HIS   165      35.770  34.020  56.510  0.00  0.00           C  
ATOM   2473  CE1 HIS   165      35.590  36.000  57.290  0.00  0.00           C  
ATOM   2474  HE1 HIS   165      35.430  36.900  57.880  0.00  0.00           H  
ATOM   2475  NE2 HIS   165      36.040  36.120  56.080  0.00  0.00           N  
ATOM   2476  HE2 HIS   165      36.210  36.970  55.580  0.00  0.00           H  
ATOM   2477  CD2 HIS   165      36.170  34.870  55.550  0.00  0.00           C  
ATOM   2478  HD2 HIS   165      36.340  34.610  54.510  0.00  0.00           H  
ATOM   2479  C   HIS   165      36.300  30.380  57.500  0.00  0.00           C  
ATOM   2480  O   HIS   165      35.410  29.810  56.790  0.00  0.00           O  
ATOM   2481  N   PHE   166      36.900  29.690  58.480  0.00  0.00           N  
ATOM   2482  HN  PHE   166      37.450  30.080  59.220  0.00  0.00           H  
ATOM   2483  CA  PHE   166      36.700  28.240  58.830  0.00  0.00           C  
ATOM   2484  HA  PHE   166      36.800  27.800  57.850  0.00  0.00           H  
ATOM   2485  CB  PHE   166      37.790  27.590  59.790  0.00  0.00           C  
ATOM   2486  HB1 PHE   166      37.700  26.490  59.880  0.00  0.00           H  
ATOM   2487  HB2 PHE   166      37.660  28.100  60.770  0.00  0.00           H  
ATOM   2488  CG  PHE   166      39.220  27.840  59.370  0.00  0.00           C  
ATOM   2489  CD1 PHE   166      39.680  27.050  58.380  0.00  0.00           C  
ATOM   2490  HD1 PHE   166      39.050  26.410  57.780  0.00  0.00           H  
ATOM   2491  CE1 PHE   166      41.110  27.080  58.010  0.00  0.00           C  
ATOM   2492  HE1 PHE   166      41.420  26.370  57.250  0.00  0.00           H  
ATOM   2493  CZ  PHE   166      42.000  27.910  58.700  0.00  0.00           C  
ATOM   2494  HZ  PHE   166      43.060  27.890  58.470  0.00  0.00           H  
ATOM   2495  CD2 PHE   166      40.040  28.780  59.940  0.00  0.00           C  
ATOM   2496  HD2 PHE   166      39.660  29.380  60.760  0.00  0.00           H  
ATOM   2497  CE2 PHE   166      41.440  28.780  59.640  0.00  0.00           C  
ATOM   2498  HE2 PHE   166      42.070  29.370  60.290  0.00  0.00           H  
ATOM   2499  C   PHE   166      35.290  27.840  59.180  0.00  0.00           C  
ATOM   2500  O   PHE   166      34.680  26.870  58.680  0.00  0.00           O  
ATOM   2501  N   LYS   167      34.730  28.620  60.080  0.00  0.00           N  
ATOM   2502  HN  LYS   167      35.170  29.440  60.440  0.00  0.00           H  
ATOM   2503  CA  LYS   167      33.370  28.420  60.430  0.00  0.00           C  
ATOM   2504  HA  LYS   167      33.260  27.440  60.870  0.00  0.00           H  
ATOM   2505  CB  LYS   167      32.930  29.390  61.490  0.00  0.00           C  
ATOM   2506  HB1 LYS   167      31.820  29.390  61.470  0.00  0.00           H  
ATOM   2507  HB2 LYS   167      33.140  30.440  61.220  0.00  0.00           H  
ATOM   2508  CG  LYS   167      33.470  29.070  62.910  0.00  0.00           C  
ATOM   2509  HG1 LYS   167      34.570  29.170  62.920  0.00  0.00           H  
ATOM   2510  HG2 LYS   167      33.260  27.990  63.110  0.00  0.00           H  
ATOM   2511  CD  LYS   167      32.970  30.040  64.000  0.00  0.00           C  
ATOM   2512  HD1 LYS   167      33.300  31.070  63.750  0.00  0.00           H  
ATOM   2513  HD2 LYS   167      31.860  30.110  64.000  0.00  0.00           H  
ATOM   2514  CE  LYS   167      33.530  29.700  65.420  0.00  0.00           C  
ATOM   2515  HE1 LYS   167      34.620  29.900  65.430  0.00  0.00           H  
ATOM   2516  HE2 LYS   167      33.200  28.720  65.820  0.00  0.00           H  
ATOM   2517  NZ  LYS   167      32.930  30.630  66.310  0.00  0.00           N1+
ATOM   2518  HZ1 LYS   167      31.890  30.570  66.340  0.00  0.00           H  
ATOM   2519  HZ2 LYS   167      33.280  30.290  67.230  0.00  0.00           H  
ATOM   2520  HZ3 LYS   167      33.180  31.640  66.220  0.00  0.00           H  
ATOM   2521  C   LYS   167      32.300  28.430  59.330  0.00  0.00           C  
ATOM   2522  O   LYS   167      32.130  29.390  58.640  0.00  0.00           O  
ATOM   2523  N   ARG   168      31.470  27.430  59.260  0.00  0.00           N  
ATOM   2524  HN  ARG   168      31.540  26.800  60.030  0.00  0.00           H  
ATOM   2525  CA  ARG   168      30.500  27.200  58.180  0.00  0.00           C  
ATOM   2526  HA  ARG   168      31.090  27.130  57.280  0.00  0.00           H  
ATOM   2527  CB  ARG   168      29.840  25.810  58.370  0.00  0.00           C  
ATOM   2528  HB1 ARG   168      29.240  25.830  59.310  0.00  0.00           H  
ATOM   2529  HB2 ARG   168      30.640  25.090  58.610  0.00  0.00           H  
ATOM   2530  CG  ARG   168      28.950  25.470  57.180  0.00  0.00           C  
ATOM   2531  HG1 ARG   168      29.580  25.540  56.270  0.00  0.00           H  
ATOM   2532  HG2 ARG   168      28.280  26.360  57.130  0.00  0.00           H  
ATOM   2533  CD  ARG   168      28.320  24.130  57.260  0.00  0.00           C  
ATOM   2534  HD1 ARG   168      29.150  23.410  57.400  0.00  0.00           H  
ATOM   2535  HD2 ARG   168      27.760  24.030  56.310  0.00  0.00           H  
ATOM   2536  NE  ARG   168      27.240  24.060  58.320  0.00  0.00           N  
ATOM   2537  HE  ARG   168      27.020  24.900  58.810  0.00  0.00           H  
ATOM   2538  CZ  ARG   168      26.290  23.140  58.390  0.00  0.00           C  
ATOM   2539  NH1 ARG   168      26.380  21.970  57.820  0.00  0.00           N1+
ATOM   2540 HH11 ARG   168      27.210  21.780  57.290  0.00  0.00           H  
ATOM   2541 HH12 ARG   168      25.660  21.280  57.940  0.00  0.00           H  
ATOM   2542  NH2 ARG   168      25.260  23.300  59.110  0.00  0.00           N  
ATOM   2543 HH21 ARG   168      25.360  24.030  59.780  0.00  0.00           H  
ATOM   2544 HH22 ARG   168      24.800  22.430  59.290  0.00  0.00           H  
ATOM   2545  C   ARG   168      29.540  28.380  58.020  0.00  0.00           C  
ATOM   2546  O   ARG   168      29.280  28.870  56.940  0.00  0.00           O  
ATOM   2547  N   THR   169      29.140  28.990  59.160  0.00  0.00           N  
ATOM   2548  HN  THR   169      29.540  28.640  60.010  0.00  0.00           H  
ATOM   2549  CA  THR   169      28.260  30.130  59.260  0.00  0.00           C  
ATOM   2550  HA  THR   169      27.390  30.020  58.630  0.00  0.00           H  
ATOM   2551  CB  THR   169      27.910  30.390  60.730  0.00  0.00           C  
ATOM   2552  HB  THR   169      27.360  31.350  60.850  0.00  0.00           H  
ATOM   2553  OG1 THR   169      29.050  30.300  61.600  0.00  0.00           O  
ATOM   2554  HG1 THR   169      28.840  30.780  62.410  0.00  0.00           H  
ATOM   2555  CG2 THR   169      26.900  29.350  61.270  0.00  0.00           C  
ATOM   2556 HG21 THR   169      27.230  28.330  60.960  0.00  0.00           H  
ATOM   2557 HG22 THR   169      26.760  29.360  62.370  0.00  0.00           H  
ATOM   2558 HG23 THR   169      25.890  29.430  60.830  0.00  0.00           H  
ATOM   2559  C   THR   169      28.900  31.370  58.700  0.00  0.00           C  
ATOM   2560  O   THR   169      28.300  32.460  58.630  0.00  0.00           O  
ATOM   2561  N   LYS   170      30.230  31.360  58.300  0.00  0.00           N  
ATOM   2562  HN  LYS   170      30.660  30.470  58.420  0.00  0.00           H  
ATOM   2563  CA  LYS   170      30.960  32.470  57.730  0.00  0.00           C  
ATOM   2564  HA  LYS   170      30.460  33.430  57.720  0.00  0.00           H  
ATOM   2565  CB  LYS   170      32.250  32.760  58.540  0.00  0.00           C  
ATOM   2566  HB1 LYS   170      32.890  33.480  58.000  0.00  0.00           H  
ATOM   2567  HB2 LYS   170      32.840  31.820  58.520  0.00  0.00           H  
ATOM   2568  CG  LYS   170      31.860  33.350  59.930  0.00  0.00           C  
ATOM   2569  HG1 LYS   170      31.160  32.660  60.440  0.00  0.00           H  
ATOM   2570  HG2 LYS   170      31.340  34.330  59.920  0.00  0.00           H  
ATOM   2571  CD  LYS   170      33.210  33.510  60.750  0.00  0.00           C  
ATOM   2572  HD1 LYS   170      33.830  32.590  60.810  0.00  0.00           H  
ATOM   2573  HD2 LYS   170      33.870  34.200  60.170  0.00  0.00           H  
ATOM   2574  CE  LYS   170      32.910  34.080  62.160  0.00  0.00           C  
ATOM   2575  HE1 LYS   170      32.300  33.360  62.750  0.00  0.00           H  
ATOM   2576  HE2 LYS   170      32.340  35.030  62.040  0.00  0.00           H  
ATOM   2577  NZ  LYS   170      34.140  34.410  62.810  0.00  0.00           N1+
ATOM   2578  HZ1 LYS   170      34.770  33.570  62.830  0.00  0.00           H  
ATOM   2579  HZ2 LYS   170      34.700  35.130  62.310  0.00  0.00           H  
ATOM   2580  HZ3 LYS   170      34.000  34.670  63.800  0.00  0.00           H  
ATOM   2581  C   LYS   170      31.350  32.250  56.260  0.00  0.00           C  
ATOM   2582  O   LYS   170      32.200  32.880  55.630  0.00  0.00           O  
ATOM   2583  N   HIS   171      30.650  31.340  55.610  0.00  0.00           N  
ATOM   2584  HN  HIS   171      29.890  30.890  56.070  0.00  0.00           H  
ATOM   2585  CA  HIS   171      30.880  31.020  54.220  0.00  0.00           C  
ATOM   2586  HA  HIS   171      31.960  31.000  54.110  0.00  0.00           H  
ATOM   2587  CB  HIS   171      30.490  29.550  53.840  0.00  0.00           C  
ATOM   2588  HB1 HIS   171      30.360  29.440  52.740  0.00  0.00           H  
ATOM   2589  HB2 HIS   171      29.550  29.330  54.400  0.00  0.00           H  
ATOM   2590  ND1 HIS   171      31.250  27.200  53.690  0.00  0.00           N  
ATOM   2591  CG  HIS   171      31.460  28.500  54.210  0.00  0.00           C  
ATOM   2592  CE1 HIS   171      32.070  26.350  54.300  0.00  0.00           C  
ATOM   2593  HE1 HIS   171      32.140  25.270  54.180  0.00  0.00           H  
ATOM   2594  NE2 HIS   171      32.770  27.090  55.200  0.00  0.00           N  
ATOM   2595  HE2 HIS   171      33.340  26.640  55.890  0.00  0.00           H  
ATOM   2596  CD2 HIS   171      32.390  28.430  55.120  0.00  0.00           C  
ATOM   2597  HD2 HIS   171      32.740  29.150  55.850  0.00  0.00           H  
ATOM   2598  C   HIS   171      30.420  32.070  53.280  0.00  0.00           C  
ATOM   2599  O   HIS   171      30.890  32.110  52.180  0.00  0.00           O  
ATOM   2600  N   LYS   172      29.500  32.950  53.650  0.00  0.00           N  
ATOM   2601  HN  LYS   172      28.960  32.820  54.480  0.00  0.00           H  
ATOM   2602  CA  LYS   172      29.260  34.120  52.800  0.00  0.00           C  
ATOM   2603  HA  LYS   172      29.490  33.880  51.780  0.00  0.00           H  
ATOM   2604  CB  LYS   172      27.860  34.630  53.000  0.00  0.00           C  
ATOM   2605  HB1 LYS   172      27.880  34.930  54.070  0.00  0.00           H  
ATOM   2606  HB2 LYS   172      27.170  33.760  53.010  0.00  0.00           H  
ATOM   2607  CG  LYS   172      27.310  35.560  51.970  0.00  0.00           C  
ATOM   2608  HG1 LYS   172      27.240  35.090  50.960  0.00  0.00           H  
ATOM   2609  HG2 LYS   172      27.900  36.500  51.870  0.00  0.00           H  
ATOM   2610  CD  LYS   172      25.880  35.990  52.380  0.00  0.00           C  
ATOM   2611  HD1 LYS   172      25.300  35.050  52.270  0.00  0.00           H  
ATOM   2612  HD2 LYS   172      25.800  36.480  53.370  0.00  0.00           H  
ATOM   2613  CE  LYS   172      25.030  36.900  51.420  0.00  0.00           C  
ATOM   2614  HE1 LYS   172      25.000  36.390  50.440  0.00  0.00           H  
ATOM   2615  HE2 LYS   172      25.480  37.910  51.330  0.00  0.00           H  
ATOM   2616  NZ  LYS   172      23.610  36.970  51.890  0.00  0.00           N1+
ATOM   2617  HZ1 LYS   172      23.020  37.390  51.140  0.00  0.00           H  
ATOM   2618  HZ2 LYS   172      23.270  35.990  52.030  0.00  0.00           H  
ATOM   2619  HZ3 LYS   172      23.400  37.530  52.730  0.00  0.00           H  
ATOM   2620  C   LYS   172      30.220  35.280  53.080  0.00  0.00           C  
ATOM   2621  O   LYS   172      30.200  36.320  52.370  0.00  0.00           O  
ATOM   2622  N   TRP   173      31.020  35.160  54.170  0.00  0.00           N  
ATOM   2623  HN  TRP   173      30.930  34.390  54.790  0.00  0.00           H  
ATOM   2624  CA  TRP   173      32.030  36.140  54.620  0.00  0.00           C  
ATOM   2625  HA  TRP   173      31.670  37.160  54.530  0.00  0.00           H  
ATOM   2626  CB  TRP   173      32.400  36.020  56.120  0.00  0.00           C  
ATOM   2627  HB1 TRP   173      33.230  36.730  56.350  0.00  0.00           H  
ATOM   2628  HB2 TRP   173      32.800  35.000  56.270  0.00  0.00           H  
ATOM   2629  CG  TRP   173      31.300  36.280  57.100  0.00  0.00           C  
ATOM   2630  CD1 TRP   173      29.900  36.190  57.010  0.00  0.00           C  
ATOM   2631  HD1 TRP   173      29.330  35.740  56.210  0.00  0.00           H  
ATOM   2632  NE1 TRP   173      29.280  36.680  58.130  0.00  0.00           N  
ATOM   2633  HE1 TRP   173      28.330  36.870  58.300  0.00  0.00           H  
ATOM   2634  CE2 TRP   173      30.230  37.060  58.970  0.00  0.00           C  
ATOM   2635  CD2 TRP   173      31.500  36.910  58.390  0.00  0.00           C  
ATOM   2636  CE3 TRP   173      32.640  37.290  59.050  0.00  0.00           C  
ATOM   2637  HE3 TRP   173      33.630  37.270  58.610  0.00  0.00           H  
ATOM   2638  CZ3 TRP   173      32.490  37.750  60.340  0.00  0.00           C  
ATOM   2639  HZ3 TRP   173      33.350  37.850  60.990  0.00  0.00           H  
ATOM   2640  CZ2 TRP   173      30.030  37.590  60.270  0.00  0.00           C  
ATOM   2641  HZ2 TRP   173      29.070  37.680  60.760  0.00  0.00           H  
ATOM   2642  CH2 TRP   173      31.230  37.840  60.940  0.00  0.00           C  
ATOM   2643  HH2 TRP   173      31.260  38.220  61.950  0.00  0.00           H  
ATOM   2644  C   TRP   173      33.280  35.950  53.760  0.00  0.00           C  
ATOM   2645  O   TRP   173      34.100  36.840  53.500  0.00  0.00           O  
ATOM   2646  N   ARG   174      33.410  34.800  53.120  0.00  0.00           N  
ATOM   2647  HN  ARG   174      32.800  34.090  53.440  0.00  0.00           H  
ATOM   2648  CA  ARG   174      34.420  34.550  52.100  0.00  0.00           C  
ATOM   2649  HA  ARG   174      35.440  34.640  52.440  0.00  0.00           H  
ATOM   2650  CB  ARG   174      34.280  33.030  51.600  0.00  0.00           C  
ATOM   2651  HB1 ARG   174      34.900  32.900  50.690  0.00  0.00           H  
ATOM   2652  HB2 ARG   174      33.200  32.810  51.410  0.00  0.00           H  
ATOM   2653  CG  ARG   174      34.880  32.080  52.680  0.00  0.00           C  
ATOM   2654  HG1 ARG   174      34.330  32.240  53.630  0.00  0.00           H  
ATOM   2655  HG2 ARG   174      35.950  32.390  52.680  0.00  0.00           H  
ATOM   2656  CD  ARG   174      34.780  30.610  52.240  0.00  0.00           C  
ATOM   2657  HD1 ARG   174      35.390  30.440  51.330  0.00  0.00           H  
ATOM   2658  HD2 ARG   174      33.700  30.370  52.140  0.00  0.00           H  
ATOM   2659  NE  ARG   174      35.400  29.870  53.330  0.00  0.00           N  
ATOM   2660  HE  ARG   174      35.960  30.260  54.050  0.00  0.00           H  
ATOM   2661  CZ  ARG   174      35.370  28.530  53.380  0.00  0.00           C  
ATOM   2662  NH1 ARG   174      34.940  27.770  52.420  0.00  0.00           N1+
ATOM   2663 HH11 ARG   174      34.240  28.190  51.840  0.00  0.00           H  
ATOM   2664 HH12 ARG   174      34.790  26.790  52.510  0.00  0.00           H  
ATOM   2665  NH2 ARG   174      36.030  28.080  54.460  0.00  0.00           N  
ATOM   2666 HH21 ARG   174      35.920  28.620  55.290  0.00  0.00           H  
ATOM   2667 HH22 ARG   174      36.150  27.090  54.420  0.00  0.00           H  
ATOM   2668  C   ARG   174      34.370  35.530  50.880  0.00  0.00           C  
ATOM   2669  O   ARG   174      33.350  35.910  50.310  0.00  0.00           O  
ATOM   2670  N   ILE   175      35.550  36.060  50.520  0.00  0.00           N  
ATOM   2671  HN  ILE   175      36.370  35.740  50.990  0.00  0.00           H  
ATOM   2672  CA  ILE   175      35.810  37.090  49.520  0.00  0.00           C  
ATOM   2673  HA  ILE   175      35.050  37.850  49.680  0.00  0.00           H  
ATOM   2674  CB  ILE   175      37.210  37.730  49.690  0.00  0.00           C  
ATOM   2675  HB  ILE   175      37.380  37.870  50.780  0.00  0.00           H  
ATOM   2676  CG2 ILE   175      38.390  36.900  49.130  0.00  0.00           C  
ATOM   2677 HG21 ILE   175      38.570  36.870  48.040  0.00  0.00           H  
ATOM   2678 HG22 ILE   175      39.320  37.340  49.560  0.00  0.00           H  
ATOM   2679 HG23 ILE   175      38.230  35.870  49.530  0.00  0.00           H  
ATOM   2680  CG1 ILE   175      37.330  39.150  49.010  0.00  0.00           C  
ATOM   2681 HG11 ILE   175      36.370  39.710  48.960  0.00  0.00           H  
ATOM   2682 HG12 ILE   175      37.610  38.970  47.950  0.00  0.00           H  
ATOM   2683  CD  ILE   175      38.220  40.070  49.730  0.00  0.00           C  
ATOM   2684  HD1 ILE   175      39.290  39.740  49.760  0.00  0.00           H  
ATOM   2685  HD2 ILE   175      38.180  41.050  49.210  0.00  0.00           H  
ATOM   2686  HD3 ILE   175      37.930  40.290  50.770  0.00  0.00           H  
ATOM   2687  C   ILE   175      35.500  36.580  48.150  0.00  0.00           C  
ATOM   2688  O   ILE   175      35.030  37.380  47.290  0.00  0.00           O  
ATOM   2689  N   ILE   176      35.690  35.270  47.900  0.00  0.00           N  
ATOM   2690  HN  ILE   176      36.130  34.650  48.540  0.00  0.00           H  
ATOM   2691  CA  ILE   176      35.370  34.590  46.630  0.00  0.00           C  
ATOM   2692  HA  ILE   176      35.250  35.340  45.860  0.00  0.00           H  
ATOM   2693  CB  ILE   176      36.360  33.600  46.200  0.00  0.00           C  
ATOM   2694  HB  ILE   176      36.540  32.860  47.000  0.00  0.00           H  
ATOM   2695  CG2 ILE   176      35.920  32.900  44.850  0.00  0.00           C  
ATOM   2696 HG21 ILE   176      35.160  32.090  44.960  0.00  0.00           H  
ATOM   2697 HG22 ILE   176      35.630  33.700  44.140  0.00  0.00           H  
ATOM   2698 HG23 ILE   176      36.800  32.420  44.360  0.00  0.00           H  
ATOM   2699  CG1 ILE   176      37.770  34.330  46.180  0.00  0.00           C  
ATOM   2700 HG11 ILE   176      38.560  33.590  45.910  0.00  0.00           H  
ATOM   2701 HG12 ILE   176      37.960  34.800  47.160  0.00  0.00           H  
ATOM   2702  CD  ILE   176      37.740  35.430  45.130  0.00  0.00           C  
ATOM   2703  HD1 ILE   176      38.680  36.030  45.020  0.00  0.00           H  
ATOM   2704  HD2 ILE   176      37.610  34.960  44.130  0.00  0.00           H  
ATOM   2705  HD3 ILE   176      36.970  36.220  45.230  0.00  0.00           H  
ATOM   2706  C   ILE   176      34.030  33.920  46.780  0.00  0.00           C  
ATOM   2707  O   ILE   176      33.920  32.930  47.540  0.00  0.00           O  
ATOM   2708  N   SER   177      32.990  34.510  46.240  0.00  0.00           N  
ATOM   2709  HN  SER   177      33.130  35.400  45.830  0.00  0.00           H  
ATOM   2710  CA  SER   177      31.570  33.980  46.220  0.00  0.00           C  
ATOM   2711  HA  SER   177      31.660  32.910  46.370  0.00  0.00           H  
ATOM   2712  CB  SER   177      30.630  34.520  47.360  0.00  0.00           C  
ATOM   2713  HB1 SER   177      31.030  34.280  48.370  0.00  0.00           H  
ATOM   2714  HB2 SER   177      29.690  33.960  47.170  0.00  0.00           H  
ATOM   2715  OG  SER   177      30.570  35.930  47.180  0.00  0.00           O  
ATOM   2716  HG1 SER   177      30.290  36.370  48.000  0.00  0.00           H  
ATOM   2717  C   SER   177      30.930  34.270  44.810  0.00  0.00           C  
ATOM   2718  O   SER   177      31.430  35.100  44.070  0.00  0.00           O  
ATOM   2719  N   PRO   178      29.850  33.570  44.320  0.00  0.00           N  
ATOM   2720  CD  PRO   178      29.200  32.370  45.000  0.00  0.00           C  
ATOM   2721  HD1 PRO   178      29.950  31.690  45.460  0.00  0.00           H  
ATOM   2722  HD2 PRO   178      28.560  32.720  45.830  0.00  0.00           H  
ATOM   2723  CA  PRO   178      29.170  33.900  43.030  0.00  0.00           C  
ATOM   2724  HA  PRO   178      29.960  33.900  42.290  0.00  0.00           H  
ATOM   2725  CB  PRO   178      28.030  32.790  42.980  0.00  0.00           C  
ATOM   2726  HB1 PRO   178      27.890  32.520  41.910  0.00  0.00           H  
ATOM   2727  HB2 PRO   178      27.030  33.080  43.380  0.00  0.00           H  
ATOM   2728  CG  PRO   178      28.530  31.600  43.860  0.00  0.00           C  
ATOM   2729  HG1 PRO   178      29.140  30.950  43.210  0.00  0.00           H  
ATOM   2730  HG2 PRO   178      27.670  30.980  44.180  0.00  0.00           H  
ATOM   2731  C   PRO   178      28.650  35.310  43.010  0.00  0.00           C  
ATOM   2732  O   PRO   178      28.610  35.990  41.960  0.00  0.00           O  
ATOM   2733  N   THR   179      28.250  35.840  44.230  0.00  0.00           N  
ATOM   2734  HN  THR   179      28.240  35.270  45.050  0.00  0.00           H  
ATOM   2735  CA  THR   179      27.810  37.250  44.330  0.00  0.00           C  
ATOM   2736  HA  THR   179      27.000  37.430  43.640  0.00  0.00           H  
ATOM   2737  CB  THR   179      27.300  37.540  45.750  0.00  0.00           C  
ATOM   2738  HB  THR   179      28.050  37.300  46.540  0.00  0.00           H  
ATOM   2739  OG1 THR   179      26.140  36.770  45.950  0.00  0.00           O  
ATOM   2740  HG1 THR   179      25.630  37.260  46.610  0.00  0.00           H  
ATOM   2741  CG2 THR   179      26.760  39.010  45.880  0.00  0.00           C  
ATOM   2742 HG21 THR   179      27.600  39.740  45.980  0.00  0.00           H  
ATOM   2743 HG22 THR   179      26.130  39.230  44.990  0.00  0.00           H  
ATOM   2744 HG23 THR   179      26.080  39.060  46.760  0.00  0.00           H  
ATOM   2745  C   THR   179      28.860  38.270  43.930  0.00  0.00           C  
ATOM   2746  O   THR   179      28.680  39.230  43.160  0.00  0.00           O  
ATOM   2747  N   LEU   180      30.130  38.050  44.340  0.00  0.00           N  
ATOM   2748  HN  LEU   180      30.410  37.390  45.030  0.00  0.00           H  
ATOM   2749  CA  LEU   180      31.190  38.960  44.080  0.00  0.00           C  
ATOM   2750  HA  LEU   180      30.810  39.970  44.030  0.00  0.00           H  
ATOM   2751  CB  LEU   180      32.180  39.100  45.230  0.00  0.00           C  
ATOM   2752  HB1 LEU   180      32.840  39.940  44.930  0.00  0.00           H  
ATOM   2753  HB2 LEU   180      32.830  38.200  45.280  0.00  0.00           H  
ATOM   2754  CG  LEU   180      31.500  39.580  46.570  0.00  0.00           C  
ATOM   2755  HG  LEU   180      30.530  39.110  46.820  0.00  0.00           H  
ATOM   2756  CD1 LEU   180      32.510  39.240  47.620  0.00  0.00           C  
ATOM   2757 HD11 LEU   180      32.210  39.470  48.670  0.00  0.00           H  
ATOM   2758 HD12 LEU   180      32.590  38.130  47.660  0.00  0.00           H  
ATOM   2759 HD13 LEU   180      33.460  39.790  47.440  0.00  0.00           H  
ATOM   2760  CD2 LEU   180      31.300  41.080  46.490  0.00  0.00           C  
ATOM   2761 HD21 LEU   180      32.240  41.570  46.170  0.00  0.00           H  
ATOM   2762 HD22 LEU   180      30.380  41.320  45.900  0.00  0.00           H  
ATOM   2763 HD23 LEU   180      31.070  41.480  47.500  0.00  0.00           H  
ATOM   2764  C   LEU   180      31.960  38.510  42.810  0.00  0.00           C  
ATOM   2765  O   LEU   180      32.520  39.370  42.130  0.00  0.00           O  
ATOM   2766  N   LEU   181      31.910  37.230  42.330  0.00  0.00           N  
ATOM   2767  HN  LEU   181      31.390  36.560  42.850  0.00  0.00           H  
ATOM   2768  CA  LEU   181      32.410  36.920  40.940  0.00  0.00           C  
ATOM   2769  HA  LEU   181      33.470  37.140  40.890  0.00  0.00           H  
ATOM   2770  CB  LEU   181      32.310  35.430  40.650  0.00  0.00           C  
ATOM   2771  HB1 LEU   181      32.540  35.270  39.570  0.00  0.00           H  
ATOM   2772  HB2 LEU   181      31.290  35.070  40.890  0.00  0.00           H  
ATOM   2773  CG  LEU   181      33.310  34.510  41.370  0.00  0.00           C  
ATOM   2774  HG  LEU   181      33.320  34.780  42.450  0.00  0.00           H  
ATOM   2775  CD1 LEU   181      32.750  33.060  41.310  0.00  0.00           C  
ATOM   2776 HD11 LEU   181      31.650  33.120  41.450  0.00  0.00           H  
ATOM   2777 HD12 LEU   181      32.960  32.600  40.330  0.00  0.00           H  
ATOM   2778 HD13 LEU   181      33.250  32.420  42.070  0.00  0.00           H  
ATOM   2779  CD2 LEU   181      34.770  34.610  40.870  0.00  0.00           C  
ATOM   2780 HD21 LEU   181      35.060  35.680  40.930  0.00  0.00           H  
ATOM   2781 HD22 LEU   181      35.490  34.000  41.460  0.00  0.00           H  
ATOM   2782 HD23 LEU   181      34.830  34.150  39.850  0.00  0.00           H  
ATOM   2783  C   LEU   181      31.790  37.730  39.800  0.00  0.00           C  
ATOM   2784  O   LEU   181      32.530  38.260  38.890  0.00  0.00           O  
ATOM   2785  N   ALA   182      30.480  37.910  39.910  0.00  0.00           N  
ATOM   2786  HN  ALA   182      30.000  37.510  40.690  0.00  0.00           H  
ATOM   2787  CA  ALA   182      29.710  38.800  39.050  0.00  0.00           C  
ATOM   2788  HA  ALA   182      29.940  38.630  38.010  0.00  0.00           H  
ATOM   2789  CB  ALA   182      28.230  38.700  39.380  0.00  0.00           C  
ATOM   2790  HB1 ALA   182      27.650  39.560  38.990  0.00  0.00           H  
ATOM   2791  HB2 ALA   182      27.830  37.830  38.810  0.00  0.00           H  
ATOM   2792  HB3 ALA   182      27.930  38.570  40.440  0.00  0.00           H  
ATOM   2793  C   ALA   182      30.130  40.240  39.150  0.00  0.00           C  
ATOM   2794  O   ALA   182      30.250  40.930  38.160  0.00  0.00           O  
ATOM   2795  N   GLU   183      30.450  40.750  40.380  0.00  0.00           N  
ATOM   2796  HN  GLU   183      30.260  40.280  41.240  0.00  0.00           H  
ATOM   2797  CA  GLU   183      30.990  42.070  40.580  0.00  0.00           C  
ATOM   2798  HA  GLU   183      30.310  42.680  40.000  0.00  0.00           H  
ATOM   2799  CB  GLU   183      30.960  42.550  42.090  0.00  0.00           C  
ATOM   2800  HB1 GLU   183      31.560  43.450  42.340  0.00  0.00           H  
ATOM   2801  HB2 GLU   183      31.300  41.660  42.670  0.00  0.00           H  
ATOM   2802  CG  GLU   183      29.550  42.910  42.560  0.00  0.00           C  
ATOM   2803  HG1 GLU   183      28.830  42.110  42.320  0.00  0.00           H  
ATOM   2804  HG2 GLU   183      29.240  43.820  42.010  0.00  0.00           H  
ATOM   2805  CD  GLU   183      29.440  43.240  44.030  0.00  0.00           C  
ATOM   2806  OE1 GLU   183      28.450  42.680  44.660  0.00  0.00           O  
ATOM   2807  OE2 GLU   183      30.180  44.030  44.630  0.00  0.00           O1-
ATOM   2808  C   GLU   183      32.400  42.340  40.110  0.00  0.00           C  
ATOM   2809  O   GLU   183      32.680  43.370  39.540  0.00  0.00           O  
ATOM   2810  N   TYR   184      33.270  41.380  40.480  0.00  0.00           N  
ATOM   2811  HN  TYR   184      33.160  40.600  41.090  0.00  0.00           H  
ATOM   2812  CA  TYR   184      34.600  41.290  39.900  0.00  0.00           C  
ATOM   2813  HA  TYR   184      35.130  42.210  40.110  0.00  0.00           H  
ATOM   2814  CB  TYR   184      35.350  40.030  40.400  0.00  0.00           C  
ATOM   2815  HB1 TYR   184      36.380  39.970  39.970  0.00  0.00           H  
ATOM   2816  HB2 TYR   184      34.780  39.120  40.130  0.00  0.00           H  
ATOM   2817  CG  TYR   184      35.460  40.010  41.820  0.00  0.00           C  
ATOM   2818  CD1 TYR   184      35.720  41.130  42.680  0.00  0.00           C  
ATOM   2819  HD1 TYR   184      35.990  42.060  42.220  0.00  0.00           H  
ATOM   2820  CE1 TYR   184      35.740  40.940  44.050  0.00  0.00           C  
ATOM   2821  HE1 TYR   184      36.090  41.750  44.670  0.00  0.00           H  
ATOM   2822  CZ  TYR   184      35.500  39.660  44.630  0.00  0.00           C  
ATOM   2823  OH  TYR   184      35.580  39.660  46.070  0.00  0.00           O  
ATOM   2824  HH  TYR   184      35.330  38.830  46.460  0.00  0.00           H  
ATOM   2825  CD2 TYR   184      35.440  38.770  42.450  0.00  0.00           C  
ATOM   2826  HD2 TYR   184      35.370  37.920  41.780  0.00  0.00           H  
ATOM   2827  CE2 TYR   184      35.400  38.540  43.790  0.00  0.00           C  
ATOM   2828  HE2 TYR   184      35.340  37.550  44.220  0.00  0.00           H  
ATOM   2829  C   TYR   184      34.630  41.260  38.370  0.00  0.00           C  
ATOM   2830  O   TYR   184      35.330  42.090  37.780  0.00  0.00           O  
ATOM   2831  N   ALA   185      33.720  40.460  37.680  0.00  0.00           N  
ATOM   2832  HN  ALA   185      33.180  39.770  38.160  0.00  0.00           H  
ATOM   2833  CA  ALA   185      33.660  40.410  36.260  0.00  0.00           C  
ATOM   2834  HA  ALA   185      34.580  40.110  35.790  0.00  0.00           H  
ATOM   2835  CB  ALA   185      32.670  39.340  35.940  0.00  0.00           C  
ATOM   2836  HB1 ALA   185      32.410  39.310  34.860  0.00  0.00           H  
ATOM   2837  HB2 ALA   185      33.070  38.360  36.270  0.00  0.00           H  
ATOM   2838  HB3 ALA   185      31.690  39.320  36.450  0.00  0.00           H  
ATOM   2839  C   ALA   185      33.210  41.780  35.720  0.00  0.00           C  
ATOM   2840  O   ALA   185      33.640  42.280  34.700  0.00  0.00           O  
ATOM   2841  N   TYR   186      32.170  42.470  36.290  0.00  0.00           N  
ATOM   2842  HN  TYR   186      31.600  42.000  36.960  0.00  0.00           H  
ATOM   2843  CA  TYR   186      31.820  43.860  35.980  0.00  0.00           C  
ATOM   2844  HA  TYR   186      31.420  43.790  34.980  0.00  0.00           H  
ATOM   2845  CB  TYR   186      30.560  44.200  36.710  0.00  0.00           C  
ATOM   2846  HB1 TYR   186      30.650  43.930  37.790  0.00  0.00           H  
ATOM   2847  HB2 TYR   186      29.740  43.560  36.330  0.00  0.00           H  
ATOM   2848  CG  TYR   186      30.200  45.630  36.700  0.00  0.00           C  
ATOM   2849  CD1 TYR   186      30.860  46.630  37.490  0.00  0.00           C  
ATOM   2850  HD1 TYR   186      31.700  46.330  38.090  0.00  0.00           H  
ATOM   2851  CE1 TYR   186      30.580  47.960  37.380  0.00  0.00           C  
ATOM   2852  HE1 TYR   186      31.050  48.670  38.030  0.00  0.00           H  
ATOM   2853  CZ  TYR   186      29.540  48.400  36.520  0.00  0.00           C  
ATOM   2854  OH  TYR   186      29.490  49.780  36.370  0.00  0.00           O  
ATOM   2855  HH  TYR   186      30.020  50.060  37.120  0.00  0.00           H  
ATOM   2856  CD2 TYR   186      29.150  46.110  35.850  0.00  0.00           C  
ATOM   2857  HD2 TYR   186      28.640  45.330  35.290  0.00  0.00           H  
ATOM   2858  CE2 TYR   186      28.870  47.490  35.720  0.00  0.00           C  
ATOM   2859  HE2 TYR   186      28.180  47.940  35.010  0.00  0.00           H  
ATOM   2860  C   TYR   186      32.900  44.880  35.860  0.00  0.00           C  
ATOM   2861  O   TYR   186      32.940  45.700  34.900  0.00  0.00           O  
ATOM   2862  N   VAL   187      33.900  45.000  36.820  0.00  0.00           N  
ATOM   2863  HN  VAL   187      33.820  44.440  37.630  0.00  0.00           H  
ATOM   2864  CA  VAL   187      34.970  45.970  36.820  0.00  0.00           C  
ATOM   2865  HA  VAL   187      34.610  46.950  36.540  0.00  0.00           H  
ATOM   2866  CB  VAL   187      35.490  46.150  38.240  0.00  0.00           C  
ATOM   2867  HB  VAL   187      36.210  46.990  38.260  0.00  0.00           H  
ATOM   2868  CG1 VAL   187      34.330  46.670  39.120  0.00  0.00           C  
ATOM   2869 HG11 VAL   187      34.710  46.820  40.160  0.00  0.00           H  
ATOM   2870 HG12 VAL   187      34.020  47.660  38.740  0.00  0.00           H  
ATOM   2871 HG13 VAL   187      33.460  45.980  39.190  0.00  0.00           H  
ATOM   2872  CG2 VAL   187      36.060  44.890  38.860  0.00  0.00           C  
ATOM   2873 HG21 VAL   187      36.460  45.160  39.870  0.00  0.00           H  
ATOM   2874 HG22 VAL   187      35.160  44.240  38.850  0.00  0.00           H  
ATOM   2875 HG23 VAL   187      36.810  44.340  38.260  0.00  0.00           H  
ATOM   2876  C   VAL   187      36.140  45.560  35.960  0.00  0.00           C  
ATOM   2877  O   VAL   187      36.990  46.320  35.530  0.00  0.00           O  
ATOM   2878  N   LEU   188      36.190  44.260  35.610  0.00  0.00           N  
ATOM   2879  HN  LEU   188      35.440  43.710  35.960  0.00  0.00           H  
ATOM   2880  CA  LEU   188      37.280  43.570  34.910  0.00  0.00           C  
ATOM   2881  HA  LEU   188      38.060  44.310  34.980  0.00  0.00           H  
ATOM   2882  CB  LEU   188      37.730  42.260  35.670  0.00  0.00           C  
ATOM   2883  HB1 LEU   188      36.770  41.720  35.800  0.00  0.00           H  
ATOM   2884  HB2 LEU   188      38.200  42.620  36.610  0.00  0.00           H  
ATOM   2885  CG  LEU   188      38.800  41.300  35.110  0.00  0.00           C  
ATOM   2886  HG  LEU   188      38.510  41.050  34.070  0.00  0.00           H  
ATOM   2887  CD1 LEU   188      40.180  41.960  35.160  0.00  0.00           C  
ATOM   2888 HD11 LEU   188      40.630  41.980  36.170  0.00  0.00           H  
ATOM   2889 HD12 LEU   188      40.810  41.290  34.540  0.00  0.00           H  
ATOM   2890 HD13 LEU   188      40.210  42.970  34.690  0.00  0.00           H  
ATOM   2891  CD2 LEU   188      38.750  39.970  35.950  0.00  0.00           C  
ATOM   2892 HD21 LEU   188      38.030  39.150  35.730  0.00  0.00           H  
ATOM   2893 HD22 LEU   188      39.720  39.430  36.070  0.00  0.00           H  
ATOM   2894 HD23 LEU   188      38.510  40.300  36.990  0.00  0.00           H  
ATOM   2895  C   LEU   188      36.840  43.260  33.370  0.00  0.00           C  
ATOM   2896  O   LEU   188      35.850  42.570  33.070  0.00  0.00           O  
ATOM   2897  N   ARG   189      37.650  43.740  32.400  0.00  0.00           N  
ATOM   2898  HN  ARG   189      38.530  44.190  32.580  0.00  0.00           H  
ATOM   2899  CA  ARG   189      37.180  43.640  30.960  0.00  0.00           C  
ATOM   2900  HA  ARG   189      36.130  43.850  30.850  0.00  0.00           H  
ATOM   2901  CB  ARG   189      37.990  44.560  30.020  0.00  0.00           C  
ATOM   2902  HB1 ARG   189      37.600  45.560  30.340  0.00  0.00           H  
ATOM   2903  HB2 ARG   189      37.650  44.600  28.970  0.00  0.00           H  
ATOM   2904  CG  ARG   189      39.520  44.500  30.200  0.00  0.00           C  
ATOM   2905  HG1 ARG   189      39.760  43.430  29.990  0.00  0.00           H  
ATOM   2906  HG2 ARG   189      39.810  44.620  31.260  0.00  0.00           H  
ATOM   2907  CD  ARG   189      40.320  45.530  29.350  0.00  0.00           C  
ATOM   2908  HD1 ARG   189      39.950  45.710  28.320  0.00  0.00           H  
ATOM   2909  HD2 ARG   189      41.350  45.150  29.210  0.00  0.00           H  
ATOM   2910  NE  ARG   189      40.330  46.850  30.110  0.00  0.00           N  
ATOM   2911  HE  ARG   189      39.530  47.150  30.630  0.00  0.00           H  
ATOM   2912  CZ  ARG   189      41.320  47.750  29.990  0.00  0.00           C  
ATOM   2913  NH1 ARG   189      42.190  47.630  29.020  0.00  0.00           N1+
ATOM   2914 HH11 ARG   189      42.240  46.800  28.470  0.00  0.00           H  
ATOM   2915 HH12 ARG   189      43.060  48.120  29.020  0.00  0.00           H  
ATOM   2916  NH2 ARG   189      41.410  48.770  30.820  0.00  0.00           N  
ATOM   2917 HH21 ARG   189      40.780  48.600  31.570  0.00  0.00           H  
ATOM   2918 HH22 ARG   189      42.360  49.030  31.000  0.00  0.00           H  
ATOM   2919  C   ARG   189      37.430  42.160  30.500  0.00  0.00           C  
ATOM   2920  O   ARG   189      37.960  41.290  31.250  0.00  0.00           O  
ATOM   2921  N   VAL   190      36.990  41.860  29.260  0.00  0.00           N  
ATOM   2922  HN  VAL   190      36.550  42.510  28.630  0.00  0.00           H  
ATOM   2923  CA  VAL   190      37.150  40.530  28.690  0.00  0.00           C  
ATOM   2924  HA  VAL   190      36.940  39.800  29.460  0.00  0.00           H  
ATOM   2925  CB  VAL   190      36.340  40.230  27.360  0.00  0.00           C  
ATOM   2926  HB  VAL   190      36.580  41.130  26.760  0.00  0.00           H  
ATOM   2927  CG1 VAL   190      36.630  38.920  26.640  0.00  0.00           C  
ATOM   2928 HG11 VAL   190      37.720  38.730  26.470  0.00  0.00           H  
ATOM   2929 HG12 VAL   190      36.350  37.980  27.160  0.00  0.00           H  
ATOM   2930 HG13 VAL   190      36.070  38.890  25.680  0.00  0.00           H  
ATOM   2931  CG2 VAL   190      34.840  40.370  27.740  0.00  0.00           C  
ATOM   2932 HG21 VAL   190      34.400  39.630  28.430  0.00  0.00           H  
ATOM   2933 HG22 VAL   190      34.700  41.310  28.320  0.00  0.00           H  
ATOM   2934 HG23 VAL   190      34.290  40.540  26.790  0.00  0.00           H  
ATOM   2935  C   VAL   190      38.580  40.410  28.310  0.00  0.00           C  
ATOM   2936  O   VAL   190      39.200  41.260  27.720  0.00  0.00           O  
ATOM   2937  N   GLY   191      39.250  39.340  28.780  0.00  0.00           N  
ATOM   2938  HN  GLY   191      38.690  38.590  29.120  0.00  0.00           H  
ATOM   2939  CA  GLY   191      40.710  39.140  28.470  0.00  0.00           C  
ATOM   2940  HA1 GLY   191      40.800  38.130  28.090  0.00  0.00           H  
ATOM   2941  HA2 GLY   191      41.100  39.760  27.680  0.00  0.00           H  
ATOM   2942  C   GLY   191      41.480  39.260  29.750  0.00  0.00           C  
ATOM   2943  O   GLY   191      42.620  38.830  29.860  0.00  0.00           O  
ATOM   2944  N   GLY   192      40.940  39.890  30.790  0.00  0.00           N  
ATOM   2945  HN  GLY   192      39.960  40.060  30.720  0.00  0.00           H  
ATOM   2946  CA  GLY   192      41.670  40.320  32.040  0.00  0.00           C  
ATOM   2947  HA1 GLY   192      42.710  40.460  31.790  0.00  0.00           H  
ATOM   2948  HA2 GLY   192      41.100  41.160  32.420  0.00  0.00           H  
ATOM   2949  C   GLY   192      41.820  39.090  32.960  0.00  0.00           C  
ATOM   2950  O   GLY   192      41.150  38.030  32.830  0.00  0.00           O  
ATOM   2951  N   LEU   193      42.740  39.090  33.850  0.00  0.00           N  
ATOM   2952  HN  LEU   193      43.150  39.980  34.040  0.00  0.00           H  
ATOM   2953  CA  LEU   193      43.130  37.930  34.690  0.00  0.00           C  
ATOM   2954  HA  LEU   193      42.560  37.060  34.400  0.00  0.00           H  
ATOM   2955  CB  LEU   193      44.630  37.580  34.470  0.00  0.00           C  
ATOM   2956  HB1 LEU   193      45.070  36.910  35.230  0.00  0.00           H  
ATOM   2957  HB2 LEU   193      45.350  38.420  34.470  0.00  0.00           H  
ATOM   2958  CG  LEU   193      44.820  36.850  33.060  0.00  0.00           C  
ATOM   2959  HG  LEU   193      44.080  37.310  32.380  0.00  0.00           H  
ATOM   2960  CD1 LEU   193      46.200  37.110  32.460  0.00  0.00           C  
ATOM   2961 HD11 LEU   193      46.270  38.220  32.480  0.00  0.00           H  
ATOM   2962 HD12 LEU   193      47.030  36.710  33.080  0.00  0.00           H  
ATOM   2963 HD13 LEU   193      46.360  36.650  31.460  0.00  0.00           H  
ATOM   2964  CD2 LEU   193      44.590  35.350  33.040  0.00  0.00           C  
ATOM   2965 HD21 LEU   193      45.360  34.870  33.680  0.00  0.00           H  
ATOM   2966 HD22 LEU   193      43.590  34.970  33.330  0.00  0.00           H  
ATOM   2967 HD23 LEU   193      44.630  34.910  32.020  0.00  0.00           H  
ATOM   2968  C   LEU   193      43.060  38.100  36.230  0.00  0.00           C  
ATOM   2969  O   LEU   193      43.520  39.120  36.730  0.00  0.00           O  
ATOM   2970  N   VAL   194      42.570  37.060  36.900  0.00  0.00           N  
ATOM   2971  HN  VAL   194      42.380  36.190  36.460  0.00  0.00           H  
ATOM   2972  CA  VAL   194      42.420  36.990  38.370  0.00  0.00           C  
ATOM   2973  HA  VAL   194      42.580  37.980  38.790  0.00  0.00           H  
ATOM   2974  CB  VAL   194      40.990  36.580  38.780  0.00  0.00           C  
ATOM   2975  HB  VAL   194      40.720  35.550  38.480  0.00  0.00           H  
ATOM   2976  CG1 VAL   194      40.840  36.760  40.290  0.00  0.00           C  
ATOM   2977 HG11 VAL   194      41.190  37.730  40.690  0.00  0.00           H  
ATOM   2978 HG12 VAL   194      39.790  36.520  40.540  0.00  0.00           H  
ATOM   2979 HG13 VAL   194      41.370  35.860  40.670  0.00  0.00           H  
ATOM   2980  CG2 VAL   194      39.990  37.500  38.080  0.00  0.00           C  
ATOM   2981 HG21 VAL   194      39.960  37.430  36.980  0.00  0.00           H  
ATOM   2982 HG22 VAL   194      38.950  37.310  38.410  0.00  0.00           H  
ATOM   2983 HG23 VAL   194      40.190  38.560  38.340  0.00  0.00           H  
ATOM   2984  C   VAL   194      43.400  36.010  39.020  0.00  0.00           C  
ATOM   2985  O   VAL   194      43.450  34.790  38.800  0.00  0.00           O  
ATOM   2986  N   TYR   195      44.170  36.440  40.040  0.00  0.00           N  
ATOM   2987  HN  TYR   195      44.210  37.410  40.290  0.00  0.00           H  
ATOM   2988  CA  TYR   195      45.220  35.680  40.640  0.00  0.00           C  
ATOM   2989  HA  TYR   195      45.310  34.790  40.030  0.00  0.00           H  
ATOM   2990  CB  TYR   195      46.550  36.470  40.580  0.00  0.00           C  
ATOM   2991  HB1 TYR   195      47.330  35.850  41.080  0.00  0.00           H  
ATOM   2992  HB2 TYR   195      46.400  37.420  41.150  0.00  0.00           H  
ATOM   2993  CG  TYR   195      46.970  36.800  39.180  0.00  0.00           C  
ATOM   2994  CD1 TYR   195      48.060  36.090  38.640  0.00  0.00           C  
ATOM   2995  HD1 TYR   195      48.530  35.200  39.040  0.00  0.00           H  
ATOM   2996  CE1 TYR   195      48.550  36.440  37.360  0.00  0.00           C  
ATOM   2997  HE1 TYR   195      49.390  35.950  36.880  0.00  0.00           H  
ATOM   2998  CZ  TYR   195      48.020  37.520  36.700  0.00  0.00           C  
ATOM   2999  OH  TYR   195      48.390  38.060  35.480  0.00  0.00           O  
ATOM   3000  HH  TYR   195      49.140  37.560  35.160  0.00  0.00           H  
ATOM   3001  CD2 TYR   195      46.350  37.830  38.440  0.00  0.00           C  
ATOM   3002  HD2 TYR   195      45.580  38.400  38.940  0.00  0.00           H  
ATOM   3003  CE2 TYR   195      46.900  38.160  37.190  0.00  0.00           C  
ATOM   3004  HE2 TYR   195      46.320  38.900  36.660  0.00  0.00           H  
ATOM   3005  C   TYR   195      44.880  35.340  42.030  0.00  0.00           C  
ATOM   3006  O   TYR   195      44.940  36.140  43.010  0.00  0.00           O  
ATOM   3007  N   THR   196      44.530  34.090  42.270  0.00  0.00           N  
ATOM   3008  HN  THR   196      44.600  33.350  41.610  0.00  0.00           H  
ATOM   3009  CA  THR   196      44.220  33.610  43.710  0.00  0.00           C  
ATOM   3010  HA  THR   196      44.050  34.440  44.380  0.00  0.00           H  
ATOM   3011  CB  THR   196      43.010  32.650  43.800  0.00  0.00           C  
ATOM   3012  HB  THR   196      42.820  32.410  44.860  0.00  0.00           H  
ATOM   3013  OG1 THR   196      43.090  31.430  43.090  0.00  0.00           O  
ATOM   3014  HG1 THR   196      43.430  30.800  43.730  0.00  0.00           H  
ATOM   3015  CG2 THR   196      41.750  33.410  43.250  0.00  0.00           C  
ATOM   3016 HG21 THR   196      41.900  33.620  42.170  0.00  0.00           H  
ATOM   3017 HG22 THR   196      40.830  32.830  43.480  0.00  0.00           H  
ATOM   3018 HG23 THR   196      41.630  34.370  43.810  0.00  0.00           H  
ATOM   3019  C   THR   196      45.470  32.800  44.210  0.00  0.00           C  
ATOM   3020  O   THR   196      46.190  32.060  43.540  0.00  0.00           O  
ATOM   3021  N   ILE   197      45.810  32.910  45.480  0.00  0.00           N  
ATOM   3022  HN  ILE   197      45.280  33.490  46.090  0.00  0.00           H  
ATOM   3023  CA  ILE   197      46.760  31.990  46.060  0.00  0.00           C  
ATOM   3024  HA  ILE   197      46.480  31.030  45.660  0.00  0.00           H  
ATOM   3025  CB  ILE   197      48.310  32.440  45.800  0.00  0.00           C  
ATOM   3026  HB  ILE   197      48.440  32.840  44.770  0.00  0.00           H  
ATOM   3027  CG2 ILE   197      48.630  33.690  46.570  0.00  0.00           C  
ATOM   3028 HG21 ILE   197      47.800  34.390  46.330  0.00  0.00           H  
ATOM   3029 HG22 ILE   197      48.670  33.440  47.650  0.00  0.00           H  
ATOM   3030 HG23 ILE   197      49.600  34.130  46.230  0.00  0.00           H  
ATOM   3031  CG1 ILE   197      49.370  31.260  46.030  0.00  0.00           C  
ATOM   3032 HG11 ILE   197      49.000  30.330  45.540  0.00  0.00           H  
ATOM   3033 HG12 ILE   197      49.320  31.070  47.120  0.00  0.00           H  
ATOM   3034  CD  ILE   197      50.790  31.640  45.510  0.00  0.00           C  
ATOM   3035  HD1 ILE   197      51.120  32.520  46.110  0.00  0.00           H  
ATOM   3036  HD2 ILE   197      51.420  30.800  45.870  0.00  0.00           H  
ATOM   3037  HD3 ILE   197      50.890  31.840  44.420  0.00  0.00           H  
ATOM   3038  C   ILE   197      46.460  31.910  47.510  0.00  0.00           C  
ATOM   3039  O   ILE   197      46.020  32.850  48.100  0.00  0.00           O  
ATOM   3040  N   THR   198      46.740  30.710  48.080  0.00  0.00           N  
ATOM   3041  HN  THR   198      46.990  29.920  47.530  0.00  0.00           H  
ATOM   3042  CA  THR   198      46.440  30.450  49.490  0.00  0.00           C  
ATOM   3043  HA  THR   198      46.770  31.310  50.060  0.00  0.00           H  
ATOM   3044  CB  THR   198      45.000  30.160  49.850  0.00  0.00           C  
ATOM   3045  HB  THR   198      44.490  31.050  49.450  0.00  0.00           H  
ATOM   3046  OG1 THR   198      44.760  30.100  51.260  0.00  0.00           O  
ATOM   3047  HG1 THR   198      44.380  30.950  51.500  0.00  0.00           H  
ATOM   3048  CG2 THR   198      44.350  28.980  49.110  0.00  0.00           C  
ATOM   3049 HG21 THR   198      44.730  28.020  49.530  0.00  0.00           H  
ATOM   3050 HG22 THR   198      43.240  28.970  49.080  0.00  0.00           H  
ATOM   3051 HG23 THR   198      44.870  28.990  48.130  0.00  0.00           H  
ATOM   3052  C   THR   198      47.290  29.330  50.010  0.00  0.00           C  
ATOM   3053  O   THR   198      47.770  28.550  49.120  0.00  0.00           O  
ATOM   3054  N   ASP   199      47.440  29.210  51.330  0.00  0.00           N  
ATOM   3055  HN  ASP   199      47.010  29.810  52.000  0.00  0.00           H  
ATOM   3056  CA  ASP   199      47.990  28.000  51.880  0.00  0.00           C  
ATOM   3057  HA  ASP   199      48.480  27.490  51.060  0.00  0.00           H  
ATOM   3058  CB  ASP   199      49.070  28.360  52.950  0.00  0.00           C  
ATOM   3059  HB1 ASP   199      49.800  29.020  52.430  0.00  0.00           H  
ATOM   3060  HB2 ASP   199      49.710  27.500  53.260  0.00  0.00           H  
ATOM   3061  CG  ASP   199      48.460  29.010  54.230  0.00  0.00           C  
ATOM   3062  OD1 ASP   199      47.470  29.660  54.150  0.00  0.00           O  
ATOM   3063  OD2 ASP   199      49.030  28.850  55.330  0.00  0.00           O1-
ATOM   3064  C   ASP   199      46.910  27.050  52.450  0.00  0.00           C  
ATOM   3065  O   ASP   199      47.290  26.080  53.080  0.00  0.00           O  
ATOM   3066  N   VAL   200      45.620  27.300  52.300  0.00  0.00           N  
ATOM   3067  HN  VAL   200      45.300  28.140  51.870  0.00  0.00           H  
ATOM   3068  CA  VAL   200      44.560  26.520  52.870  0.00  0.00           C  
ATOM   3069  HA  VAL   200      44.890  25.800  53.610  0.00  0.00           H  
ATOM   3070  CB  VAL   200      43.600  27.370  53.720  0.00  0.00           C  
ATOM   3071  HB  VAL   200      43.150  28.230  53.170  0.00  0.00           H  
ATOM   3072  CG1 VAL   200      42.390  26.500  54.260  0.00  0.00           C  
ATOM   3073 HG11 VAL   200      42.620  25.600  54.870  0.00  0.00           H  
ATOM   3074 HG12 VAL   200      41.830  27.140  54.970  0.00  0.00           H  
ATOM   3075 HG13 VAL   200      41.650  26.210  53.490  0.00  0.00           H  
ATOM   3076  CG2 VAL   200      44.330  27.870  54.980  0.00  0.00           C  
ATOM   3077 HG21 VAL   200      44.780  26.980  55.480  0.00  0.00           H  
ATOM   3078 HG22 VAL   200      45.190  28.490  54.650  0.00  0.00           H  
ATOM   3079 HG23 VAL   200      43.730  28.470  55.690  0.00  0.00           H  
ATOM   3080  C   VAL   200      43.850  25.720  51.760  0.00  0.00           C  
ATOM   3081  O   VAL   200      43.230  26.260  50.900  0.00  0.00           O  
ATOM   3082  N   LEU   201      44.020  24.430  51.810  0.00  0.00           N  
ATOM   3083  HN  LEU   201      44.530  23.990  52.550  0.00  0.00           H  
ATOM   3084  CA  LEU   201      43.480  23.530  50.720  0.00  0.00           C  
ATOM   3085  HA  LEU   201      43.940  23.820  49.790  0.00  0.00           H  
ATOM   3086  CB  LEU   201      43.900  22.020  50.890  0.00  0.00           C  
ATOM   3087  HB1 LEU   201      43.510  21.570  51.830  0.00  0.00           H  
ATOM   3088  HB2 LEU   201      45.000  21.950  51.070  0.00  0.00           H  
ATOM   3089  CG  LEU   201      43.560  21.180  49.680  0.00  0.00           C  
ATOM   3090  HG  LEU   201      42.550  21.490  49.350  0.00  0.00           H  
ATOM   3091  CD1 LEU   201      44.570  21.340  48.600  0.00  0.00           C  
ATOM   3092 HD11 LEU   201      45.460  20.740  48.880  0.00  0.00           H  
ATOM   3093 HD12 LEU   201      44.280  21.050  47.570  0.00  0.00           H  
ATOM   3094 HD13 LEU   201      44.970  22.380  48.470  0.00  0.00           H  
ATOM   3095  CD2 LEU   201      43.400  19.710  50.030  0.00  0.00           C  
ATOM   3096 HD21 LEU   201      44.350  19.200  50.310  0.00  0.00           H  
ATOM   3097 HD22 LEU   201      42.650  19.390  50.790  0.00  0.00           H  
ATOM   3098 HD23 LEU   201      43.210  19.120  49.100  0.00  0.00           H  
ATOM   3099  C   LEU   201      41.970  23.630  50.570  0.00  0.00           C  
ATOM   3100  O   LEU   201      41.380  23.460  49.510  0.00  0.00           O  
ATOM   3101  N   GLU   202      41.150  23.790  51.610  0.00  0.00           N  
ATOM   3102  HN  GLU   202      41.630  23.550  52.460  0.00  0.00           H  
ATOM   3103  CA  GLU   202      39.740  24.030  51.500  0.00  0.00           C  
ATOM   3104  HA  GLU   202      39.320  23.130  51.080  0.00  0.00           H  
ATOM   3105  CB  GLU   202      39.140  24.140  52.960  0.00  0.00           C  
ATOM   3106  HB1 GLU   202      39.550  24.990  53.560  0.00  0.00           H  
ATOM   3107  HB2 GLU   202      39.540  23.190  53.370  0.00  0.00           H  
ATOM   3108  CG  GLU   202      37.590  24.060  53.070  0.00  0.00           C  
ATOM   3109  HG1 GLU   202      37.220  23.070  52.720  0.00  0.00           H  
ATOM   3110  HG2 GLU   202      37.230  24.860  52.390  0.00  0.00           H  
ATOM   3111  CD  GLU   202      37.040  24.320  54.460  0.00  0.00           C  
ATOM   3112  OE1 GLU   202      36.240  25.280  54.590  0.00  0.00           O  
ATOM   3113  OE2 GLU   202      37.560  23.670  55.400  0.00  0.00           O1-
ATOM   3114  C   GLU   202      39.380  25.290  50.740  0.00  0.00           C  
ATOM   3115  O   GLU   202      38.590  25.270  49.810  0.00  0.00           O  
ATOM   3116  N   LEU   203      40.160  26.330  50.890  0.00  0.00           N  
ATOM   3117  HN  LEU   203      41.040  26.160  51.330  0.00  0.00           H  
ATOM   3118  CA  LEU   203      39.910  27.670  50.380  0.00  0.00           C  
ATOM   3119  HA  LEU   203      38.870  27.810  50.640  0.00  0.00           H  
ATOM   3120  CB  LEU   203      40.680  28.780  51.140  0.00  0.00           C  
ATOM   3121  HB1 LEU   203      41.770  28.550  51.110  0.00  0.00           H  
ATOM   3122  HB2 LEU   203      40.500  28.650  52.230  0.00  0.00           H  
ATOM   3123  CG  LEU   203      40.220  30.140  50.600  0.00  0.00           C  
ATOM   3124  HG  LEU   203      40.220  30.210  49.490  0.00  0.00           H  
ATOM   3125  CD1 LEU   203      38.790  30.480  51.060  0.00  0.00           C  
ATOM   3126 HD11 LEU   203      38.790  30.720  52.150  0.00  0.00           H  
ATOM   3127 HD12 LEU   203      38.360  31.400  50.620  0.00  0.00           H  
ATOM   3128 HD13 LEU   203      38.090  29.640  50.880  0.00  0.00           H  
ATOM   3129  CD2 LEU   203      41.230  31.270  51.030  0.00  0.00           C  
ATOM   3130 HD21 LEU   203      42.260  30.930  50.820  0.00  0.00           H  
ATOM   3131 HD22 LEU   203      41.060  32.190  50.430  0.00  0.00           H  
ATOM   3132 HD23 LEU   203      41.230  31.430  52.130  0.00  0.00           H  
ATOM   3133  C   LEU   203      40.190  27.660  48.850  0.00  0.00           C  
ATOM   3134  O   LEU   203      39.300  27.980  48.120  0.00  0.00           O  
ATOM   3135  N   HIS   204      41.340  27.040  48.430  0.00  0.00           N  
ATOM   3136  HN  HIS   204      41.860  26.620  49.170  0.00  0.00           H  
ATOM   3137  CA  HIS   204      41.850  26.810  47.120  0.00  0.00           C  
ATOM   3138  HA  HIS   204      42.050  27.780  46.700  0.00  0.00           H  
ATOM   3139  CB  HIS   204      43.270  26.070  47.100  0.00  0.00           C  
ATOM   3140  HB1 HIS   204      43.020  25.210  47.750  0.00  0.00           H  
ATOM   3141  HB2 HIS   204      44.090  26.650  47.570  0.00  0.00           H  
ATOM   3142  ND1 HIS   204      44.100  26.820  44.980  0.00  0.00           N  
ATOM   3143  CG  HIS   204      43.760  25.720  45.770  0.00  0.00           C  
ATOM   3144  CE1 HIS   204      44.560  26.210  43.880  0.00  0.00           C  
ATOM   3145  HE1 HIS   204      44.830  26.730  42.970  0.00  0.00           H  
ATOM   3146  NE2 HIS   204      44.500  24.800  43.970  0.00  0.00           N  
ATOM   3147  HE2 HIS   204      44.900  24.150  43.320  0.00  0.00           H  
ATOM   3148  CD2 HIS   204      44.040  24.560  45.200  0.00  0.00           C  
ATOM   3149  HD2 HIS   204      43.890  23.610  45.690  0.00  0.00           H  
ATOM   3150  C   HIS   204      40.800  26.020  46.310  0.00  0.00           C  
ATOM   3151  O   HIS   204      40.270  26.500  45.330  0.00  0.00           O  
ATOM   3152  N   ASP   205      40.510  24.770  46.720  0.00  0.00           N  
ATOM   3153  HN  ASP   205      41.000  24.260  47.410  0.00  0.00           H  
ATOM   3154  CA  ASP   205      39.380  24.010  46.220  0.00  0.00           C  
ATOM   3155  HA  ASP   205      39.540  23.780  45.180  0.00  0.00           H  
ATOM   3156  CB  ASP   205      39.150  22.740  47.040  0.00  0.00           C  
ATOM   3157  HB1 ASP   205      38.090  22.430  46.910  0.00  0.00           H  
ATOM   3158  HB2 ASP   205      39.410  23.030  48.080  0.00  0.00           H  
ATOM   3159  CG  ASP   205      40.010  21.560  46.550  0.00  0.00           C  
ATOM   3160  OD1 ASP   205      40.600  21.600  45.430  0.00  0.00           O  
ATOM   3161  OD2 ASP   205      40.140  20.570  47.360  0.00  0.00           O1-
ATOM   3162  C   ASP   205      38.020  24.780  46.060  0.00  0.00           C  
ATOM   3163  O   ASP   205      37.350  24.720  45.050  0.00  0.00           O  
ATOM   3164  N   TRP   206      37.590  25.480  47.110  0.00  0.00           N  
ATOM   3165  HN  TRP   206      38.240  25.440  47.860  0.00  0.00           H  
ATOM   3166  CA  TRP   206      36.430  26.380  47.070  0.00  0.00           C  
ATOM   3167  HA  TRP   206      35.500  25.900  46.840  0.00  0.00           H  
ATOM   3168  CB  TRP   206      36.240  27.020  48.460  0.00  0.00           C  
ATOM   3169  HB1 TRP   206      37.200  27.260  48.960  0.00  0.00           H  
ATOM   3170  HB2 TRP   206      35.910  26.160  49.080  0.00  0.00           H  
ATOM   3171  CG  TRP   206      35.360  28.210  48.680  0.00  0.00           C  
ATOM   3172  CD1 TRP   206      35.710  29.520  48.350  0.00  0.00           C  
ATOM   3173  HD1 TRP   206      36.630  29.960  48.000  0.00  0.00           H  
ATOM   3174  NE1 TRP   206      34.580  30.330  48.620  0.00  0.00           N  
ATOM   3175  HE1 TRP   206      34.310  31.220  48.340  0.00  0.00           H  
ATOM   3176  CE2 TRP   206      33.530  29.510  48.970  0.00  0.00           C  
ATOM   3177  CD2 TRP   206      34.040  28.180  49.100  0.00  0.00           C  
ATOM   3178  CE3 TRP   206      33.210  27.130  49.550  0.00  0.00           C  
ATOM   3179  HE3 TRP   206      33.560  26.110  49.560  0.00  0.00           H  
ATOM   3180  CZ3 TRP   206      31.950  27.480  50.120  0.00  0.00           C  
ATOM   3181  HZ3 TRP   206      31.360  26.750  50.640  0.00  0.00           H  
ATOM   3182  CZ2 TRP   206      32.280  29.780  49.410  0.00  0.00           C  
ATOM   3183  HZ2 TRP   206      31.840  30.760  49.480  0.00  0.00           H  
ATOM   3184  CH2 TRP   206      31.490  28.770  49.960  0.00  0.00           C  
ATOM   3185  HH2 TRP   206      30.510  29.060  50.320  0.00  0.00           H  
ATOM   3186  C   TRP   206      36.510  27.550  46.040  0.00  0.00           C  
ATOM   3187  O   TRP   206      35.590  27.840  45.320  0.00  0.00           O  
ATOM   3188  N   MET   207      37.630  28.260  45.980  0.00  0.00           N  
ATOM   3189  HN  MET   207      38.420  28.100  46.560  0.00  0.00           H  
ATOM   3190  CA  MET   207      37.770  29.290  45.010  0.00  0.00           C  
ATOM   3191  HA  MET   207      36.890  29.910  44.990  0.00  0.00           H  
ATOM   3192  CB  MET   207      39.030  30.130  45.200  0.00  0.00           C  
ATOM   3193  HB1 MET   207      39.020  30.860  44.370  0.00  0.00           H  
ATOM   3194  HB2 MET   207      39.930  29.500  45.080  0.00  0.00           H  
ATOM   3195  CG  MET   207      38.960  30.850  46.580  0.00  0.00           C  
ATOM   3196  HG1 MET   207      39.060  30.040  47.330  0.00  0.00           H  
ATOM   3197  HG2 MET   207      37.930  31.220  46.810  0.00  0.00           H  
ATOM   3198  SD  MET   207      40.340  32.080  46.840  0.00  0.00           S  
ATOM   3199  CE  MET   207      41.640  30.750  46.760  0.00  0.00           C  
ATOM   3200  HE1 MET   207      41.920  30.650  45.690  0.00  0.00           H  
ATOM   3201  HE2 MET   207      42.540  31.190  47.250  0.00  0.00           H  
ATOM   3202  HE3 MET   207      41.320  29.790  47.220  0.00  0.00           H  
ATOM   3203  C   MET   207      37.820  28.750  43.670  0.00  0.00           C  
ATOM   3204  O   MET   207      37.160  29.340  42.830  0.00  0.00           O  
ATOM   3205  N   CYS   208      38.590  27.680  43.410  0.00  0.00           N  
ATOM   3206  HN  CYS   208      39.210  27.360  44.120  0.00  0.00           H  
ATOM   3207  CA  CYS   208      38.610  27.080  42.110  0.00  0.00           C  
ATOM   3208  HA  CYS   208      38.870  27.760  41.310  0.00  0.00           H  
ATOM   3209  CB  CYS   208      39.600  25.940  41.810  0.00  0.00           C  
ATOM   3210  HB1 CYS   208      39.670  25.680  40.730  0.00  0.00           H  
ATOM   3211  HB2 CYS   208      39.250  25.010  42.310  0.00  0.00           H  
ATOM   3212  SG  CYS   208      41.300  26.440  42.230  0.00  0.00           S  
ATOM   3213  HG1 CYS   208      41.620  25.150  42.320  0.00  0.00           H  
ATOM   3214  C   CYS   208      37.230  26.620  41.610  0.00  0.00           C  
ATOM   3215  O   CYS   208      36.800  26.830  40.560  0.00  0.00           O  
ATOM   3216  N   THR   209      36.470  25.810  42.430  0.00  0.00           N  
ATOM   3217  HN  THR   209      36.860  25.650  43.330  0.00  0.00           H  
ATOM   3218  CA  THR   209      35.170  25.230  42.130  0.00  0.00           C  
ATOM   3219  HA  THR   209      35.250  24.600  41.260  0.00  0.00           H  
ATOM   3220  CB  THR   209      34.600  24.280  43.260  0.00  0.00           C  
ATOM   3221  HB  THR   209      34.380  24.990  44.080  0.00  0.00           H  
ATOM   3222  OG1 THR   209      35.480  23.220  43.660  0.00  0.00           O  
ATOM   3223  HG1 THR   209      36.250  23.620  44.060  0.00  0.00           H  
ATOM   3224  CG2 THR   209      33.260  23.510  42.890  0.00  0.00           C  
ATOM   3225 HG21 THR   209      32.800  23.130  43.820  0.00  0.00           H  
ATOM   3226 HG22 THR   209      32.560  24.180  42.350  0.00  0.00           H  
ATOM   3227 HG23 THR   209      33.570  22.600  42.330  0.00  0.00           H  
ATOM   3228  C   THR   209      34.140  26.380  41.930  0.00  0.00           C  
ATOM   3229  O   THR   209      33.340  26.420  41.010  0.00  0.00           O  
ATOM   3230  N   HSP   210      34.170  27.470  42.760  0.00  0.00           N  
ATOM   3231  HN  HSP   210      34.770  27.530  43.550  0.00  0.00           H  
ATOM   3232  CA  HSP   210      33.370  28.650  42.490  0.00  0.00           C  
ATOM   3233  HA  HSP   210      32.410  28.270  42.190  0.00  0.00           H  
ATOM   3234  CB  HSP   210      33.150  29.640  43.670  0.00  0.00           C  
ATOM   3235  HB1 HSP   210      32.460  30.440  43.310  0.00  0.00           H  
ATOM   3236  HB2 HSP   210      34.130  29.970  44.070  0.00  0.00           H  
ATOM   3237  CD2 HSP   210      30.980  29.010  44.960  0.00  0.00           C  
ATOM   3238  HD2 HSP   210      30.320  29.580  44.320  0.00  0.00           H  
ATOM   3239  CG  HSP   210      32.340  29.000  44.760  0.00  0.00           C  
ATOM   3240  NE2 HSP   210      30.760  28.170  46.010  0.00  0.00           N  
ATOM   3241  HE2 HSP   210      29.920  28.050  46.550  0.00  0.00           H  
ATOM   3242  ND1 HSP   210      32.930  28.160  45.670  0.00  0.00           N  
ATOM   3243  HD1 HSP   210      33.880  27.900  45.810  0.00  0.00           H  
ATOM   3244  CE1 HSP   210      31.990  27.590  46.370  0.00  0.00           C  
ATOM   3245  HE1 HSP   210      32.110  26.740  47.010  0.00  0.00           H  
ATOM   3246  C   HSP   210      33.770  29.430  41.220  0.00  0.00           C  
ATOM   3247  O   HSP   210      32.840  29.690  40.530  0.00  0.00           O  
ATOM   3248  N   PHE   211      35.100  29.640  40.890  0.00  0.00           N  
ATOM   3249  HN  PHE   211      35.840  29.650  41.560  0.00  0.00           H  
ATOM   3250  CA  PHE   211      35.470  30.000  39.510  0.00  0.00           C  
ATOM   3251  HA  PHE   211      34.990  30.940  39.270  0.00  0.00           H  
ATOM   3252  CB  PHE   211      36.930  30.300  39.390  0.00  0.00           C  
ATOM   3253  HB1 PHE   211      37.220  30.080  38.340  0.00  0.00           H  
ATOM   3254  HB2 PHE   211      37.540  29.550  39.930  0.00  0.00           H  
ATOM   3255  CG  PHE   211      37.330  31.690  39.820  0.00  0.00           C  
ATOM   3256  CD1 PHE   211      37.190  32.720  38.930  0.00  0.00           C  
ATOM   3257  HD1 PHE   211      36.920  32.580  37.900  0.00  0.00           H  
ATOM   3258  CE1 PHE   211      37.720  33.960  39.210  0.00  0.00           C  
ATOM   3259  HE1 PHE   211      37.800  34.690  38.420  0.00  0.00           H  
ATOM   3260  CZ  PHE   211      38.070  34.260  40.530  0.00  0.00           C  
ATOM   3261  HZ  PHE   211      38.240  35.300  40.740  0.00  0.00           H  
ATOM   3262  CD2 PHE   211      37.890  31.920  41.090  0.00  0.00           C  
ATOM   3263  HD2 PHE   211      38.090  31.030  41.650  0.00  0.00           H  
ATOM   3264  CE2 PHE   211      38.170  33.230  41.500  0.00  0.00           C  
ATOM   3265  HE2 PHE   211      38.420  33.490  42.520  0.00  0.00           H  
ATOM   3266  C   PHE   211      35.060  29.040  38.400  0.00  0.00           C  
ATOM   3267  O   PHE   211      34.390  29.470  37.420  0.00  0.00           O  
ATOM   3268  N   GLU   212      35.420  27.790  38.550  0.00  0.00           N  
ATOM   3269  HN  GLU   212      35.990  27.500  39.320  0.00  0.00           H  
ATOM   3270  CA  GLU   212      35.120  26.800  37.590  0.00  0.00           C  
ATOM   3271  HA  GLU   212      35.450  27.190  36.640  0.00  0.00           H  
ATOM   3272  CB  GLU   212      35.830  25.420  37.920  0.00  0.00           C  
ATOM   3273  HB1 GLU   212      35.260  24.640  37.360  0.00  0.00           H  
ATOM   3274  HB2 GLU   212      35.750  25.270  39.020  0.00  0.00           H  
ATOM   3275  CG  GLU   212      37.320  25.390  37.520  0.00  0.00           C  
ATOM   3276  HG1 GLU   212      37.820  26.220  38.080  0.00  0.00           H  
ATOM   3277  HG2 GLU   212      37.370  25.550  36.420  0.00  0.00           H  
ATOM   3278  CD  GLU   212      38.010  24.090  37.900  0.00  0.00           C  
ATOM   3279  OE1 GLU   212      39.140  24.170  38.330  0.00  0.00           O  
ATOM   3280  OE2 GLU   212      37.360  23.030  37.830  0.00  0.00           O1-
ATOM   3281  C   GLU   212      33.640  26.510  37.290  0.00  0.00           C  
ATOM   3282  O   GLU   212      33.310  25.940  36.270  0.00  0.00           O  
ATOM   3283  N   GLU   213      32.730  26.760  38.200  0.00  0.00           N  
ATOM   3284  HN  GLU   213      33.020  26.990  39.130  0.00  0.00           H  
ATOM   3285  CA  GLU   213      31.260  26.650  38.060  0.00  0.00           C  
ATOM   3286  HA  GLU   213      30.920  26.020  37.250  0.00  0.00           H  
ATOM   3287  CB  GLU   213      30.570  26.270  39.370  0.00  0.00           C  
ATOM   3288  HB1 GLU   213      29.470  26.400  39.430  0.00  0.00           H  
ATOM   3289  HB2 GLU   213      30.990  26.960  40.130  0.00  0.00           H  
ATOM   3290  CG  GLU   213      30.780  24.800  39.830  0.00  0.00           C  
ATOM   3291  HG1 GLU   213      31.760  24.710  40.340  0.00  0.00           H  
ATOM   3292  HG2 GLU   213      30.630  24.110  38.970  0.00  0.00           H  
ATOM   3293  CD  GLU   213      29.800  24.440  40.930  0.00  0.00           C  
ATOM   3294  OE1 GLU   213      29.280  23.350  40.980  0.00  0.00           O  
ATOM   3295  OE2 GLU   213      29.480  25.390  41.700  0.00  0.00           O1-
ATOM   3296  C   GLU   213      30.520  27.990  37.720  0.00  0.00           C  
ATOM   3297  O   GLU   213      29.300  28.050  37.510  0.00  0.00           O  
ATOM   3298  N   HIS   214      31.290  29.150  37.700  0.00  0.00           N  
ATOM   3299  HN  HIS   214      32.280  29.040  37.710  0.00  0.00           H  
ATOM   3300  CA  HIS   214      30.750  30.460  37.250  0.00  0.00           C  
ATOM   3301  HA  HIS   214      29.700  30.450  37.480  0.00  0.00           H  
ATOM   3302  CB  HIS   214      31.520  31.600  37.970  0.00  0.00           C  
ATOM   3303  HB1 HIS   214      32.550  31.500  37.560  0.00  0.00           H  
ATOM   3304  HB2 HIS   214      31.650  31.270  39.020  0.00  0.00           H  
ATOM   3305  ND1 HIS   214      31.110  33.750  36.790  0.00  0.00           N  
ATOM   3306  CG  HIS   214      30.920  33.000  37.910  0.00  0.00           C  
ATOM   3307  CE1 HIS   214      30.370  34.810  37.030  0.00  0.00           C  
ATOM   3308  HE1 HIS   214      30.350  35.660  36.350  0.00  0.00           H  
ATOM   3309  NE2 HIS   214      29.830  34.800  38.240  0.00  0.00           N  
ATOM   3310  HE2 HIS   214      29.270  35.500  38.700  0.00  0.00           H  
ATOM   3311  CD2 HIS   214      30.140  33.580  38.830  0.00  0.00           C  
ATOM   3312  HD2 HIS   214      29.690  33.250  39.760  0.00  0.00           H  
ATOM   3313  C   HIS   214      30.830  30.600  35.730  0.00  0.00           C  
ATOM   3314  O   HIS   214      31.820  30.170  35.100  0.00  0.00           O  
ATOM   3315  N   PRO   215      29.890  31.210  35.050  0.00  0.00           N  
ATOM   3316  CD  PRO   215      28.580  31.490  35.510  0.00  0.00           C  
ATOM   3317  HD1 PRO   215      28.140  30.800  36.260  0.00  0.00           H  
ATOM   3318  HD2 PRO   215      28.510  32.560  35.800  0.00  0.00           H  
ATOM   3319  CA  PRO   215      29.950  31.260  33.560  0.00  0.00           C  
ATOM   3320  HA  PRO   215      30.240  30.380  33.000  0.00  0.00           H  
ATOM   3321  CB  PRO   215      28.530  31.720  33.210  0.00  0.00           C  
ATOM   3322  HB1 PRO   215      28.270  31.220  32.260  0.00  0.00           H  
ATOM   3323  HB2 PRO   215      28.430  32.820  33.090  0.00  0.00           H  
ATOM   3324  CG  PRO   215      27.720  31.190  34.350  0.00  0.00           C  
ATOM   3325  HG1 PRO   215      27.660  30.080  34.320  0.00  0.00           H  
ATOM   3326  HG2 PRO   215      26.660  31.520  34.460  0.00  0.00           H  
ATOM   3327  C   PRO   215      30.930  32.280  33.020  0.00  0.00           C  
ATOM   3328  O   PRO   215      31.250  32.170  31.860  0.00  0.00           O  
ATOM   3329  N   LEU   216      31.350  33.380  33.730  0.00  0.00           N  
ATOM   3330  HN  LEU   216      31.030  33.450  34.670  0.00  0.00           H  
ATOM   3331  CA  LEU   216      31.980  34.550  33.230  0.00  0.00           C  
ATOM   3332  HA  LEU   216      31.780  34.650  32.170  0.00  0.00           H  
ATOM   3333  CB  LEU   216      31.450  35.820  33.900  0.00  0.00           C  
ATOM   3334  HB1 LEU   216      31.840  36.730  33.390  0.00  0.00           H  
ATOM   3335  HB2 LEU   216      31.730  35.780  34.970  0.00  0.00           H  
ATOM   3336  CG  LEU   216      29.900  36.070  33.840  0.00  0.00           C  
ATOM   3337  HG  LEU   216      29.420  35.470  34.640  0.00  0.00           H  
ATOM   3338  CD1 LEU   216      29.610  37.660  34.130  0.00  0.00           C  
ATOM   3339 HD11 LEU   216      28.530  37.850  33.990  0.00  0.00           H  
ATOM   3340 HD12 LEU   216      30.090  37.920  35.100  0.00  0.00           H  
ATOM   3341 HD13 LEU   216      30.100  38.300  33.360  0.00  0.00           H  
ATOM   3342  CD2 LEU   216      29.310  35.740  32.480  0.00  0.00           C  
ATOM   3343 HD21 LEU   216      28.220  35.990  32.440  0.00  0.00           H  
ATOM   3344 HD22 LEU   216      29.840  36.280  31.660  0.00  0.00           H  
ATOM   3345 HD23 LEU   216      29.360  34.640  32.330  0.00  0.00           H  
ATOM   3346  C   LEU   216      33.530  34.400  33.320  0.00  0.00           C  
ATOM   3347  O   LEU   216      34.220  35.350  33.100  0.00  0.00           O  
ATOM   3348  N   PHE   217      34.060  33.170  33.590  0.00  0.00           N  
ATOM   3349  HN  PHE   217      33.450  32.390  33.710  0.00  0.00           H  
ATOM   3350  CA  PHE   217      35.430  32.900  33.930  0.00  0.00           C  
ATOM   3351  HA  PHE   217      36.020  33.610  33.380  0.00  0.00           H  
ATOM   3352  CB  PHE   217      35.750  32.820  35.410  0.00  0.00           C  
ATOM   3353  HB1 PHE   217      36.780  32.470  35.630  0.00  0.00           H  
ATOM   3354  HB2 PHE   217      35.050  32.180  35.990  0.00  0.00           H  
ATOM   3355  CG  PHE   217      35.700  34.210  36.050  0.00  0.00           C  
ATOM   3356  CD1 PHE   217      36.740  35.110  35.870  0.00  0.00           C  
ATOM   3357  HD1 PHE   217      37.590  34.950  35.220  0.00  0.00           H  
ATOM   3358  CE1 PHE   217      36.690  36.370  36.430  0.00  0.00           C  
ATOM   3359  HE1 PHE   217      37.450  37.110  36.270  0.00  0.00           H  
ATOM   3360  CZ  PHE   217      35.540  36.810  37.160  0.00  0.00           C  
ATOM   3361  HZ  PHE   217      35.500  37.840  37.490  0.00  0.00           H  
ATOM   3362  CD2 PHE   217      34.570  34.640  36.870  0.00  0.00           C  
ATOM   3363  HD2 PHE   217      33.810  33.910  37.110  0.00  0.00           H  
ATOM   3364  CE2 PHE   217      34.490  35.930  37.440  0.00  0.00           C  
ATOM   3365  HE2 PHE   217      33.670  36.250  38.060  0.00  0.00           H  
ATOM   3366  C   PHE   217      35.850  31.560  33.300  0.00  0.00           C  
ATOM   3367  O   PHE   217      35.070  30.620  33.260  0.00  0.00           O  
ATOM   3368  N   GLU   218      37.040  31.440  32.820  0.00  0.00           N  
ATOM   3369  HN  GLU   218      37.660  32.220  32.920  0.00  0.00           H  
ATOM   3370  CA  GLU   218      37.610  30.090  32.590  0.00  0.00           C  
ATOM   3371  HA  GLU   218      36.940  29.310  32.910  0.00  0.00           H  
ATOM   3372  CB  GLU   218      37.990  29.970  31.100  0.00  0.00           C  
ATOM   3373  HB1 GLU   218      37.070  30.080  30.480  0.00  0.00           H  
ATOM   3374  HB2 GLU   218      38.360  28.930  31.010  0.00  0.00           H  
ATOM   3375  CG  GLU   218      39.030  31.000  30.620  0.00  0.00           C  
ATOM   3376  HG1 GLU   218      40.030  31.010  31.110  0.00  0.00           H  
ATOM   3377  HG2 GLU   218      38.640  32.040  30.560  0.00  0.00           H  
ATOM   3378  CD  GLU   218      39.350  30.740  29.140  0.00  0.00           C  
ATOM   3379  OE1 GLU   218      39.430  31.610  28.290  0.00  0.00           O  
ATOM   3380  OE2 GLU   218      39.610  29.540  28.860  0.00  0.00           O1-
ATOM   3381  C   GLU   218      38.870  29.980  33.480  0.00  0.00           C  
ATOM   3382  O   GLU   218      39.570  30.970  33.720  0.00  0.00           O  
ATOM   3383  N   ARG   219      39.220  28.810  33.960  0.00  0.00           N  
ATOM   3384  HN  ARG   219      38.640  28.010  33.820  0.00  0.00           H  
ATOM   3385  CA  ARG   219      40.550  28.700  34.550  0.00  0.00           C  
ATOM   3386  HA  ARG   219      40.720  29.550  35.190  0.00  0.00           H  
ATOM   3387  CB  ARG   219      40.400  27.460  35.360  0.00  0.00           C  
ATOM   3388  HB1 ARG   219      40.140  26.610  34.690  0.00  0.00           H  
ATOM   3389  HB2 ARG   219      39.600  27.670  36.090  0.00  0.00           H  
ATOM   3390  CG  ARG   219      41.690  27.080  36.200  0.00  0.00           C  
ATOM   3391  HG1 ARG   219      41.840  27.970  36.850  0.00  0.00           H  
ATOM   3392  HG2 ARG   219      42.560  26.800  35.570  0.00  0.00           H  
ATOM   3393  CD  ARG   219      41.410  25.910  37.190  0.00  0.00           C  
ATOM   3394  HD1 ARG   219      41.270  24.910  36.730  0.00  0.00           H  
ATOM   3395  HD2 ARG   219      40.570  26.130  37.890  0.00  0.00           H  
ATOM   3396  NE  ARG   219      42.520  25.970  38.190  0.00  0.00           N  
ATOM   3397  HE  ARG   219      43.260  26.630  38.030  0.00  0.00           H  
ATOM   3398  CZ  ARG   219      42.770  25.010  39.040  0.00  0.00           C  
ATOM   3399  NH1 ARG   219      41.990  23.970  39.280  0.00  0.00           N1+
ATOM   3400 HH11 ARG   219      41.040  24.040  38.990  0.00  0.00           H  
ATOM   3401 HH12 ARG   219      42.260  23.420  40.070  0.00  0.00           H  
ATOM   3402  NH2 ARG   219      43.990  24.980  39.650  0.00  0.00           N  
ATOM   3403 HH21 ARG   219      44.750  25.580  39.370  0.00  0.00           H  
ATOM   3404 HH22 ARG   219      44.150  24.240  40.290  0.00  0.00           H  
ATOM   3405  C   ARG   219      41.670  28.630  33.570  0.00  0.00           C  
ATOM   3406  O   ARG   219      41.620  28.010  32.540  0.00  0.00           O  
ATOM   3407  N   VAL   220      42.780  29.280  33.830  0.00  0.00           N  
ATOM   3408  HN  VAL   220      43.000  29.690  34.720  0.00  0.00           H  
ATOM   3409  CA  VAL   220      43.920  29.270  32.830  0.00  0.00           C  
ATOM   3410  HA  VAL   220      43.580  29.020  31.830  0.00  0.00           H  
ATOM   3411  CB  VAL   220      44.430  30.690  32.590  0.00  0.00           C  
ATOM   3412  HB  VAL   220      45.110  31.110  33.360  0.00  0.00           H  
ATOM   3413  CG1 VAL   220      45.340  30.730  31.310  0.00  0.00           C  
ATOM   3414 HG11 VAL   220      46.310  30.200  31.380  0.00  0.00           H  
ATOM   3415 HG12 VAL   220      44.730  30.440  30.430  0.00  0.00           H  
ATOM   3416 HG13 VAL   220      45.690  31.770  31.120  0.00  0.00           H  
ATOM   3417  CG2 VAL   220      43.230  31.650  32.400  0.00  0.00           C  
ATOM   3418 HG21 VAL   220      43.640  32.630  32.090  0.00  0.00           H  
ATOM   3419 HG22 VAL   220      42.540  31.340  31.580  0.00  0.00           H  
ATOM   3420 HG23 VAL   220      42.700  31.840  33.360  0.00  0.00           H  
ATOM   3421  C   VAL   220      45.080  28.370  33.390  0.00  0.00           C  
ATOM   3422  O   VAL   220      45.330  28.430  34.570  0.00  0.00           O  
ATOM   3423  N   PRO   221      45.630  27.500  32.610  0.00  0.00           N  
ATOM   3424  CD  PRO   221      45.070  26.930  31.380  0.00  0.00           C  
ATOM   3425  HD1 PRO   221      43.980  26.760  31.500  0.00  0.00           H  
ATOM   3426  HD2 PRO   221      45.270  27.550  30.480  0.00  0.00           H  
ATOM   3427  CA  PRO   221      46.730  26.650  33.080  0.00  0.00           C  
ATOM   3428  HA  PRO   221      46.440  26.000  33.890  0.00  0.00           H  
ATOM   3429  CB  PRO   221      47.010  25.740  31.920  0.00  0.00           C  
ATOM   3430  HB1 PRO   221      47.480  24.770  32.200  0.00  0.00           H  
ATOM   3431  HB2 PRO   221      47.790  26.220  31.290  0.00  0.00           H  
ATOM   3432  CG  PRO   221      45.770  25.540  31.180  0.00  0.00           C  
ATOM   3433  HG1 PRO   221      45.190  24.690  31.600  0.00  0.00           H  
ATOM   3434  HG2 PRO   221      45.940  25.410  30.090  0.00  0.00           H  
ATOM   3435  C   PRO   221      47.960  27.410  33.510  0.00  0.00           C  
ATOM   3436  O   PRO   221      48.300  28.410  32.910  0.00  0.00           O  
ATOM   3437  N   LEU   222      48.780  26.920  34.530  0.00  0.00           N  
ATOM   3438  HN  LEU   222      48.560  26.070  35.010  0.00  0.00           H  
ATOM   3439  CA  LEU   222      49.970  27.600  35.030  0.00  0.00           C  
ATOM   3440  HA  LEU   222      49.800  28.650  35.210  0.00  0.00           H  
ATOM   3441  CB  LEU   222      50.520  27.050  36.440  0.00  0.00           C  
ATOM   3442  HB1 LEU   222      51.450  27.640  36.580  0.00  0.00           H  
ATOM   3443  HB2 LEU   222      50.810  25.980  36.360  0.00  0.00           H  
ATOM   3444  CG  LEU   222      49.460  27.230  37.530  0.00  0.00           C  
ATOM   3445  HG  LEU   222      48.500  26.770  37.200  0.00  0.00           H  
ATOM   3446  CD1 LEU   222      49.950  26.460  38.770  0.00  0.00           C  
ATOM   3447 HD11 LEU   222      50.450  25.520  38.460  0.00  0.00           H  
ATOM   3448 HD12 LEU   222      50.650  27.130  39.320  0.00  0.00           H  
ATOM   3449 HD13 LEU   222      49.100  26.240  39.440  0.00  0.00           H  
ATOM   3450  CD2 LEU   222      49.220  28.700  37.840  0.00  0.00           C  
ATOM   3451 HD21 LEU   222      50.150  29.120  38.290  0.00  0.00           H  
ATOM   3452 HD22 LEU   222      48.870  29.310  36.980  0.00  0.00           H  
ATOM   3453 HD23 LEU   222      48.420  28.880  38.590  0.00  0.00           H  
ATOM   3454  C   LEU   222      51.110  27.530  34.040  0.00  0.00           C  
ATOM   3455  O   LEU   222      52.090  28.260  34.120  0.00  0.00           O  
ATOM   3456  N   GLU   223      51.020  26.570  33.050  0.00  0.00           N  
ATOM   3457  HN  GLU   223      50.240  25.950  33.070  0.00  0.00           H  
ATOM   3458  CA  GLU   223      51.980  26.320  31.990  0.00  0.00           C  
ATOM   3459  HA  GLU   223      52.960  26.640  32.320  0.00  0.00           H  
ATOM   3460  CB  GLU   223      52.080  24.820  31.620  0.00  0.00           C  
ATOM   3461  HB1 GLU   223      52.740  24.370  32.390  0.00  0.00           H  
ATOM   3462  HB2 GLU   223      52.680  24.720  30.690  0.00  0.00           H  
ATOM   3463  CG  GLU   223      50.610  24.200  31.480  0.00  0.00           C  
ATOM   3464  HG1 GLU   223      49.950  24.710  30.740  0.00  0.00           H  
ATOM   3465  HG2 GLU   223      50.100  24.170  32.460  0.00  0.00           H  
ATOM   3466  CD  GLU   223      50.800  22.820  30.850  0.00  0.00           C  
ATOM   3467  OE1 GLU   223      50.520  21.830  31.550  0.00  0.00           O  
ATOM   3468  OE2 GLU   223      51.310  22.680  29.710  0.00  0.00           O1-
ATOM   3469  C   GLU   223      51.810  27.230  30.780  0.00  0.00           C  
ATOM   3470  O   GLU   223      52.790  27.480  30.050  0.00  0.00           O  
ATOM   3471  N   ASP   224      50.640  27.860  30.600  0.00  0.00           N  
ATOM   3472  HN  ASP   224      49.850  27.680  31.180  0.00  0.00           H  
ATOM   3473  CA  ASP   224      50.390  28.750  29.530  0.00  0.00           C  
ATOM   3474  HA  ASP   224      51.120  28.590  28.740  0.00  0.00           H  
ATOM   3475  CB  ASP   224      48.980  28.450  28.950  0.00  0.00           C  
ATOM   3476  HB1 ASP   224      48.680  29.200  28.180  0.00  0.00           H  
ATOM   3477  HB2 ASP   224      48.170  28.340  29.700  0.00  0.00           H  
ATOM   3478  CG  ASP   224      48.930  27.180  28.190  0.00  0.00           C  
ATOM   3479  OD1 ASP   224      49.930  26.780  27.550  0.00  0.00           O  
ATOM   3480  OD2 ASP   224      47.850  26.560  28.090  0.00  0.00           O1-
ATOM   3481  C   ASP   224      50.510  30.190  29.990  0.00  0.00           C  
ATOM   3482  O   ASP   224      50.620  31.130  29.240  0.00  0.00           O  
ATOM   3483  N   LEU   225      50.700  30.480  31.310  0.00  0.00           N  
ATOM   3484  HN  LEU   225      50.590  29.730  31.960  0.00  0.00           H  
ATOM   3485  CA  LEU   225      51.180  31.830  31.810  0.00  0.00           C  
ATOM   3486  HA  LEU   225      51.060  32.590  31.050  0.00  0.00           H  
ATOM   3487  CB  LEU   225      50.270  32.120  33.030  0.00  0.00           C  
ATOM   3488  HB1 LEU   225      50.720  32.850  33.740  0.00  0.00           H  
ATOM   3489  HB2 LEU   225      50.190  31.130  33.510  0.00  0.00           H  
ATOM   3490  CG  LEU   225      48.820  32.530  32.680  0.00  0.00           C  
ATOM   3491  HG  LEU   225      48.440  31.920  31.830  0.00  0.00           H  
ATOM   3492  CD1 LEU   225      47.900  32.260  33.910  0.00  0.00           C  
ATOM   3493 HD11 LEU   225      48.080  31.170  34.070  0.00  0.00           H  
ATOM   3494 HD12 LEU   225      48.110  32.920  34.780  0.00  0.00           H  
ATOM   3495 HD13 LEU   225      46.810  32.290  33.710  0.00  0.00           H  
ATOM   3496  CD2 LEU   225      48.750  33.900  32.040  0.00  0.00           C  
ATOM   3497 HD21 LEU   225      49.610  34.160  31.380  0.00  0.00           H  
ATOM   3498 HD22 LEU   225      47.800  34.050  31.490  0.00  0.00           H  
ATOM   3499 HD23 LEU   225      48.650  34.640  32.860  0.00  0.00           H  
ATOM   3500  C   LEU   225      52.700  31.920  31.980  0.00  0.00           C  
ATOM   3501  O   LEU   225      53.190  32.520  32.900  0.00  0.00           O  
ATOM   3502  N   SER   226      53.470  31.250  31.170  0.00  0.00           N  
ATOM   3503  HN  SER   226      53.340  30.670  30.370  0.00  0.00           H  
ATOM   3504  CA  SER   226      54.960  31.250  31.260  0.00  0.00           C  
ATOM   3505  HA  SER   226      55.290  30.910  32.230  0.00  0.00           H  
ATOM   3506  CB  SER   226      55.510  30.220  30.200  0.00  0.00           C  
ATOM   3507  HB1 SER   226      54.900  29.290  30.310  0.00  0.00           H  
ATOM   3508  HB2 SER   226      56.520  29.820  30.410  0.00  0.00           H  
ATOM   3509  OG  SER   226      55.320  30.570  28.830  0.00  0.00           O  
ATOM   3510  HG1 SER   226      56.230  30.700  28.570  0.00  0.00           H  
ATOM   3511  C   SER   226      55.690  32.500  31.060  0.00  0.00           C  
ATOM   3512  O   SER   226      56.810  32.580  31.550  0.00  0.00           O  
ATOM   3513  N   GLU   227      55.140  33.470  30.360  0.00  0.00           N  
ATOM   3514  HN  GLU   227      54.260  33.270  29.930  0.00  0.00           H  
ATOM   3515  CA  GLU   227      55.830  34.680  29.880  0.00  0.00           C  
ATOM   3516  HA  GLU   227      56.890  34.570  30.030  0.00  0.00           H  
ATOM   3517  CB  GLU   227      55.440  35.100  28.410  0.00  0.00           C  
ATOM   3518  HB1 GLU   227      55.990  36.040  28.200  0.00  0.00           H  
ATOM   3519  HB2 GLU   227      54.360  35.340  28.320  0.00  0.00           H  
ATOM   3520  CG  GLU   227      55.880  34.010  27.380  0.00  0.00           C  
ATOM   3521  HG1 GLU   227      55.120  33.210  27.440  0.00  0.00           H  
ATOM   3522  HG2 GLU   227      56.860  33.490  27.470  0.00  0.00           H  
ATOM   3523  CD  GLU   227      55.750  34.500  25.930  0.00  0.00           C  
ATOM   3524  OE1 GLU   227      56.730  34.430  25.180  0.00  0.00           O  
ATOM   3525  OE2 GLU   227      54.670  34.990  25.540  0.00  0.00           O1-
ATOM   3526  C   GLU   227      55.510  35.830  30.760  0.00  0.00           C  
ATOM   3527  O   GLU   227      56.330  36.740  30.880  0.00  0.00           O  
ATOM   3528  N   ASP   228      54.340  35.830  31.460  0.00  0.00           N  
ATOM   3529  HN  ASP   228      53.770  35.030  31.310  0.00  0.00           H  
ATOM   3530  CA  ASP   228      53.920  36.790  32.490  0.00  0.00           C  
ATOM   3531  HA  ASP   228      53.790  37.760  32.030  0.00  0.00           H  
ATOM   3532  CB  ASP   228      52.450  36.280  32.890  0.00  0.00           C  
ATOM   3533  HB1 ASP   228      52.550  35.340  33.480  0.00  0.00           H  
ATOM   3534  HB2 ASP   228      51.750  36.090  32.050  0.00  0.00           H  
ATOM   3535  CG  ASP   228      51.650  37.240  33.880  0.00  0.00           C  
ATOM   3536  OD1 ASP   228      52.320  38.200  34.300  0.00  0.00           O  
ATOM   3537  OD2 ASP   228      50.440  36.980  34.150  0.00  0.00           O1-
ATOM   3538  C   ASP   228      54.910  36.730  33.690  0.00  0.00           C  
ATOM   3539  O   ASP   228      55.170  35.660  34.270  0.00  0.00           O  
ATOM   3540  N   PRO   229      55.530  37.820  34.130  0.00  0.00           N  
ATOM   3541  CD  PRO   229      55.520  39.120  33.520  0.00  0.00           C  
ATOM   3542  HD1 PRO   229      56.090  39.180  32.570  0.00  0.00           H  
ATOM   3543  HD2 PRO   229      54.470  39.450  33.390  0.00  0.00           H  
ATOM   3544  CA  PRO   229      56.390  37.840  35.310  0.00  0.00           C  
ATOM   3545  HA  PRO   229      56.900  36.890  35.390  0.00  0.00           H  
ATOM   3546  CB  PRO   229      57.300  39.060  35.120  0.00  0.00           C  
ATOM   3547  HB1 PRO   229      58.120  38.920  34.380  0.00  0.00           H  
ATOM   3548  HB2 PRO   229      57.900  39.310  36.020  0.00  0.00           H  
ATOM   3549  CG  PRO   229      56.250  40.010  34.580  0.00  0.00           C  
ATOM   3550  HG1 PRO   229      56.730  40.850  34.030  0.00  0.00           H  
ATOM   3551  HG2 PRO   229      55.710  40.450  35.440  0.00  0.00           H  
ATOM   3552  C   PRO   229      55.600  37.920  36.600  0.00  0.00           C  
ATOM   3553  O   PRO   229      56.280  37.870  37.580  0.00  0.00           O  
ATOM   3554  N   VAL   230      54.220  38.130  36.560  0.00  0.00           N  
ATOM   3555  HN  VAL   230      53.810  38.210  35.660  0.00  0.00           H  
ATOM   3556  CA  VAL   230      53.370  38.180  37.740  0.00  0.00           C  
ATOM   3557  HA  VAL   230      53.830  38.980  38.310  0.00  0.00           H  
ATOM   3558  CB  VAL   230      51.930  38.700  37.560  0.00  0.00           C  
ATOM   3559  HB  VAL   230      51.500  38.170  36.690  0.00  0.00           H  
ATOM   3560  CG1 VAL   230      51.030  38.330  38.770  0.00  0.00           C  
ATOM   3561 HG11 VAL   230      51.600  38.530  39.710  0.00  0.00           H  
ATOM   3562 HG12 VAL   230      50.040  38.800  38.930  0.00  0.00           H  
ATOM   3563 HG13 VAL   230      50.760  37.250  38.720  0.00  0.00           H  
ATOM   3564  CG2 VAL   230      51.960  40.240  37.290  0.00  0.00           C  
ATOM   3565 HG21 VAL   230      52.330  40.330  36.240  0.00  0.00           H  
ATOM   3566 HG22 VAL   230      50.900  40.520  37.420  0.00  0.00           H  
ATOM   3567 HG23 VAL   230      52.530  40.860  38.010  0.00  0.00           H  
ATOM   3568  C   VAL   230      53.560  37.040  38.600  0.00  0.00           C  
ATOM   3569  O   VAL   230      53.850  37.020  39.740  0.00  0.00           O  
ATOM   3570  N   VAL   231      53.470  35.850  37.950  0.00  0.00           N  
ATOM   3571  HN  VAL   231      53.590  35.880  36.960  0.00  0.00           H  
ATOM   3572  CA  VAL   231      53.370  34.470  38.440  0.00  0.00           C  
ATOM   3573  HA  VAL   231      52.380  34.480  38.870  0.00  0.00           H  
ATOM   3574  CB  VAL   231      53.310  33.560  37.280  0.00  0.00           C  
ATOM   3575  HB  VAL   231      54.300  33.660  36.790  0.00  0.00           H  
ATOM   3576  CG1 VAL   231      53.160  32.140  37.730  0.00  0.00           C  
ATOM   3577 HG11 VAL   231      54.000  31.810  38.380  0.00  0.00           H  
ATOM   3578 HG12 VAL   231      52.210  31.960  38.290  0.00  0.00           H  
ATOM   3579 HG13 VAL   231      53.230  31.450  36.860  0.00  0.00           H  
ATOM   3580  CG2 VAL   231      52.110  33.850  36.450  0.00  0.00           C  
ATOM   3581 HG21 VAL   231      52.080  34.900  36.070  0.00  0.00           H  
ATOM   3582 HG22 VAL   231      52.050  33.090  35.650  0.00  0.00           H  
ATOM   3583 HG23 VAL   231      51.250  33.700  37.140  0.00  0.00           H  
ATOM   3584  C   VAL   231      54.450  34.050  39.410  0.00  0.00           C  
ATOM   3585  O   VAL   231      54.200  33.550  40.510  0.00  0.00           O  
ATOM   3586  N   GLY   232      55.700  34.340  39.100  0.00  0.00           N  
ATOM   3587  HN  GLY   232      55.930  34.460  38.140  0.00  0.00           H  
ATOM   3588  CA  GLY   232      56.780  34.020  39.910  0.00  0.00           C  
ATOM   3589  HA1 GLY   232      56.680  32.980  40.170  0.00  0.00           H  
ATOM   3590  HA2 GLY   232      57.680  33.940  39.320  0.00  0.00           H  
ATOM   3591  C   GLY   232      56.970  34.870  41.090  0.00  0.00           C  
ATOM   3592  O   GLY   232      57.800  34.660  41.970  0.00  0.00           O  
ATOM   3593  N   HIS   233      56.180  36.010  41.270  0.00  0.00           N  
ATOM   3594  HN  HIS   233      55.480  36.270  40.600  0.00  0.00           H  
ATOM   3595  CA  HIS   233      56.200  36.830  42.460  0.00  0.00           C  
ATOM   3596  HA  HIS   233      57.070  36.710  43.090  0.00  0.00           H  
ATOM   3597  CB  HIS   233      56.170  38.290  41.910  0.00  0.00           C  
ATOM   3598  HB1 HIS   233      55.890  38.860  42.820  0.00  0.00           H  
ATOM   3599  HB2 HIS   233      55.380  38.440  41.140  0.00  0.00           H  
ATOM   3600  ND1 HIS   233      58.630  38.650  42.280  0.00  0.00           N  
ATOM   3601  CG  HIS   233      57.520  38.770  41.470  0.00  0.00           C  
ATOM   3602  CE1 HIS   233      59.590  39.350  41.720  0.00  0.00           C  
ATOM   3603  HE1 HIS   233      60.560  39.500  42.190  0.00  0.00           H  
ATOM   3604  NE2 HIS   233      59.120  39.920  40.550  0.00  0.00           N  
ATOM   3605  HE2 HIS   233      59.580  40.730  40.210  0.00  0.00           H  
ATOM   3606  CD2 HIS   233      57.780  39.530  40.420  0.00  0.00           C  
ATOM   3607  HD2 HIS   233      57.080  39.900  39.690  0.00  0.00           H  
ATOM   3608  C   HIS   233      55.010  36.520  43.370  0.00  0.00           C  
ATOM   3609  O   HIS   233      54.970  37.130  44.460  0.00  0.00           O  
ATOM   3610  N   LEU   234      54.040  35.650  43.110  0.00  0.00           N  
ATOM   3611  HN  LEU   234      54.040  35.180  42.230  0.00  0.00           H  
ATOM   3612  CA  LEU   234      52.780  35.460  43.910  0.00  0.00           C  
ATOM   3613  HA  LEU   234      52.180  36.330  44.090  0.00  0.00           H  
ATOM   3614  CB  LEU   234      51.860  34.420  43.190  0.00  0.00           C  
ATOM   3615  HB1 LEU   234      50.960  34.320  43.830  0.00  0.00           H  
ATOM   3616  HB2 LEU   234      52.330  33.420  43.090  0.00  0.00           H  
ATOM   3617  CG  LEU   234      51.310  34.900  41.850  0.00  0.00           C  
ATOM   3618  HG  LEU   234      52.220  35.300  41.360  0.00  0.00           H  
ATOM   3619  CD1 LEU   234      50.790  33.740  41.080  0.00  0.00           C  
ATOM   3620 HD11 LEU   234      49.980  34.020  40.370  0.00  0.00           H  
ATOM   3621 HD12 LEU   234      51.590  33.250  40.480  0.00  0.00           H  
ATOM   3622 HD13 LEU   234      50.220  33.000  41.690  0.00  0.00           H  
ATOM   3623  CD2 LEU   234      50.340  36.100  42.060  0.00  0.00           C  
ATOM   3624 HD21 LEU   234      50.080  36.570  41.090  0.00  0.00           H  
ATOM   3625 HD22 LEU   234      49.440  35.680  42.550  0.00  0.00           H  
ATOM   3626 HD23 LEU   234      50.820  36.850  42.740  0.00  0.00           H  
ATOM   3627  C   LEU   234      52.980  35.000  45.280  0.00  0.00           C  
ATOM   3628  O   LEU   234      52.480  35.610  46.230  0.00  0.00           O  
ATOM   3629  N   GLY   235      53.850  33.980  45.500  0.00  0.00           N  
ATOM   3630  HN  GLY   235      54.380  33.770  44.690  0.00  0.00           H  
ATOM   3631  CA  GLY   235      54.130  33.430  46.770  0.00  0.00           C  
ATOM   3632  HA1 GLY   235      53.290  33.610  47.420  0.00  0.00           H  
ATOM   3633  HA2 GLY   235      54.120  32.360  46.610  0.00  0.00           H  
ATOM   3634  C   GLY   235      55.360  33.880  47.490  0.00  0.00           C  
ATOM   3635  O   GLY   235      55.650  33.280  48.510  0.00  0.00           O  
ATOM   3636  N   THR   236      55.990  34.950  46.950  0.00  0.00           N  
ATOM   3637  HN  THR   236      55.760  35.150  46.000  0.00  0.00           H  
ATOM   3638  CA  THR   236      57.180  35.540  47.570  0.00  0.00           C  
ATOM   3639  HA  THR   236      57.360  35.040  48.500  0.00  0.00           H  
ATOM   3640  CB  THR   236      58.360  35.380  46.580  0.00  0.00           C  
ATOM   3641  HB  THR   236      59.190  36.040  46.920  0.00  0.00           H  
ATOM   3642  OG1 THR   236      58.100  35.710  45.230  0.00  0.00           O  
ATOM   3643  HG1 THR   236      58.150  36.670  45.210  0.00  0.00           H  
ATOM   3644  CG2 THR   236      58.920  33.970  46.710  0.00  0.00           C  
ATOM   3645 HG21 THR   236      59.790  34.020  46.020  0.00  0.00           H  
ATOM   3646 HG22 THR   236      59.200  33.830  47.770  0.00  0.00           H  
ATOM   3647 HG23 THR   236      58.120  33.230  46.500  0.00  0.00           H  
ATOM   3648  C   THR   236      57.010  36.940  47.820  0.00  0.00           C  
ATOM   3649  O   THR   236      57.790  37.500  48.580  0.00  0.00           O  
ATOM   3650  N   SER   237      55.930  37.550  47.330  0.00  0.00           N  
ATOM   3651  HN  SER   237      55.310  37.150  46.660  0.00  0.00           H  
ATOM   3652  CA  SER   237      55.770  38.960  47.630  0.00  0.00           C  
ATOM   3653  HA  SER   237      56.750  39.410  47.640  0.00  0.00           H  
ATOM   3654  CB  SER   237      54.980  39.740  46.500  0.00  0.00           C  
ATOM   3655  HB1 SER   237      54.980  40.810  46.780  0.00  0.00           H  
ATOM   3656  HB2 SER   237      53.940  39.340  46.500  0.00  0.00           H  
ATOM   3657  OG  SER   237      55.450  39.610  45.150  0.00  0.00           O  
ATOM   3658  HG1 SER   237      55.210  38.720  44.890  0.00  0.00           H  
ATOM   3659  C   SER   237      55.120  39.220  48.960  0.00  0.00           C  
ATOM   3660  O   SER   237      55.340  40.250  49.560  0.00  0.00           O  
ATOM   3661  N   THR   238      54.290  38.330  49.430  0.00  0.00           N  
ATOM   3662  HN  THR   238      54.300  37.420  49.030  0.00  0.00           H  
ATOM   3663  CA  THR   238      53.500  38.640  50.640  0.00  0.00           C  
ATOM   3664  HA  THR   238      53.410  39.710  50.750  0.00  0.00           H  
ATOM   3665  CB  THR   238      52.010  38.230  50.490  0.00  0.00           C  
ATOM   3666  HB  THR   238      51.420  38.810  51.220  0.00  0.00           H  
ATOM   3667  OG1 THR   238      51.850  36.880  50.830  0.00  0.00           O  
ATOM   3668  HG1 THR   238      50.900  36.710  50.840  0.00  0.00           H  
ATOM   3669  CG2 THR   238      51.510  38.480  49.070  0.00  0.00           C  
ATOM   3670 HG21 THR   238      50.420  38.510  48.880  0.00  0.00           H  
ATOM   3671 HG22 THR   238      52.000  39.420  48.740  0.00  0.00           H  
ATOM   3672 HG23 THR   238      51.930  37.610  48.510  0.00  0.00           H  
ATOM   3673  C   THR   238      54.170  38.240  51.950  0.00  0.00           C  
ATOM   3674  O   THR   238      55.070  37.430  52.020  0.00  0.00           O  
ATOM   3675  N   GLU   239      53.710  38.820  53.120  0.00  0.00           N  
ATOM   3676  HN  GLU   239      53.020  39.550  53.100  0.00  0.00           H  
ATOM   3677  CA  GLU   239      54.120  38.450  54.430  0.00  0.00           C  
ATOM   3678  HA  GLU   239      55.200  38.390  54.530  0.00  0.00           H  
ATOM   3679  CB  GLU   239      53.640  39.390  55.480  0.00  0.00           C  
ATOM   3680  HB1 GLU   239      53.730  39.030  56.530  0.00  0.00           H  
ATOM   3681  HB2 GLU   239      52.550  39.560  55.410  0.00  0.00           H  
ATOM   3682  CG  GLU   239      54.270  40.830  55.450  0.00  0.00           C  
ATOM   3683  HG1 GLU   239      53.720  41.490  56.150  0.00  0.00           H  
ATOM   3684  HG2 GLU   239      54.270  41.250  54.420  0.00  0.00           H  
ATOM   3685  CD  GLU   239      55.660  40.730  55.920  0.00  0.00           C  
ATOM   3686  OE1 GLU   239      56.530  40.240  55.180  0.00  0.00           O  
ATOM   3687  OE2 GLU   239      55.920  41.270  57.050  0.00  0.00           O1-
ATOM   3688  C   GLU   239      53.810  37.000  54.770  0.00  0.00           C  
ATOM   3689  O   GLU   239      54.620  36.280  55.320  0.00  0.00           O  
ATOM   3690  N   GLU   240      52.620  36.480  54.400  0.00  0.00           N  
ATOM   3691  HN  GLU   240      51.950  37.100  54.010  0.00  0.00           H  
ATOM   3692  CA  GLU   240      52.260  35.090  54.570  0.00  0.00           C  
ATOM   3693  HA  GLU   240      52.380  34.810  55.610  0.00  0.00           H  
ATOM   3694  CB  GLU   240      50.810  34.820  54.240  0.00  0.00           C  
ATOM   3695  HB1 GLU   240      50.650  34.690  53.150  0.00  0.00           H  
ATOM   3696  HB2 GLU   240      50.180  35.700  54.490  0.00  0.00           H  
ATOM   3697  CG  GLU   240      50.320  33.680  55.090  0.00  0.00           C  
ATOM   3698  HG1 GLU   240      50.830  32.730  54.820  0.00  0.00           H  
ATOM   3699  HG2 GLU   240      49.290  33.390  54.790  0.00  0.00           H  
ATOM   3700  CD  GLU   240      50.210  33.880  56.620  0.00  0.00           C  
ATOM   3701  OE1 GLU   240      49.830  32.930  57.340  0.00  0.00           O  
ATOM   3702  OE2 GLU   240      50.560  34.980  57.150  0.00  0.00           O1-
ATOM   3703  C   GLU   240      53.100  34.200  53.650  0.00  0.00           C  
ATOM   3704  O   GLU   240      53.620  33.140  54.050  0.00  0.00           O  
ATOM   3705  N   GLY   241      53.250  34.590  52.360  0.00  0.00           N  
ATOM   3706  HN  GLY   241      53.070  35.540  52.110  0.00  0.00           H  
ATOM   3707  CA  GLY   241      54.050  33.750  51.410  0.00  0.00           C  
ATOM   3708  HA1 GLY   241      53.580  32.780  51.340  0.00  0.00           H  
ATOM   3709  HA2 GLY   241      54.130  34.250  50.460  0.00  0.00           H  
ATOM   3710  C   GLY   241      55.500  33.650  51.800  0.00  0.00           C  
ATOM   3711  O   GLY   241      56.110  32.630  51.730  0.00  0.00           O  
ATOM   3712  N   LYS   242      56.040  34.760  52.300  0.00  0.00           N  
ATOM   3713  HN  LYS   242      55.590  35.650  52.210  0.00  0.00           H  
ATOM   3714  CA  LYS   242      57.320  34.620  52.990  0.00  0.00           C  
ATOM   3715  HA  LYS   242      58.090  34.290  52.320  0.00  0.00           H  
ATOM   3716  CB  LYS   242      57.880  36.000  53.340  0.00  0.00           C  
ATOM   3717  HB1 LYS   242      58.820  35.920  53.930  0.00  0.00           H  
ATOM   3718  HB2 LYS   242      57.120  36.540  53.930  0.00  0.00           H  
ATOM   3719  CG  LYS   242      58.270  36.750  52.050  0.00  0.00           C  
ATOM   3720  HG1 LYS   242      57.450  36.900  51.330  0.00  0.00           H  
ATOM   3721  HG2 LYS   242      59.110  36.220  51.560  0.00  0.00           H  
ATOM   3722  CD  LYS   242      58.740  38.210  52.500  0.00  0.00           C  
ATOM   3723  HD1 LYS   242      57.780  38.570  52.950  0.00  0.00           H  
ATOM   3724  HD2 LYS   242      59.630  38.070  53.140  0.00  0.00           H  
ATOM   3725  CE  LYS   242      59.000  39.200  51.240  0.00  0.00           C  
ATOM   3726  HE1 LYS   242      58.120  39.300  50.580  0.00  0.00           H  
ATOM   3727  HE2 LYS   242      59.760  38.800  50.540  0.00  0.00           H  
ATOM   3728  NZ  LYS   242      59.250  40.510  51.860  0.00  0.00           N1+
ATOM   3729  HZ1 LYS   242      59.910  40.980  51.200  0.00  0.00           H  
ATOM   3730  HZ2 LYS   242      58.390  41.090  51.870  0.00  0.00           H  
ATOM   3731  HZ3 LYS   242      59.670  40.440  52.810  0.00  0.00           H  
ATOM   3732  C   LYS   242      57.360  33.670  54.160  0.00  0.00           C  
ATOM   3733  O   LYS   242      58.160  32.740  54.200  0.00  0.00           O  
ATOM   3734  N   LYS   243      56.370  33.740  55.170  0.00  0.00           N  
ATOM   3735  HN  LYS   243      55.610  34.360  54.990  0.00  0.00           H  
ATOM   3736  CA  LYS   243      56.130  32.740  56.250  0.00  0.00           C  
ATOM   3737  HA  LYS   243      57.060  32.650  56.780  0.00  0.00           H  
ATOM   3738  CB  LYS   243      54.890  33.200  57.110  0.00  0.00           C  
ATOM   3739  HB1 LYS   243      54.130  33.660  56.450  0.00  0.00           H  
ATOM   3740  HB2 LYS   243      55.330  33.960  57.800  0.00  0.00           H  
ATOM   3741  CG  LYS   243      54.240  32.190  57.920  0.00  0.00           C  
ATOM   3742  HG1 LYS   243      54.940  31.550  58.490  0.00  0.00           H  
ATOM   3743  HG2 LYS   243      53.570  31.530  57.320  0.00  0.00           H  
ATOM   3744  CD  LYS   243      53.310  32.880  58.940  0.00  0.00           C  
ATOM   3745  HD1 LYS   243      53.950  33.370  59.710  0.00  0.00           H  
ATOM   3746  HD2 LYS   243      52.770  33.680  58.380  0.00  0.00           H  
ATOM   3747  CE  LYS   243      52.340  31.940  59.690  0.00  0.00           C  
ATOM   3748  HE1 LYS   243      51.740  32.530  60.410  0.00  0.00           H  
ATOM   3749  HE2 LYS   243      52.850  31.060  60.130  0.00  0.00           H  
ATOM   3750  NZ  LYS   243      51.220  31.360  58.950  0.00  0.00           N1+
ATOM   3751  HZ1 LYS   243      51.630  30.570  58.400  0.00  0.00           H  
ATOM   3752  HZ2 LYS   243      50.530  30.970  59.620  0.00  0.00           H  
ATOM   3753  HZ3 LYS   243      50.850  32.080  58.300  0.00  0.00           H  
ATOM   3754  C   LYS   243      55.980  31.220  55.830  0.00  0.00           C  
ATOM   3755  O   LYS   243      56.580  30.350  56.420  0.00  0.00           O  
ATOM   3756  N   VAL   244      55.170  30.880  54.780  0.00  0.00           N  
ATOM   3757  HN  VAL   244      54.730  31.630  54.300  0.00  0.00           H  
ATOM   3758  CA  VAL   244      54.930  29.550  54.230  0.00  0.00           C  
ATOM   3759  HA  VAL   244      54.700  28.870  55.040  0.00  0.00           H  
ATOM   3760  CB  VAL   244      53.850  29.660  53.120  0.00  0.00           C  
ATOM   3761  HB  VAL   244      54.180  30.370  52.330  0.00  0.00           H  
ATOM   3762  CG1 VAL   244      53.660  28.250  52.550  0.00  0.00           C  
ATOM   3763 HG11 VAL   244      52.850  28.260  51.780  0.00  0.00           H  
ATOM   3764 HG12 VAL   244      54.560  27.880  52.030  0.00  0.00           H  
ATOM   3765 HG13 VAL   244      53.290  27.580  53.360  0.00  0.00           H  
ATOM   3766  CG2 VAL   244      52.560  29.970  53.760  0.00  0.00           C  
ATOM   3767 HG21 VAL   244      52.700  30.900  54.360  0.00  0.00           H  
ATOM   3768 HG22 VAL   244      51.730  30.130  53.040  0.00  0.00           H  
ATOM   3769 HG23 VAL   244      52.420  29.150  54.500  0.00  0.00           H  
ATOM   3770  C   VAL   244      56.240  29.010  53.650  0.00  0.00           C  
ATOM   3771  O   VAL   244      56.650  27.910  54.000  0.00  0.00           O  
ATOM   3772  N   LEU   245      57.030  29.850  52.960  0.00  0.00           N  
ATOM   3773  HN  LEU   245      56.860  30.820  52.850  0.00  0.00           H  
ATOM   3774  CA  LEU   245      58.320  29.420  52.370  0.00  0.00           C  
ATOM   3775  HA  LEU   245      58.160  28.540  51.760  0.00  0.00           H  
ATOM   3776  CB  LEU   245      58.900  30.530  51.480  0.00  0.00           C  
ATOM   3777  HB1 LEU   245      59.110  31.380  52.170  0.00  0.00           H  
ATOM   3778  HB2 LEU   245      58.120  30.880  50.780  0.00  0.00           H  
ATOM   3779  CG  LEU   245      60.040  30.260  50.510  0.00  0.00           C  
ATOM   3780  HG  LEU   245      60.770  29.640  51.090  0.00  0.00           H  
ATOM   3781  CD1 LEU   245      59.510  29.420  49.280  0.00  0.00           C  
ATOM   3782 HD11 LEU   245      58.810  29.990  48.630  0.00  0.00           H  
ATOM   3783 HD12 LEU   245      60.380  29.100  48.670  0.00  0.00           H  
ATOM   3784 HD13 LEU   245      58.860  28.590  49.640  0.00  0.00           H  
ATOM   3785  CD2 LEU   245      60.610  31.570  49.890  0.00  0.00           C  
ATOM   3786 HD21 LEU   245      59.730  32.180  49.590  0.00  0.00           H  
ATOM   3787 HD22 LEU   245      60.870  32.150  50.810  0.00  0.00           H  
ATOM   3788 HD23 LEU   245      61.410  31.440  49.130  0.00  0.00           H  
ATOM   3789  C   LEU   245      59.370  29.130  53.520  0.00  0.00           C  
ATOM   3790  O   LEU   245      60.190  28.230  53.460  0.00  0.00           O  
ATOM   3791  N   ARG   246      59.380  29.990  54.500  0.00  0.00           N  
ATOM   3792  HN  ARG   246      58.740  30.750  54.480  0.00  0.00           H  
ATOM   3793  CA  ARG   246      60.170  29.660  55.700  0.00  0.00           C  
ATOM   3794  HA  ARG   246      61.220  29.470  55.530  0.00  0.00           H  
ATOM   3795  CB  ARG   246      60.050  30.830  56.800  0.00  0.00           C  
ATOM   3796  HB1 ARG   246      60.500  30.580  57.780  0.00  0.00           H  
ATOM   3797  HB2 ARG   246      58.970  31.030  56.920  0.00  0.00           H  
ATOM   3798  CG  ARG   246      60.700  32.170  56.310  0.00  0.00           C  
ATOM   3799  HG1 ARG   246      60.090  32.580  55.480  0.00  0.00           H  
ATOM   3800  HG2 ARG   246      61.740  31.930  55.990  0.00  0.00           H  
ATOM   3801  CD  ARG   246      60.970  33.270  57.420  0.00  0.00           C  
ATOM   3802  HD1 ARG   246      61.570  34.200  57.260  0.00  0.00           H  
ATOM   3803  HD2 ARG   246      61.540  32.640  58.130  0.00  0.00           H  
ATOM   3804  NE  ARG   246      59.670  33.660  58.060  0.00  0.00           N  
ATOM   3805  HE  ARG   246      59.160  33.060  58.680  0.00  0.00           H  
ATOM   3806  CZ  ARG   246      58.830  34.610  57.570  0.00  0.00           C  
ATOM   3807  NH1 ARG   246      59.180  35.360  56.530  0.00  0.00           N1+
ATOM   3808 HH11 ARG   246      60.060  35.200  56.070  0.00  0.00           H  
ATOM   3809 HH12 ARG   246      58.530  36.070  56.270  0.00  0.00           H  
ATOM   3810  NH2 ARG   246      57.710  34.830  58.270  0.00  0.00           N  
ATOM   3811 HH21 ARG   246      57.730  34.390  59.180  0.00  0.00           H  
ATOM   3812 HH22 ARG   246      57.000  35.500  58.060  0.00  0.00           H  
ATOM   3813  C   ARG   246      59.720  28.340  56.380  0.00  0.00           C  
ATOM   3814  O   ARG   246      60.550  27.470  56.690  0.00  0.00           O  
ATOM   3815  N   ASN   247      58.380  28.150  56.610  0.00  0.00           N  
ATOM   3816  HN  ASN   247      57.740  28.890  56.450  0.00  0.00           H  
ATOM   3817  CA  ASN   247      57.860  27.050  57.390  0.00  0.00           C  
ATOM   3818  HA  ASN   247      58.600  26.670  58.080  0.00  0.00           H  
ATOM   3819  CB  ASN   247      56.650  27.440  58.200  0.00  0.00           C  
ATOM   3820  HB1 ASN   247      56.380  26.610  58.880  0.00  0.00           H  
ATOM   3821  HB2 ASN   247      55.690  27.700  57.680  0.00  0.00           H  
ATOM   3822  CG  ASN   247      57.000  28.640  59.090  0.00  0.00           C  
ATOM   3823  OD1 ASN   247      58.120  29.110  59.370  0.00  0.00           O  
ATOM   3824  ND2 ASN   247      55.900  29.300  59.620  0.00  0.00           N  
ATOM   3825 HD21 ASN   247      55.010  28.830  59.670  0.00  0.00           H  
ATOM   3826 HD22 ASN   247      55.980  30.030  60.300  0.00  0.00           H  
ATOM   3827  C   ASN   247      57.610  25.740  56.630  0.00  0.00           C  
ATOM   3828  O   ASN   247      57.290  24.680  57.180  0.00  0.00           O  
ATOM   3829  N   GLY   248      57.850  25.830  55.330  0.00  0.00           N  
ATOM   3830  HN  GLY   248      58.010  26.700  54.870  0.00  0.00           H  
ATOM   3831  CA  GLY   248      57.760  24.650  54.450  0.00  0.00           C  
ATOM   3832  HA1 GLY   248      58.190  24.940  53.510  0.00  0.00           H  
ATOM   3833  HA2 GLY   248      58.270  23.760  54.800  0.00  0.00           H  
ATOM   3834  C   GLY   248      56.440  24.120  54.140  0.00  0.00           C  
ATOM   3835  O   GLY   248      56.350  22.930  53.750  0.00  0.00           O  
ATOM   3836  N   GLY   249      55.380  24.940  54.080  0.00  0.00           N  
ATOM   3837  HN  GLY   249      55.650  25.890  54.240  0.00  0.00           H  
ATOM   3838  CA  GLY   249      54.060  24.640  53.630  0.00  0.00           C  
ATOM   3839  HA1 GLY   249      53.860  23.700  54.130  0.00  0.00           H  
ATOM   3840  HA2 GLY   249      53.480  25.460  54.030  0.00  0.00           H  
ATOM   3841  C   GLY   249      53.880  24.740  52.150  0.00  0.00           C  
ATOM   3842  O   GLY   249      54.840  25.020  51.440  0.00  0.00           O  
ATOM   3843  N   LYS   250      52.670  24.450  51.670  0.00  0.00           N  
ATOM   3844  HN  LYS   250      51.980  24.070  52.280  0.00  0.00           H  
ATOM   3845  CA  LYS   250      52.520  24.460  50.210  0.00  0.00           C  
ATOM   3846  HA  LYS   250      53.360  24.660  49.560  0.00  0.00           H  
ATOM   3847  CB  LYS   250      51.850  23.130  49.700  0.00  0.00           C  
ATOM   3848  HB1 LYS   250      51.760  23.140  48.600  0.00  0.00           H  
ATOM   3849  HB2 LYS   250      50.780  23.090  50.010  0.00  0.00           H  
ATOM   3850  CG  LYS   250      52.650  21.840  50.120  0.00  0.00           C  
ATOM   3851  HG1 LYS   250      52.490  21.750  51.210  0.00  0.00           H  
ATOM   3852  HG2 LYS   250      53.730  22.030  49.900  0.00  0.00           H  
ATOM   3853  CD  LYS   250      52.290  20.560  49.240  0.00  0.00           C  
ATOM   3854  HD1 LYS   250      51.250  20.270  49.460  0.00  0.00           H  
ATOM   3855  HD2 LYS   250      52.280  20.780  48.150  0.00  0.00           H  
ATOM   3856  CE  LYS   250      53.240  19.400  49.530  0.00  0.00           C  
ATOM   3857  HE1 LYS   250      53.120  19.210  50.610  0.00  0.00           H  
ATOM   3858  HE2 LYS   250      54.320  19.620  49.370  0.00  0.00           H  
ATOM   3859  NZ  LYS   250      52.850  18.190  48.920  0.00  0.00           N1+
ATOM   3860  HZ1 LYS   250      52.880  18.240  47.880  0.00  0.00           H  
ATOM   3861  HZ2 LYS   250      53.560  17.480  49.180  0.00  0.00           H  
ATOM   3862  HZ3 LYS   250      51.870  17.890  49.080  0.00  0.00           H  
ATOM   3863  C   LYS   250      51.560  25.540  49.930  0.00  0.00           C  
ATOM   3864  O   LYS   250      50.430  25.580  50.520  0.00  0.00           O  
ATOM   3865  N   ASN   251      51.930  26.490  49.060  0.00  0.00           N  
ATOM   3866  HN  ASN   251      52.860  26.420  48.710  0.00  0.00           H  
ATOM   3867  CA  ASN   251      51.100  27.610  48.600  0.00  0.00           C  
ATOM   3868  HA  ASN   251      50.340  27.820  49.340  0.00  0.00           H  
ATOM   3869  CB  ASN   251      51.930  28.720  48.060  0.00  0.00           C  
ATOM   3870  HB1 ASN   251      51.350  29.410  47.410  0.00  0.00           H  
ATOM   3871  HB2 ASN   251      52.800  28.560  47.390  0.00  0.00           H  
ATOM   3872  CG  ASN   251      52.320  29.550  49.270  0.00  0.00           C  
ATOM   3873  OD1 ASN   251      51.630  29.640  50.270  0.00  0.00           O  
ATOM   3874  ND2 ASN   251      53.530  30.110  49.180  0.00  0.00           N  
ATOM   3875 HD21 ASN   251      54.100  30.120  48.360  0.00  0.00           H  
ATOM   3876 HD22 ASN   251      53.850  30.480  50.050  0.00  0.00           H  
ATOM   3877  C   ASN   251      50.390  26.970  47.450  0.00  0.00           C  
ATOM   3878  O   ASN   251      51.050  26.220  46.720  0.00  0.00           O  
ATOM   3879  N   PHE   252      49.100  27.280  47.170  0.00  0.00           N  
ATOM   3880  HN  PHE   252      48.620  27.780  47.890  0.00  0.00           H  
ATOM   3881  CA  PHE   252      48.330  26.660  46.100  0.00  0.00           C  
ATOM   3882  HA  PHE   252      49.000  26.030  45.530  0.00  0.00           H  
ATOM   3883  CB  PHE   252      47.070  25.960  46.580  0.00  0.00           C  
ATOM   3884  HB1 PHE   252      46.690  25.450  45.670  0.00  0.00           H  
ATOM   3885  HB2 PHE   252      46.350  26.720  46.950  0.00  0.00           H  
ATOM   3886  CG  PHE   252      47.290  24.900  47.670  0.00  0.00           C  
ATOM   3887  CD1 PHE   252      47.870  23.670  47.480  0.00  0.00           C  
ATOM   3888  HD1 PHE   252      48.210  23.320  46.520  0.00  0.00           H  
ATOM   3889  CE1 PHE   252      47.920  22.700  48.510  0.00  0.00           C  
ATOM   3890  HE1 PHE   252      48.400  21.770  48.270  0.00  0.00           H  
ATOM   3891  CZ  PHE   252      47.600  23.070  49.820  0.00  0.00           C  
ATOM   3892  HZ  PHE   252      47.860  22.470  50.680  0.00  0.00           H  
ATOM   3893  CD2 PHE   252      46.950  25.210  49.010  0.00  0.00           C  
ATOM   3894  HD2 PHE   252      46.550  26.200  49.140  0.00  0.00           H  
ATOM   3895  CE2 PHE   252      47.160  24.350  50.110  0.00  0.00           C  
ATOM   3896  HE2 PHE   252      46.910  24.650  51.110  0.00  0.00           H  
ATOM   3897  C   PHE   252      47.870  27.880  45.290  0.00  0.00           C  
ATOM   3898  O   PHE   252      46.960  28.630  45.740  0.00  0.00           O  
ATOM   3899  N   PRO   253      48.430  28.090  44.120  0.00  0.00           N  
ATOM   3900  CD  PRO   253      49.750  27.560  43.650  0.00  0.00           C  
ATOM   3901  HD1 PRO   253      50.550  27.690  44.410  0.00  0.00           H  
ATOM   3902  HD2 PRO   253      49.640  26.480  43.450  0.00  0.00           H  
ATOM   3903  CA  PRO   253      47.990  29.190  43.240  0.00  0.00           C  
ATOM   3904  HA  PRO   253      47.550  29.950  43.870  0.00  0.00           H  
ATOM   3905  CB  PRO   253      49.260  29.630  42.570  0.00  0.00           C  
ATOM   3906  HB1 PRO   253      49.790  30.330  43.240  0.00  0.00           H  
ATOM   3907  HB2 PRO   253      49.120  30.160  41.600  0.00  0.00           H  
ATOM   3908  CG  PRO   253      50.030  28.360  42.340  0.00  0.00           C  
ATOM   3909  HG1 PRO   253      51.110  28.550  42.210  0.00  0.00           H  
ATOM   3910  HG2 PRO   253      49.630  27.750  41.510  0.00  0.00           H  
ATOM   3911  C   PRO   253      47.080  28.750  42.170  0.00  0.00           C  
ATOM   3912  O   PRO   253      47.080  27.590  41.840  0.00  0.00           O  
ATOM   3913  N   ALA   254      46.270  29.620  41.630  0.00  0.00           N  
ATOM   3914  HN  ALA   254      46.160  30.580  41.860  0.00  0.00           H  
ATOM   3915  CA  ALA   254      45.350  29.410  40.460  0.00  0.00           C  
ATOM   3916  HA  ALA   254      45.860  28.810  39.720  0.00  0.00           H  
ATOM   3917  CB  ALA   254      44.090  28.680  40.880  0.00  0.00           C  
ATOM   3918  HB1 ALA   254      44.410  27.840  41.540  0.00  0.00           H  
ATOM   3919  HB2 ALA   254      43.380  29.360  41.390  0.00  0.00           H  
ATOM   3920  HB3 ALA   254      43.550  28.300  39.990  0.00  0.00           H  
ATOM   3921  C   ALA   254      45.010  30.700  39.790  0.00  0.00           C  
ATOM   3922  O   ALA   254      44.870  31.740  40.390  0.00  0.00           O  
ATOM   3923  N   ILE   255      44.980  30.650  38.510  0.00  0.00           N  
ATOM   3924  HN  ILE   255      45.140  29.750  38.110  0.00  0.00           H  
ATOM   3925  CA  ILE   255      44.870  31.880  37.680  0.00  0.00           C  
ATOM   3926  HA  ILE   255      44.510  32.700  38.290  0.00  0.00           H  
ATOM   3927  CB  ILE   255      46.180  32.310  36.940  0.00  0.00           C  
ATOM   3928  HB  ILE   255      46.460  31.580  36.160  0.00  0.00           H  
ATOM   3929  CG2 ILE   255      46.010  33.640  36.250  0.00  0.00           C  
ATOM   3930 HG21 ILE   255      47.010  34.050  35.970  0.00  0.00           H  
ATOM   3931 HG22 ILE   255      45.440  33.450  35.320  0.00  0.00           H  
ATOM   3932 HG23 ILE   255      45.670  34.450  36.930  0.00  0.00           H  
ATOM   3933  CG1 ILE   255      47.380  32.450  37.910  0.00  0.00           C  
ATOM   3934 HG11 ILE   255      47.160  31.570  38.560  0.00  0.00           H  
ATOM   3935 HG12 ILE   255      47.220  33.390  38.490  0.00  0.00           H  
ATOM   3936  CD  ILE   255      48.810  32.460  37.370  0.00  0.00           C  
ATOM   3937  HD1 ILE   255      48.910  31.560  36.720  0.00  0.00           H  
ATOM   3938  HD2 ILE   255      49.030  33.380  36.780  0.00  0.00           H  
ATOM   3939  HD3 ILE   255      49.460  32.380  38.270  0.00  0.00           H  
ATOM   3940  C   ILE   255      43.630  31.660  36.800  0.00  0.00           C  
ATOM   3941  O   ILE   255      43.510  30.650  36.060  0.00  0.00           O  
ATOM   3942  N   PHE   256      42.740  32.590  36.800  0.00  0.00           N  
ATOM   3943  HN  PHE   256      42.790  33.330  37.480  0.00  0.00           H  
ATOM   3944  CA  PHE   256      41.490  32.590  36.080  0.00  0.00           C  
ATOM   3945  HA  PHE   256      41.540  31.690  35.490  0.00  0.00           H  
ATOM   3946  CB  PHE   256      40.210  32.610  36.980  0.00  0.00           C  
ATOM   3947  HB1 PHE   256      39.320  32.490  36.330  0.00  0.00           H  
ATOM   3948  HB2 PHE   256      40.020  33.590  37.480  0.00  0.00           H  
ATOM   3949  CG  PHE   256      40.340  31.520  37.930  0.00  0.00           C  
ATOM   3950  CD1 PHE   256      39.890  30.170  37.670  0.00  0.00           C  
ATOM   3951  HD1 PHE   256      39.460  29.860  36.730  0.00  0.00           H  
ATOM   3952  CE1 PHE   256      40.150  29.180  38.670  0.00  0.00           C  
ATOM   3953  HE1 PHE   256      39.920  28.140  38.500  0.00  0.00           H  
ATOM   3954  CZ  PHE   256      40.710  29.500  40.000  0.00  0.00           C  
ATOM   3955  HZ  PHE   256      40.840  28.710  40.720  0.00  0.00           H  
ATOM   3956  CD2 PHE   256      40.790  31.830  39.210  0.00  0.00           C  
ATOM   3957  HD2 PHE   256      41.070  32.820  39.540  0.00  0.00           H  
ATOM   3958  CE2 PHE   256      41.060  30.840  40.160  0.00  0.00           C  
ATOM   3959  HE2 PHE   256      41.410  31.140  41.130  0.00  0.00           H  
ATOM   3960  C   PHE   256      41.360  33.670  35.050  0.00  0.00           C  
ATOM   3961  O   PHE   256      41.860  34.750  35.250  0.00  0.00           O  
ATOM   3962  N   ARG   257      40.660  33.530  33.880  0.00  0.00           N  
ATOM   3963  HN  ARG   257      40.300  32.620  33.690  0.00  0.00           H  
ATOM   3964  CA  ARG   257      40.540  34.650  32.880  0.00  0.00           C  
ATOM   3965  HA  ARG   257      40.960  35.580  33.230  0.00  0.00           H  
ATOM   3966  CB  ARG   257      41.200  34.350  31.570  0.00  0.00           C  
ATOM   3967  HB1 ARG   257      41.040  33.270  31.360  0.00  0.00           H  
ATOM   3968  HB2 ARG   257      42.310  34.370  31.620  0.00  0.00           H  
ATOM   3969  CG  ARG   257      40.940  35.150  30.300  0.00  0.00           C  
ATOM   3970  HG1 ARG   257      41.470  36.130  30.370  0.00  0.00           H  
ATOM   3971  HG2 ARG   257      39.870  35.450  30.300  0.00  0.00           H  
ATOM   3972  CD  ARG   257      41.160  34.690  28.960  0.00  0.00           C  
ATOM   3973  HD1 ARG   257      41.030  35.620  28.370  0.00  0.00           H  
ATOM   3974  HD2 ARG   257      40.300  34.040  28.670  0.00  0.00           H  
ATOM   3975  NE  ARG   257      42.540  34.260  28.800  0.00  0.00           N  
ATOM   3976  HE  ARG   257      43.220  34.940  29.070  0.00  0.00           H  
ATOM   3977  CZ  ARG   257      42.940  33.050  28.590  0.00  0.00           C  
ATOM   3978  NH1 ARG   257      42.200  32.000  28.480  0.00  0.00           N1+
ATOM   3979 HH11 ARG   257      41.210  31.930  28.330  0.00  0.00           H  
ATOM   3980 HH12 ARG   257      42.640  31.100  28.550  0.00  0.00           H  
ATOM   3981  NH2 ARG   257      44.200  32.770  28.580  0.00  0.00           N  
ATOM   3982 HH21 ARG   257      44.830  33.540  28.720  0.00  0.00           H  
ATOM   3983 HH22 ARG   257      44.490  31.960  28.070  0.00  0.00           H  
ATOM   3984  C   ARG   257      39.090  34.950  32.780  0.00  0.00           C  
ATOM   3985  O   ARG   257      38.230  34.100  32.860  0.00  0.00           O  
ATOM   3986  N   ARG   258      38.780  36.250  32.670  0.00  0.00           N  
ATOM   3987  HN  ARG   258      39.470  36.970  32.560  0.00  0.00           H  
ATOM   3988  CA  ARG   258      37.410  36.760  32.420  0.00  0.00           C  
ATOM   3989  HA  ARG   258      36.720  36.260  33.090  0.00  0.00           H  
ATOM   3990  CB  ARG   258      37.320  38.300  32.850  0.00  0.00           C  
ATOM   3991  HB1 ARG   258      37.830  38.960  32.110  0.00  0.00           H  
ATOM   3992  HB2 ARG   258      38.000  38.360  33.720  0.00  0.00           H  
ATOM   3993  CG  ARG   258      35.950  38.900  33.300  0.00  0.00           C  
ATOM   3994  HG1 ARG   258      36.280  39.900  33.640  0.00  0.00           H  
ATOM   3995  HG2 ARG   258      35.520  38.390  34.180  0.00  0.00           H  
ATOM   3996  CD  ARG   258      34.990  39.030  32.120  0.00  0.00           C  
ATOM   3997  HD1 ARG   258      34.660  37.990  31.930  0.00  0.00           H  
ATOM   3998  HD2 ARG   258      35.460  39.490  31.230  0.00  0.00           H  
ATOM   3999  NE  ARG   258      33.900  40.010  32.560  0.00  0.00           N  
ATOM   4000  HE  ARG   258      34.180  40.810  33.100  0.00  0.00           H  
ATOM   4001  CZ  ARG   258      32.590  39.900  32.200  0.00  0.00           C  
ATOM   4002  NH1 ARG   258      32.180  38.920  31.440  0.00  0.00           N1+
ATOM   4003 HH11 ARG   258      32.780  38.160  31.200  0.00  0.00           H  
ATOM   4004 HH12 ARG   258      31.240  38.970  31.080  0.00  0.00           H  
ATOM   4005  NH2 ARG   258      31.750  40.770  32.700  0.00  0.00           N  
ATOM   4006 HH21 ARG   258      32.140  41.530  33.220  0.00  0.00           H  
ATOM   4007 HH22 ARG   258      30.770  40.660  32.520  0.00  0.00           H  
ATOM   4008  C   ARG   258      37.060  36.660  30.960  0.00  0.00           C  
ATOM   4009  O   ARG   258      37.740  37.140  30.040  0.00  0.00           O  
ATOM   4010  N   ILE   259      35.880  36.080  30.690  0.00  0.00           N  
ATOM   4011  HN  ILE   259      35.340  35.760  31.470  0.00  0.00           H  
ATOM   4012  CA  ILE   259      35.430  35.900  29.370  0.00  0.00           C  
ATOM   4013  HA  ILE   259      36.090  36.350  28.650  0.00  0.00           H  
ATOM   4014  CB  ILE   259      35.490  34.350  28.940  0.00  0.00           C  
ATOM   4015  HB  ILE   259      35.120  34.370  27.890  0.00  0.00           H  
ATOM   4016  CG2 ILE   259      36.950  33.850  29.090  0.00  0.00           C  
ATOM   4017 HG21 ILE   259      37.110  32.850  28.620  0.00  0.00           H  
ATOM   4018 HG22 ILE   259      37.580  34.570  28.530  0.00  0.00           H  
ATOM   4019 HG23 ILE   259      37.270  33.870  30.150  0.00  0.00           H  
ATOM   4020  CG1 ILE   259      34.580  33.600  29.790  0.00  0.00           C  
ATOM   4021 HG11 ILE   259      33.500  33.840  29.700  0.00  0.00           H  
ATOM   4022 HG12 ILE   259      34.860  33.560  30.860  0.00  0.00           H  
ATOM   4023  CD  ILE   259      34.580  32.100  29.500  0.00  0.00           C  
ATOM   4024  HD1 ILE   259      34.420  31.980  28.410  0.00  0.00           H  
ATOM   4025  HD2 ILE   259      35.530  31.620  29.820  0.00  0.00           H  
ATOM   4026  HD3 ILE   259      33.730  31.590  29.990  0.00  0.00           H  
ATOM   4027  C   ILE   259      34.020  36.470  29.130  0.00  0.00           C  
ATOM   4028  O   ILE   259      33.290  36.640  30.130  0.00  0.00           O  
ATOM   4029  N   GLN   260      33.630  36.840  27.900  0.00  0.00           N  
ATOM   4030  HN  GLN   260      34.160  36.690  27.070  0.00  0.00           H  
ATOM   4031  CA  GLN   260      32.250  37.300  27.620  0.00  0.00           C  
ATOM   4032  HA  GLN   260      32.140  38.070  28.360  0.00  0.00           H  
ATOM   4033  CB  GLN   260      32.120  37.940  26.190  0.00  0.00           C  
ATOM   4034  HB1 GLN   260      32.580  37.270  25.440  0.00  0.00           H  
ATOM   4035  HB2 GLN   260      32.860  38.760  26.260  0.00  0.00           H  
ATOM   4036  CG  GLN   260      30.720  38.370  25.820  0.00  0.00           C  
ATOM   4037  HG1 GLN   260      30.000  37.530  25.730  0.00  0.00           H  
ATOM   4038  HG2 GLN   260      30.770  38.690  24.750  0.00  0.00           H  
ATOM   4039  CD  GLN   260      30.150  39.420  26.730  0.00  0.00           C  
ATOM   4040  OE1 GLN   260      30.680  39.720  27.790  0.00  0.00           O  
ATOM   4041  NE2 GLN   260      29.030  40.040  26.370  0.00  0.00           N  
ATOM   4042 HE21 GLN   260      28.740  39.920  25.420  0.00  0.00           H  
ATOM   4043 HE22 GLN   260      28.720  40.670  27.090  0.00  0.00           H  
ATOM   4044  C   GLN   260      31.130  36.200  27.830  0.00  0.00           C  
ATOM   4045  O   GLN   260      31.340  35.010  27.530  0.00  0.00           O  
ATOM   4046  N   ASP   261      29.940  36.630  28.400  0.00  0.00           N  
ATOM   4047  HN  ASP   261      29.870  37.600  28.630  0.00  0.00           H  
ATOM   4048  CA  ASP   261      28.860  35.790  28.820  0.00  0.00           C  
ATOM   4049  HA  ASP   261      29.260  35.130  29.580  0.00  0.00           H  
ATOM   4050  CB  ASP   261      27.780  36.630  29.550  0.00  0.00           C  
ATOM   4051  HB1 ASP   261      27.340  37.260  28.740  0.00  0.00           H  
ATOM   4052  HB2 ASP   261      28.380  37.270  30.230  0.00  0.00           H  
ATOM   4053  CG  ASP   261      26.720  35.810  30.250  0.00  0.00           C  
ATOM   4054  OD1 ASP   261      26.350  34.740  29.680  0.00  0.00           O  
ATOM   4055  OD2 ASP   261      26.110  36.320  31.240  0.00  0.00           O1-
ATOM   4056  C   ASP   261      28.300  35.110  27.540  0.00  0.00           C  
ATOM   4057  O   ASP   261      27.910  35.810  26.580  0.00  0.00           O  
ATOM   4058  N   PRO   262      28.140  33.810  27.370  0.00  0.00           N  
ATOM   4059  CD  PRO   262      28.760  32.910  28.340  0.00  0.00           C  
ATOM   4060  HD1 PRO   262      29.870  32.910  28.320  0.00  0.00           H  
ATOM   4061  HD2 PRO   262      28.470  33.250  29.350  0.00  0.00           H  
ATOM   4062  CA  PRO   262      27.690  33.040  26.180  0.00  0.00           C  
ATOM   4063  HA  PRO   262      28.260  33.380  25.320  0.00  0.00           H  
ATOM   4064  CB  PRO   262      28.110  31.570  26.440  0.00  0.00           C  
ATOM   4065  HB1 PRO   262      29.100  31.350  25.970  0.00  0.00           H  
ATOM   4066  HB2 PRO   262      27.320  30.860  26.140  0.00  0.00           H  
ATOM   4067  CG  PRO   262      28.140  31.520  27.970  0.00  0.00           C  
ATOM   4068  HG1 PRO   262      28.780  30.710  28.380  0.00  0.00           H  
ATOM   4069  HG2 PRO   262      27.090  31.490  28.330  0.00  0.00           H  
ATOM   4070  C   PRO   262      26.190  33.110  26.020  0.00  0.00           C  
ATOM   4071  O   PRO   262      25.690  32.920  24.900  0.00  0.00           O  
ATOM   4072  N   VAL   263      25.450  33.470  27.060  0.00  0.00           N  
ATOM   4073  HN  VAL   263      25.870  33.840  27.880  0.00  0.00           H  
ATOM   4074  CA  VAL   263      24.020  33.760  26.770  0.00  0.00           C  
ATOM   4075  HA  VAL   263      23.540  32.960  26.220  0.00  0.00           H  
ATOM   4076  CB  VAL   263      23.400  33.770  28.170  0.00  0.00           C  
ATOM   4077  HB  VAL   263      23.850  34.580  28.780  0.00  0.00           H  
ATOM   4078  CG1 VAL   263      21.870  34.070  27.960  0.00  0.00           C  
ATOM   4079 HG11 VAL   263      21.660  35.030  27.440  0.00  0.00           H  
ATOM   4080 HG12 VAL   263      21.330  33.130  27.720  0.00  0.00           H  
ATOM   4081 HG13 VAL   263      21.450  34.180  28.980  0.00  0.00           H  
ATOM   4082  CG2 VAL   263      23.590  32.350  28.770  0.00  0.00           C  
ATOM   4083 HG21 VAL   263      23.130  31.510  28.200  0.00  0.00           H  
ATOM   4084 HG22 VAL   263      24.630  31.980  28.820  0.00  0.00           H  
ATOM   4085 HG23 VAL   263      23.130  32.370  29.780  0.00  0.00           H  
ATOM   4086  C   VAL   263      23.830  35.090  25.990  0.00  0.00           C  
ATOM   4087  O   VAL   263      22.930  35.260  25.180  0.00  0.00           O  
ATOM   4088  N   LEU   264      24.760  35.990  26.230  0.00  0.00           N  
ATOM   4089  HN  LEU   264      25.550  35.740  26.780  0.00  0.00           H  
ATOM   4090  CA  LEU   264      24.750  37.350  25.850  0.00  0.00           C  
ATOM   4091  HA  LEU   264      23.730  37.640  25.660  0.00  0.00           H  
ATOM   4092  CB  LEU   264      25.250  38.240  27.020  0.00  0.00           C  
ATOM   4093  HB1 LEU   264      25.100  39.290  26.690  0.00  0.00           H  
ATOM   4094  HB2 LEU   264      26.310  38.060  27.280  0.00  0.00           H  
ATOM   4095  CG  LEU   264      24.480  37.970  28.310  0.00  0.00           C  
ATOM   4096  HG  LEU   264      24.650  36.940  28.670  0.00  0.00           H  
ATOM   4097  CD1 LEU   264      24.880  39.030  29.390  0.00  0.00           C  
ATOM   4098 HD11 LEU   264      24.600  40.030  28.990  0.00  0.00           H  
ATOM   4099 HD12 LEU   264      24.450  38.890  30.410  0.00  0.00           H  
ATOM   4100 HD13 LEU   264      25.980  38.990  29.520  0.00  0.00           H  
ATOM   4101  CD2 LEU   264      23.010  38.070  28.230  0.00  0.00           C  
ATOM   4102 HD21 LEU   264      22.540  37.950  29.230  0.00  0.00           H  
ATOM   4103 HD22 LEU   264      22.730  39.050  27.790  0.00  0.00           H  
ATOM   4104 HD23 LEU   264      22.640  37.180  27.680  0.00  0.00           H  
ATOM   4105  C   LEU   264      25.570  37.570  24.620  0.00  0.00           C  
ATOM   4106  O   LEU   264      25.410  38.700  24.140  0.00  0.00           O  
ATOM   4107  N   GLN   265      26.350  36.640  24.030  0.00  0.00           N  
ATOM   4108  HN  GLN   265      26.560  35.810  24.550  0.00  0.00           H  
ATOM   4109  CA  GLN   265      26.910  36.790  22.740  0.00  0.00           C  
ATOM   4110  HA  GLN   265      27.300  37.800  22.750  0.00  0.00           H  
ATOM   4111  CB  GLN   265      28.020  35.740  22.570  0.00  0.00           C  
ATOM   4112  HB1 GLN   265      28.420  35.880  21.540  0.00  0.00           H  
ATOM   4113  HB2 GLN   265      27.640  34.720  22.770  0.00  0.00           H  
ATOM   4114  CG  GLN   265      29.200  35.900  23.550  0.00  0.00           C  
ATOM   4115  HG1 GLN   265      29.000  35.400  24.520  0.00  0.00           H  
ATOM   4116  HG2 GLN   265      29.320  36.990  23.710  0.00  0.00           H  
ATOM   4117  CD  GLN   265      30.480  35.230  23.020  0.00  0.00           C  
ATOM   4118  OE1 GLN   265      30.610  34.060  22.710  0.00  0.00           O  
ATOM   4119  NE2 GLN   265      31.490  36.090  22.840  0.00  0.00           N  
ATOM   4120 HE21 GLN   265      31.260  37.060  22.880  0.00  0.00           H  
ATOM   4121 HE22 GLN   265      32.410  35.870  22.520  0.00  0.00           H  
ATOM   4122  C   GLN   265      25.860  36.550  21.560  0.00  0.00           C  
ATOM   4123  OT1 GLN   265      24.720  36.100  21.840  0.00  0.00           O  
ATOM   4124  OT2 GLN   265      26.200  36.860  20.390  0.00  0.00           O  
TER   
ATOM   4125  C1  S22   266      39.460  43.880  51.700  0.00  0.00           C  
ATOM   4126  N1  S22   266      38.180  44.050  52.070  0.00  0.00           N  
ATOM   4127  C2  S22   266      37.650  43.160  52.970  0.00  0.00           C  
ATOM   4128  C3  S22   266      38.550  42.390  53.750  0.00  0.00           C  
ATOM   4129  C4  S22   266      39.900  42.450  53.280  0.00  0.00           C  
ATOM   4130  N2  S22   266      40.380  43.180  52.300  0.00  0.00           N  
ATOM   4131  N3  S22   266      38.490  41.430  54.790  0.00  0.00           N  
ATOM   4132  C5  S22   266      39.760  41.030  54.960  0.00  0.00           C  
ATOM   4133  N4  S22   266      40.600  41.610  54.080  0.00  0.00           N  
ATOM   4134  N5  S22   266      36.350  43.150  53.090  0.00  0.00           N  
ATOM   4135  C6  S22   266      42.060  41.320  53.950  0.00  0.00           C  
ATOM   4136  C7  S22   266      43.020  42.500  54.340  0.00  0.00           C  
ATOM   4137  N6  S22   266      44.310  41.730  54.490  0.00  0.00           N  
ATOM   4138  C8  S22   266      43.990  40.420  55.210  0.00  0.00           C  
ATOM   4139  C9  S22   266      42.530  40.150  54.770  0.00  0.00           C  
ATOM   4140  O   S22   266      42.370  39.000  53.920  0.00  0.00           O  
ATOM   4141  H1  S22   266      39.840  44.560  50.930  0.00  0.00           H  
ATOM   4142  H2  S22   266      40.050  40.370  55.770  0.00  0.00           H  
ATOM   4143  H3  S22   266      35.900  44.020  52.900  0.00  0.00           H  
ATOM   4144  H4  S22   266      35.800  42.330  53.230  0.00  0.00           H  
ATOM   4145  H5  S22   266      42.200  41.180  52.870  0.00  0.00           H  
ATOM   4146  H6  S22   266      43.020  43.300  53.570  0.00  0.00           H  
ATOM   4147  H7  S22   266      42.750  42.900  55.340  0.00  0.00           H  
ATOM   4148  H8  S22   266      44.710  41.600  53.570  0.00  0.00           H  
ATOM   4149  H9  S22   266      45.010  42.290  54.940  0.00  0.00           H  
ATOM   4150  H10 S22   266      44.000  40.540  56.310  0.00  0.00           H  
ATOM   4151  H11 S22   266      44.680  39.620  54.860  0.00  0.00           H  
ATOM   4152  H12 S22   266      41.980  39.810  55.660  0.00  0.00           H  
ATOM   4153  H13 S22   266      42.950  39.040  53.160  0.00  0.00           H  
END
