# Supplementary material for: Small-Molecule Inhibitors of the m7G-RNA Writer METTL1
Source: ACS Bio Med Chem Au. 2023 Dec 12;4(2):100–10. doi: 10.1021/acsbiomedchemau.3c00030 (PMC11027120; doi:10.1021/acsbiomedchemau.3c00030)
Supplement: Supplementary file 1 — bg3c00030_si_001.zip [file bg3c00030_si_001.zip › initial_structures_MD_simulation/M1_compound5ss.pdb]

REMARK    GENERATED BY TRJCONV
TITLE     Protein in water
REMARK    THIS IS A SIMULATION BOX
CRYST1   89.009   89.009   89.009  90.00  90.00  90.00 P 1           1
MODEL        1
ATOM      1  N   GLU A  12      63.820  64.210  56.180  1.00  0.00           N
ATOM      2  H1  GLU A  12      63.030  64.870  56.030  1.00  0.00           H
ATOM      3  H2  GLU A  12      64.020  64.290  57.200  1.00  0.00           H
ATOM      4  H3  GLU A  12      64.710  64.530  55.740  1.00  0.00           H
ATOM      5  CA  GLU A  12      63.300  62.880  55.850  1.00  0.00           C
ATOM      6  HA  GLU A  12      62.930  63.010  54.840  1.00  0.00           H
ATOM      7  CB  GLU A  12      64.450  61.900  55.900  1.00  0.00           C
ATOM      8  HB1 GLU A  12      64.030  60.880  56.050  1.00  0.00           H
ATOM      9  HB2 GLU A  12      65.230  62.100  56.670  1.00  0.00           H
ATOM     10  CG  GLU A  12      65.300  61.870  54.590  1.00  0.00           C
ATOM     11  HG1 GLU A  12      65.740  62.900  54.530  1.00  0.00           H
ATOM     12  HG2 GLU A  12      64.790  61.620  53.640  1.00  0.00           H
ATOM     13  CD  GLU A  12      66.510  60.860  54.610  1.00  0.00           C
ATOM     14  OE1 GLU A  12      67.540  61.180  53.950  1.00  0.00           O
ATOM     15  OE2 GLU A  12      66.440  59.770  55.230  1.00  0.00           O
ATOM     16  C   GLU A  12      62.220  62.460  56.750  1.00  0.00           C
ATOM     17  O   GLU A  12      61.990  62.910  57.910  1.00  0.00           O
ATOM     18  N   ALA A  13      61.540  61.430  56.420  1.00  0.00           N
ATOM     19  HN  ALA A  13      61.720  61.100  55.500  1.00  0.00           H
ATOM     20  CA  ALA A  13      60.550  60.830  57.340  1.00  0.00           C
ATOM     21  HA  ALA A  13      60.660  61.290  58.310  1.00  0.00           H
ATOM     22  CB  ALA A  13      59.170  61.030  56.820  1.00  0.00           C
ATOM     23  HB1 ALA A  13      59.120  60.600  55.800  1.00  0.00           H
ATOM     24  HB2 ALA A  13      58.410  60.510  57.430  1.00  0.00           H
ATOM     25  HB3 ALA A  13      58.860  62.100  56.760  1.00  0.00           H
ATOM     26  C   ALA A  13      60.820  59.270  57.330  1.00  0.00           C
ATOM     27  O   ALA A  13      60.930  58.660  56.290  1.00  0.00           O
ATOM     28  N   PRO A  14      60.970  58.590  58.470  1.00  0.00           N
ATOM     29  CD  PRO A  14      60.820  59.060  59.800  1.00  0.00           C
ATOM     30  HD1 PRO A  14      60.910  60.170  59.880  1.00  0.00           H
ATOM     31  HD2 PRO A  14      59.800  58.790  60.150  1.00  0.00           H
ATOM     32  CA  PRO A  14      61.520  57.250  58.490  1.00  0.00           C
ATOM     33  HA  PRO A  14      62.340  57.250  57.780  1.00  0.00           H
ATOM     34  CB  PRO A  14      61.940  56.920  59.890  1.00  0.00           C
ATOM     35  HB1 PRO A  14      62.960  56.510  60.030  1.00  0.00           H
ATOM     36  HB2 PRO A  14      61.350  56.160  60.440  1.00  0.00           H
ATOM     37  CG  PRO A  14      61.900  58.360  60.590  1.00  0.00           C
ATOM     38  HG1 PRO A  14      62.830  58.970  60.560  1.00  0.00           H
ATOM     39  HG2 PRO A  14      61.540  58.240  61.630  1.00  0.00           H
ATOM     40  C   PRO A  14      60.600  56.240  57.870  1.00  0.00           C
ATOM     41  O   PRO A  14      59.380  56.440  57.980  1.00  0.00           O
ATOM     42  N   PRO A  15      60.980  55.140  57.200  1.00  0.00           N
ATOM     43  CD  PRO A  15      62.380  54.720  57.180  1.00  0.00           C
ATOM     44  HD1 PRO A  15      62.840  55.310  56.360  1.00  0.00           H
ATOM     45  HD2 PRO A  15      62.880  54.990  58.140  1.00  0.00           H
ATOM     46  CA  PRO A  15      59.980  54.100  56.880  1.00  0.00           C
ATOM     47  HA  PRO A  15      59.340  54.560  56.150  1.00  0.00           H
ATOM     48  CB  PRO A  15      60.830  52.920  56.370  1.00  0.00           C
ATOM     49  HB1 PRO A  15      60.550  52.840  55.300  1.00  0.00           H
ATOM     50  HB2 PRO A  15      60.490  51.950  56.800  1.00  0.00           H
ATOM     51  CG  PRO A  15      62.320  53.210  56.640  1.00  0.00           C
ATOM     52  HG1 PRO A  15      62.960  53.220  55.730  1.00  0.00           H
ATOM     53  HG2 PRO A  15      62.680  52.470  57.390  1.00  0.00           H
ATOM     54  C   PRO A  15      59.180  53.590  58.090  1.00  0.00           C
ATOM     55  O   PRO A  15      59.730  53.700  59.210  1.00  0.00           O
ATOM     56  N   PRO A  16      57.920  53.160  57.930  1.00  0.00           N
ATOM     57  CD  PRO A  16      57.210  53.060  56.690  1.00  0.00           C
ATOM     58  HD1 PRO A  16      56.930  54.110  56.460  1.00  0.00           H
ATOM     59  HD2 PRO A  16      57.780  52.590  55.850  1.00  0.00           H
ATOM     60  CA  PRO A  16      57.190  52.680  59.090  1.00  0.00           C
ATOM     61  HA  PRO A  16      57.220  53.440  59.860  1.00  0.00           H
ATOM     62  CB  PRO A  16      55.810  52.370  58.510  1.00  0.00           C
ATOM     63  HB1 PRO A  16      55.320  53.350  58.730  1.00  0.00           H
ATOM     64  HB2 PRO A  16      55.210  51.600  59.040  1.00  0.00           H
ATOM     65  CG  PRO A  16      56.020  52.200  57.040  1.00  0.00           C
ATOM     66  HG1 PRO A  16      55.060  52.330  56.490  1.00  0.00           H
ATOM     67  HG2 PRO A  16      56.240  51.110  56.970  1.00  0.00           H
ATOM     68  C   PRO A  16      57.760  51.380  59.730  1.00  0.00           C
ATOM     69  O   PRO A  16      58.190  50.490  58.980  1.00  0.00           O
ATOM     70  N   GLN A  17      57.790  51.280  61.020  1.00  0.00           N
ATOM     71  HN  GLN A  17      57.660  52.060  61.630  1.00  0.00           H
ATOM     72  CA  GLN A  17      58.080  49.990  61.610  1.00  0.00           C
ATOM     73  HA  GLN A  17      58.670  49.430  60.890  1.00  0.00           H
ATOM     74  CB  GLN A  17      58.880  50.110  62.930  1.00  0.00           C
ATOM     75  HB1 GLN A  17      59.160  49.080  63.240  1.00  0.00           H
ATOM     76  HB2 GLN A  17      58.350  50.570  63.800  1.00  0.00           H
ATOM     77  CG  GLN A  17      60.100  51.050  62.790  1.00  0.00           C
ATOM     78  HG1 GLN A  17      59.770  52.060  62.470  1.00  0.00           H
ATOM     79  HG2 GLN A  17      60.710  50.640  61.960  1.00  0.00           H
ATOM     80  CD  GLN A  17      60.990  51.200  64.070  1.00  0.00           C
ATOM     81  OE1 GLN A  17      60.770  50.840  65.230  1.00  0.00           O
ATOM     82  NE2 GLN A  17      62.210  51.770  63.780  1.00  0.00           N
ATOM     83 HE21 GLN A  17      62.450  51.860  62.810  1.00  0.00           H
ATOM     84 HE22 GLN A  17      62.790  52.010  64.550  1.00  0.00           H
ATOM     85  C   GLN A  17      56.810  49.220  61.860  1.00  0.00           C
ATOM     86  O   GLN A  17      55.910  49.750  62.430  1.00  0.00           O
ATOM     87  N   LYS A  18      56.750  47.940  61.470  1.00  0.00           N
ATOM     88  HN  LYS A  18      57.540  47.570  60.980  1.00  0.00           H
ATOM     89  CA  LYS A  18      55.580  47.070  61.560  1.00  0.00           C
ATOM     90  HA  LYS A  18      54.810  47.560  61.000  1.00  0.00           H
ATOM     91  CB  LYS A  18      56.090  45.730  61.000  1.00  0.00           C
ATOM     92  HB1 LYS A  18      55.420  44.910  61.320  1.00  0.00           H
ATOM     93  HB2 LYS A  18      57.090  45.480  61.420  1.00  0.00           H
ATOM     94  CG  LYS A  18      56.230  45.630  59.480  1.00  0.00           C
ATOM     95  HG1 LYS A  18      56.920  46.440  59.140  1.00  0.00           H
ATOM     96  HG2 LYS A  18      55.190  45.760  59.110  1.00  0.00           H
ATOM     97  CD  LYS A  18      56.810  44.340  58.920  1.00  0.00           C
ATOM     98  HD1 LYS A  18      57.620  44.110  59.650  1.00  0.00           H
ATOM     99  HD2 LYS A  18      56.130  43.470  58.990  1.00  0.00           H
ATOM    100  CE  LYS A  18      57.450  44.470  57.480  1.00  0.00           C
ATOM    101  HE1 LYS A  18      58.340  45.120  57.580  1.00  0.00           H
ATOM    102  HE2 LYS A  18      56.810  44.820  56.640  1.00  0.00           H
ATOM    103  NZ  LYS A  18      57.980  43.150  57.050  1.00  0.00           N
ATOM    104  HZ1 LYS A  18      58.510  42.880  57.900  1.00  0.00           H
ATOM    105  HZ2 LYS A  18      57.170  42.510  56.930  1.00  0.00           H
ATOM    106  HZ3 LYS A  18      58.640  43.270  56.250  1.00  0.00           H
ATOM    107  C   LYS A  18      55.010  46.820  62.930  1.00  0.00           C
ATOM    108  O   LYS A  18      53.790  46.840  63.050  1.00  0.00           O
ATOM    109  N   ARG A  19      55.860  46.730  64.010  1.00  0.00           N
ATOM    110  HN  ARG A  19      56.850  46.760  63.950  1.00  0.00           H
ATOM    111  CA  ARG A  19      55.390  46.650  65.420  1.00  0.00           C
ATOM    112  HA  ARG A  19      54.870  45.710  65.540  1.00  0.00           H
ATOM    113  CB  ARG A  19      56.480  46.610  66.450  1.00  0.00           C
ATOM    114  HB1 ARG A  19      57.110  45.710  66.320  1.00  0.00           H
ATOM    115  HB2 ARG A  19      56.050  46.510  67.470  1.00  0.00           H
ATOM    116  CG  ARG A  19      57.350  47.900  66.370  1.00  0.00           C
ATOM    117  HG1 ARG A  19      56.730  48.790  66.590  1.00  0.00           H
ATOM    118  HG2 ARG A  19      57.920  48.020  65.420  1.00  0.00           H
ATOM    119  CD  ARG A  19      58.400  47.850  67.490  1.00  0.00           C
ATOM    120  HD1 ARG A  19      58.900  46.860  67.450  1.00  0.00           H
ATOM    121  HD2 ARG A  19      57.890  47.820  68.480  1.00  0.00           H
ATOM    122  NE  ARG A  19      59.360  49.000  67.320  1.00  0.00           N
ATOM    123  HE  ARG A  19      59.290  49.670  66.580  1.00  0.00           H
ATOM    124  CZ  ARG A  19      60.570  48.960  67.840  1.00  0.00           C
ATOM    125  NH1 ARG A  19      60.900  47.970  68.600  1.00  0.00           N
ATOM    126 HH11 ARG A  19      60.220  47.370  69.040  1.00  0.00           H
ATOM    127 HH12 ARG A  19      61.850  48.010  68.910  1.00  0.00           H
ATOM    128  NH2 ARG A  19      61.490  49.800  67.430  1.00  0.00           N
ATOM    129 HH21 ARG A  19      61.190  50.460  66.740  1.00  0.00           H
ATOM    130 HH22 ARG A  19      62.430  49.650  67.730  1.00  0.00           H
ATOM    131  C   ARG A  19      54.300  47.670  65.940  1.00  0.00           C
ATOM    132  O   ARG A  19      53.330  47.290  66.560  1.00  0.00           O
ATOM    133  N   TYR A  20      54.400  48.940  65.570  1.00  0.00           N
ATOM    134  HN  TYR A  20      55.200  49.270  65.070  1.00  0.00           H
ATOM    135  CA  TYR A  20      53.370  49.910  65.760  1.00  0.00           C
ATOM    136  HA  TYR A  20      53.150  49.850  66.810  1.00  0.00           H
ATOM    137  CB  TYR A  20      54.050  51.260  65.420  1.00  0.00           C
ATOM    138  HB1 TYR A  20      53.300  52.080  65.510  1.00  0.00           H
ATOM    139  HB2 TYR A  20      54.250  51.360  64.330  1.00  0.00           H
ATOM    140  CG  TYR A  20      55.270  51.550  66.110  1.00  0.00           C
ATOM    141  CD1 TYR A  20      55.300  51.600  67.530  1.00  0.00           C
ATOM    142  HD1 TYR A  20      54.430  51.360  68.130  1.00  0.00           H
ATOM    143  CE1 TYR A  20      56.490  51.920  68.180  1.00  0.00           C
ATOM    144  HE1 TYR A  20      56.590  51.980  69.250  1.00  0.00           H
ATOM    145  CZ  TYR A  20      57.700  52.070  67.410  1.00  0.00           C
ATOM    146  OH  TYR A  20      58.910  52.310  68.040  1.00  0.00           O
ATOM    147  HH  TYR A  20      59.480  52.670  67.360  1.00  0.00           H
ATOM    148  CD2 TYR A  20      56.420  51.760  65.350  1.00  0.00           C
ATOM    149  HD2 TYR A  20      56.350  51.770  64.270  1.00  0.00           H
ATOM    150  CE2 TYR A  20      57.630  52.000  66.000  1.00  0.00           C
ATOM    151  HE2 TYR A  20      58.510  52.150  65.400  1.00  0.00           H
ATOM    152  C   TYR A  20      52.120  49.680  65.070  1.00  0.00           C
ATOM    153  O   TYR A  20      51.130  50.170  65.520  1.00  0.00           O
ATOM    154  N   TYR A  21      52.060  48.880  63.940  1.00  0.00           N
ATOM    155  HN  TYR A  21      52.870  48.420  63.590  1.00  0.00           H
ATOM    156  CA  TYR A  21      50.840  48.850  63.090  1.00  0.00           C
ATOM    157  HA  TYR A  21      50.010  49.360  63.560  1.00  0.00           H
ATOM    158  CB  TYR A  21      51.080  49.370  61.560  1.00  0.00           C
ATOM    159  HB1 TYR A  21      50.120  49.430  61.000  1.00  0.00           H
ATOM    160  HB2 TYR A  21      51.660  48.680  60.920  1.00  0.00           H
ATOM    161  CG  TYR A  21      51.620  50.750  61.470  1.00  0.00           C
ATOM    162  CD1 TYR A  21      50.730  51.890  61.340  1.00  0.00           C
ATOM    163  HD1 TYR A  21      49.670  51.680  61.280  1.00  0.00           H
ATOM    164  CE1 TYR A  21      51.150  53.200  61.390  1.00  0.00           C
ATOM    165  HE1 TYR A  21      50.500  54.060  61.360  1.00  0.00           H
ATOM    166  CZ  TYR A  21      52.560  53.320  61.580  1.00  0.00           C
ATOM    167  OH  TYR A  21      53.010  54.610  61.580  1.00  0.00           O
ATOM    168  HH  TYR A  21      52.200  55.120  61.520  1.00  0.00           H
ATOM    169  CD2 TYR A  21      52.990  50.970  61.670  1.00  0.00           C
ATOM    170  HD2 TYR A  21      53.580  50.080  61.840  1.00  0.00           H
ATOM    171  CE2 TYR A  21      53.490  52.260  61.760  1.00  0.00           C
ATOM    172  HE2 TYR A  21      54.540  52.460  61.880  1.00  0.00           H
ATOM    173  C   TYR A  21      50.300  47.400  63.050  1.00  0.00           C
ATOM    174  O   TYR A  21      49.400  47.040  62.330  1.00  0.00           O
ATOM    175  N   ARG A  22      50.710  46.550  64.020  1.00  0.00           N
ATOM    176  HN  ARG A  22      51.470  46.740  64.640  1.00  0.00           H
ATOM    177  CA  ARG A  22      50.100  45.260  64.130  1.00  0.00           C
ATOM    178  HA  ARG A  22      50.270  44.860  63.150  1.00  0.00           H
ATOM    179  CB  ARG A  22      50.840  44.500  65.240  1.00  0.00           C
ATOM    180  HB1 ARG A  22      50.350  43.530  65.480  1.00  0.00           H
ATOM    181  HB2 ARG A  22      50.610  45.040  66.180  1.00  0.00           H
ATOM    182  CG  ARG A  22      52.280  44.200  64.930  1.00  0.00           C
ATOM    183  HG1 ARG A  22      52.950  45.080  64.770  1.00  0.00           H
ATOM    184  HG2 ARG A  22      52.410  43.620  63.990  1.00  0.00           H
ATOM    185  CD  ARG A  22      52.970  43.340  65.990  1.00  0.00           C
ATOM    186  HD1 ARG A  22      52.430  42.400  66.240  1.00  0.00           H
ATOM    187  HD2 ARG A  22      53.060  43.930  66.930  1.00  0.00           H
ATOM    188  NE  ARG A  22      54.280  43.020  65.400  1.00  0.00           N
ATOM    189  HE  ARG A  22      54.310  42.970  64.410  1.00  0.00           H
ATOM    190  CZ  ARG A  22      55.370  42.640  66.050  1.00  0.00           C
ATOM    191  NH1 ARG A  22      55.410  42.750  67.320  1.00  0.00           N
ATOM    192 HH11 ARG A  22      54.510  42.860  67.750  1.00  0.00           H
ATOM    193 HH12 ARG A  22      56.260  42.520  67.800  1.00  0.00           H
ATOM    194  NH2 ARG A  22      56.490  42.250  65.440  1.00  0.00           N
ATOM    195 HH21 ARG A  22      56.430  42.180  64.450  1.00  0.00           H
ATOM    196 HH22 ARG A  22      57.290  41.890  65.930  1.00  0.00           H
ATOM    197  C   ARG A  22      48.620  45.390  64.490  1.00  0.00           C
ATOM    198  O   ARG A  22      48.090  46.220  65.210  1.00  0.00           O
ATOM    199  N   GLN A  23      47.820  44.420  63.890  1.00  0.00           N
ATOM    200  HN  GLN A  23      48.280  43.720  63.340  1.00  0.00           H
ATOM    201  CA  GLN A  23      46.370  44.300  64.070  1.00  0.00           C
ATOM    202  HA  GLN A  23      46.020  44.620  65.040  1.00  0.00           H
ATOM    203  CB  GLN A  23      45.690  45.180  63.050  1.00  0.00           C
ATOM    204  HB1 GLN A  23      45.860  44.740  62.040  1.00  0.00           H
ATOM    205  HB2 GLN A  23      46.150  46.190  63.110  1.00  0.00           H
ATOM    206  CG  GLN A  23      44.240  45.390  63.270  1.00  0.00           C
ATOM    207  HG1 GLN A  23      44.110  45.510  64.360  1.00  0.00           H
ATOM    208  HG2 GLN A  23      43.610  44.540  62.930  1.00  0.00           H
ATOM    209  CD  GLN A  23      43.640  46.630  62.510  1.00  0.00           C
ATOM    210  OE1 GLN A  23      44.320  47.540  61.980  1.00  0.00           O
ATOM    211  NE2 GLN A  23      42.270  46.630  62.400  1.00  0.00           N
ATOM    212 HE21 GLN A  23      41.770  45.890  62.840  1.00  0.00           H
ATOM    213 HE22 GLN A  23      41.740  47.120  61.700  1.00  0.00           H
ATOM    214  C   GLN A  23      45.990  42.870  63.850  1.00  0.00           C
ATOM    215  O   GLN A  23      46.720  42.060  63.240  1.00  0.00           O
ATOM    216  N   ARG A  24      44.770  42.530  64.270  1.00  0.00           N
ATOM    217  HN  ARG A  24      44.090  43.150  64.650  1.00  0.00           H
ATOM    218  CA  ARG A  24      44.260  41.120  64.160  1.00  0.00           C
ATOM    219  HA  ARG A  24      44.990  40.410  64.520  1.00  0.00           H
ATOM    220  CB  ARG A  24      42.890  40.900  64.880  1.00  0.00           C
ATOM    221  HB1 ARG A  24      42.410  40.030  64.370  1.00  0.00           H
ATOM    222  HB2 ARG A  24      42.250  41.800  64.830  1.00  0.00           H
ATOM    223  CG  ARG A  24      43.100  40.500  66.420  1.00  0.00           C
ATOM    224  HG1 ARG A  24      43.440  41.410  66.960  1.00  0.00           H
ATOM    225  HG2 ARG A  24      43.930  39.760  66.460  1.00  0.00           H
ATOM    226  CD  ARG A  24      41.750  40.110  67.190  1.00  0.00           C
ATOM    227  HD1 ARG A  24      41.290  39.240  66.660  1.00  0.00           H
ATOM    228  HD2 ARG A  24      41.070  40.980  67.070  1.00  0.00           H
ATOM    229  NE  ARG A  24      42.010  39.720  68.600  1.00  0.00           N
ATOM    230  HE  ARG A  24      42.920  39.390  68.850  1.00  0.00           H
ATOM    231  CZ  ARG A  24      41.130  39.730  69.560  1.00  0.00           C
ATOM    232  NH1 ARG A  24      39.860  39.960  69.290  1.00  0.00           N
ATOM    233 HH11 ARG A  24      39.540  40.110  68.350  1.00  0.00           H
ATOM    234 HH12 ARG A  24      39.160  39.840  70.000  1.00  0.00           H
ATOM    235  NH2 ARG A  24      41.510  39.510  70.810  1.00  0.00           N
ATOM    236 HH21 ARG A  24      42.370  39.090  71.100  1.00  0.00           H
ATOM    237 HH22 ARG A  24      40.830  39.420  71.540  1.00  0.00           H
ATOM    238  C   ARG A  24      43.950  40.880  62.630  1.00  0.00           C
ATOM    239  O   ARG A  24      43.570  41.750  61.870  1.00  0.00           O
ATOM    240  N   ALA A  25      44.170  39.670  62.110  1.00  0.00           N
ATOM    241  HN  ALA A  25      44.380  38.920  62.740  1.00  0.00           H
ATOM    242  CA  ALA A  25      43.960  39.270  60.740  1.00  0.00           C
ATOM    243  HA  ALA A  25      44.420  39.960  60.050  1.00  0.00           H
ATOM    244  CB  ALA A  25      44.630  37.940  60.530  1.00  0.00           C
ATOM    245  HB1 ALA A  25      43.960  37.130  60.900  1.00  0.00           H
ATOM    246  HB2 ALA A  25      44.720  37.780  59.430  1.00  0.00           H
ATOM    247  HB3 ALA A  25      45.670  37.820  60.890  1.00  0.00           H
ATOM    248  C   ALA A  25      42.520  39.110  60.280  1.00  0.00           C
ATOM    249  O   ALA A  25      42.210  39.290  59.140  1.00  0.00           O
ATOM    250  N   HIS A  26      41.720  38.770  61.180  1.00  0.00           N
ATOM    251  HN  HIS A  26      42.120  38.770  62.090  1.00  0.00           H
ATOM    252  CA  HIS A  26      40.270  38.720  61.020  1.00  0.00           C
ATOM    253  HA  HIS A  26      39.970  38.100  60.180  1.00  0.00           H
ATOM    254  CB  HIS A  26      39.630  37.920  62.200  1.00  0.00           C
ATOM    255  HB1 HIS A  26      38.560  37.790  61.960  1.00  0.00           H
ATOM    256  HB2 HIS A  26      39.650  38.500  63.140  1.00  0.00           H
ATOM    257  ND1 HIS A  26      41.310  36.460  63.340  1.00  0.00           N
ATOM    258  CG  HIS A  26      40.220  36.590  62.530  1.00  0.00           C
ATOM    259  CE1 HIS A  26      41.660  35.180  63.390  1.00  0.00           C
ATOM    260  HE1 HIS A  26      42.520  34.810  63.950  1.00  0.00           H
ATOM    261  NE2 HIS A  26      40.760  34.430  62.700  1.00  0.00           N
ATOM    262  HE2 HIS A  26      40.650  33.440  62.800  1.00  0.00           H
ATOM    263  CD2 HIS A  26      39.820  35.350  62.130  1.00  0.00           C
ATOM    264  HD2 HIS A  26      39.030  35.190  61.410  1.00  0.00           H
ATOM    265  C   HIS A  26      39.640  40.170  60.880  1.00  0.00           C
ATOM    266  O   HIS A  26      39.880  41.070  61.680  1.00  0.00           O
ATOM    267  N   SER A  27      38.760  40.310  59.940  1.00  0.00           N
ATOM    268  HN  SER A  27      38.760  39.640  59.210  1.00  0.00           H
ATOM    269  CA  SER A  27      37.820  41.360  59.900  1.00  0.00           C
ATOM    270  HA  SER A  27      37.680  41.700  60.920  1.00  0.00           H
ATOM    271  CB  SER A  27      38.220  42.480  58.930  1.00  0.00           C
ATOM    272  HB1 SER A  27      37.620  43.410  59.020  1.00  0.00           H
ATOM    273  HB2 SER A  27      38.170  42.030  57.920  1.00  0.00           H
ATOM    274  OG  SER A  27      39.540  42.950  59.150  1.00  0.00           O
ATOM    275  HG1 SER A  27      40.180  42.520  58.570  1.00  0.00           H
ATOM    276  C   SER A  27      36.480  40.840  59.420  1.00  0.00           C
ATOM    277  O   SER A  27      36.450  39.730  58.840  1.00  0.00           O
ATOM    278  N   ASN A  28      35.390  41.570  59.660  1.00  0.00           N
ATOM    279  HN  ASN A  28      35.550  42.380  60.230  1.00  0.00           H
ATOM    280  CA  ASN A  28      34.000  41.260  59.330  1.00  0.00           C
ATOM    281  HA  ASN A  28      34.040  40.220  59.030  1.00  0.00           H
ATOM    282  CB  ASN A  28      33.010  41.290  60.630  1.00  0.00           C
ATOM    283  HB1 ASN A  28      33.210  42.180  61.260  1.00  0.00           H
ATOM    284  HB2 ASN A  28      33.300  40.390  61.210  1.00  0.00           H
ATOM    285  CG  ASN A  28      31.550  41.170  60.310  1.00  0.00           C
ATOM    286  OD1 ASN A  28      31.090  40.840  59.200  1.00  0.00           O
ATOM    287  ND2 ASN A  28      30.690  41.520  61.270  1.00  0.00           N
ATOM    288 HD21 ASN A  28      30.950  41.640  62.220  1.00  0.00           H
ATOM    289 HD22 ASN A  28      29.730  41.390  60.980  1.00  0.00           H
ATOM    290  C   ASN A  28      33.480  42.030  58.100  1.00  0.00           C
ATOM    291  O   ASN A  28      33.440  43.280  58.070  1.00  0.00           O
ATOM    292  N   PRO A  29      33.030  41.370  56.950  1.00  0.00           N
ATOM    293  CD  PRO A  29      33.130  39.900  56.750  1.00  0.00           C
ATOM    294  HD1 PRO A  29      34.190  39.590  56.640  1.00  0.00           H
ATOM    295  HD2 PRO A  29      32.630  39.390  57.610  1.00  0.00           H
ATOM    296  CA  PRO A  29      32.730  42.070  55.760  1.00  0.00           C
ATOM    297  HA  PRO A  29      33.390  42.930  55.710  1.00  0.00           H
ATOM    298  CB  PRO A  29      32.700  40.910  54.740  1.00  0.00           C
ATOM    299  HB1 PRO A  29      33.700  40.810  54.270  1.00  0.00           H
ATOM    300  HB2 PRO A  29      31.930  40.820  53.940  1.00  0.00           H
ATOM    301  CG  PRO A  29      32.400  39.610  55.480  1.00  0.00           C
ATOM    302  HG1 PRO A  29      32.870  38.770  54.940  1.00  0.00           H
ATOM    303  HG2 PRO A  29      31.320  39.460  55.690  1.00  0.00           H
ATOM    304  C   PRO A  29      31.410  42.780  55.720  1.00  0.00           C
ATOM    305  O   PRO A  29      31.300  43.760  55.000  1.00  0.00           O
ATOM    306  N   MET A  30      30.460  42.170  56.410  1.00  0.00           N
ATOM    307  HN  MET A  30      30.660  41.390  57.010  1.00  0.00           H
ATOM    308  CA  MET A  30      29.060  42.490  56.420  1.00  0.00           C
ATOM    309  HA  MET A  30      28.770  42.590  55.380  1.00  0.00           H
ATOM    310  CB  MET A  30      28.310  41.270  57.110  1.00  0.00           C
ATOM    311  HB1 MET A  30      27.250  41.620  57.160  1.00  0.00           H
ATOM    312  HB2 MET A  30      28.720  41.160  58.140  1.00  0.00           H
ATOM    313  CG  MET A  30      28.540  39.910  56.340  1.00  0.00           C
ATOM    314  HG1 MET A  30      27.720  39.230  56.640  1.00  0.00           H
ATOM    315  HG2 MET A  30      29.560  39.590  56.680  1.00  0.00           H
ATOM    316  SD  MET A  30      28.600  40.020  54.590  1.00  0.00           S
ATOM    317  CE  MET A  30      26.820  39.550  54.360  1.00  0.00           C
ATOM    318  HE1 MET A  30      26.680  38.570  54.860  1.00  0.00           H
ATOM    319  HE2 MET A  30      26.150  40.320  54.790  1.00  0.00           H
ATOM    320  HE3 MET A  30      26.570  39.390  53.290  1.00  0.00           H
ATOM    321  C   MET A  30      28.790  43.840  57.230  1.00  0.00           C
ATOM    322  O   MET A  30      27.790  44.470  57.080  1.00  0.00           O
ATOM    323  N   ALA A  31      29.680  44.220  58.180  1.00  0.00           N
ATOM    324  HN  ALA A  31      30.480  43.690  58.450  1.00  0.00           H
ATOM    325  CA  ALA A  31      29.540  45.340  59.080  1.00  0.00           C
ATOM    326  HA  ALA A  31      28.630  45.180  59.640  1.00  0.00           H
ATOM    327  CB  ALA A  31      30.690  45.430  60.030  1.00  0.00           C
ATOM    328  HB1 ALA A  31      30.630  46.320  60.700  1.00  0.00           H
ATOM    329  HB2 ALA A  31      30.870  44.490  60.590  1.00  0.00           H
ATOM    330  HB3 ALA A  31      31.650  45.580  59.500  1.00  0.00           H
ATOM    331  C   ALA A  31      29.540  46.680  58.390  1.00  0.00           C
ATOM    332  O   ALA A  31      30.020  46.840  57.260  1.00  0.00           O
ATOM    333  N   ASP A  32      28.960  47.680  59.190  1.00  0.00           N
ATOM    334  HN  ASP A  32      28.480  47.400  60.020  1.00  0.00           H
ATOM    335  CA  ASP A  32      29.030  49.030  58.780  1.00  0.00           C
ATOM    336  HA  ASP A  32      28.840  49.190  57.720  1.00  0.00           H
ATOM    337  CB  ASP A  32      27.900  49.850  59.440  1.00  0.00           C
ATOM    338  HB1 ASP A  32      28.070  50.920  59.180  1.00  0.00           H
ATOM    339  HB2 ASP A  32      27.940  49.700  60.540  1.00  0.00           H
ATOM    340  CG  ASP A  32      26.540  49.310  59.020  1.00  0.00           C
ATOM    341  OD1 ASP A  32      26.420  48.630  58.000  1.00  0.00           O
ATOM    342  OD2 ASP A  32      25.510  49.660  59.690  1.00  0.00           O
ATOM    343  C   ASP A  32      30.340  49.700  59.240  1.00  0.00           C
ATOM    344  O   ASP A  32      30.630  50.030  60.410  1.00  0.00           O
ATOM    345  N   HIS A  33      31.290  49.830  58.280  1.00  0.00           N
ATOM    346  HN  HIS A  33      31.220  49.350  57.410  1.00  0.00           H
ATOM    347  CA  HIS A  33      32.570  50.410  58.530  1.00  0.00           C
ATOM    348  HA  HIS A  33      32.750  50.440  59.600  1.00  0.00           H
ATOM    349  CB  HIS A  33      33.660  49.570  57.840  1.00  0.00           C
ATOM    350  HB1 HIS A  33      34.660  50.050  57.880  1.00  0.00           H
ATOM    351  HB2 HIS A  33      33.500  49.440  56.750  1.00  0.00           H
ATOM    352  ND1 HIS A  33      34.580  48.110  59.670  1.00  0.00           N
ATOM    353  CG  HIS A  33      33.900  48.170  58.410  1.00  0.00           C
ATOM    354  CE1 HIS A  33      34.680  46.770  59.860  1.00  0.00           C
ATOM    355  HE1 HIS A  33      34.890  46.170  60.740  1.00  0.00           H
ATOM    356  NE2 HIS A  33      34.150  46.070  58.840  1.00  0.00           N
ATOM    357  HE2 HIS A  33      33.990  45.090  58.910  1.00  0.00           H
ATOM    358  CD2 HIS A  33      33.680  46.940  57.920  1.00  0.00           C
ATOM    359  HD2 HIS A  33      33.370  46.620  56.930  1.00  0.00           H
ATOM    360  C   HIS A  33      32.560  51.820  58.000  1.00  0.00           C
ATOM    361  O   HIS A  33      32.120  52.120  56.860  1.00  0.00           O
ATOM    362  N   THR A  34      32.940  52.780  58.840  1.00  0.00           N
ATOM    363  HN  THR A  34      33.190  52.570  59.780  1.00  0.00           H
ATOM    364  CA  THR A  34      33.140  54.170  58.500  1.00  0.00           C
ATOM    365  HA  THR A  34      32.200  54.390  58.030  1.00  0.00           H
ATOM    366  CB  THR A  34      33.410  55.020  59.680  1.00  0.00           C
ATOM    367  HB  THR A  34      34.430  54.930  60.110  1.00  0.00           H
ATOM    368  OG1 THR A  34      32.470  54.810  60.760  1.00  0.00           O
ATOM    369  HG1 THR A  34      32.660  53.950  61.150  1.00  0.00           H
ATOM    370  CG2 THR A  34      33.150  56.440  59.180  1.00  0.00           C
ATOM    371 HG21 THR A  34      33.900  56.750  58.420  1.00  0.00           H
ATOM    372 HG22 THR A  34      32.080  56.600  58.920  1.00  0.00           H
ATOM    373 HG23 THR A  34      33.390  56.990  60.120  1.00  0.00           H
ATOM    374  C   THR A  34      34.340  54.250  57.490  1.00  0.00           C
ATOM    375  O   THR A  34      35.530  54.180  57.860  1.00  0.00           O
ATOM    376  N   LEU A  35      34.000  54.410  56.190  1.00  0.00           N
ATOM    377  HN  LEU A  35      33.030  54.520  55.990  1.00  0.00           H
ATOM    378  CA  LEU A  35      34.920  54.370  55.110  1.00  0.00           C
ATOM    379  HA  LEU A  35      35.970  54.440  55.370  1.00  0.00           H
ATOM    380  CB  LEU A  35      34.550  53.170  54.220  1.00  0.00           C
ATOM    381  HB1 LEU A  35      35.340  53.140  53.430  1.00  0.00           H
ATOM    382  HB2 LEU A  35      33.550  53.420  53.800  1.00  0.00           H
ATOM    383  CG  LEU A  35      34.570  51.750  54.840  1.00  0.00           C
ATOM    384  HG  LEU A  35      33.940  51.680  55.750  1.00  0.00           H
ATOM    385  CD1 LEU A  35      33.880  50.650  53.990  1.00  0.00           C
ATOM    386 HD11 LEU A  35      33.030  51.050  53.400  1.00  0.00           H
ATOM    387 HD12 LEU A  35      34.640  50.310  53.250  1.00  0.00           H
ATOM    388 HD13 LEU A  35      33.660  49.850  54.730  1.00  0.00           H
ATOM    389  CD2 LEU A  35      36.000  51.290  55.200  1.00  0.00           C
ATOM    390 HD21 LEU A  35      36.410  52.110  55.820  1.00  0.00           H
ATOM    391 HD22 LEU A  35      36.010  50.410  55.870  1.00  0.00           H
ATOM    392 HD23 LEU A  35      36.700  51.200  54.340  1.00  0.00           H
ATOM    393  C   LEU A  35      34.590  55.650  54.370  1.00  0.00           C
ATOM    394  O   LEU A  35      33.380  56.070  54.380  1.00  0.00           O
ATOM    395  N   ARG A  36      35.560  56.170  53.670  1.00  0.00           N
ATOM    396  HN  ARG A  36      36.520  56.020  53.930  1.00  0.00           H
ATOM    397  CA  ARG A  36      35.420  57.250  52.730  1.00  0.00           C
ATOM    398  HA  ARG A  36      34.410  57.600  52.880  1.00  0.00           H
ATOM    399  CB  ARG A  36      36.520  58.320  53.090  1.00  0.00           C
ATOM    400  HB1 ARG A  36      37.530  57.910  52.910  1.00  0.00           H
ATOM    401  HB2 ARG A  36      36.300  58.600  54.150  1.00  0.00           H
ATOM    402  CG  ARG A  36      36.400  59.530  52.180  1.00  0.00           C
ATOM    403  HG1 ARG A  36      35.360  59.930  52.200  1.00  0.00           H
ATOM    404  HG2 ARG A  36      36.520  59.160  51.130  1.00  0.00           H
ATOM    405  CD  ARG A  36      37.340  60.780  52.410  1.00  0.00           C
ATOM    406  HD1 ARG A  36      38.400  60.440  52.440  1.00  0.00           H
ATOM    407  HD2 ARG A  36      37.010  61.260  53.360  1.00  0.00           H
ATOM    408  NE  ARG A  36      37.090  61.900  51.400  1.00  0.00           N
ATOM    409  HE  ARG A  36      36.770  61.850  50.460  1.00  0.00           H
ATOM    410  CZ  ARG A  36      37.820  63.020  51.400  1.00  0.00           C
ATOM    411  NH1 ARG A  36      38.660  63.250  52.400  1.00  0.00           N
ATOM    412 HH11 ARG A  36      38.700  62.620  53.170  1.00  0.00           H
ATOM    413 HH12 ARG A  36      39.110  64.140  52.490  1.00  0.00           H
ATOM    414  NH2 ARG A  36      37.850  63.840  50.390  1.00  0.00           N
ATOM    415 HH21 ARG A  36      37.430  63.480  49.550  1.00  0.00           H
ATOM    416 HH22 ARG A  36      38.600  64.490  50.380  1.00  0.00           H
ATOM    417  C   ARG A  36      35.570  56.640  51.310  1.00  0.00           C
ATOM    418  O   ARG A  36      36.670  56.300  50.860  1.00  0.00           O
ATOM    419  N   TYR A  37      34.460  56.580  50.510  1.00  0.00           N
ATOM    420  HN  TYR A  37      33.540  56.910  50.720  1.00  0.00           H
ATOM    421  CA  TYR A  37      34.440  56.000  49.130  1.00  0.00           C
ATOM    422  HA  TYR A  37      35.420  56.050  48.670  1.00  0.00           H
ATOM    423  CB  TYR A  37      33.810  54.530  49.210  1.00  0.00           C
ATOM    424  HB1 TYR A  37      34.610  53.930  49.680  1.00  0.00           H
ATOM    425  HB2 TYR A  37      33.810  54.060  48.200  1.00  0.00           H
ATOM    426  CG  TYR A  37      32.430  54.360  49.860  1.00  0.00           C
ATOM    427  CD1 TYR A  37      32.410  53.900  51.160  1.00  0.00           C
ATOM    428  HD1 TYR A  37      33.290  53.740  51.760  1.00  0.00           H
ATOM    429  CE1 TYR A  37      31.190  53.690  51.790  1.00  0.00           C
ATOM    430  HE1 TYR A  37      31.210  53.380  52.830  1.00  0.00           H
ATOM    431  CZ  TYR A  37      29.980  53.830  51.100  1.00  0.00           C
ATOM    432  OH  TYR A  37      28.740  53.580  51.800  1.00  0.00           O
ATOM    433  HH  TYR A  37      28.110  53.460  51.090  1.00  0.00           H
ATOM    434  CD2 TYR A  37      31.270  54.490  49.160  1.00  0.00           C
ATOM    435  HD2 TYR A  37      31.430  54.640  48.110  1.00  0.00           H
ATOM    436  CE2 TYR A  37      30.030  54.270  49.750  1.00  0.00           C
ATOM    437  HE2 TYR A  37      29.100  54.370  49.220  1.00  0.00           H
ATOM    438  C   TYR A  37      33.610  56.940  48.300  1.00  0.00           C
ATOM    439  O   TYR A  37      32.940  57.840  48.830  1.00  0.00           O
ATOM    440  N   PRO A  38      33.710  56.850  46.980  1.00  0.00           N
ATOM    441  CD  PRO A  38      34.640  56.100  46.150  1.00  0.00           C
ATOM    442  HD1 PRO A  38      35.720  56.300  46.320  1.00  0.00           H
ATOM    443  HD2 PRO A  38      34.580  55.000  46.300  1.00  0.00           H
ATOM    444  CA  PRO A  38      33.000  57.870  46.110  1.00  0.00           C
ATOM    445  HA  PRO A  38      32.920  58.800  46.650  1.00  0.00           H
ATOM    446  CB  PRO A  38      33.840  57.870  44.820  1.00  0.00           C
ATOM    447  HB1 PRO A  38      34.730  58.510  45.010  1.00  0.00           H
ATOM    448  HB2 PRO A  38      33.340  58.160  43.870  1.00  0.00           H
ATOM    449  CG  PRO A  38      34.330  56.430  44.690  1.00  0.00           C
ATOM    450  HG1 PRO A  38      35.290  56.280  44.150  1.00  0.00           H
ATOM    451  HG2 PRO A  38      33.590  55.800  44.150  1.00  0.00           H
ATOM    452  C   PRO A  38      31.570  57.270  45.880  1.00  0.00           C
ATOM    453  O   PRO A  38      31.410  56.080  46.030  1.00  0.00           O
ATOM    454  N   VAL A  39      30.610  58.070  45.420  1.00  0.00           N
ATOM    455  HN  VAL A  39      30.610  59.040  45.170  1.00  0.00           H
ATOM    456  CA  VAL A  39      29.290  57.470  45.140  1.00  0.00           C
ATOM    457  HA  VAL A  39      28.970  56.850  45.960  1.00  0.00           H
ATOM    458  CB  VAL A  39      28.280  58.730  45.070  1.00  0.00           C
ATOM    459  HB  VAL A  39      28.660  59.460  44.330  1.00  0.00           H
ATOM    460  CG1 VAL A  39      26.850  58.290  44.690  1.00  0.00           C
ATOM    461 HG11 VAL A  39      26.810  58.090  43.600  1.00  0.00           H
ATOM    462 HG12 VAL A  39      26.590  57.370  45.260  1.00  0.00           H
ATOM    463 HG13 VAL A  39      26.120  59.050  45.040  1.00  0.00           H
ATOM    464  CG2 VAL A  39      28.370  59.480  46.410  1.00  0.00           C
ATOM    465 HG21 VAL A  39      29.420  59.790  46.630  1.00  0.00           H
ATOM    466 HG22 VAL A  39      27.820  60.440  46.400  1.00  0.00           H
ATOM    467 HG23 VAL A  39      28.020  58.910  47.300  1.00  0.00           H
ATOM    468  C   VAL A  39      29.270  56.750  43.840  1.00  0.00           C
ATOM    469  O   VAL A  39      28.430  55.820  43.600  1.00  0.00           O
ATOM    470  N   LYS A  40      30.150  57.130  42.910  1.00  0.00           N
ATOM    471  HN  LYS A  40      30.820  57.840  43.110  1.00  0.00           H
ATOM    472  CA  LYS A  40      30.210  56.590  41.540  1.00  0.00           C
ATOM    473  HA  LYS A  40      30.010  55.530  41.540  1.00  0.00           H
ATOM    474  CB  LYS A  40      29.010  57.010  40.650  1.00  0.00           C
ATOM    475  HB1 LYS A  40      27.990  56.720  41.000  1.00  0.00           H
ATOM    476  HB2 LYS A  40      29.130  56.500  39.670  1.00  0.00           H
ATOM    477  CG  LYS A  40      29.090  58.540  40.320  1.00  0.00           C
ATOM    478  HG1 LYS A  40      30.160  58.800  40.270  1.00  0.00           H
ATOM    479  HG2 LYS A  40      28.600  59.120  41.130  1.00  0.00           H
ATOM    480  CD  LYS A  40      28.480  58.950  39.020  1.00  0.00           C
ATOM    481  HD1 LYS A  40      29.250  58.670  38.270  1.00  0.00           H
ATOM    482  HD2 LYS A  40      27.490  58.460  38.830  1.00  0.00           H
ATOM    483  CE  LYS A  40      28.230  60.470  38.940  1.00  0.00           C
ATOM    484  HE1 LYS A  40      29.220  60.970  38.900  1.00  0.00           H
ATOM    485  HE2 LYS A  40      27.540  60.810  39.740  1.00  0.00           H
ATOM    486  NZ  LYS A  40      27.640  60.660  37.590  1.00  0.00           N
ATOM    487  HZ1 LYS A  40      28.320  60.520  36.810  1.00  0.00           H
ATOM    488  HZ2 LYS A  40      26.840  60.000  37.500  1.00  0.00           H
ATOM    489  HZ3 LYS A  40      27.300  61.640  37.570  1.00  0.00           H
ATOM    490  C   LYS A  40      31.550  56.960  40.920  1.00  0.00           C
ATOM    491  O   LYS A  40      32.200  57.860  41.450  1.00  0.00           O
ATOM    492  N   PRO A  41      32.060  56.300  39.900  1.00  0.00           N
ATOM    493  CD  PRO A  41      31.410  55.140  39.240  1.00  0.00           C
ATOM    494  HD1 PRO A  41      30.730  54.550  39.880  1.00  0.00           H
ATOM    495  HD2 PRO A  41      30.790  55.620  38.450  1.00  0.00           H
ATOM    496  CA  PRO A  41      33.470  56.320  39.570  1.00  0.00           C
ATOM    497  HA  PRO A  41      33.950  56.110  40.520  1.00  0.00           H
ATOM    498  CB  PRO A  41      33.620  55.210  38.470  1.00  0.00           C
ATOM    499  HB1 PRO A  41      34.590  54.670  38.490  1.00  0.00           H
ATOM    500  HB2 PRO A  41      33.570  55.610  37.440  1.00  0.00           H
ATOM    501  CG  PRO A  41      32.510  54.240  38.800  1.00  0.00           C
ATOM    502  HG1 PRO A  41      32.860  53.600  39.650  1.00  0.00           H
ATOM    503  HG2 PRO A  41      32.310  53.520  37.980  1.00  0.00           H
ATOM    504  C   PRO A  41      33.960  57.670  39.000  1.00  0.00           C
ATOM    505  O   PRO A  41      35.120  57.970  39.170  1.00  0.00           O
ATOM    506  N   GLU A  42      33.040  58.490  38.370  1.00  0.00           N
ATOM    507  HN  GLU A  42      32.140  58.150  38.120  1.00  0.00           H
ATOM    508  CA  GLU A  42      33.350  59.840  37.940  1.00  0.00           C
ATOM    509  HA  GLU A  42      34.020  59.790  37.090  1.00  0.00           H
ATOM    510  CB  GLU A  42      32.160  60.490  37.240  1.00  0.00           C
ATOM    511  HB1 GLU A  42      32.450  61.490  36.850  1.00  0.00           H
ATOM    512  HB2 GLU A  42      31.260  60.670  37.860  1.00  0.00           H
ATOM    513  CG  GLU A  42      31.700  59.740  35.920  1.00  0.00           C
ATOM    514  HG1 GLU A  42      32.490  59.120  35.450  1.00  0.00           H
ATOM    515  HG2 GLU A  42      31.470  60.520  35.170  1.00  0.00           H
ATOM    516  CD  GLU A  42      30.470  58.880  36.110  1.00  0.00           C
ATOM    517  OE1 GLU A  42      29.370  59.490  36.100  1.00  0.00           O
ATOM    518  OE2 GLU A  42      30.580  57.640  36.060  1.00  0.00           O
ATOM    519  C   GLU A  42      33.980  60.760  38.960  1.00  0.00           C
ATOM    520  O   GLU A  42      34.810  61.630  38.680  1.00  0.00           O
ATOM    521  N   GLU A  43      33.540  60.530  40.190  1.00  0.00           N
ATOM    522  HN  GLU A  43      32.880  59.790  40.320  1.00  0.00           H
ATOM    523  CA  GLU A  43      33.900  61.370  41.300  1.00  0.00           C
ATOM    524  HA  GLU A  43      33.730  62.420  41.110  1.00  0.00           H
ATOM    525  CB  GLU A  43      32.890  61.020  42.420  1.00  0.00           C
ATOM    526  HB1 GLU A  43      33.160  61.530  43.370  1.00  0.00           H
ATOM    527  HB2 GLU A  43      32.930  59.940  42.660  1.00  0.00           H
ATOM    528  CG  GLU A  43      31.400  61.370  42.220  1.00  0.00           C
ATOM    529  HG1 GLU A  43      30.900  60.920  41.330  1.00  0.00           H
ATOM    530  HG2 GLU A  43      31.320  62.460  42.050  1.00  0.00           H
ATOM    531  CD  GLU A  43      30.470  61.190  43.380  1.00  0.00           C
ATOM    532  OE1 GLU A  43      29.270  61.510  43.200  1.00  0.00           O
ATOM    533  OE2 GLU A  43      30.950  60.750  44.470  1.00  0.00           O
ATOM    534  C   GLU A  43      35.260  61.050  41.990  1.00  0.00           C
ATOM    535  O   GLU A  43      35.640  61.750  42.910  1.00  0.00           O
ATOM    536  N   MET A  44      35.740  59.830  41.710  1.00  0.00           N
ATOM    537  HN  MET A  44      35.330  59.280  40.990  1.00  0.00           H
ATOM    538  CA  MET A  44      37.000  59.400  42.330  1.00  0.00           C
ATOM    539  HA  MET A  44      36.820  59.500  43.390  1.00  0.00           H
ATOM    540  CB  MET A  44      37.240  57.920  42.080  1.00  0.00           C
ATOM    541  HB1 MET A  44      37.240  57.660  41.000  1.00  0.00           H
ATOM    542  HB2 MET A  44      36.290  57.470  42.440  1.00  0.00           H
ATOM    543  CG  MET A  44      38.480  57.270  42.770  1.00  0.00           C
ATOM    544  HG1 MET A  44      39.370  57.790  42.350  1.00  0.00           H
ATOM    545  HG2 MET A  44      38.580  56.250  42.340  1.00  0.00           H
ATOM    546  SD  MET A  44      38.370  57.470  44.510  1.00  0.00           S
ATOM    547  CE  MET A  44      40.200  57.160  44.750  1.00  0.00           C
ATOM    548  HE1 MET A  44      40.680  56.580  43.930  1.00  0.00           H
ATOM    549  HE2 MET A  44      40.840  58.060  44.790  1.00  0.00           H
ATOM    550  HE3 MET A  44      40.280  56.610  45.710  1.00  0.00           H
ATOM    551  C   MET A  44      38.130  60.240  41.890  1.00  0.00           C
ATOM    552  O   MET A  44      38.310  60.430  40.690  1.00  0.00           O
ATOM    553  N   ASP A  45      38.940  60.690  42.880  1.00  0.00           N
ATOM    554  HN  ASP A  45      38.630  60.510  43.810  1.00  0.00           H
ATOM    555  CA  ASP A  45      40.150  61.510  42.670  1.00  0.00           C
ATOM    556  HA  ASP A  45      40.100  61.940  41.680  1.00  0.00           H
ATOM    557  CB  ASP A  45      40.220  62.810  43.550  1.00  0.00           C
ATOM    558  HB1 ASP A  45      40.320  62.630  44.640  1.00  0.00           H
ATOM    559  HB2 ASP A  45      39.220  63.290  43.460  1.00  0.00           H
ATOM    560  CG  ASP A  45      41.270  63.740  43.030  1.00  0.00           C
ATOM    561  OD1 ASP A  45      42.010  63.350  42.130  1.00  0.00           O
ATOM    562  OD2 ASP A  45      41.390  64.820  43.570  1.00  0.00           O
ATOM    563  C   ASP A  45      41.420  60.690  42.830  1.00  0.00           C
ATOM    564  O   ASP A  45      41.800  60.370  43.970  1.00  0.00           O
ATOM    565  N   TRP A  46      42.150  60.280  41.730  1.00  0.00           N
ATOM    566  HN  TRP A  46      41.730  60.590  40.880  1.00  0.00           H
ATOM    567  CA  TRP A  46      43.380  59.500  41.730  1.00  0.00           C
ATOM    568  HA  TRP A  46      43.360  58.860  42.600  1.00  0.00           H
ATOM    569  CB  TRP A  46      43.340  58.650  40.480  1.00  0.00           C
ATOM    570  HB1 TRP A  46      44.130  57.870  40.440  1.00  0.00           H
ATOM    571  HB2 TRP A  46      43.520  59.160  39.510  1.00  0.00           H
ATOM    572  CG  TRP A  46      42.090  57.920  40.170  1.00  0.00           C
ATOM    573  CD1 TRP A  46      41.110  58.090  39.270  1.00  0.00           C
ATOM    574  HD1 TRP A  46      41.030  58.910  38.570  1.00  0.00           H
ATOM    575  NE1 TRP A  46      40.250  56.950  39.270  1.00  0.00           N
ATOM    576  HE1 TRP A  46      39.320  56.920  38.980  1.00  0.00           H
ATOM    577  CE2 TRP A  46      40.600  56.140  40.280  1.00  0.00           C
ATOM    578  CD2 TRP A  46      41.780  56.680  40.890  1.00  0.00           C
ATOM    579  CE3 TRP A  46      42.400  56.010  41.900  1.00  0.00           C
ATOM    580  HE3 TRP A  46      43.310  56.380  42.340  1.00  0.00           H
ATOM    581  CZ3 TRP A  46      41.800  54.890  42.400  1.00  0.00           C
ATOM    582  HZ3 TRP A  46      42.240  54.390  43.260  1.00  0.00           H
ATOM    583  CZ2 TRP A  46      40.150  54.820  40.630  1.00  0.00           C
ATOM    584  HZ2 TRP A  46      39.320  54.300  40.180  1.00  0.00           H
ATOM    585  CH2 TRP A  46      40.820  54.240  41.700  1.00  0.00           C
ATOM    586  HH2 TRP A  46      40.410  53.300  42.060  1.00  0.00           H
ATOM    587  C   TRP A  46      44.500  60.460  41.860  1.00  0.00           C
ATOM    588  O   TRP A  46      45.590  60.020  42.100  1.00  0.00           O
ATOM    589  N   SER A  47      44.270  61.810  41.820  1.00  0.00           N
ATOM    590  HN  SER A  47      43.370  62.230  41.770  1.00  0.00           H
ATOM    591  CA  SER A  47      45.430  62.650  41.860  1.00  0.00           C
ATOM    592  HA  SER A  47      46.280  62.180  41.390  1.00  0.00           H
ATOM    593  CB  SER A  47      45.180  63.990  41.190  1.00  0.00           C
ATOM    594  HB1 SER A  47      44.910  63.780  40.140  1.00  0.00           H
ATOM    595  HB2 SER A  47      46.160  64.500  41.150  1.00  0.00           H
ATOM    596  OG  SER A  47      44.240  64.800  41.840  1.00  0.00           O
ATOM    597  HG1 SER A  47      43.480  64.220  41.940  1.00  0.00           H
ATOM    598  C   SER A  47      45.900  62.940  43.200  1.00  0.00           C
ATOM    599  O   SER A  47      47.080  63.320  43.330  1.00  0.00           O
ATOM    600  N   GLU A  48      45.140  62.680  44.210  1.00  0.00           N
ATOM    601  HN  GLU A  48      44.230  62.350  43.960  1.00  0.00           H
ATOM    602  CA  GLU A  48      45.620  62.540  45.600  1.00  0.00           C
ATOM    603  HA  GLU A  48      46.270  63.360  45.870  1.00  0.00           H
ATOM    604  CB  GLU A  48      44.400  62.260  46.490  1.00  0.00           C
ATOM    605  HB1 GLU A  48      44.770  61.980  47.490  1.00  0.00           H
ATOM    606  HB2 GLU A  48      43.760  61.420  46.150  1.00  0.00           H
ATOM    607  CG  GLU A  48      43.570  63.550  46.560  1.00  0.00           C
ATOM    608  HG1 GLU A  48      43.280  63.840  45.530  1.00  0.00           H
ATOM    609  HG2 GLU A  48      44.130  64.430  46.930  1.00  0.00           H
ATOM    610  CD  GLU A  48      42.330  63.400  47.410  1.00  0.00           C
ATOM    611  OE1 GLU A  48      41.530  64.370  47.460  1.00  0.00           O
ATOM    612  OE2 GLU A  48      42.060  62.330  47.970  1.00  0.00           O
ATOM    613  C   GLU A  48      46.500  61.280  45.670  1.00  0.00           C
ATOM    614  O   GLU A  48      47.600  61.260  46.240  1.00  0.00           O
ATOM    615  N   LEU A  49      45.950  60.240  45.120  1.00  0.00           N
ATOM    616  HN  LEU A  49      45.050  60.290  44.690  1.00  0.00           H
ATOM    617  CA  LEU A  49      46.640  58.940  45.140  1.00  0.00           C
ATOM    618  HA  LEU A  49      46.890  58.740  46.170  1.00  0.00           H
ATOM    619  CB  LEU A  49      45.720  57.720  44.900  1.00  0.00           C
ATOM    620  HB1 LEU A  49      46.380  56.860  45.130  1.00  0.00           H
ATOM    621  HB2 LEU A  49      45.320  57.780  43.870  1.00  0.00           H
ATOM    622  CG  LEU A  49      44.440  57.620  45.710  1.00  0.00           C
ATOM    623  HG  LEU A  49      43.720  58.420  45.440  1.00  0.00           H
ATOM    624  CD1 LEU A  49      43.820  56.270  45.380  1.00  0.00           C
ATOM    625 HD11 LEU A  49      43.830  56.120  44.270  1.00  0.00           H
ATOM    626 HD12 LEU A  49      44.470  55.520  45.870  1.00  0.00           H
ATOM    627 HD13 LEU A  49      42.780  56.270  45.770  1.00  0.00           H
ATOM    628  CD2 LEU A  49      44.640  57.710  47.260  1.00  0.00           C
ATOM    629 HD21 LEU A  49      45.280  56.910  47.680  1.00  0.00           H
ATOM    630 HD22 LEU A  49      44.970  58.750  47.500  1.00  0.00           H
ATOM    631 HD23 LEU A  49      43.620  57.530  47.670  1.00  0.00           H
ATOM    632  C   LEU A  49      47.980  58.730  44.390  1.00  0.00           C
ATOM    633  O   LEU A  49      48.970  58.170  44.900  1.00  0.00           O
ATOM    634  N   TYR A  50      48.040  59.300  43.140  1.00  0.00           N
ATOM    635  HN  TYR A  50      47.180  59.620  42.750  1.00  0.00           H
ATOM    636  CA  TYR A  50      49.270  59.190  42.320  1.00  0.00           C
ATOM    637  HA  TYR A  50      50.140  58.770  42.800  1.00  0.00           H
ATOM    638  CB  TYR A  50      48.980  58.220  41.090  1.00  0.00           C
ATOM    639  HB1 TYR A  50      49.860  57.920  40.480  1.00  0.00           H
ATOM    640  HB2 TYR A  50      48.300  58.680  40.340  1.00  0.00           H
ATOM    641  CG  TYR A  50      48.320  57.010  41.490  1.00  0.00           C
ATOM    642  CD1 TYR A  50      49.060  55.890  41.770  1.00  0.00           C
ATOM    643  HD1 TYR A  50      50.120  56.010  41.870  1.00  0.00           H
ATOM    644  CE1 TYR A  50      48.420  54.680  42.040  1.00  0.00           C
ATOM    645  HE1 TYR A  50      48.960  53.750  42.180  1.00  0.00           H
ATOM    646  CZ  TYR A  50      47.060  54.540  42.090  1.00  0.00           C
ATOM    647  OH  TYR A  50      46.430  53.260  42.290  1.00  0.00           O
ATOM    648  HH  TYR A  50      47.050  52.550  42.480  1.00  0.00           H
ATOM    649  CD2 TYR A  50      46.890  56.950  41.530  1.00  0.00           C
ATOM    650  HD2 TYR A  50      46.260  57.800  41.290  1.00  0.00           H
ATOM    651  CE2 TYR A  50      46.260  55.710  41.880  1.00  0.00           C
ATOM    652  HE2 TYR A  50      45.190  55.620  41.820  1.00  0.00           H
ATOM    653  C   TYR A  50      49.660  60.530  41.670  1.00  0.00           C
ATOM    654  O   TYR A  50      49.460  60.740  40.490  1.00  0.00           O
ATOM    655  N   PRO A  51      50.290  61.460  42.430  1.00  0.00           N
ATOM    656  CD  PRO A  51      50.710  61.230  43.840  1.00  0.00           C
ATOM    657  HD1 PRO A  51      49.780  61.320  44.450  1.00  0.00           H
ATOM    658  HD2 PRO A  51      51.300  60.290  43.930  1.00  0.00           H
ATOM    659  CA  PRO A  51      50.300  62.890  42.040  1.00  0.00           C
ATOM    660  HA  PRO A  51      49.280  63.190  41.840  1.00  0.00           H
ATOM    661  CB  PRO A  51      50.840  63.550  43.300  1.00  0.00           C
ATOM    662  HB1 PRO A  51      49.960  63.930  43.870  1.00  0.00           H
ATOM    663  HB2 PRO A  51      51.580  64.330  43.040  1.00  0.00           H
ATOM    664  CG  PRO A  51      51.510  62.460  44.220  1.00  0.00           C
ATOM    665  HG1 PRO A  51      51.510  62.790  45.280  1.00  0.00           H
ATOM    666  HG2 PRO A  51      52.540  62.260  43.840  1.00  0.00           H
ATOM    667  C   PRO A  51      51.140  63.110  40.830  1.00  0.00           C
ATOM    668  O   PRO A  51      50.930  64.020  40.020  1.00  0.00           O
ATOM    669  N   GLU A  52      52.260  62.370  40.540  1.00  0.00           N
ATOM    670  HN  GLU A  52      52.640  61.580  41.020  1.00  0.00           H
ATOM    671  CA  GLU A  52      53.090  62.550  39.350  1.00  0.00           C
ATOM    672  HA  GLU A  52      53.270  63.610  39.290  1.00  0.00           H
ATOM    673  CB  GLU A  52      54.380  61.720  39.530  1.00  0.00           C
ATOM    674  HB1 GLU A  52      54.810  61.650  38.510  1.00  0.00           H
ATOM    675  HB2 GLU A  52      54.220  60.650  39.800  1.00  0.00           H
ATOM    676  CG  GLU A  52      55.330  62.310  40.700  1.00  0.00           C
ATOM    677  HG1 GLU A  52      55.130  61.800  41.670  1.00  0.00           H
ATOM    678  HG2 GLU A  52      55.230  63.410  40.850  1.00  0.00           H
ATOM    679  CD  GLU A  52      56.830  62.080  40.350  1.00  0.00           C
ATOM    680  OE1 GLU A  52      57.610  62.820  40.980  1.00  0.00           O
ATOM    681  OE2 GLU A  52      57.230  61.200  39.510  1.00  0.00           O
ATOM    682  C   GLU A  52      52.470  62.120  38.030  1.00  0.00           C
ATOM    683  O   GLU A  52      52.800  62.700  36.970  1.00  0.00           O
ATOM    684  N   PHE A  53      51.450  61.230  38.110  1.00  0.00           N
ATOM    685  HN  PHE A  53      51.100  60.910  38.990  1.00  0.00           H
ATOM    686  CA  PHE A  53      50.660  60.870  37.020  1.00  0.00           C
ATOM    687  HA  PHE A  53      51.330  60.910  36.170  1.00  0.00           H
ATOM    688  CB  PHE A  53      50.120  59.470  37.240  1.00  0.00           C
ATOM    689  HB1 PHE A  53      49.320  59.130  36.550  1.00  0.00           H
ATOM    690  HB2 PHE A  53      49.790  59.460  38.300  1.00  0.00           H
ATOM    691  CG  PHE A  53      51.090  58.330  36.980  1.00  0.00           C
ATOM    692  CD1 PHE A  53      50.950  57.430  35.890  1.00  0.00           C
ATOM    693  HD1 PHE A  53      50.150  57.520  35.160  1.00  0.00           H
ATOM    694  CE1 PHE A  53      51.870  56.360  35.680  1.00  0.00           C
ATOM    695  HE1 PHE A  53      51.620  55.670  34.890  1.00  0.00           H
ATOM    696  CZ  PHE A  53      52.990  56.250  36.570  1.00  0.00           C
ATOM    697  HZ  PHE A  53      53.690  55.450  36.360  1.00  0.00           H
ATOM    698  CD2 PHE A  53      52.220  58.060  37.860  1.00  0.00           C
ATOM    699  HD2 PHE A  53      52.320  58.560  38.820  1.00  0.00           H
ATOM    700  CE2 PHE A  53      53.070  57.040  37.630  1.00  0.00           C
ATOM    701  HE2 PHE A  53      53.920  57.010  38.300  1.00  0.00           H
ATOM    702  C   PHE A  53      49.640  61.900  36.530  1.00  0.00           C
ATOM    703  O   PHE A  53      49.390  62.030  35.310  1.00  0.00           O
ATOM    704  N   PHE A  54      48.970  62.480  37.520  1.00  0.00           N
ATOM    705  HN  PHE A  54      48.920  62.100  38.450  1.00  0.00           H
ATOM    706  CA  PHE A  54      47.830  63.290  37.250  1.00  0.00           C
ATOM    707  HA  PHE A  54      47.440  63.050  36.270  1.00  0.00           H
ATOM    708  CB  PHE A  54      46.670  62.860  38.270  1.00  0.00           C
ATOM    709  HB1 PHE A  54      45.760  63.490  38.220  1.00  0.00           H
ATOM    710  HB2 PHE A  54      46.980  62.930  39.330  1.00  0.00           H
ATOM    711  CG  PHE A  54      46.220  61.520  37.940  1.00  0.00           C
ATOM    712  CD1 PHE A  54      45.400  61.340  36.840  1.00  0.00           C
ATOM    713  HD1 PHE A  54      45.070  62.140  36.190  1.00  0.00           H
ATOM    714  CE1 PHE A  54      44.850  60.060  36.530  1.00  0.00           C
ATOM    715  HE1 PHE A  54      44.140  59.950  35.730  1.00  0.00           H
ATOM    716  CZ  PHE A  54      45.260  58.940  37.320  1.00  0.00           C
ATOM    717  HZ  PHE A  54      44.760  57.990  37.170  1.00  0.00           H
ATOM    718  CD2 PHE A  54      46.550  60.390  38.740  1.00  0.00           C
ATOM    719  HD2 PHE A  54      47.160  60.500  39.620  1.00  0.00           H
ATOM    720  CE2 PHE A  54      46.110  59.150  38.370  1.00  0.00           C
ATOM    721  HE2 PHE A  54      46.440  58.320  38.980  1.00  0.00           H
ATOM    722  C   PHE A  54      48.210  64.760  37.210  1.00  0.00           C
ATOM    723  O   PHE A  54      47.380  65.640  36.930  1.00  0.00           O
ATOM    724  N   ALA A  55      49.480  65.070  37.490  1.00  0.00           N
ATOM    725  HN  ALA A  55      50.100  64.310  37.690  1.00  0.00           H
ATOM    726  CA  ALA A  55      50.050  66.330  37.500  1.00  0.00           C
ATOM    727  HA  ALA A  55      49.820  66.830  38.430  1.00  0.00           H
ATOM    728  CB  ALA A  55      51.590  66.290  37.520  1.00  0.00           C
ATOM    729  HB1 ALA A  55      52.040  67.300  37.450  1.00  0.00           H
ATOM    730  HB2 ALA A  55      51.930  65.780  38.440  1.00  0.00           H
ATOM    731  HB3 ALA A  55      51.980  65.660  36.690  1.00  0.00           H
ATOM    732  C   ALA A  55      49.720  67.300  36.300  1.00  0.00           C
ATOM    733  O   ALA A  55      49.820  66.960  35.110  1.00  0.00           O
ATOM    734  N   PRO A  56      49.400  68.560  36.510  1.00  0.00           N
ATOM    735  CD  PRO A  56      49.050  69.250  37.770  1.00  0.00           C
ATOM    736  HD1 PRO A  56      47.960  69.070  37.930  1.00  0.00           H
ATOM    737  HD2 PRO A  56      49.630  68.970  38.670  1.00  0.00           H
ATOM    738  CA  PRO A  56      49.280  69.460  35.360  1.00  0.00           C
ATOM    739  HA  PRO A  56      48.490  69.190  34.680  1.00  0.00           H
ATOM    740  CB  PRO A  56      48.740  70.810  35.980  1.00  0.00           C
ATOM    741  HB1 PRO A  56      47.640  70.740  35.900  1.00  0.00           H
ATOM    742  HB2 PRO A  56      49.120  71.670  35.390  1.00  0.00           H
ATOM    743  CG  PRO A  56      49.200  70.740  37.400  1.00  0.00           C
ATOM    744  HG1 PRO A  56      48.620  71.410  38.070  1.00  0.00           H
ATOM    745  HG2 PRO A  56      50.270  71.030  37.450  1.00  0.00           H
ATOM    746  C   PRO A  56      50.480  69.690  34.480  1.00  0.00           C
ATOM    747  O   PRO A  56      51.520  70.110  34.980  1.00  0.00           O
ATOM    748  N   LEU A  57      50.400  69.410  33.170  1.00  0.00           N
ATOM    749  HN  LEU A  57      49.560  69.150  32.710  1.00  0.00           H
ATOM    750  CA  LEU A  57      51.610  69.400  32.410  1.00  0.00           C
ATOM    751  HA  LEU A  57      52.320  68.800  32.970  1.00  0.00           H
ATOM    752  CB  LEU A  57      51.430  68.760  31.010  1.00  0.00           C
ATOM    753  HB1 LEU A  57      52.300  69.010  30.350  1.00  0.00           H
ATOM    754  HB2 LEU A  57      50.530  69.110  30.460  1.00  0.00           H
ATOM    755  CG  LEU A  57      51.380  67.230  31.120  1.00  0.00           C
ATOM    756  HG  LEU A  57      51.800  66.940  32.100  1.00  0.00           H
ATOM    757  CD1 LEU A  57      49.940  66.810  30.880  1.00  0.00           C
ATOM    758 HD11 LEU A  57      49.820  65.740  30.620  1.00  0.00           H
ATOM    759 HD12 LEU A  57      49.320  67.100  31.750  1.00  0.00           H
ATOM    760 HD13 LEU A  57      49.580  67.400  30.010  1.00  0.00           H
ATOM    761  CD2 LEU A  57      52.260  66.590  30.050  1.00  0.00           C
ATOM    762 HD21 LEU A  57      52.040  66.910  29.010  1.00  0.00           H
ATOM    763 HD22 LEU A  57      53.260  67.030  30.220  1.00  0.00           H
ATOM    764 HD23 LEU A  57      52.220  65.480  30.110  1.00  0.00           H
ATOM    765  C   LEU A  57      52.250  70.820  32.260  1.00  0.00           C
ATOM    766  O   LEU A  57      51.790  71.750  31.560  1.00  0.00           O
ATOM    767  N   THR A  58      53.460  71.070  32.840  1.00  0.00           N
ATOM    768  HN  THR A  58      53.970  70.320  33.250  1.00  0.00           H
ATOM    769  CA  THR A  58      54.120  72.350  32.750  1.00  0.00           C
ATOM    770  HA  THR A  58      53.380  73.100  32.980  1.00  0.00           H
ATOM    771  CB  THR A  58      55.130  72.640  33.840  1.00  0.00           C
ATOM    772  HB  THR A  58      55.470  73.690  33.830  1.00  0.00           H
ATOM    773  OG1 THR A  58      56.250  71.740  33.800  1.00  0.00           O
ATOM    774  HG1 THR A  58      55.860  70.960  33.390  1.00  0.00           H
ATOM    775  CG2 THR A  58      54.430  72.530  35.260  1.00  0.00           C
ATOM    776 HG21 THR A  58      53.860  71.580  35.220  1.00  0.00           H
ATOM    777 HG22 THR A  58      55.240  72.420  36.020  1.00  0.00           H
ATOM    778 HG23 THR A  58      53.920  73.510  35.400  1.00  0.00           H
ATOM    779  C   THR A  58      54.620  72.700  31.350  1.00  0.00           C
ATOM    780  O   THR A  58      55.090  71.870  30.580  1.00  0.00           O
ATOM    781  N   GLN A  59      54.540  73.950  30.930  1.00  0.00           N
ATOM    782  HN  GLN A  59      54.130  74.630  31.540  1.00  0.00           H
ATOM    783  CA  GLN A  59      54.930  74.420  29.600  1.00  0.00           C
ATOM    784  HA  GLN A  59      54.610  73.720  28.840  1.00  0.00           H
ATOM    785  CB  GLN A  59      54.090  75.780  29.320  1.00  0.00           C
ATOM    786  HB1 GLN A  59      54.440  76.320  28.410  1.00  0.00           H
ATOM    787  HB2 GLN A  59      54.110  76.400  30.250  1.00  0.00           H
ATOM    788  CG  GLN A  59      52.620  75.540  28.960  1.00  0.00           C
ATOM    789  HG1 GLN A  59      52.230  74.980  29.840  1.00  0.00           H
ATOM    790  HG2 GLN A  59      52.440  74.810  28.150  1.00  0.00           H
ATOM    791  CD  GLN A  59      51.770  76.830  28.750  1.00  0.00           C
ATOM    792  OE1 GLN A  59      52.020  77.790  29.410  1.00  0.00           O
ATOM    793  NE2 GLN A  59      50.710  76.760  27.910  1.00  0.00           N
ATOM    794 HE21 GLN A  59      50.540  75.910  27.410  1.00  0.00           H
ATOM    795 HE22 GLN A  59      50.170  77.590  27.800  1.00  0.00           H
ATOM    796  C   GLN A  59      56.410  74.610  29.350  1.00  0.00           C
ATOM    797  O   GLN A  59      56.790  74.720  28.230  1.00  0.00           O
ATOM    798  N   ASN A  60      57.280  74.710  30.400  1.00  0.00           N
ATOM    799  HN  ASN A  60      57.040  74.850  31.360  1.00  0.00           H
ATOM    800  CA  ASN A  60      58.730  74.870  30.120  1.00  0.00           C
ATOM    801  HA  ASN A  60      58.780  75.670  29.390  1.00  0.00           H
ATOM    802  CB  ASN A  60      59.570  75.220  31.430  1.00  0.00           C
ATOM    803  HB1 ASN A  60      60.620  75.140  31.090  1.00  0.00           H
ATOM    804  HB2 ASN A  60      59.510  74.380  32.160  1.00  0.00           H
ATOM    805  CG  ASN A  60      59.240  76.600  31.980  1.00  0.00           C
ATOM    806  OD1 ASN A  60      58.480  77.380  31.400  1.00  0.00           O
ATOM    807  ND2 ASN A  60      59.760  76.880  33.170  1.00  0.00           N
ATOM    808 HD21 ASN A  60      60.460  76.270  33.550  1.00  0.00           H
ATOM    809 HD22 ASN A  60      59.620  77.830  33.460  1.00  0.00           H
ATOM    810  C   ASN A  60      59.420  73.740  29.340  1.00  0.00           C
ATOM    811  O   ASN A  60      60.180  74.080  28.450  1.00  0.00           O
ATOM    812  N   GLN A  61      59.070  72.450  29.570  1.00  0.00           N
ATOM    813  HN  GLN A  61      58.320  72.380  30.220  1.00  0.00           H
ATOM    814  CA  GLN A  61      59.660  71.310  28.930  1.00  0.00           C
ATOM    815  HA  GLN A  61      60.690  71.080  29.180  1.00  0.00           H
ATOM    816  CB  GLN A  61      58.920  70.150  29.400  1.00  0.00           C
ATOM    817  HB1 GLN A  61      58.990  69.280  28.700  1.00  0.00           H
ATOM    818  HB2 GLN A  61      57.840  70.400  29.350  1.00  0.00           H
ATOM    819  CG  GLN A  61      59.100  69.710  30.970  1.00  0.00           C
ATOM    820  HG1 GLN A  61      58.250  70.140  31.540  1.00  0.00           H
ATOM    821  HG2 GLN A  61      59.980  70.330  31.270  1.00  0.00           H
ATOM    822  CD  GLN A  61      59.410  68.240  31.240  1.00  0.00           C
ATOM    823  OE1 GLN A  61      59.390  67.380  30.370  1.00  0.00           O
ATOM    824  NE2 GLN A  61      59.850  67.960  32.480  1.00  0.00           N
ATOM    825 HE21 GLN A  61      60.320  68.750  32.870  1.00  0.00           H
ATOM    826 HE22 GLN A  61      60.010  67.070  32.890  1.00  0.00           H
ATOM    827  C   GLN A  61      59.500  71.360  27.400  1.00  0.00           C
ATOM    828  O   GLN A  61      58.470  71.890  26.930  1.00  0.00           O
ATOM    829  N   SER A  62      60.430  70.800  26.630  1.00  0.00           N
ATOM    830  HN  SER A  62      61.180  70.350  27.100  1.00  0.00           H
ATOM    831  CA  SER A  62      60.670  71.240  25.220  1.00  0.00           C
ATOM    832  HA  SER A  62      59.830  71.740  24.770  1.00  0.00           H
ATOM    833  CB  SER A  62      61.770  72.310  24.990  1.00  0.00           C
ATOM    834  HB1 SER A  62      61.430  73.330  25.240  1.00  0.00           H
ATOM    835  HB2 SER A  62      62.100  72.290  23.930  1.00  0.00           H
ATOM    836  OG  SER A  62      62.870  72.130  25.900  1.00  0.00           O
ATOM    837  HG1 SER A  62      63.320  72.980  25.850  1.00  0.00           H
ATOM    838  C   SER A  62      60.830  70.130  24.190  1.00  0.00           C
ATOM    839  O   SER A  62      59.880  69.810  23.520  1.00  0.00           O
ATOM    840  N   HIS A  63      62.010  69.650  23.980  1.00  0.00           N
ATOM    841  HN  HIS A  63      62.780  69.880  24.570  1.00  0.00           H
ATOM    842  CA  HIS A  63      62.350  68.800  22.880  1.00  0.00           C
ATOM    843  HA  HIS A  63      62.210  69.390  21.990  1.00  0.00           H
ATOM    844  CB  HIS A  63      63.850  68.470  23.000  1.00  0.00           C
ATOM    845  HB1 HIS A  63      64.200  67.710  22.270  1.00  0.00           H
ATOM    846  HB2 HIS A  63      64.060  68.200  24.060  1.00  0.00           H
ATOM    847  ND1 HIS A  63      64.880  70.010  21.300  1.00  0.00           N
ATOM    848  CG  HIS A  63      64.620  69.730  22.640  1.00  0.00           C
ATOM    849  CE1 HIS A  63      65.630  71.080  21.270  1.00  0.00           C
ATOM    850  HE1 HIS A  63      66.010  71.580  20.380  1.00  0.00           H
ATOM    851  NE2 HIS A  63      65.850  71.570  22.490  1.00  0.00           N
ATOM    852  HE2 HIS A  63      66.520  72.270  22.720  1.00  0.00           H
ATOM    853  CD2 HIS A  63      65.260  70.700  23.440  1.00  0.00           C
ATOM    854  HD2 HIS A  63      65.500  70.740  24.490  1.00  0.00           H
ATOM    855  C   HIS A  63      61.570  67.490  22.580  1.00  0.00           C
ATOM    856  O   HIS A  63      61.360  67.210  21.350  1.00  0.00           O
ATOM    857  N   ASP A  64      61.290  66.690  23.620  1.00  0.00           N
ATOM    858  HN  ASP A  64      61.590  66.810  24.560  1.00  0.00           H
ATOM    859  CA  ASP A  64      60.310  65.570  23.520  1.00  0.00           C
ATOM    860  HA  ASP A  64      60.650  64.920  22.740  1.00  0.00           H
ATOM    861  CB  ASP A  64      60.310  64.610  24.750  1.00  0.00           C
ATOM    862  HB1 ASP A  64      59.600  63.810  24.450  1.00  0.00           H
ATOM    863  HB2 ASP A  64      59.940  65.170  25.630  1.00  0.00           H
ATOM    864  CG  ASP A  64      61.670  64.080  25.150  1.00  0.00           C
ATOM    865  OD1 ASP A  64      62.560  63.910  24.230  1.00  0.00           O
ATOM    866  OD2 ASP A  64      61.870  63.750  26.360  1.00  0.00           O
ATOM    867  C   ASP A  64      58.940  66.090  23.140  1.00  0.00           C
ATOM    868  O   ASP A  64      58.410  67.050  23.650  1.00  0.00           O
ATOM    869  N   ASP A  65      58.250  65.390  22.210  1.00  0.00           N
ATOM    870  HN  ASP A  65      58.560  64.530  21.810  1.00  0.00           H
ATOM    871  CA  ASP A  65      56.960  65.770  21.640  1.00  0.00           C
ATOM    872  HA  ASP A  65      57.110  66.740  21.170  1.00  0.00           H
ATOM    873  CB  ASP A  65      56.480  64.780  20.470  1.00  0.00           C
ATOM    874  HB1 ASP A  65      56.140  63.850  20.960  1.00  0.00           H
ATOM    875  HB2 ASP A  65      57.290  64.660  19.720  1.00  0.00           H
ATOM    876  CG  ASP A  65      55.340  65.400  19.660  1.00  0.00           C
ATOM    877  OD1 ASP A  65      54.850  66.470  20.060  1.00  0.00           O
ATOM    878  OD2 ASP A  65      54.800  64.750  18.740  1.00  0.00           O
ATOM    879  C   ASP A  65      55.910  65.730  22.740  1.00  0.00           C
ATOM    880  O   ASP A  65      55.740  64.670  23.360  1.00  0.00           O
ATOM    881  N   PRO A  66      55.130  66.770  23.060  1.00  0.00           N
ATOM    882  CD  PRO A  66      55.480  68.260  22.790  1.00  0.00           C
ATOM    883  HD1 PRO A  66      56.530  68.400  23.120  1.00  0.00           H
ATOM    884  HD2 PRO A  66      55.410  68.530  21.710  1.00  0.00           H
ATOM    885  CA  PRO A  66      54.280  66.720  24.270  1.00  0.00           C
ATOM    886  HA  PRO A  66      54.820  66.080  24.960  1.00  0.00           H
ATOM    887  CB  PRO A  66      54.130  68.110  24.780  1.00  0.00           C
ATOM    888  HB1 PRO A  66      54.930  68.330  25.510  1.00  0.00           H
ATOM    889  HB2 PRO A  66      53.130  68.290  25.220  1.00  0.00           H
ATOM    890  CG  PRO A  66      54.430  68.980  23.570  1.00  0.00           C
ATOM    891  HG1 PRO A  66      54.760  70.020  23.740  1.00  0.00           H
ATOM    892  HG2 PRO A  66      53.560  68.930  22.880  1.00  0.00           H
ATOM    893  C   PRO A  66      53.040  66.000  23.940  1.00  0.00           C
ATOM    894  O   PRO A  66      52.290  65.570  24.830  1.00  0.00           O
ATOM    895  N   LYS A  67      52.660  65.850  22.650  1.00  0.00           N
ATOM    896  HN  LYS A  67      53.250  66.160  21.920  1.00  0.00           H
ATOM    897  CA  LYS A  67      51.320  65.330  22.440  1.00  0.00           C
ATOM    898  HA  LYS A  67      50.610  65.820  23.090  1.00  0.00           H
ATOM    899  CB  LYS A  67      51.020  65.510  20.970  1.00  0.00           C
ATOM    900  HB1 LYS A  67      50.030  65.030  20.840  1.00  0.00           H
ATOM    901  HB2 LYS A  67      51.690  64.980  20.260  1.00  0.00           H
ATOM    902  CG  LYS A  67      50.860  67.010  20.610  1.00  0.00           C
ATOM    903  HG1 LYS A  67      51.830  67.550  20.680  1.00  0.00           H
ATOM    904  HG2 LYS A  67      50.060  67.470  21.220  1.00  0.00           H
ATOM    905  CD  LYS A  67      50.410  67.090  19.110  1.00  0.00           C
ATOM    906  HD1 LYS A  67      51.110  66.570  18.430  1.00  0.00           H
ATOM    907  HD2 LYS A  67      49.530  66.410  19.000  1.00  0.00           H
ATOM    908  CE  LYS A  67      50.160  68.540  18.700  1.00  0.00           C
ATOM    909  HE1 LYS A  67      51.100  69.140  18.680  1.00  0.00           H
ATOM    910  HE2 LYS A  67      49.370  68.940  19.380  1.00  0.00           H
ATOM    911  NZ  LYS A  67      49.690  68.680  17.320  1.00  0.00           N
ATOM    912  HZ1 LYS A  67      48.700  68.420  17.120  1.00  0.00           H
ATOM    913  HZ2 LYS A  67      49.510  69.710  17.250  1.00  0.00           H
ATOM    914  HZ3 LYS A  67      50.400  68.370  16.640  1.00  0.00           H
ATOM    915  C   LYS A  67      51.220  63.850  22.730  1.00  0.00           C
ATOM    916  O   LYS A  67      50.150  63.430  23.200  1.00  0.00           O
ATOM    917  N   ASP A  68      52.340  63.120  22.580  1.00  0.00           N
ATOM    918  HN  ASP A  68      53.100  63.640  22.210  1.00  0.00           H
ATOM    919  CA  ASP A  68      52.480  61.700  23.020  1.00  0.00           C
ATOM    920  HA  ASP A  68      51.690  61.150  22.550  1.00  0.00           H
ATOM    921  CB  ASP A  68      53.890  61.160  22.590  1.00  0.00           C
ATOM    922  HB1 ASP A  68      54.130  60.240  23.170  1.00  0.00           H
ATOM    923  HB2 ASP A  68      54.670  61.920  22.800  1.00  0.00           H
ATOM    924  CG  ASP A  68      53.920  60.820  21.180  1.00  0.00           C
ATOM    925  OD1 ASP A  68      52.840  60.610  20.570  1.00  0.00           O
ATOM    926  OD2 ASP A  68      55.060  60.670  20.640  1.00  0.00           O
ATOM    927  C   ASP A  68      52.210  61.510  24.670  1.00  0.00           C
ATOM    928  O   ASP A  68      51.300  60.780  25.060  1.00  0.00           O
ATOM    929  N   LYS A  69      52.980  62.240  25.500  1.00  0.00           N
ATOM    930  HN  LYS A  69      53.730  62.730  25.060  1.00  0.00           H
ATOM    931  CA  LYS A  69      52.800  62.390  26.880  1.00  0.00           C
ATOM    932  HA  LYS A  69      52.980  61.400  27.280  1.00  0.00           H
ATOM    933  CB  LYS A  69      54.110  63.100  27.500  1.00  0.00           C
ATOM    934  HB1 LYS A  69      53.870  63.130  28.590  1.00  0.00           H
ATOM    935  HB2 LYS A  69      54.250  64.100  27.030  1.00  0.00           H
ATOM    936  CG  LYS A  69      55.370  62.270  27.200  1.00  0.00           C
ATOM    937  HG1 LYS A  69      55.470  62.350  26.090  1.00  0.00           H
ATOM    938  HG2 LYS A  69      55.290  61.210  27.540  1.00  0.00           H
ATOM    939  CD  LYS A  69      56.540  62.800  28.010  1.00  0.00           C
ATOM    940  HD1 LYS A  69      56.850  63.840  27.780  1.00  0.00           H
ATOM    941  HD2 LYS A  69      56.260  62.770  29.090  1.00  0.00           H
ATOM    942  CE  LYS A  69      57.780  61.950  27.880  1.00  0.00           C
ATOM    943  HE1 LYS A  69      58.250  62.070  26.880  1.00  0.00           H
ATOM    944  HE2 LYS A  69      57.500  60.910  28.150  1.00  0.00           H
ATOM    945  NZ  LYS A  69      58.810  62.200  28.890  1.00  0.00           N
ATOM    946  HZ1 LYS A  69      58.950  63.210  29.110  1.00  0.00           H
ATOM    947  HZ2 LYS A  69      58.590  61.710  29.780  1.00  0.00           H
ATOM    948  HZ3 LYS A  69      59.750  61.850  28.590  1.00  0.00           H
ATOM    949  C   LYS A  69      51.510  62.950  27.510  1.00  0.00           C
ATOM    950  O   LYS A  69      51.040  62.450  28.480  1.00  0.00           O
ATOM    951  N   LYS A  70      50.950  64.050  26.870  1.00  0.00           N
ATOM    952  HN  LYS A  70      51.290  64.540  26.070  1.00  0.00           H
ATOM    953  CA  LYS A  70      49.680  64.660  27.370  1.00  0.00           C
ATOM    954  HA  LYS A  70      49.810  65.020  28.380  1.00  0.00           H
ATOM    955  CB  LYS A  70      49.450  65.910  26.540  1.00  0.00           C
ATOM    956  HB1 LYS A  70      48.420  66.280  26.700  1.00  0.00           H
ATOM    957  HB2 LYS A  70      49.630  65.590  25.490  1.00  0.00           H
ATOM    958  CG  LYS A  70      50.310  67.160  26.820  1.00  0.00           C
ATOM    959  HG1 LYS A  70      51.390  66.920  26.760  1.00  0.00           H
ATOM    960  HG2 LYS A  70      50.100  67.530  27.850  1.00  0.00           H
ATOM    961  CD  LYS A  70      49.940  68.330  25.970  1.00  0.00           C
ATOM    962  HD1 LYS A  70      50.420  68.230  24.980  1.00  0.00           H
ATOM    963  HD2 LYS A  70      48.840  68.470  25.870  1.00  0.00           H
ATOM    964  CE  LYS A  70      50.420  69.660  26.440  1.00  0.00           C
ATOM    965  HE1 LYS A  70      51.520  69.810  26.400  1.00  0.00           H
ATOM    966  HE2 LYS A  70      50.080  69.870  27.480  1.00  0.00           H
ATOM    967  NZ  LYS A  70      49.870  70.670  25.520  1.00  0.00           N
ATOM    968  HZ1 LYS A  70      48.860  70.770  25.740  1.00  0.00           H
ATOM    969  HZ2 LYS A  70      50.260  71.630  25.540  1.00  0.00           H
ATOM    970  HZ3 LYS A  70      49.960  70.350  24.530  1.00  0.00           H
ATOM    971  C   LYS A  70      48.520  63.710  27.520  1.00  0.00           C
ATOM    972  O   LYS A  70      47.920  63.620  28.550  1.00  0.00           O
ATOM    973  N   GLU A  71      48.130  63.140  26.350  1.00  0.00           N
ATOM    974  HN  GLU A  71      48.850  63.210  25.660  1.00  0.00           H
ATOM    975  CA  GLU A  71      47.050  62.110  26.300  1.00  0.00           C
ATOM    976  HA  GLU A  71      46.220  62.660  26.700  1.00  0.00           H
ATOM    977  CB  GLU A  71      46.890  61.630  24.850  1.00  0.00           C
ATOM    978  HB1 GLU A  71      46.200  60.760  24.840  1.00  0.00           H
ATOM    979  HB2 GLU A  71      47.900  61.230  24.580  1.00  0.00           H
ATOM    980  CG  GLU A  71      46.250  62.750  23.920  1.00  0.00           C
ATOM    981  HG1 GLU A  71      46.980  63.590  23.840  1.00  0.00           H
ATOM    982  HG2 GLU A  71      45.340  62.940  24.540  1.00  0.00           H
ATOM    983  CD  GLU A  71      45.900  62.230  22.560  1.00  0.00           C
ATOM    984  OE1 GLU A  71      45.220  63.040  21.830  1.00  0.00           O
ATOM    985  OE2 GLU A  71      46.520  61.230  22.180  1.00  0.00           O
ATOM    986  C   GLU A  71      47.270  60.930  27.270  1.00  0.00           C
ATOM    987  O   GLU A  71      46.420  60.530  28.090  1.00  0.00           O
ATOM    988  N   LYS A  72      48.520  60.350  27.340  1.00  0.00           N
ATOM    989  HN  LYS A  72      49.250  60.660  26.740  1.00  0.00           H
ATOM    990  CA  LYS A  72      48.740  59.330  28.290  1.00  0.00           C
ATOM    991  HA  LYS A  72      48.000  58.600  28.020  1.00  0.00           H
ATOM    992  CB  LYS A  72      50.100  58.750  28.180  1.00  0.00           C
ATOM    993  HB1 LYS A  72      50.400  58.010  28.960  1.00  0.00           H
ATOM    994  HB2 LYS A  72      50.660  59.700  28.330  1.00  0.00           H
ATOM    995  CG  LYS A  72      50.500  58.150  26.860  1.00  0.00           C
ATOM    996  HG1 LYS A  72      50.200  58.750  25.980  1.00  0.00           H
ATOM    997  HG2 LYS A  72      50.000  57.160  26.740  1.00  0.00           H
ATOM    998  CD  LYS A  72      52.050  57.890  26.640  1.00  0.00           C
ATOM    999  HD1 LYS A  72      52.620  58.840  26.750  1.00  0.00           H
ATOM   1000  HD2 LYS A  72      52.360  57.130  27.390  1.00  0.00           H
ATOM   1001  CE  LYS A  72      52.380  57.270  25.300  1.00  0.00           C
ATOM   1002  HE1 LYS A  72      52.150  57.910  24.420  1.00  0.00           H
ATOM   1003  HE2 LYS A  72      51.880  56.300  25.130  1.00  0.00           H
ATOM   1004  NZ  LYS A  72      53.870  56.980  25.320  1.00  0.00           N
ATOM   1005  HZ1 LYS A  72      54.360  57.530  26.050  1.00  0.00           H
ATOM   1006  HZ2 LYS A  72      53.950  55.980  25.570  1.00  0.00           H
ATOM   1007  HZ3 LYS A  72      54.340  57.200  24.410  1.00  0.00           H
ATOM   1008  C   LYS A  72      48.540  59.670  29.790  1.00  0.00           C
ATOM   1009  O   LYS A  72      48.060  58.900  30.620  1.00  0.00           O
ATOM   1010  N   ARG A  73      49.010  60.860  30.250  1.00  0.00           N
ATOM   1011  HN  ARG A  73      49.520  61.330  29.530  1.00  0.00           H
ATOM   1012  CA  ARG A  73      48.660  61.410  31.580  1.00  0.00           C
ATOM   1013  HA  ARG A  73      49.000  60.680  32.300  1.00  0.00           H
ATOM   1014  CB  ARG A  73      49.470  62.700  31.840  1.00  0.00           C
ATOM   1015  HB1 ARG A  73      49.250  63.240  32.790  1.00  0.00           H
ATOM   1016  HB2 ARG A  73      49.290  63.420  31.010  1.00  0.00           H
ATOM   1017  CG  ARG A  73      51.020  62.520  31.850  1.00  0.00           C
ATOM   1018  HG1 ARG A  73      51.340  63.580  31.930  1.00  0.00           H
ATOM   1019  HG2 ARG A  73      51.390  62.120  30.890  1.00  0.00           H
ATOM   1020  CD  ARG A  73      51.680  61.790  32.980  1.00  0.00           C
ATOM   1021  HD1 ARG A  73      51.660  60.680  32.900  1.00  0.00           H
ATOM   1022  HD2 ARG A  73      51.430  62.010  34.040  1.00  0.00           H
ATOM   1023  NE  ARG A  73      53.180  62.030  32.680  1.00  0.00           N
ATOM   1024  HE  ARG A  73      53.800  61.320  32.360  1.00  0.00           H
ATOM   1025  CZ  ARG A  73      53.880  63.070  33.090  1.00  0.00           C
ATOM   1026  NH1 ARG A  73      53.290  64.200  33.490  1.00  0.00           N
ATOM   1027 HH11 ARG A  73      52.320  64.150  33.740  1.00  0.00           H
ATOM   1028 HH12 ARG A  73      53.880  64.890  33.900  1.00  0.00           H
ATOM   1029  NH2 ARG A  73      55.170  63.040  33.020  1.00  0.00           N
ATOM   1030 HH21 ARG A  73      55.510  62.140  32.730  1.00  0.00           H
ATOM   1031 HH22 ARG A  73      55.640  63.800  32.580  1.00  0.00           H
ATOM   1032  C   ARG A  73      47.160  61.560  31.890  1.00  0.00           C
ATOM   1033  O   ARG A  73      46.780  61.230  32.980  1.00  0.00           O
ATOM   1034  N   ALA A  74      46.340  62.060  30.990  1.00  0.00           N
ATOM   1035  HN  ALA A  74      46.680  62.400  30.120  1.00  0.00           H
ATOM   1036  CA  ALA A  74      44.930  62.390  31.160  1.00  0.00           C
ATOM   1037  HA  ALA A  74      44.740  62.870  32.110  1.00  0.00           H
ATOM   1038  CB  ALA A  74      44.520  63.410  30.050  1.00  0.00           C
ATOM   1039  HB1 ALA A  74      44.470  63.050  29.000  1.00  0.00           H
ATOM   1040  HB2 ALA A  74      43.510  63.790  30.320  1.00  0.00           H
ATOM   1041  HB3 ALA A  74      45.230  64.260  30.130  1.00  0.00           H
ATOM   1042  C   ALA A  74      44.030  61.200  31.050  1.00  0.00           C
ATOM   1043  O   ALA A  74      42.980  61.110  31.620  1.00  0.00           O
ATOM   1044  N   GLN A  75      44.500  60.090  30.460  1.00  0.00           N
ATOM   1045  HN  GLN A  75      45.320  60.150  29.900  1.00  0.00           H
ATOM   1046  CA  GLN A  75      43.760  58.900  30.210  1.00  0.00           C
ATOM   1047  HA  GLN A  75      42.710  58.990  30.440  1.00  0.00           H
ATOM   1048  CB  GLN A  75      43.890  58.500  28.710  1.00  0.00           C
ATOM   1049  HB1 GLN A  75      43.590  57.440  28.550  1.00  0.00           H
ATOM   1050  HB2 GLN A  75      44.980  58.400  28.510  1.00  0.00           H
ATOM   1051  CG  GLN A  75      43.290  59.380  27.540  1.00  0.00           C
ATOM   1052  HG1 GLN A  75      43.570  60.420  27.810  1.00  0.00           H
ATOM   1053  HG2 GLN A  75      42.180  59.300  27.590  1.00  0.00           H
ATOM   1054  CD  GLN A  75      43.670  58.890  26.100  1.00  0.00           C
ATOM   1055  OE1 GLN A  75      44.150  57.740  25.880  1.00  0.00           O
ATOM   1056  NE2 GLN A  75      43.560  59.790  25.140  1.00  0.00           N
ATOM   1057 HE21 GLN A  75      43.110  60.650  25.370  1.00  0.00           H
ATOM   1058 HE22 GLN A  75      43.930  59.620  24.220  1.00  0.00           H
ATOM   1059  C   GLN A  75      44.200  57.840  31.080  1.00  0.00           C
ATOM   1060  O   GLN A  75      43.910  56.680  30.840  1.00  0.00           O
ATOM   1061  N   ALA A  76      45.060  58.150  32.010  1.00  0.00           N
ATOM   1062  HN  ALA A  76      45.390  59.080  32.150  1.00  0.00           H
ATOM   1063  CA  ALA A  76      45.510  57.260  33.110  1.00  0.00           C
ATOM   1064  HA  ALA A  76      45.820  56.310  32.700  1.00  0.00           H
ATOM   1065  CB  ALA A  76      46.680  57.920  33.890  1.00  0.00           C
ATOM   1066  HB1 ALA A  76      47.650  57.670  33.390  1.00  0.00           H
ATOM   1067  HB2 ALA A  76      46.680  59.030  33.950  1.00  0.00           H
ATOM   1068  HB3 ALA A  76      46.640  57.520  34.920  1.00  0.00           H
ATOM   1069  C   ALA A  76      44.440  56.780  33.980  1.00  0.00           C
ATOM   1070  O   ALA A  76      43.640  57.550  34.530  1.00  0.00           O
ATOM   1071  N   GLN A  77      44.400  55.470  34.180  1.00  0.00           N
ATOM   1072  HN  GLN A  77      45.040  54.900  33.670  1.00  0.00           H
ATOM   1073  CA  GLN A  77      43.510  54.780  35.160  1.00  0.00           C
ATOM   1074  HA  GLN A  77      43.250  55.520  35.910  1.00  0.00           H
ATOM   1075  CB  GLN A  77      42.170  54.410  34.480  1.00  0.00           C
ATOM   1076  HB1 GLN A  77      41.590  53.790  35.200  1.00  0.00           H
ATOM   1077  HB2 GLN A  77      42.460  53.950  33.510  1.00  0.00           H
ATOM   1078  CG  GLN A  77      41.150  55.540  34.030  1.00  0.00           C
ATOM   1079  HG1 GLN A  77      41.620  56.230  33.300  1.00  0.00           H
ATOM   1080  HG2 GLN A  77      40.770  56.200  34.830  1.00  0.00           H
ATOM   1081  CD  GLN A  77      39.990  54.890  33.300  1.00  0.00           C
ATOM   1082  OE1 GLN A  77      40.020  53.670  33.170  1.00  0.00           O
ATOM   1083  NE2 GLN A  77      39.110  55.680  32.710  1.00  0.00           N
ATOM   1084 HE21 GLN A  77      39.140  56.660  32.900  1.00  0.00           H
ATOM   1085 HE22 GLN A  77      38.480  55.220  32.080  1.00  0.00           H
ATOM   1086  C   GLN A  77      44.180  53.660  35.910  1.00  0.00           C
ATOM   1087  O   GLN A  77      45.220  53.190  35.520  1.00  0.00           O
ATOM   1088  N   VAL A  78      43.550  53.180  37.030  1.00  0.00           N
ATOM   1089  HN  VAL A  78      42.660  53.570  37.250  1.00  0.00           H
ATOM   1090  CA  VAL A  78      44.040  52.030  37.690  1.00  0.00           C
ATOM   1091  HA  VAL A  78      45.120  52.060  37.740  1.00  0.00           H
ATOM   1092  CB  VAL A  78      43.570  52.020  39.060  1.00  0.00           C
ATOM   1093  HB  VAL A  78      42.470  52.100  39.160  1.00  0.00           H
ATOM   1094  CG1 VAL A  78      43.930  50.720  39.860  1.00  0.00           C
ATOM   1095 HG11 VAL A  78      43.390  49.800  39.550  1.00  0.00           H
ATOM   1096 HG12 VAL A  78      45.030  50.590  39.900  1.00  0.00           H
ATOM   1097 HG13 VAL A  78      43.650  50.960  40.910  1.00  0.00           H
ATOM   1098  CG2 VAL A  78      44.150  53.270  39.780  1.00  0.00           C
ATOM   1099 HG21 VAL A  78      43.630  54.160  39.380  1.00  0.00           H
ATOM   1100 HG22 VAL A  78      43.840  53.230  40.850  1.00  0.00           H
ATOM   1101 HG23 VAL A  78      45.250  53.340  39.800  1.00  0.00           H
ATOM   1102  C   VAL A  78      43.660  50.790  36.990  1.00  0.00           C
ATOM   1103  O   VAL A  78      42.480  50.570  36.900  1.00  0.00           O
ATOM   1104  N   GLU A  79      44.580  50.000  36.390  1.00  0.00           N
ATOM   1105  HN  GLU A  79      45.520  50.330  36.270  1.00  0.00           H
ATOM   1106  CA  GLU A  79      44.180  48.760  35.720  1.00  0.00           C
ATOM   1107  HA  GLU A  79      43.110  48.850  35.570  1.00  0.00           H
ATOM   1108  CB  GLU A  79      44.790  48.590  34.280  1.00  0.00           C
ATOM   1109  HB1 GLU A  79      44.350  47.640  33.910  1.00  0.00           H
ATOM   1110  HB2 GLU A  79      45.900  48.510  34.360  1.00  0.00           H
ATOM   1111  CG  GLU A  79      44.390  49.760  33.290  1.00  0.00           C
ATOM   1112  HG1 GLU A  79      44.560  50.770  33.700  1.00  0.00           H
ATOM   1113  HG2 GLU A  79      43.290  49.800  33.150  1.00  0.00           H
ATOM   1114  CD  GLU A  79      45.050  49.640  31.940  1.00  0.00           C
ATOM   1115  OE1 GLU A  79      44.470  49.490  30.840  1.00  0.00           O
ATOM   1116  OE2 GLU A  79      46.300  49.870  31.980  1.00  0.00           O
ATOM   1117  C   GLU A  79      44.460  47.450  36.530  1.00  0.00           C
ATOM   1118  O   GLU A  79      43.980  46.380  36.230  1.00  0.00           O
ATOM   1119  N   PHE A  80      45.220  47.550  37.690  1.00  0.00           N
ATOM   1120  HN  PHE A  80      45.680  48.400  37.930  1.00  0.00           H
ATOM   1121  CA  PHE A  80      45.530  46.380  38.550  1.00  0.00           C
ATOM   1122  HA  PHE A  80      45.100  45.490  38.120  1.00  0.00           H
ATOM   1123  CB  PHE A  80      47.070  46.080  38.690  1.00  0.00           C
ATOM   1124  HB1 PHE A  80      47.110  45.300  39.470  1.00  0.00           H
ATOM   1125  HB2 PHE A  80      47.450  47.060  39.040  1.00  0.00           H
ATOM   1126  CG  PHE A  80      47.870  45.630  37.470  1.00  0.00           C
ATOM   1127  CD1 PHE A  80      47.360  45.490  36.150  1.00  0.00           C
ATOM   1128  HD1 PHE A  80      46.310  45.550  35.900  1.00  0.00           H
ATOM   1129  CE1 PHE A  80      48.270  45.100  35.100  1.00  0.00           C
ATOM   1130  HE1 PHE A  80      47.930  44.900  34.090  1.00  0.00           H
ATOM   1131  CZ  PHE A  80      49.630  44.980  35.370  1.00  0.00           C
ATOM   1132  HZ  PHE A  80      50.210  44.760  34.490  1.00  0.00           H
ATOM   1133  CD2 PHE A  80      49.160  45.260  37.750  1.00  0.00           C
ATOM   1134  HD2 PHE A  80      49.580  45.180  38.740  1.00  0.00           H
ATOM   1135  CE2 PHE A  80      50.050  44.950  36.700  1.00  0.00           C
ATOM   1136  HE2 PHE A  80      51.100  44.920  36.960  1.00  0.00           H
ATOM   1137  C   PHE A  80      45.020  46.720  39.970  1.00  0.00           C
ATOM   1138  O   PHE A  80      45.250  47.830  40.480  1.00  0.00           O
ATOM   1139  N   ALA A  81      44.260  45.820  40.600  1.00  0.00           N
ATOM   1140  HN  ALA A  81      43.970  45.030  40.070  1.00  0.00           H
ATOM   1141  CA  ALA A  81      43.740  45.940  41.910  1.00  0.00           C
ATOM   1142  HA  ALA A  81      44.080  46.900  42.270  1.00  0.00           H
ATOM   1143  CB  ALA A  81      42.180  46.070  41.820  1.00  0.00           C
ATOM   1144  HB1 ALA A  81      41.890  46.800  41.040  1.00  0.00           H
ATOM   1145  HB2 ALA A  81      41.770  45.080  41.540  1.00  0.00           H
ATOM   1146  HB3 ALA A  81      41.800  46.390  42.820  1.00  0.00           H
ATOM   1147  C   ALA A  81      44.240  44.850  42.800  1.00  0.00           C
ATOM   1148  O   ALA A  81      43.900  43.720  42.610  1.00  0.00           O
ATOM   1149  N   ASP A  82      45.060  45.180  43.750  1.00  0.00           N
ATOM   1150  HN  ASP A  82      45.460  46.070  43.950  1.00  0.00           H
ATOM   1151  CA  ASP A  82      45.420  44.300  44.860  1.00  0.00           C
ATOM   1152  HA  ASP A  82      45.500  43.300  44.460  1.00  0.00           H
ATOM   1153  CB  ASP A  82      46.790  44.800  45.400  1.00  0.00           C
ATOM   1154  HB1 ASP A  82      46.730  45.680  46.060  1.00  0.00           H
ATOM   1155  HB2 ASP A  82      47.370  45.040  44.490  1.00  0.00           H
ATOM   1156  CG  ASP A  82      47.450  43.780  46.330  1.00  0.00           C
ATOM   1157  OD1 ASP A  82      46.820  42.760  46.710  1.00  0.00           O
ATOM   1158  OD2 ASP A  82      48.670  43.960  46.630  1.00  0.00           O
ATOM   1159  C   ASP A  82      44.360  44.290  45.910  1.00  0.00           C
ATOM   1160  O   ASP A  82      44.190  45.140  46.780  1.00  0.00           O
ATOM   1161  N   ILE A  83      43.530  43.240  45.790  1.00  0.00           N
ATOM   1162  HN  ILE A  83      43.600  42.590  45.030  1.00  0.00           H
ATOM   1163  CA  ILE A  83      42.430  43.070  46.720  1.00  0.00           C
ATOM   1164  HA  ILE A  83      42.030  44.040  46.960  1.00  0.00           H
ATOM   1165  CB  ILE A  83      41.210  42.360  46.080  1.00  0.00           C
ATOM   1166  HB  ILE A  83      41.450  41.280  45.960  1.00  0.00           H
ATOM   1167  CG2 ILE A  83      40.030  42.580  47.030  1.00  0.00           C
ATOM   1168 HG21 ILE A  83      39.090  42.260  46.540  1.00  0.00           H
ATOM   1169 HG22 ILE A  83      40.150  41.940  47.930  1.00  0.00           H
ATOM   1170 HG23 ILE A  83      39.910  43.630  47.380  1.00  0.00           H
ATOM   1171  CG1 ILE A  83      40.810  42.740  44.590  1.00  0.00           C
ATOM   1172 HG11 ILE A  83      39.880  42.180  44.400  1.00  0.00           H
ATOM   1173 HG12 ILE A  83      41.670  42.550  43.910  1.00  0.00           H
ATOM   1174  CD  ILE A  83      40.360  44.270  44.520  1.00  0.00           C
ATOM   1175  HD1 ILE A  83      40.460  44.670  43.490  1.00  0.00           H
ATOM   1176  HD2 ILE A  83      39.350  44.310  44.970  1.00  0.00           H
ATOM   1177  HD3 ILE A  83      41.030  44.900  45.130  1.00  0.00           H
ATOM   1178  C   ILE A  83      42.840  42.440  48.050  1.00  0.00           C
ATOM   1179  O   ILE A  83      42.810  41.210  48.170  1.00  0.00           O
ATOM   1180  N   GLY A  84      43.130  43.230  49.090  1.00  0.00           N
ATOM   1181  HN  GLY A  84      42.820  44.170  49.000  1.00  0.00           H
ATOM   1182  CA  GLY A  84      43.600  42.790  50.360  1.00  0.00           C
ATOM   1183  HA1 GLY A  84      43.380  43.580  51.070  1.00  0.00           H
ATOM   1184  HA2 GLY A  84      43.280  41.790  50.580  1.00  0.00           H
ATOM   1185  C   GLY A  84      45.070  42.740  50.440  1.00  0.00           C
ATOM   1186  O   GLY A  84      45.700  41.670  50.670  1.00  0.00           O
ATOM   1187  N   CYS A  85      45.720  43.860  50.070  1.00  0.00           N
ATOM   1188  HN  CYS A  85      45.140  44.600  49.730  1.00  0.00           H
ATOM   1189  CA  CYS A  85      47.210  43.980  49.920  1.00  0.00           C
ATOM   1190  HA  CYS A  85      47.440  43.230  49.180  1.00  0.00           H
ATOM   1191  CB  CYS A  85      47.600  45.430  49.520  1.00  0.00           C
ATOM   1192  HB1 CYS A  85      47.160  45.730  48.540  1.00  0.00           H
ATOM   1193  HB2 CYS A  85      48.700  45.410  49.410  1.00  0.00           H
ATOM   1194  SG  CYS A  85      47.120  46.820  50.640  1.00  0.00           S
ATOM   1195  HG1 CYS A  85      47.790  46.300  51.660  1.00  0.00           H
ATOM   1196  C   CYS A  85      47.870  43.540  51.160  1.00  0.00           C
ATOM   1197  O   CYS A  85      48.930  42.970  51.030  1.00  0.00           O
ATOM   1198  N   GLY A  86      47.260  43.740  52.330  1.00  0.00           N
ATOM   1199  HN  GLY A  86      46.350  44.120  52.480  1.00  0.00           H
ATOM   1200  CA  GLY A  86      48.070  43.550  53.520  1.00  0.00           C
ATOM   1201  HA1 GLY A  86      47.420  43.620  54.380  1.00  0.00           H
ATOM   1202  HA2 GLY A  86      48.630  42.630  53.450  1.00  0.00           H
ATOM   1203  C   GLY A  86      49.170  44.510  53.740  1.00  0.00           C
ATOM   1204  O   GLY A  86      48.900  45.770  53.530  1.00  0.00           O
ATOM   1205  N   TYR A  87      50.440  44.130  54.090  1.00  0.00           N
ATOM   1206  HN  TYR A  87      50.710  43.180  54.200  1.00  0.00           H
ATOM   1207  CA  TYR A  87      51.460  45.030  54.470  1.00  0.00           C
ATOM   1208  HA  TYR A  87      50.950  45.910  54.850  1.00  0.00           H
ATOM   1209  CB  TYR A  87      52.400  44.460  55.560  1.00  0.00           C
ATOM   1210  HB1 TYR A  87      53.180  45.220  55.780  1.00  0.00           H
ATOM   1211  HB2 TYR A  87      52.830  43.510  55.200  1.00  0.00           H
ATOM   1212  CG  TYR A  87      51.750  44.150  56.880  1.00  0.00           C
ATOM   1213  CD1 TYR A  87      51.640  45.230  57.760  1.00  0.00           C
ATOM   1214  HD1 TYR A  87      52.120  46.150  57.440  1.00  0.00           H
ATOM   1215  CE1 TYR A  87      51.150  44.950  59.040  1.00  0.00           C
ATOM   1216  HE1 TYR A  87      51.070  45.790  59.720  1.00  0.00           H
ATOM   1217  CZ  TYR A  87      50.900  43.620  59.480  1.00  0.00           C
ATOM   1218  OH  TYR A  87      50.390  43.430  60.770  1.00  0.00           O
ATOM   1219  HH  TYR A  87      50.180  42.500  60.880  1.00  0.00           H
ATOM   1220  CD2 TYR A  87      51.430  42.830  57.270  1.00  0.00           C
ATOM   1221  HD2 TYR A  87      51.600  41.980  56.630  1.00  0.00           H
ATOM   1222  CE2 TYR A  87      50.930  42.570  58.550  1.00  0.00           C
ATOM   1223  HE2 TYR A  87      50.740  41.540  58.830  1.00  0.00           H
ATOM   1224  C   TYR A  87      52.250  45.580  53.230  1.00  0.00           C
ATOM   1225  O   TYR A  87      53.120  46.410  53.290  1.00  0.00           O
ATOM   1226  N   GLY A  88      51.650  45.320  52.110  1.00  0.00           N
ATOM   1227  HN  GLY A  88      50.940  44.620  52.130  1.00  0.00           H
ATOM   1228  CA  GLY A  88      51.890  46.100  50.860  1.00  0.00           C
ATOM   1229  HA1 GLY A  88      50.940  46.180  50.340  1.00  0.00           H
ATOM   1230  HA2 GLY A  88      52.170  47.080  51.220  1.00  0.00           H
ATOM   1231  C   GLY A  88      52.970  45.550  49.970  1.00  0.00           C
ATOM   1232  O   GLY A  88      53.500  46.290  49.170  1.00  0.00           O
ATOM   1233  N   GLY A  89      53.240  44.260  50.140  1.00  0.00           N
ATOM   1234  HN  GLY A  89      52.760  43.730  50.830  1.00  0.00           H
ATOM   1235  CA  GLY A  89      54.510  43.720  49.630  1.00  0.00           C
ATOM   1236  HA1 GLY A  89      55.290  44.440  49.780  1.00  0.00           H
ATOM   1237  HA2 GLY A  89      54.720  42.830  50.210  1.00  0.00           H
ATOM   1238  C   GLY A  89      54.380  43.270  48.180  1.00  0.00           C
ATOM   1239  O   GLY A  89      55.450  43.250  47.610  1.00  0.00           O
ATOM   1240  N   LEU A  90      53.180  42.850  47.710  1.00  0.00           N
ATOM   1241  HN  LEU A  90      52.350  42.970  48.260  1.00  0.00           H
ATOM   1242  CA  LEU A  90      52.960  42.630  46.340  1.00  0.00           C
ATOM   1243  HA  LEU A  90      53.800  42.040  46.000  1.00  0.00           H
ATOM   1244  CB  LEU A  90      51.620  41.930  46.070  1.00  0.00           C
ATOM   1245  HB1 LEU A  90      50.790  42.610  46.330  1.00  0.00           H
ATOM   1246  HB2 LEU A  90      51.550  41.080  46.770  1.00  0.00           H
ATOM   1247  CG  LEU A  90      51.270  41.490  44.600  1.00  0.00           C
ATOM   1248  HG  LEU A  90      51.490  42.360  43.960  1.00  0.00           H
ATOM   1249  CD1 LEU A  90      52.170  40.350  44.100  1.00  0.00           C
ATOM   1250 HD11 LEU A  90      51.990  40.090  43.030  1.00  0.00           H
ATOM   1251 HD12 LEU A  90      53.230  40.660  44.180  1.00  0.00           H
ATOM   1252 HD13 LEU A  90      51.940  39.480  44.750  1.00  0.00           H
ATOM   1253  CD2 LEU A  90      49.780  41.130  44.430  1.00  0.00           C
ATOM   1254 HD21 LEU A  90      49.140  42.030  44.560  1.00  0.00           H
ATOM   1255 HD22 LEU A  90      49.620  40.810  43.380  1.00  0.00           H
ATOM   1256 HD23 LEU A  90      49.520  40.360  45.190  1.00  0.00           H
ATOM   1257  C   LEU A  90      53.000  43.800  45.480  1.00  0.00           C
ATOM   1258  O   LEU A  90      53.640  43.800  44.410  1.00  0.00           O
ATOM   1259  N   LEU A  91      52.400  44.930  45.960  1.00  0.00           N
ATOM   1260  HN  LEU A  91      51.840  44.890  46.790  1.00  0.00           H
ATOM   1261  CA  LEU A  91      52.370  46.210  45.280  1.00  0.00           C
ATOM   1262  HA  LEU A  91      51.970  46.160  44.280  1.00  0.00           H
ATOM   1263  CB  LEU A  91      51.770  47.290  46.180  1.00  0.00           C
ATOM   1264  HB1 LEU A  91      51.800  48.240  45.610  1.00  0.00           H
ATOM   1265  HB2 LEU A  91      52.280  47.290  47.170  1.00  0.00           H
ATOM   1266  CG  LEU A  91      50.260  47.100  46.490  1.00  0.00           C
ATOM   1267  HG  LEU A  91      50.020  46.040  46.690  1.00  0.00           H
ATOM   1268  CD1 LEU A  91      49.920  47.970  47.700  1.00  0.00           C
ATOM   1269 HD11 LEU A  91      48.850  47.720  47.870  1.00  0.00           H
ATOM   1270 HD12 LEU A  91      50.470  47.750  48.640  1.00  0.00           H
ATOM   1271 HD13 LEU A  91      50.080  49.040  47.450  1.00  0.00           H
ATOM   1272  CD2 LEU A  91      49.470  47.500  45.260  1.00  0.00           C
ATOM   1273 HD21 LEU A  91      49.840  47.080  44.300  1.00  0.00           H
ATOM   1274 HD22 LEU A  91      48.410  47.190  45.310  1.00  0.00           H
ATOM   1275 HD23 LEU A  91      49.450  48.610  45.210  1.00  0.00           H
ATOM   1276  C   LEU A  91      53.830  46.710  45.130  1.00  0.00           C
ATOM   1277  O   LEU A  91      54.200  47.140  44.040  1.00  0.00           O
ATOM   1278  N   VAL A  92      54.710  46.580  46.160  1.00  0.00           N
ATOM   1279  HN  VAL A  92      54.350  46.180  47.000  1.00  0.00           H
ATOM   1280  CA  VAL A  92      56.090  46.940  46.040  1.00  0.00           C
ATOM   1281  HA  VAL A  92      56.080  47.960  45.700  1.00  0.00           H
ATOM   1282  CB  VAL A  92      56.710  47.050  47.410  1.00  0.00           C
ATOM   1283  HB  VAL A  92      56.370  46.150  47.970  1.00  0.00           H
ATOM   1284  CG1 VAL A  92      58.240  47.120  47.480  1.00  0.00           C
ATOM   1285 HG11 VAL A  92      58.640  46.130  47.180  1.00  0.00           H
ATOM   1286 HG12 VAL A  92      58.520  47.930  46.760  1.00  0.00           H
ATOM   1287 HG13 VAL A  92      58.500  47.340  48.530  1.00  0.00           H
ATOM   1288  CG2 VAL A  92      56.200  48.370  48.010  1.00  0.00           C
ATOM   1289 HG21 VAL A  92      55.120  48.230  48.260  1.00  0.00           H
ATOM   1290 HG22 VAL A  92      56.700  48.530  48.990  1.00  0.00           H
ATOM   1291 HG23 VAL A  92      56.310  49.240  47.330  1.00  0.00           H
ATOM   1292  C   VAL A  92      56.920  46.190  44.980  1.00  0.00           C
ATOM   1293  O   VAL A  92      57.720  46.810  44.300  1.00  0.00           O
ATOM   1294  N   GLU A  93      56.820  44.850  44.790  1.00  0.00           N
ATOM   1295  HN  GLU A  93      56.250  44.290  45.380  1.00  0.00           H
ATOM   1296  CA  GLU A  93      57.530  44.030  43.810  1.00  0.00           C
ATOM   1297  HA  GLU A  93      58.560  44.350  43.750  1.00  0.00           H
ATOM   1298  CB  GLU A  93      57.470  42.570  44.260  1.00  0.00           C
ATOM   1299  HB1 GLU A  93      57.910  41.820  43.560  1.00  0.00           H
ATOM   1300  HB2 GLU A  93      56.420  42.340  44.540  1.00  0.00           H
ATOM   1301  CG  GLU A  93      58.110  42.230  45.640  1.00  0.00           C
ATOM   1302  HG1 GLU A  93      57.940  41.140  45.720  1.00  0.00           H
ATOM   1303  HG2 GLU A  93      57.660  42.730  46.520  1.00  0.00           H
ATOM   1304  CD  GLU A  93      59.600  42.410  45.700  1.00  0.00           C
ATOM   1305  OE1 GLU A  93      60.180  42.330  46.810  1.00  0.00           O
ATOM   1306  OE2 GLU A  93      60.180  42.650  44.630  1.00  0.00           O
ATOM   1307  C   GLU A  93      57.020  44.140  42.400  1.00  0.00           C
ATOM   1308  O   GLU A  93      57.790  44.130  41.470  1.00  0.00           O
ATOM   1309  N   LEU A  94      55.690  44.390  42.240  1.00  0.00           N
ATOM   1310  HN  LEU A  94      55.130  44.290  43.060  1.00  0.00           H
ATOM   1311  CA  LEU A  94      55.080  44.660  40.940  1.00  0.00           C
ATOM   1312  HA  LEU A  94      55.500  44.110  40.110  1.00  0.00           H
ATOM   1313  CB  LEU A  94      53.580  44.320  40.880  1.00  0.00           C
ATOM   1314  HB1 LEU A  94      53.140  44.570  39.890  1.00  0.00           H
ATOM   1315  HB2 LEU A  94      53.060  45.030  41.570  1.00  0.00           H
ATOM   1316  CG  LEU A  94      53.140  42.890  41.180  1.00  0.00           C
ATOM   1317  HG  LEU A  94      53.440  42.810  42.250  1.00  0.00           H
ATOM   1318  CD1 LEU A  94      51.630  42.710  41.080  1.00  0.00           C
ATOM   1319 HD11 LEU A  94      51.290  41.650  41.110  1.00  0.00           H
ATOM   1320 HD12 LEU A  94      51.000  43.330  41.750  1.00  0.00           H
ATOM   1321 HD13 LEU A  94      51.310  43.040  40.070  1.00  0.00           H
ATOM   1322  CD2 LEU A  94      53.950  41.780  40.350  1.00  0.00           C
ATOM   1323 HD21 LEU A  94      53.950  41.900  39.250  1.00  0.00           H
ATOM   1324 HD22 LEU A  94      54.950  41.690  40.820  1.00  0.00           H
ATOM   1325 HD23 LEU A  94      53.570  40.750  40.540  1.00  0.00           H
ATOM   1326  C   LEU A  94      55.280  46.060  40.450  1.00  0.00           C
ATOM   1327  O   LEU A  94      55.220  46.210  39.210  1.00  0.00           O
ATOM   1328  N   SER A  95      55.600  46.990  41.320  1.00  0.00           N
ATOM   1329  HN  SER A  95      55.700  46.740  42.280  1.00  0.00           H
ATOM   1330  CA  SER A  95      55.840  48.380  40.990  1.00  0.00           C
ATOM   1331  HA  SER A  95      54.980  48.790  40.490  1.00  0.00           H
ATOM   1332  CB  SER A  95      56.050  49.240  42.330  1.00  0.00           C
ATOM   1333  HB1 SER A  95      57.060  48.970  42.710  1.00  0.00           H
ATOM   1334  HB2 SER A  95      55.330  48.990  43.140  1.00  0.00           H
ATOM   1335  OG  SER A  95      56.190  50.640  42.110  1.00  0.00           O
ATOM   1336  HG1 SER A  95      55.450  50.980  41.590  1.00  0.00           H
ATOM   1337  C   SER A  95      56.930  48.790  39.980  1.00  0.00           C
ATOM   1338  O   SER A  95      56.580  49.580  39.090  1.00  0.00           O
ATOM   1339  N   PRO A  96      58.140  48.130  39.980  1.00  0.00           N
ATOM   1340  CD  PRO A  96      58.710  47.410  41.050  1.00  0.00           C
ATOM   1341  HD1 PRO A  96      59.150  48.100  41.800  1.00  0.00           H
ATOM   1342  HD2 PRO A  96      58.070  46.660  41.560  1.00  0.00           H
ATOM   1343  CA  PRO A  96      59.150  48.290  38.930  1.00  0.00           C
ATOM   1344  HA  PRO A  96      59.260  49.350  38.740  1.00  0.00           H
ATOM   1345  CB  PRO A  96      60.450  47.620  39.500  1.00  0.00           C
ATOM   1346  HB1 PRO A  96      60.900  48.450  40.080  1.00  0.00           H
ATOM   1347  HB2 PRO A  96      61.150  47.260  38.720  1.00  0.00           H
ATOM   1348  CG  PRO A  96      59.840  46.580  40.440  1.00  0.00           C
ATOM   1349  HG1 PRO A  96      60.600  46.240  41.180  1.00  0.00           H
ATOM   1350  HG2 PRO A  96      59.460  45.720  39.840  1.00  0.00           H
ATOM   1351  C   PRO A  96      58.750  47.610  37.630  1.00  0.00           C
ATOM   1352  O   PRO A  96      59.130  48.070  36.520  1.00  0.00           O
ATOM   1353  N   LEU A  97      58.100  46.410  37.730  1.00  0.00           N
ATOM   1354  HN  LEU A  97      57.760  46.090  38.610  1.00  0.00           H
ATOM   1355  CA  LEU A  97      57.750  45.610  36.600  1.00  0.00           C
ATOM   1356  HA  LEU A  97      58.630  45.490  35.980  1.00  0.00           H
ATOM   1357  CB  LEU A  97      57.180  44.150  36.970  1.00  0.00           C
ATOM   1358  HB1 LEU A  97      56.590  43.670  36.170  1.00  0.00           H
ATOM   1359  HB2 LEU A  97      56.510  44.270  37.850  1.00  0.00           H
ATOM   1360  CG  LEU A  97      58.370  43.250  37.430  1.00  0.00           C
ATOM   1361  HG  LEU A  97      59.120  43.900  37.930  1.00  0.00           H
ATOM   1362  CD1 LEU A  97      57.990  42.180  38.360  1.00  0.00           C
ATOM   1363 HD11 LEU A  97      57.040  41.670  38.080  1.00  0.00           H
ATOM   1364 HD12 LEU A  97      58.820  41.480  38.570  1.00  0.00           H
ATOM   1365 HD13 LEU A  97      57.840  42.780  39.290  1.00  0.00           H
ATOM   1366  CD2 LEU A  97      58.990  42.600  36.160  1.00  0.00           C
ATOM   1367 HD21 LEU A  97      58.130  42.320  35.510  1.00  0.00           H
ATOM   1368 HD22 LEU A  97      59.560  43.420  35.670  1.00  0.00           H
ATOM   1369 HD23 LEU A  97      59.640  41.760  36.470  1.00  0.00           H
ATOM   1370  C   LEU A  97      56.810  46.260  35.550  1.00  0.00           C
ATOM   1371  O   LEU A  97      56.930  46.120  34.370  1.00  0.00           O
ATOM   1372  N   PHE A  98      55.780  47.030  36.050  1.00  0.00           N
ATOM   1373  HN  PHE A  98      55.610  47.100  37.030  1.00  0.00           H
ATOM   1374  CA  PHE A  98      54.850  47.550  35.070  1.00  0.00           C
ATOM   1375  HA  PHE A  98      55.310  47.400  34.100  1.00  0.00           H
ATOM   1376  CB  PHE A  98      53.470  46.870  35.000  1.00  0.00           C
ATOM   1377  HB1 PHE A  98      53.020  47.220  34.040  1.00  0.00           H
ATOM   1378  HB2 PHE A  98      52.810  47.130  35.860  1.00  0.00           H
ATOM   1379  CG  PHE A  98      53.510  45.350  35.130  1.00  0.00           C
ATOM   1380  CD1 PHE A  98      53.470  44.560  33.970  1.00  0.00           C
ATOM   1381  HD1 PHE A  98      53.500  45.030  33.000  1.00  0.00           H
ATOM   1382  CE1 PHE A  98      53.780  43.210  34.050  1.00  0.00           C
ATOM   1383  HE1 PHE A  98      53.800  42.520  33.220  1.00  0.00           H
ATOM   1384  CZ  PHE A  98      53.890  42.590  35.370  1.00  0.00           C
ATOM   1385  HZ  PHE A  98      54.000  41.510  35.430  1.00  0.00           H
ATOM   1386  CD2 PHE A  98      53.700  44.770  36.390  1.00  0.00           C
ATOM   1387  HD2 PHE A  98      53.790  45.390  37.270  1.00  0.00           H
ATOM   1388  CE2 PHE A  98      53.840  43.400  36.490  1.00  0.00           C
ATOM   1389  HE2 PHE A  98      53.910  42.830  37.400  1.00  0.00           H
ATOM   1390  C   PHE A  98      54.770  49.020  35.230  1.00  0.00           C
ATOM   1391  O   PHE A  98      53.680  49.500  35.600  1.00  0.00           O
ATOM   1392  N   PRO A  99      55.800  49.850  35.010  1.00  0.00           N
ATOM   1393  CD  PRO A  99      56.950  49.490  34.220  1.00  0.00           C
ATOM   1394  HD1 PRO A  99      57.640  48.950  34.900  1.00  0.00           H
ATOM   1395  HD2 PRO A  99      56.730  48.830  33.360  1.00  0.00           H
ATOM   1396  CA  PRO A  99      55.860  51.300  35.550  1.00  0.00           C
ATOM   1397  HA  PRO A  99      55.830  51.310  36.630  1.00  0.00           H
ATOM   1398  CB  PRO A  99      57.320  51.690  35.080  1.00  0.00           C
ATOM   1399  HB1 PRO A  99      58.070  51.480  35.870  1.00  0.00           H
ATOM   1400  HB2 PRO A  99      57.370  52.780  34.910  1.00  0.00           H
ATOM   1401  CG  PRO A  99      57.510  50.860  33.860  1.00  0.00           C
ATOM   1402  HG1 PRO A  99      58.580  50.890  33.570  1.00  0.00           H
ATOM   1403  HG2 PRO A  99      57.030  51.320  32.960  1.00  0.00           H
ATOM   1404  C   PRO A  99      54.740  52.250  35.080  1.00  0.00           C
ATOM   1405  O   PRO A  99      54.560  53.270  35.710  1.00  0.00           O
ATOM   1406  N   ASP A 100      54.080  51.970  33.940  1.00  0.00           N
ATOM   1407  HN  ASP A 100      54.290  51.140  33.420  1.00  0.00           H
ATOM   1408  CA  ASP A 100      53.100  52.910  33.400  1.00  0.00           C
ATOM   1409  HA  ASP A 100      53.180  53.910  33.790  1.00  0.00           H
ATOM   1410  CB  ASP A 100      53.240  52.950  31.900  1.00  0.00           C
ATOM   1411  HB1 ASP A 100      52.390  53.460  31.400  1.00  0.00           H
ATOM   1412  HB2 ASP A 100      53.120  51.900  31.550  1.00  0.00           H
ATOM   1413  CG  ASP A 100      54.500  53.640  31.340  1.00  0.00           C
ATOM   1414  OD1 ASP A 100      55.350  54.150  32.120  1.00  0.00           O
ATOM   1415  OD2 ASP A 100      54.790  53.520  30.120  1.00  0.00           O
ATOM   1416  C   ASP A 100      51.740  52.400  33.770  1.00  0.00           C
ATOM   1417  O   ASP A 100      50.670  53.000  33.580  1.00  0.00           O
ATOM   1418  N   THR A 101      51.660  51.200  34.450  1.00  0.00           N
ATOM   1419  HN  THR A 101      52.420  50.700  34.860  1.00  0.00           H
ATOM   1420  CA  THR A 101      50.420  50.660  34.900  1.00  0.00           C
ATOM   1421  HA  THR A 101      49.690  51.020  34.200  1.00  0.00           H
ATOM   1422  CB  THR A 101      50.400  49.120  34.720  1.00  0.00           C
ATOM   1423  HB  THR A 101      51.000  48.580  35.490  1.00  0.00           H
ATOM   1424  OG1 THR A 101      50.740  48.650  33.400  1.00  0.00           O
ATOM   1425  HG1 THR A 101      51.630  49.010  33.310  1.00  0.00           H
ATOM   1426  CG2 THR A 101      48.940  48.590  34.940  1.00  0.00           C
ATOM   1427 HG21 THR A 101      48.720  48.660  36.030  1.00  0.00           H
ATOM   1428 HG22 THR A 101      48.210  49.100  34.280  1.00  0.00           H
ATOM   1429 HG23 THR A 101      48.910  47.570  34.500  1.00  0.00           H
ATOM   1430  C   THR A 101      50.070  51.030  36.300  1.00  0.00           C
ATOM   1431  O   THR A 101      50.820  50.530  37.170  1.00  0.00           O
ATOM   1432  N   LEU A 102      48.960  51.840  36.570  1.00  0.00           N
ATOM   1433  HN  LEU A 102      48.420  52.200  35.810  1.00  0.00           H
ATOM   1434  CA  LEU A 102      48.600  52.120  37.990  1.00  0.00           C
ATOM   1435  HA  LEU A 102      49.440  52.410  38.600  1.00  0.00           H
ATOM   1436  CB  LEU A 102      47.580  53.270  38.130  1.00  0.00           C
ATOM   1437  HB1 LEU A 102      47.320  53.340  39.210  1.00  0.00           H
ATOM   1438  HB2 LEU A 102      46.690  53.060  37.510  1.00  0.00           H
ATOM   1439  CG  LEU A 102      48.110  54.680  37.590  1.00  0.00           C
ATOM   1440  HG  LEU A 102      48.490  54.520  36.560  1.00  0.00           H
ATOM   1441  CD1 LEU A 102      47.040  55.720  37.580  1.00  0.00           C
ATOM   1442 HD11 LEU A 102      46.300  55.430  36.810  1.00  0.00           H
ATOM   1443 HD12 LEU A 102      46.470  55.890  38.520  1.00  0.00           H
ATOM   1444 HD13 LEU A 102      47.350  56.730  37.240  1.00  0.00           H
ATOM   1445  CD2 LEU A 102      49.400  55.090  38.350  1.00  0.00           C
ATOM   1446 HD21 LEU A 102      50.250  54.540  37.900  1.00  0.00           H
ATOM   1447 HD22 LEU A 102      49.790  56.120  38.240  1.00  0.00           H
ATOM   1448 HD23 LEU A 102      49.410  54.750  39.410  1.00  0.00           H
ATOM   1449  C   LEU A 102      48.130  50.910  38.790  1.00  0.00           C
ATOM   1450  O   LEU A 102      47.230  50.140  38.310  1.00  0.00           O
ATOM   1451  N   ILE A 103      48.640  50.680  40.040  1.00  0.00           N
ATOM   1452  HN  ILE A 103      49.330  51.300  40.400  1.00  0.00           H
ATOM   1453  CA  ILE A 103      48.200  49.500  40.970  1.00  0.00           C
ATOM   1454  HA  ILE A 103      47.400  49.050  40.410  1.00  0.00           H
ATOM   1455  CB  ILE A 103      49.260  48.450  41.320  1.00  0.00           C
ATOM   1456  HB  ILE A 103      50.020  48.910  41.990  1.00  0.00           H
ATOM   1457  CG2 ILE A 103      48.560  47.190  41.920  1.00  0.00           C
ATOM   1458 HG21 ILE A 103      47.920  47.440  42.800  1.00  0.00           H
ATOM   1459 HG22 ILE A 103      47.890  46.660  41.220  1.00  0.00           H
ATOM   1460 HG23 ILE A 103      49.290  46.410  42.230  1.00  0.00           H
ATOM   1461  CG1 ILE A 103      50.160  48.100  40.130  1.00  0.00           C
ATOM   1462 HG11 ILE A 103      50.590  49.050  39.740  1.00  0.00           H
ATOM   1463 HG12 ILE A 103      49.470  47.660  39.380  1.00  0.00           H
ATOM   1464  CD  ILE A 103      51.220  47.080  40.530  1.00  0.00           C
ATOM   1465  HD1 ILE A 103      51.620  46.710  39.560  1.00  0.00           H
ATOM   1466  HD2 ILE A 103      52.020  47.440  41.210  1.00  0.00           H
ATOM   1467  HD3 ILE A 103      50.740  46.120  40.820  1.00  0.00           H
ATOM   1468  C   ILE A 103      47.590  50.130  42.260  1.00  0.00           C
ATOM   1469  O   ILE A 103      48.100  51.020  42.910  1.00  0.00           O
ATOM   1470  N   LEU A 104      46.380  49.610  42.710  1.00  0.00           N
ATOM   1471  HN  LEU A 104      45.880  48.980  42.130  1.00  0.00           H
ATOM   1472  CA  LEU A 104      45.730  50.150  43.850  1.00  0.00           C
ATOM   1473  HA  LEU A 104      46.380  50.900  44.290  1.00  0.00           H
ATOM   1474  CB  LEU A 104      44.340  50.630  43.450  1.00  0.00           C
ATOM   1475  HB1 LEU A 104      43.890  49.790  42.870  1.00  0.00           H
ATOM   1476  HB2 LEU A 104      44.440  51.420  42.680  1.00  0.00           H
ATOM   1477  CG  LEU A 104      43.410  51.150  44.540  1.00  0.00           C
ATOM   1478  HG  LEU A 104      43.300  50.430  45.380  1.00  0.00           H
ATOM   1479  CD1 LEU A 104      44.070  52.400  45.160  1.00  0.00           C
ATOM   1480 HD11 LEU A 104      44.530  53.130  44.450  1.00  0.00           H
ATOM   1481 HD12 LEU A 104      43.350  52.980  45.770  1.00  0.00           H
ATOM   1482 HD13 LEU A 104      44.960  52.120  45.770  1.00  0.00           H
ATOM   1483  CD2 LEU A 104      41.970  51.370  44.060  1.00  0.00           C
ATOM   1484 HD21 LEU A 104      41.600  50.340  43.840  1.00  0.00           H
ATOM   1485 HD22 LEU A 104      41.340  51.870  44.820  1.00  0.00           H
ATOM   1486 HD23 LEU A 104      41.980  52.000  43.150  1.00  0.00           H
ATOM   1487  C   LEU A 104      45.570  48.950  44.800  1.00  0.00           C
ATOM   1488  O   LEU A 104      45.080  47.970  44.420  1.00  0.00           O
ATOM   1489  N   GLY A 105      46.020  49.150  46.040  1.00  0.00           N
ATOM   1490  HN  GLY A 105      46.560  49.990  46.150  1.00  0.00           H
ATOM   1491  CA  GLY A 105      45.780  48.400  47.260  1.00  0.00           C
ATOM   1492  HA1 GLY A 105      45.740  47.380  46.910  1.00  0.00           H
ATOM   1493  HA2 GLY A 105      46.550  48.690  47.960  1.00  0.00           H
ATOM   1494  C   GLY A 105      44.460  48.710  47.900  1.00  0.00           C
ATOM   1495  O   GLY A 105      44.210  49.770  48.460  1.00  0.00           O
ATOM   1496  N   LEU A 106      43.470  47.780  47.850  1.00  0.00           N
ATOM   1497  HN  LEU A 106      43.660  46.960  47.330  1.00  0.00           H
ATOM   1498  CA  LEU A 106      42.260  47.840  48.650  1.00  0.00           C
ATOM   1499  HA  LEU A 106      42.080  48.850  48.970  1.00  0.00           H
ATOM   1500  CB  LEU A 106      41.150  47.230  47.740  1.00  0.00           C
ATOM   1501  HB1 LEU A 106      40.280  47.020  48.410  1.00  0.00           H
ATOM   1502  HB2 LEU A 106      41.440  46.250  47.330  1.00  0.00           H
ATOM   1503  CG  LEU A 106      40.780  48.180  46.540  1.00  0.00           C
ATOM   1504  HG  LEU A 106      41.600  48.240  45.790  1.00  0.00           H
ATOM   1505  CD1 LEU A 106      39.490  47.590  45.990  1.00  0.00           C
ATOM   1506 HD11 LEU A 106      38.980  48.240  45.250  1.00  0.00           H
ATOM   1507 HD12 LEU A 106      39.570  46.580  45.520  1.00  0.00           H
ATOM   1508 HD13 LEU A 106      38.810  47.480  46.860  1.00  0.00           H
ATOM   1509  CD2 LEU A 106      40.420  49.600  46.950  1.00  0.00           C
ATOM   1510 HD21 LEU A 106      41.290  50.220  47.270  1.00  0.00           H
ATOM   1511 HD22 LEU A 106      39.940  50.090  46.080  1.00  0.00           H
ATOM   1512 HD23 LEU A 106      39.650  49.470  47.750  1.00  0.00           H
ATOM   1513  C   LEU A 106      42.400  47.060  50.000  1.00  0.00           C
ATOM   1514  O   LEU A 106      42.490  45.850  50.100  1.00  0.00           O
ATOM   1515  N   GLU A 107      42.320  47.790  51.140  1.00  0.00           N
ATOM   1516  HN  GLU A 107      42.050  48.750  51.130  1.00  0.00           H
ATOM   1517  CA  GLU A 107      42.650  47.220  52.430  1.00  0.00           C
ATOM   1518  HA  GLU A 107      42.600  46.150  52.430  1.00  0.00           H
ATOM   1519  CB  GLU A 107      44.080  47.580  52.820  1.00  0.00           C
ATOM   1520  HB1 GLU A 107      44.120  48.680  52.740  1.00  0.00           H
ATOM   1521  HB2 GLU A 107      44.830  47.040  52.200  1.00  0.00           H
ATOM   1522  CG  GLU A 107      44.460  47.240  54.320  1.00  0.00           C
ATOM   1523  HG1 GLU A 107      43.900  47.820  55.080  1.00  0.00           H
ATOM   1524  HG2 GLU A 107      45.540  47.490  54.470  1.00  0.00           H
ATOM   1525  CD  GLU A 107      44.410  45.760  54.670  1.00  0.00           C
ATOM   1526  OE1 GLU A 107      43.380  45.310  55.220  1.00  0.00           O
ATOM   1527  OE2 GLU A 107      45.330  45.050  54.220  1.00  0.00           O
ATOM   1528  C   GLU A 107      41.590  47.660  53.380  1.00  0.00           C
ATOM   1529  O   GLU A 107      41.310  48.850  53.420  1.00  0.00           O
ATOM   1530  N   ILE A 108      40.990  46.830  54.210  1.00  0.00           N
ATOM   1531  HN  ILE A 108      41.450  45.980  54.410  1.00  0.00           H
ATOM   1532  CA  ILE A 108      39.910  47.320  55.150  1.00  0.00           C
ATOM   1533  HA  ILE A 108      39.440  48.180  54.690  1.00  0.00           H
ATOM   1534  CB  ILE A 108      38.980  46.080  55.350  1.00  0.00           C
ATOM   1535  HB  ILE A 108      38.760  45.660  54.340  1.00  0.00           H
ATOM   1536  CG2 ILE A 108      39.670  44.910  56.180  1.00  0.00           C
ATOM   1537 HG21 ILE A 108      40.710  44.680  55.850  1.00  0.00           H
ATOM   1538 HG22 ILE A 108      39.610  45.000  57.280  1.00  0.00           H
ATOM   1539 HG23 ILE A 108      39.120  43.950  56.120  1.00  0.00           H
ATOM   1540  CG1 ILE A 108      37.740  46.690  55.970  1.00  0.00           C
ATOM   1541 HG11 ILE A 108      37.390  47.530  55.340  1.00  0.00           H
ATOM   1542 HG12 ILE A 108      37.920  47.100  56.990  1.00  0.00           H
ATOM   1543  CD  ILE A 108      36.530  45.710  55.820  1.00  0.00           C
ATOM   1544  HD1 ILE A 108      36.460  45.480  54.740  1.00  0.00           H
ATOM   1545  HD2 ILE A 108      36.710  44.830  56.480  1.00  0.00           H
ATOM   1546  HD3 ILE A 108      35.580  46.130  56.220  1.00  0.00           H
ATOM   1547  C   ILE A 108      40.600  47.590  56.510  1.00  0.00           C
ATOM   1548  O   ILE A 108      40.040  48.320  57.350  1.00  0.00           O
ATOM   1549  N   ARG A 109      41.800  47.070  56.840  1.00  0.00           N
ATOM   1550  HN  ARG A 109      42.380  46.490  56.260  1.00  0.00           H
ATOM   1551  CA  ARG A 109      42.350  47.300  58.150  1.00  0.00           C
ATOM   1552  HA  ARG A 109      41.580  47.170  58.890  1.00  0.00           H
ATOM   1553  CB  ARG A 109      43.340  46.160  58.500  1.00  0.00           C
ATOM   1554  HB1 ARG A 109      43.820  46.310  59.490  1.00  0.00           H
ATOM   1555  HB2 ARG A 109      44.170  46.160  57.760  1.00  0.00           H
ATOM   1556  CG  ARG A 109      42.650  44.730  58.560  1.00  0.00           C
ATOM   1557  HG1 ARG A 109      42.540  44.330  57.540  1.00  0.00           H
ATOM   1558  HG2 ARG A 109      41.660  44.950  59.020  1.00  0.00           H
ATOM   1559  CD  ARG A 109      43.410  43.750  59.480  1.00  0.00           C
ATOM   1560  HD1 ARG A 109      42.770  42.850  59.640  1.00  0.00           H
ATOM   1561  HD2 ARG A 109      43.630  44.220  60.470  1.00  0.00           H
ATOM   1562  NE  ARG A 109      44.630  43.390  58.740  1.00  0.00           N
ATOM   1563  HE  ARG A 109      44.780  43.780  57.830  1.00  0.00           H
ATOM   1564  CZ  ARG A 109      45.660  42.630  59.180  1.00  0.00           C
ATOM   1565  NH1 ARG A 109      45.760  42.170  60.390  1.00  0.00           N
ATOM   1566 HH11 ARG A 109      44.890  42.230  60.890  1.00  0.00           H
ATOM   1567 HH12 ARG A 109      46.570  41.680  60.700  1.00  0.00           H
ATOM   1568  NH2 ARG A 109      46.700  42.280  58.460  1.00  0.00           N
ATOM   1569 HH21 ARG A 109      46.950  42.630  57.560  1.00  0.00           H
ATOM   1570 HH22 ARG A 109      47.340  41.670  58.930  1.00  0.00           H
ATOM   1571  C   ARG A 109      42.980  48.720  58.410  1.00  0.00           C
ATOM   1572  O   ARG A 109      43.850  49.100  57.660  1.00  0.00           O
ATOM   1573  N   VAL A 110      42.540  49.450  59.430  1.00  0.00           N
ATOM   1574  HN  VAL A 110      41.860  48.970  59.980  1.00  0.00           H
ATOM   1575  CA  VAL A 110      43.020  50.760  59.900  1.00  0.00           C
ATOM   1576  HA  VAL A 110      42.650  51.500  59.210  1.00  0.00           H
ATOM   1577  CB  VAL A 110      42.410  51.200  61.200  1.00  0.00           C
ATOM   1578  HB  VAL A 110      42.400  50.320  61.890  1.00  0.00           H
ATOM   1579  CG1 VAL A 110      43.120  52.340  61.950  1.00  0.00           C
ATOM   1580 HG11 VAL A 110      43.220  53.210  61.260  1.00  0.00           H
ATOM   1581 HG12 VAL A 110      42.580  52.710  62.850  1.00  0.00           H
ATOM   1582 HG13 VAL A 110      44.110  51.960  62.270  1.00  0.00           H
ATOM   1583  CG2 VAL A 110      40.920  51.500  60.790  1.00  0.00           C
ATOM   1584 HG21 VAL A 110      40.340  50.700  60.290  1.00  0.00           H
ATOM   1585 HG22 VAL A 110      40.270  51.680  61.670  1.00  0.00           H
ATOM   1586 HG23 VAL A 110      40.940  52.420  60.160  1.00  0.00           H
ATOM   1587  C   VAL A 110      44.530  50.910  59.990  1.00  0.00           C
ATOM   1588  O   VAL A 110      45.110  51.700  59.270  1.00  0.00           O
ATOM   1589  N   LYS A 111      45.260  50.140  60.800  1.00  0.00           N
ATOM   1590  HN  LYS A 111      44.880  49.400  61.350  1.00  0.00           H
ATOM   1591  CA  LYS A 111      46.670  50.140  60.960  1.00  0.00           C
ATOM   1592  HA  LYS A 111      46.930  51.190  61.000  1.00  0.00           H
ATOM   1593  CB  LYS A 111      47.050  49.490  62.330  1.00  0.00           C
ATOM   1594  HB1 LYS A 111      48.120  49.420  62.600  1.00  0.00           H
ATOM   1595  HB2 LYS A 111      46.660  48.480  62.100  1.00  0.00           H
ATOM   1596  CG  LYS A 111      46.410  50.160  63.510  1.00  0.00           C
ATOM   1597  HG1 LYS A 111      45.300  50.140  63.490  1.00  0.00           H
ATOM   1598  HG2 LYS A 111      46.590  51.250  63.580  1.00  0.00           H
ATOM   1599  CD  LYS A 111      46.880  49.450  64.760  1.00  0.00           C
ATOM   1600  HD1 LYS A 111      46.650  48.370  64.660  1.00  0.00           H
ATOM   1601  HD2 LYS A 111      47.980  49.540  64.910  1.00  0.00           H
ATOM   1602  CE  LYS A 111      46.220  49.930  66.060  1.00  0.00           C
ATOM   1603  HE1 LYS A 111      45.140  49.730  65.890  1.00  0.00           H
ATOM   1604  HE2 LYS A 111      46.300  51.030  66.190  1.00  0.00           H
ATOM   1605  NZ  LYS A 111      46.680  49.180  67.190  1.00  0.00           N
ATOM   1606  HZ1 LYS A 111      47.690  49.300  67.400  1.00  0.00           H
ATOM   1607  HZ2 LYS A 111      46.130  49.360  68.050  1.00  0.00           H
ATOM   1608  HZ3 LYS A 111      46.580  48.180  66.900  1.00  0.00           H
ATOM   1609  C   LYS A 111      47.450  49.760  59.690  1.00  0.00           C
ATOM   1610  O   LYS A 111      48.360  50.460  59.230  1.00  0.00           O
ATOM   1611  N   VAL A 112      47.040  48.620  59.130  1.00  0.00           N
ATOM   1612  HN  VAL A 112      46.380  47.970  59.510  1.00  0.00           H
ATOM   1613  CA  VAL A 112      47.630  48.150  57.930  1.00  0.00           C
ATOM   1614  HA  VAL A 112      48.680  48.080  58.170  1.00  0.00           H
ATOM   1615  CB  VAL A 112      47.270  46.710  57.750  1.00  0.00           C
ATOM   1616  HB  VAL A 112      46.210  46.720  57.400  1.00  0.00           H
ATOM   1617  CG1 VAL A 112      47.970  46.090  56.510  1.00  0.00           C
ATOM   1618 HG11 VAL A 112      47.540  46.350  55.520  1.00  0.00           H
ATOM   1619 HG12 VAL A 112      49.050  46.340  56.470  1.00  0.00           H
ATOM   1620 HG13 VAL A 112      47.930  44.980  56.430  1.00  0.00           H
ATOM   1621  CG2 VAL A 112      47.430  45.900  59.080  1.00  0.00           C
ATOM   1622 HG21 VAL A 112      46.640  46.220  59.800  1.00  0.00           H
ATOM   1623 HG22 VAL A 112      47.270  44.810  58.970  1.00  0.00           H
ATOM   1624 HG23 VAL A 112      48.450  46.060  59.480  1.00  0.00           H
ATOM   1625  C   VAL A 112      47.500  49.030  56.700  1.00  0.00           C
ATOM   1626  O   VAL A 112      48.530  49.220  56.010  1.00  0.00           O
ATOM   1627  N   SER A 113      46.320  49.610  56.410  1.00  0.00           N
ATOM   1628  HN  SER A 113      45.520  49.310  56.930  1.00  0.00           H
ATOM   1629  CA  SER A 113      46.340  50.580  55.370  1.00  0.00           C
ATOM   1630  HA  SER A 113      46.820  50.130  54.520  1.00  0.00           H
ATOM   1631  CB  SER A 113      44.930  51.070  54.920  1.00  0.00           C
ATOM   1632  HB1 SER A 113      44.390  50.220  54.460  1.00  0.00           H
ATOM   1633  HB2 SER A 113      44.970  51.890  54.170  1.00  0.00           H
ATOM   1634  OG  SER A 113      44.170  51.500  56.050  1.00  0.00           O
ATOM   1635  HG1 SER A 113      44.080  50.700  56.570  1.00  0.00           H
ATOM   1636  C   SER A 113      47.180  51.830  55.670  1.00  0.00           C
ATOM   1637  O   SER A 113      47.900  52.420  54.840  1.00  0.00           O
ATOM   1638  N   ASP A 114      47.250  52.300  56.900  1.00  0.00           N
ATOM   1639  HN  ASP A 114      46.840  51.880  57.710  1.00  0.00           H
ATOM   1640  CA  ASP A 114      48.160  53.410  57.290  1.00  0.00           C
ATOM   1641  HA  ASP A 114      47.910  54.290  56.710  1.00  0.00           H
ATOM   1642  CB  ASP A 114      47.740  53.810  58.780  1.00  0.00           C
ATOM   1643  HB1 ASP A 114      47.970  53.060  59.560  1.00  0.00           H
ATOM   1644  HB2 ASP A 114      46.640  53.850  58.680  1.00  0.00           H
ATOM   1645  CG  ASP A 114      48.250  55.180  59.280  1.00  0.00           C
ATOM   1646  OD1 ASP A 114      48.630  56.050  58.540  1.00  0.00           O
ATOM   1647  OD2 ASP A 114      48.200  55.380  60.520  1.00  0.00           O
ATOM   1648  C   ASP A 114      49.660  53.120  57.230  1.00  0.00           C
ATOM   1649  O   ASP A 114      50.440  53.930  56.780  1.00  0.00           O
ATOM   1650  N   TYR A 115      50.060  51.890  57.610  1.00  0.00           N
ATOM   1651  HN  TYR A 115      49.390  51.270  58.010  1.00  0.00           H
ATOM   1652  CA  TYR A 115      51.430  51.420  57.360  1.00  0.00           C
ATOM   1653  HA  TYR A 115      52.090  52.070  57.920  1.00  0.00           H
ATOM   1654  CB  TYR A 115      51.590  50.000  57.940  1.00  0.00           C
ATOM   1655  HB1 TYR A 115      50.760  49.270  57.800  1.00  0.00           H
ATOM   1656  HB2 TYR A 115      51.640  50.330  59.000  1.00  0.00           H
ATOM   1657  CG  TYR A 115      52.880  49.290  57.650  1.00  0.00           C
ATOM   1658  CD1 TYR A 115      52.960  48.570  56.430  1.00  0.00           C
ATOM   1659  HD1 TYR A 115      52.080  48.340  55.840  1.00  0.00           H
ATOM   1660  CE1 TYR A 115      54.230  47.990  56.110  1.00  0.00           C
ATOM   1661  HE1 TYR A 115      54.250  47.350  55.230  1.00  0.00           H
ATOM   1662  CZ  TYR A 115      55.300  48.000  56.950  1.00  0.00           C
ATOM   1663  OH  TYR A 115      56.470  47.410  56.610  1.00  0.00           O
ATOM   1664  HH  TYR A 115      57.200  47.870  57.040  1.00  0.00           H
ATOM   1665  CD2 TYR A 115      54.030  49.330  58.490  1.00  0.00           C
ATOM   1666  HD2 TYR A 115      54.020  49.850  59.430  1.00  0.00           H
ATOM   1667  CE2 TYR A 115      55.190  48.700  58.190  1.00  0.00           C
ATOM   1668  HE2 TYR A 115      56.040  48.770  58.850  1.00  0.00           H
ATOM   1669  C   TYR A 115      51.750  51.430  55.890  1.00  0.00           C
ATOM   1670  O   TYR A 115      52.830  51.900  55.510  1.00  0.00           O
ATOM   1671  N   VAL A 116      50.840  50.850  54.980  1.00  0.00           N
ATOM   1672  HN  VAL A 116      49.960  50.470  55.250  1.00  0.00           H
ATOM   1673  CA  VAL A 116      51.160  50.780  53.520  1.00  0.00           C
ATOM   1674  HA  VAL A 116      52.180  50.450  53.420  1.00  0.00           H
ATOM   1675  CB  VAL A 116      50.200  49.870  52.750  1.00  0.00           C
ATOM   1676  HB  VAL A 116      49.120  49.920  53.010  1.00  0.00           H
ATOM   1677  CG1 VAL A 116      50.460  49.930  51.250  1.00  0.00           C
ATOM   1678 HG11 VAL A 116      51.520  49.920  50.930  1.00  0.00           H
ATOM   1679 HG12 VAL A 116      49.860  49.100  50.810  1.00  0.00           H
ATOM   1680 HG13 VAL A 116      50.130  50.940  50.950  1.00  0.00           H
ATOM   1681  CG2 VAL A 116      50.490  48.410  53.260  1.00  0.00           C
ATOM   1682 HG21 VAL A 116      51.570  48.180  53.250  1.00  0.00           H
ATOM   1683 HG22 VAL A 116      49.930  48.140  54.190  1.00  0.00           H
ATOM   1684 HG23 VAL A 116      49.970  47.800  52.490  1.00  0.00           H
ATOM   1685  C   VAL A 116      51.230  52.210  52.870  1.00  0.00           C
ATOM   1686  O   VAL A 116      52.150  52.590  52.130  1.00  0.00           O
ATOM   1687  N   GLN A 117      50.290  53.130  53.230  1.00  0.00           N
ATOM   1688  HN  GLN A 117      49.480  52.870  53.740  1.00  0.00           H
ATOM   1689  CA  GLN A 117      50.380  54.520  52.890  1.00  0.00           C
ATOM   1690  HA  GLN A 117      50.440  54.680  51.820  1.00  0.00           H
ATOM   1691  CB  GLN A 117      49.110  55.260  53.490  1.00  0.00           C
ATOM   1692  HB1 GLN A 117      49.200  56.360  53.570  1.00  0.00           H
ATOM   1693  HB2 GLN A 117      48.940  54.900  54.530  1.00  0.00           H
ATOM   1694  CG  GLN A 117      47.820  55.040  52.600  1.00  0.00           C
ATOM   1695  HG1 GLN A 117      47.660  53.950  52.520  1.00  0.00           H
ATOM   1696  HG2 GLN A 117      47.970  55.390  51.560  1.00  0.00           H
ATOM   1697  CD  GLN A 117      46.570  55.650  53.270  1.00  0.00           C
ATOM   1698  OE1 GLN A 117      46.570  56.540  54.110  1.00  0.00           O
ATOM   1699  NE2 GLN A 117      45.440  55.170  52.680  1.00  0.00           N
ATOM   1700 HE21 GLN A 117      45.570  54.600  51.870  1.00  0.00           H
ATOM   1701 HE22 GLN A 117      44.520  55.400  53.000  1.00  0.00           H
ATOM   1702  C   GLN A 117      51.620  55.340  53.270  1.00  0.00           C
ATOM   1703  O   GLN A 117      52.080  56.180  52.490  1.00  0.00           O
ATOM   1704  N   ASP A 118      52.170  55.100  54.470  1.00  0.00           N
ATOM   1705  HN  ASP A 118      51.650  54.720  55.230  1.00  0.00           H
ATOM   1706  CA  ASP A 118      53.480  55.580  54.890  1.00  0.00           C
ATOM   1707  HA  ASP A 118      53.380  56.630  54.620  1.00  0.00           H
ATOM   1708  CB  ASP A 118      53.650  55.500  56.430  1.00  0.00           C
ATOM   1709  HB1 ASP A 118      54.720  55.410  56.710  1.00  0.00           H
ATOM   1710  HB2 ASP A 118      53.250  54.520  56.790  1.00  0.00           H
ATOM   1711  CG  ASP A 118      53.030  56.640  57.230  1.00  0.00           C
ATOM   1712  OD1 ASP A 118      52.690  57.740  56.680  1.00  0.00           O
ATOM   1713  OD2 ASP A 118      53.030  56.500  58.480  1.00  0.00           O
ATOM   1714  C   ASP A 118      54.660  55.010  54.130  1.00  0.00           C
ATOM   1715  O   ASP A 118      55.580  55.590  53.590  1.00  0.00           O
ATOM   1716  N   ARG A 119      54.540  53.660  53.930  1.00  0.00           N
ATOM   1717  HN  ARG A 119      53.780  53.120  54.300  1.00  0.00           H
ATOM   1718  CA  ARG A 119      55.620  52.850  53.220  1.00  0.00           C
ATOM   1719  HA  ARG A 119      56.550  52.990  53.750  1.00  0.00           H
ATOM   1720  CB  ARG A 119      55.280  51.310  53.280  1.00  0.00           C
ATOM   1721  HB1 ARG A 119      54.300  51.150  52.790  1.00  0.00           H
ATOM   1722  HB2 ARG A 119      55.100  51.050  54.340  1.00  0.00           H
ATOM   1723  CG  ARG A 119      56.270  50.250  52.660  1.00  0.00           C
ATOM   1724  HG1 ARG A 119      57.150  50.200  53.330  1.00  0.00           H
ATOM   1725  HG2 ARG A 119      56.520  50.670  51.660  1.00  0.00           H
ATOM   1726  CD  ARG A 119      55.580  48.930  52.470  1.00  0.00           C
ATOM   1727  HD1 ARG A 119      54.770  48.980  51.720  1.00  0.00           H
ATOM   1728  HD2 ARG A 119      55.210  48.630  53.480  1.00  0.00           H
ATOM   1729  NE  ARG A 119      56.750  48.170  51.910  1.00  0.00           N
ATOM   1730  HE  ARG A 119      57.570  48.720  51.760  1.00  0.00           H
ATOM   1731  CZ  ARG A 119      56.870  46.880  51.790  1.00  0.00           C
ATOM   1732  NH1 ARG A 119      55.930  46.040  52.050  1.00  0.00           N
ATOM   1733 HH11 ARG A 119      55.190  46.310  52.670  1.00  0.00           H
ATOM   1734 HH12 ARG A 119      56.210  45.090  51.910  1.00  0.00           H
ATOM   1735  NH2 ARG A 119      58.060  46.460  51.370  1.00  0.00           N
ATOM   1736 HH21 ARG A 119      58.830  47.090  51.280  1.00  0.00           H
ATOM   1737 HH22 ARG A 119      57.980  45.570  50.920  1.00  0.00           H
ATOM   1738  C   ARG A 119      55.790  53.240  51.720  1.00  0.00           C
ATOM   1739  O   ARG A 119      56.910  53.440  51.260  1.00  0.00           O
ATOM   1740  N   ILE A 120      54.710  53.450  51.030  1.00  0.00           N
ATOM   1741  HN  ILE A 120      53.850  53.240  51.480  1.00  0.00           H
ATOM   1742  CA  ILE A 120      54.640  54.120  49.710  1.00  0.00           C
ATOM   1743  HA  ILE A 120      55.320  53.520  49.130  1.00  0.00           H
ATOM   1744  CB  ILE A 120      53.260  54.000  49.020  1.00  0.00           C
ATOM   1745  HB  ILE A 120      52.540  54.580  49.630  1.00  0.00           H
ATOM   1746  CG2 ILE A 120      53.270  54.520  47.590  1.00  0.00           C
ATOM   1747 HG21 ILE A 120      52.300  54.390  47.060  1.00  0.00           H
ATOM   1748 HG22 ILE A 120      53.490  55.600  47.500  1.00  0.00           H
ATOM   1749 HG23 ILE A 120      54.120  54.030  47.070  1.00  0.00           H
ATOM   1750  CG1 ILE A 120      52.780  52.520  49.000  1.00  0.00           C
ATOM   1751 HG11 ILE A 120      52.920  51.920  49.930  1.00  0.00           H
ATOM   1752 HG12 ILE A 120      53.330  51.860  48.300  1.00  0.00           H
ATOM   1753  CD  ILE A 120      51.280  52.280  48.580  1.00  0.00           C
ATOM   1754  HD1 ILE A 120      50.690  52.430  49.510  1.00  0.00           H
ATOM   1755  HD2 ILE A 120      50.940  52.960  47.770  1.00  0.00           H
ATOM   1756  HD3 ILE A 120      51.050  51.230  48.290  1.00  0.00           H
ATOM   1757  C   ILE A 120      55.160  55.540  49.740  1.00  0.00           C
ATOM   1758  O   ILE A 120      55.930  55.960  48.880  1.00  0.00           O
ATOM   1759  N   ARG A 121      54.700  56.360  50.730  1.00  0.00           N
ATOM   1760  HN  ARG A 121      54.120  56.020  51.470  1.00  0.00           H
ATOM   1761  CA  ARG A 121      55.200  57.760  50.860  1.00  0.00           C
ATOM   1762  HA  ARG A 121      55.020  58.250  49.920  1.00  0.00           H
ATOM   1763  CB  ARG A 121      54.410  58.470  52.010  1.00  0.00           C
ATOM   1764  HB1 ARG A 121      54.790  58.050  52.960  1.00  0.00           H
ATOM   1765  HB2 ARG A 121      53.330  58.260  51.850  1.00  0.00           H
ATOM   1766  CG  ARG A 121      54.760  59.970  52.040  1.00  0.00           C
ATOM   1767  HG1 ARG A 121      54.390  60.450  51.110  1.00  0.00           H
ATOM   1768  HG2 ARG A 121      55.860  60.090  51.920  1.00  0.00           H
ATOM   1769  CD  ARG A 121      54.320  60.790  53.290  1.00  0.00           C
ATOM   1770  HD1 ARG A 121      54.520  61.880  53.200  1.00  0.00           H
ATOM   1771  HD2 ARG A 121      54.880  60.450  54.190  1.00  0.00           H
ATOM   1772  NE  ARG A 121      52.860  60.510  53.340  1.00  0.00           N
ATOM   1773  HE  ARG A 121      52.420  59.890  52.690  1.00  0.00           H
ATOM   1774  CZ  ARG A 121      52.100  61.110  54.320  1.00  0.00           C
ATOM   1775  NH1 ARG A 121      52.720  61.910  55.120  1.00  0.00           N
ATOM   1776 HH11 ARG A 121      53.720  61.900  55.090  1.00  0.00           H
ATOM   1777 HH12 ARG A 121      52.210  62.250  55.910  1.00  0.00           H
ATOM   1778  NH2 ARG A 121      50.790  60.950  54.200  1.00  0.00           N
ATOM   1779 HH21 ARG A 121      50.540  60.170  53.630  1.00  0.00           H
ATOM   1780 HH22 ARG A 121      50.150  61.370  54.840  1.00  0.00           H
ATOM   1781  C   ARG A 121      56.710  57.820  51.080  1.00  0.00           C
ATOM   1782  O   ARG A 121      57.450  58.600  50.530  1.00  0.00           O
ATOM   1783  N   ALA A 122      57.260  56.930  51.870  1.00  0.00           N
ATOM   1784  HN  ALA A 122      56.650  56.410  52.470  1.00  0.00           H
ATOM   1785  CA  ALA A 122      58.680  56.790  52.200  1.00  0.00           C
ATOM   1786  HA  ALA A 122      59.010  57.770  52.530  1.00  0.00           H
ATOM   1787  CB  ALA A 122      58.800  55.740  53.250  1.00  0.00           C
ATOM   1788  HB1 ALA A 122      59.880  55.530  53.400  1.00  0.00           H
ATOM   1789  HB2 ALA A 122      58.450  56.150  54.230  1.00  0.00           H
ATOM   1790  HB3 ALA A 122      58.190  54.830  53.040  1.00  0.00           H
ATOM   1791  C   ALA A 122      59.390  56.330  50.880  1.00  0.00           C
ATOM   1792  O   ALA A 122      60.480  56.790  50.550  1.00  0.00           O
ATOM   1793  N   LEU A 123      58.790  55.320  50.170  1.00  0.00           N
ATOM   1794  HN  LEU A 123      57.980  54.830  50.490  1.00  0.00           H
ATOM   1795  CA  LEU A 123      59.440  54.820  48.960  1.00  0.00           C
ATOM   1796  HA  LEU A 123      60.510  54.800  49.100  1.00  0.00           H
ATOM   1797  CB  LEU A 123      58.870  53.500  48.380  1.00  0.00           C
ATOM   1798  HB1 LEU A 123      59.180  53.340  47.330  1.00  0.00           H
ATOM   1799  HB2 LEU A 123      57.780  53.700  48.310  1.00  0.00           H
ATOM   1800  CG  LEU A 123      59.270  52.230  49.200  1.00  0.00           C
ATOM   1801  HG  LEU A 123      59.140  52.310  50.300  1.00  0.00           H
ATOM   1802  CD1 LEU A 123      58.260  51.110  48.770  1.00  0.00           C
ATOM   1803 HD11 LEU A 123      58.290  50.910  47.680  1.00  0.00           H
ATOM   1804 HD12 LEU A 123      58.380  50.240  49.450  1.00  0.00           H
ATOM   1805 HD13 LEU A 123      57.290  51.600  49.030  1.00  0.00           H
ATOM   1806  CD2 LEU A 123      60.660  51.710  48.920  1.00  0.00           C
ATOM   1807 HD21 LEU A 123      60.840  50.640  49.170  1.00  0.00           H
ATOM   1808 HD22 LEU A 123      61.020  51.950  47.890  1.00  0.00           H
ATOM   1809 HD23 LEU A 123      61.330  52.310  49.570  1.00  0.00           H
ATOM   1810  C   LEU A 123      59.490  55.940  47.840  1.00  0.00           C
ATOM   1811  O   LEU A 123      60.530  56.090  47.170  1.00  0.00           O
ATOM   1812  N   ARG A 124      58.330  56.710  47.670  1.00  0.00           N
ATOM   1813  HN  ARG A 124      57.580  56.470  48.270  1.00  0.00           H
ATOM   1814  CA  ARG A 124      58.250  57.970  46.920  1.00  0.00           C
ATOM   1815  HA  ARG A 124      58.570  57.680  45.930  1.00  0.00           H
ATOM   1816  CB  ARG A 124      56.910  58.550  46.760  1.00  0.00           C
ATOM   1817  HB1 ARG A 124      56.910  59.470  46.140  1.00  0.00           H
ATOM   1818  HB2 ARG A 124      56.550  58.700  47.800  1.00  0.00           H
ATOM   1819  CG  ARG A 124      55.940  57.630  46.100  1.00  0.00           C
ATOM   1820  HG1 ARG A 124      55.890  56.640  46.610  1.00  0.00           H
ATOM   1821  HG2 ARG A 124      56.130  57.390  45.030  1.00  0.00           H
ATOM   1822  CD  ARG A 124      54.530  58.260  46.040  1.00  0.00           C
ATOM   1823  HD1 ARG A 124      54.500  59.220  45.470  1.00  0.00           H
ATOM   1824  HD2 ARG A 124      54.120  58.500  47.050  1.00  0.00           H
ATOM   1825  NE  ARG A 124      53.560  57.350  45.380  1.00  0.00           N
ATOM   1826  HE  ARG A 124      54.020  56.600  44.920  1.00  0.00           H
ATOM   1827  CZ  ARG A 124      52.270  57.670  45.190  1.00  0.00           C
ATOM   1828  NH1 ARG A 124      51.750  58.710  45.830  1.00  0.00           N
ATOM   1829 HH11 ARG A 124      52.300  59.480  46.160  1.00  0.00           H
ATOM   1830 HH12 ARG A 124      50.770  58.880  45.870  1.00  0.00           H
ATOM   1831  NH2 ARG A 124      51.390  56.860  44.660  1.00  0.00           N
ATOM   1832 HH21 ARG A 124      51.660  55.930  44.410  1.00  0.00           H
ATOM   1833 HH22 ARG A 124      50.430  57.090  44.820  1.00  0.00           H
ATOM   1834  C   ARG A 124      59.220  59.100  47.340  1.00  0.00           C
ATOM   1835  O   ARG A 124      59.780  59.820  46.460  1.00  0.00           O
ATOM   1836  N   ALA A 125      59.430  59.340  48.620  1.00  0.00           N
ATOM   1837  HN  ALA A 125      58.840  58.860  49.270  1.00  0.00           H
ATOM   1838  CA  ALA A 125      60.310  60.320  49.130  1.00  0.00           C
ATOM   1839  HA  ALA A 125      60.230  61.260  48.600  1.00  0.00           H
ATOM   1840  CB  ALA A 125      59.910  60.610  50.550  1.00  0.00           C
ATOM   1841  HB1 ALA A 125      59.860  59.700  51.180  1.00  0.00           H
ATOM   1842  HB2 ALA A 125      60.730  61.280  50.870  1.00  0.00           H
ATOM   1843  HB3 ALA A 125      59.030  61.250  50.780  1.00  0.00           H
ATOM   1844  C   ALA A 125      61.760  59.910  49.090  1.00  0.00           C
ATOM   1845  O   ALA A 125      62.650  60.770  49.140  1.00  0.00           O
ATOM   1846  N   ALA A 126      62.060  58.620  49.020  1.00  0.00           N
ATOM   1847  HN  ALA A 126      61.400  57.870  49.060  1.00  0.00           H
ATOM   1848  CA  ALA A 126      63.490  58.170  48.830  1.00  0.00           C
ATOM   1849  HA  ALA A 126      64.000  58.440  49.740  1.00  0.00           H
ATOM   1850  CB  ALA A 126      63.520  56.600  48.860  1.00  0.00           C
ATOM   1851  HB1 ALA A 126      62.790  56.150  48.150  1.00  0.00           H
ATOM   1852  HB2 ALA A 126      64.550  56.270  48.580  1.00  0.00           H
ATOM   1853  HB3 ALA A 126      63.450  56.280  49.920  1.00  0.00           H
ATOM   1854  C   ALA A 126      64.230  58.740  47.610  1.00  0.00           C
ATOM   1855  O   ALA A 126      63.650  59.060  46.600  1.00  0.00           O
ATOM   1856  N   PRO A 127      65.540  58.930  47.640  1.00  0.00           N
ATOM   1857  CD  PRO A 127      66.250  59.100  48.910  1.00  0.00           C
ATOM   1858  HD1 PRO A 127      65.710  59.560  49.760  1.00  0.00           H
ATOM   1859  HD2 PRO A 127      66.670  58.140  49.270  1.00  0.00           H
ATOM   1860  CA  PRO A 127      66.300  59.500  46.520  1.00  0.00           C
ATOM   1861  HA  PRO A 127      65.770  60.350  46.120  1.00  0.00           H
ATOM   1862  CB  PRO A 127      67.710  59.840  47.080  1.00  0.00           C
ATOM   1863  HB1 PRO A 127      68.020  60.880  46.830  1.00  0.00           H
ATOM   1864  HB2 PRO A 127      68.490  59.090  46.830  1.00  0.00           H
ATOM   1865  CG  PRO A 127      67.470  59.990  48.570  1.00  0.00           C
ATOM   1866  HG1 PRO A 127      67.280  61.070  48.750  1.00  0.00           H
ATOM   1867  HG2 PRO A 127      68.380  59.740  49.150  1.00  0.00           H
ATOM   1868  C   PRO A 127      66.520  58.540  45.320  1.00  0.00           C
ATOM   1869  O   PRO A 127      67.340  58.830  44.430  1.00  0.00           O
ATOM   1870  N   ALA A 128      65.800  57.420  45.320  1.00  0.00           N
ATOM   1871  HN  ALA A 128      65.120  57.250  46.030  1.00  0.00           H
ATOM   1872  CA  ALA A 128      65.960  56.370  44.320  1.00  0.00           C
ATOM   1873  HA  ALA A 128      66.880  56.500  43.770  1.00  0.00           H
ATOM   1874  CB  ALA A 128      66.050  54.920  44.820  1.00  0.00           C
ATOM   1875  HB1 ALA A 128      65.220  54.670  45.510  1.00  0.00           H
ATOM   1876  HB2 ALA A 128      65.940  54.150  44.020  1.00  0.00           H
ATOM   1877  HB3 ALA A 128      67.050  54.780  45.270  1.00  0.00           H
ATOM   1878  C   ALA A 128      64.770  56.390  43.350  1.00  0.00           C
ATOM   1879  O   ALA A 128      64.720  55.620  42.460  1.00  0.00           O
ATOM   1880  N   GLY A 129      63.790  57.380  43.440  1.00  0.00           N
ATOM   1881  HN  GLY A 129      63.780  58.120  44.110  1.00  0.00           H
ATOM   1882  CA  GLY A 129      62.560  57.510  42.630  1.00  0.00           C
ATOM   1883  HA1 GLY A 129      62.040  58.370  43.030  1.00  0.00           H
ATOM   1884  HA2 GLY A 129      62.840  57.770  41.610  1.00  0.00           H
ATOM   1885  C   GLY A 129      61.670  56.290  42.560  1.00  0.00           C
ATOM   1886  O   GLY A 129      61.670  55.380  43.410  1.00  0.00           O
ATOM   1887  N   GLY A 130      60.810  56.240  41.530  1.00  0.00           N
ATOM   1888  HN  GLY A 130      60.950  56.870  40.770  1.00  0.00           H
ATOM   1889  CA  GLY A 130      59.710  55.280  41.510  1.00  0.00           C
ATOM   1890  HA1 GLY A 130      59.160  55.520  40.610  1.00  0.00           H
ATOM   1891  HA2 GLY A 130      60.190  54.320  41.470  1.00  0.00           H
ATOM   1892  C   GLY A 130      58.660  55.290  42.570  1.00  0.00           C
ATOM   1893  O   GLY A 130      58.510  56.220  43.390  1.00  0.00           O
ATOM   1894  N   PHE A 131      57.750  54.230  42.540  1.00  0.00           N
ATOM   1895  HN  PHE A 131      57.950  53.550  41.840  1.00  0.00           H
ATOM   1896  CA  PHE A 131      56.720  53.970  43.490  1.00  0.00           C
ATOM   1897  HA  PHE A 131      56.200  53.080  43.150  1.00  0.00           H
ATOM   1898  CB  PHE A 131      57.330  53.770  44.910  1.00  0.00           C
ATOM   1899  HB1 PHE A 131      56.600  53.550  45.720  1.00  0.00           H
ATOM   1900  HB2 PHE A 131      57.960  54.630  45.230  1.00  0.00           H
ATOM   1901  CG  PHE A 131      58.260  52.540  44.840  1.00  0.00           C
ATOM   1902  CD1 PHE A 131      57.910  51.210  44.900  1.00  0.00           C
ATOM   1903  HD1 PHE A 131      56.840  51.100  44.970  1.00  0.00           H
ATOM   1904  CE1 PHE A 131      58.830  50.140  44.800  1.00  0.00           C
ATOM   1905  HE1 PHE A 131      58.500  49.110  44.780  1.00  0.00           H
ATOM   1906  CZ  PHE A 131      60.190  50.440  44.730  1.00  0.00           C
ATOM   1907  HZ  PHE A 131      60.970  49.700  44.790  1.00  0.00           H
ATOM   1908  CD2 PHE A 131      59.610  52.810  44.730  1.00  0.00           C
ATOM   1909  HD2 PHE A 131      59.950  53.830  44.830  1.00  0.00           H
ATOM   1910  CE2 PHE A 131      60.560  51.810  44.600  1.00  0.00           C
ATOM   1911  HE2 PHE A 131      61.600  52.090  44.570  1.00  0.00           H
ATOM   1912  C   PHE A 131      55.530  54.960  43.450  1.00  0.00           C
ATOM   1913  O   PHE A 131      54.700  55.000  44.360  1.00  0.00           O
ATOM   1914  N   GLN A 132      55.470  55.620  42.330  1.00  0.00           N
ATOM   1915  HN  GLN A 132      56.230  55.470  41.690  1.00  0.00           H
ATOM   1916  CA  GLN A 132      54.570  56.680  41.970  1.00  0.00           C
ATOM   1917  HA  GLN A 132      54.250  57.240  42.830  1.00  0.00           H
ATOM   1918  CB  GLN A 132      55.320  57.600  40.950  1.00  0.00           C
ATOM   1919  HB1 GLN A 132      54.650  58.430  40.610  1.00  0.00           H
ATOM   1920  HB2 GLN A 132      55.490  56.950  40.070  1.00  0.00           H
ATOM   1921  CG  GLN A 132      56.560  58.280  41.420  1.00  0.00           C
ATOM   1922  HG1 GLN A 132      56.910  59.030  40.680  1.00  0.00           H
ATOM   1923  HG2 GLN A 132      57.420  57.580  41.520  1.00  0.00           H
ATOM   1924  CD  GLN A 132      56.330  59.170  42.660  1.00  0.00           C
ATOM   1925  OE1 GLN A 132      55.150  59.370  43.060  1.00  0.00           O
ATOM   1926  NE2 GLN A 132      57.320  59.880  43.150  1.00  0.00           N
ATOM   1927 HE21 GLN A 132      58.130  60.060  42.590  1.00  0.00           H
ATOM   1928 HE22 GLN A 132      57.210  60.500  43.930  1.00  0.00           H
ATOM   1929  C   GLN A 132      53.270  56.160  41.300  1.00  0.00           C
ATOM   1930  O   GLN A 132      52.280  56.840  41.160  1.00  0.00           O
ATOM   1931  N   ASN A 133      53.320  54.880  41.000  1.00  0.00           N
ATOM   1932  HN  ASN A 133      54.190  54.390  41.090  1.00  0.00           H
ATOM   1933  CA  ASN A 133      52.330  54.170  40.270  1.00  0.00           C
ATOM   1934  HA  ASN A 133      51.560  54.900  40.070  1.00  0.00           H
ATOM   1935  CB  ASN A 133      53.070  53.480  39.090  1.00  0.00           C
ATOM   1936  HB1 ASN A 133      53.800  54.200  38.670  1.00  0.00           H
ATOM   1937  HB2 ASN A 133      52.350  53.140  38.310  1.00  0.00           H
ATOM   1938  CG  ASN A 133      53.960  52.340  39.450  1.00  0.00           C
ATOM   1939  OD1 ASN A 133      54.580  52.210  40.490  1.00  0.00           O
ATOM   1940  ND2 ASN A 133      54.010  51.310  38.620  1.00  0.00           N
ATOM   1941 HD21 ASN A 133      53.270  51.180  37.950  1.00  0.00           H
ATOM   1942 HD22 ASN A 133      54.700  50.590  38.710  1.00  0.00           H
ATOM   1943  C   ASN A 133      51.650  53.210  41.180  1.00  0.00           C
ATOM   1944  O   ASN A 133      50.790  52.520  40.760  1.00  0.00           O
ATOM   1945  N   ILE A 134      51.920  53.160  42.480  1.00  0.00           N
ATOM   1946  HN  ILE A 134      52.550  53.860  42.810  1.00  0.00           H
ATOM   1947  CA  ILE A 134      51.270  52.280  43.450  1.00  0.00           C
ATOM   1948  HA  ILE A 134      50.420  51.800  42.980  1.00  0.00           H
ATOM   1949  CB  ILE A 134      52.150  51.230  44.100  1.00  0.00           C
ATOM   1950  HB  ILE A 134      51.540  50.740  44.890  1.00  0.00           H
ATOM   1951  CG2 ILE A 134      52.600  50.220  43.080  1.00  0.00           C
ATOM   1952 HG21 ILE A 134      51.660  50.190  42.490  1.00  0.00           H
ATOM   1953 HG22 ILE A 134      53.390  50.680  42.450  1.00  0.00           H
ATOM   1954 HG23 ILE A 134      52.960  49.260  43.520  1.00  0.00           H
ATOM   1955  CG1 ILE A 134      53.470  51.810  44.700  1.00  0.00           C
ATOM   1956 HG11 ILE A 134      53.060  52.610  45.350  1.00  0.00           H
ATOM   1957 HG12 ILE A 134      54.170  52.190  43.930  1.00  0.00           H
ATOM   1958  CD  ILE A 134      54.040  50.690  45.600  1.00  0.00           C
ATOM   1959  HD1 ILE A 134      54.980  51.080  46.040  1.00  0.00           H
ATOM   1960  HD2 ILE A 134      53.390  50.430  46.460  1.00  0.00           H
ATOM   1961  HD3 ILE A 134      54.300  49.760  45.040  1.00  0.00           H
ATOM   1962  C   ILE A 134      50.530  53.100  44.500  1.00  0.00           C
ATOM   1963  O   ILE A 134      50.940  54.180  44.790  1.00  0.00           O
ATOM   1964  N   ALA A 135      49.400  52.610  45.100  1.00  0.00           N
ATOM   1965  HN  ALA A 135      49.020  51.750  44.780  1.00  0.00           H
ATOM   1966  CA  ALA A 135      48.770  53.370  46.100  1.00  0.00           C
ATOM   1967  HA  ALA A 135      49.490  53.920  46.690  1.00  0.00           H
ATOM   1968  CB  ALA A 135      47.910  54.450  45.420  1.00  0.00           C
ATOM   1969  HB1 ALA A 135      47.060  54.110  44.790  1.00  0.00           H
ATOM   1970  HB2 ALA A 135      47.370  55.090  46.150  1.00  0.00           H
ATOM   1971  HB3 ALA A 135      48.560  55.040  44.740  1.00  0.00           H
ATOM   1972  C   ALA A 135      47.990  52.410  46.970  1.00  0.00           C
ATOM   1973  O   ALA A 135      47.670  51.310  46.450  1.00  0.00           O
ATOM   1974  N   CYS A 136      47.720  52.760  48.210  1.00  0.00           N
ATOM   1975  HN  CYS A 136      47.950  53.690  48.470  1.00  0.00           H
ATOM   1976  CA  CYS A 136      46.670  51.980  48.970  1.00  0.00           C
ATOM   1977  HA  CYS A 136      46.170  51.370  48.240  1.00  0.00           H
ATOM   1978  CB  CYS A 136      47.510  51.250  50.040  1.00  0.00           C
ATOM   1979  HB1 CYS A 136      48.170  52.050  50.460  1.00  0.00           H
ATOM   1980  HB2 CYS A 136      48.240  50.560  49.580  1.00  0.00           H
ATOM   1981  SG  CYS A 136      46.550  50.440  51.390  1.00  0.00           S
ATOM   1982  HG1 CYS A 136      46.500  49.160  51.060  1.00  0.00           H
ATOM   1983  C   CYS A 136      45.560  52.780  49.540  1.00  0.00           C
ATOM   1984  O   CYS A 136      45.740  53.910  50.010  1.00  0.00           O
ATOM   1985  N   LEU A 137      44.300  52.220  49.450  1.00  0.00           N
ATOM   1986  HN  LEU A 137      44.170  51.260  49.240  1.00  0.00           H
ATOM   1987  CA  LEU A 137      43.070  52.870  49.870  1.00  0.00           C
ATOM   1988  HA  LEU A 137      43.190  53.850  50.310  1.00  0.00           H
ATOM   1989  CB  LEU A 137      41.940  52.950  48.840  1.00  0.00           C
ATOM   1990  HB1 LEU A 137      40.880  52.950  49.140  1.00  0.00           H
ATOM   1991  HB2 LEU A 137      42.020  51.990  48.290  1.00  0.00           H
ATOM   1992  CG  LEU A 137      41.980  54.170  47.940  1.00  0.00           C
ATOM   1993  HG  LEU A 137      42.970  54.210  47.430  1.00  0.00           H
ATOM   1994  CD1 LEU A 137      40.920  53.910  46.850  1.00  0.00           C
ATOM   1995 HD11 LEU A 137      39.950  54.220  47.310  1.00  0.00           H
ATOM   1996 HD12 LEU A 137      41.130  54.550  45.960  1.00  0.00           H
ATOM   1997 HD13 LEU A 137      40.890  52.820  46.650  1.00  0.00           H
ATOM   1998  CD2 LEU A 137      41.620  55.500  48.700  1.00  0.00           C
ATOM   1999 HD21 LEU A 137      40.640  55.440  49.210  1.00  0.00           H
ATOM   2000 HD22 LEU A 137      42.440  55.680  49.440  1.00  0.00           H
ATOM   2001 HD23 LEU A 137      41.500  56.400  48.050  1.00  0.00           H
ATOM   2002  C   LEU A 137      42.480  52.050  50.980  1.00  0.00           C
ATOM   2003  O   LEU A 137      42.390  50.830  50.870  1.00  0.00           O
ATOM   2004  N   ARG A 138      42.020  52.690  52.020  1.00  0.00           N
ATOM   2005  HN  ARG A 138      41.980  53.690  52.060  1.00  0.00           H
ATOM   2006  CA  ARG A 138      41.200  52.030  53.020  1.00  0.00           C
ATOM   2007  HA  ARG A 138      41.570  51.020  53.130  1.00  0.00           H
ATOM   2008  CB  ARG A 138      41.280  52.660  54.430  1.00  0.00           C
ATOM   2009  HB1 ARG A 138      40.910  53.700  54.280  1.00  0.00           H
ATOM   2010  HB2 ARG A 138      42.340  52.710  54.750  1.00  0.00           H
ATOM   2011  CG  ARG A 138      40.420  51.850  55.380  1.00  0.00           C
ATOM   2012  HG1 ARG A 138      40.650  50.800  55.070  1.00  0.00           H
ATOM   2013  HG2 ARG A 138      39.370  52.110  55.140  1.00  0.00           H
ATOM   2014  CD  ARG A 138      40.730  51.870  56.900  1.00  0.00           C
ATOM   2015  HD1 ARG A 138      40.790  52.880  57.350  1.00  0.00           H
ATOM   2016  HD2 ARG A 138      41.690  51.380  57.160  1.00  0.00           H
ATOM   2017  NE  ARG A 138      39.650  51.080  57.450  1.00  0.00           N
ATOM   2018  HE  ARG A 138      39.600  50.080  57.500  1.00  0.00           H
ATOM   2019  CZ  ARG A 138      38.530  51.670  57.940  1.00  0.00           C
ATOM   2020  NH1 ARG A 138      38.170  52.900  57.720  1.00  0.00           N
ATOM   2021 HH11 ARG A 138      38.640  53.410  57.000  1.00  0.00           H
ATOM   2022 HH12 ARG A 138      37.370  53.240  58.210  1.00  0.00           H
ATOM   2023  NH2 ARG A 138      37.700  50.880  58.600  1.00  0.00           N
ATOM   2024 HH21 ARG A 138      37.810  49.910  58.810  1.00  0.00           H
ATOM   2025 HH22 ARG A 138      36.930  51.250  59.130  1.00  0.00           H
ATOM   2026  C   ARG A 138      39.780  51.820  52.450  1.00  0.00           C
ATOM   2027  O   ARG A 138      39.090  52.740  52.040  1.00  0.00           O
ATOM   2028  N   SER A 139      39.310  50.580  52.380  1.00  0.00           N
ATOM   2029  HN  SER A 139      39.710  49.840  52.900  1.00  0.00           H
ATOM   2030  CA  SER A 139      38.110  50.310  51.600  1.00  0.00           C
ATOM   2031  HA  SER A 139      37.390  51.090  51.830  1.00  0.00           H
ATOM   2032  CB  SER A 139      38.460  50.330  50.050  1.00  0.00           C
ATOM   2033  HB1 SER A 139      39.210  49.570  49.770  1.00  0.00           H
ATOM   2034  HB2 SER A 139      38.930  51.330  49.960  1.00  0.00           H
ATOM   2035  OG  SER A 139      37.270  50.220  49.270  1.00  0.00           O
ATOM   2036  HG1 SER A 139      37.370  49.910  48.370  1.00  0.00           H
ATOM   2037  C   SER A 139      37.560  48.940  51.990  1.00  0.00           C
ATOM   2038  O   SER A 139      38.290  48.120  52.620  1.00  0.00           O
ATOM   2039  N   ASN A 140      36.320  48.630  51.600  1.00  0.00           N
ATOM   2040  HN  ASN A 140      35.800  49.320  51.100  1.00  0.00           H
ATOM   2041  CA  ASN A 140      35.560  47.370  51.820  1.00  0.00           C
ATOM   2042  HA  ASN A 140      36.200  46.680  52.370  1.00  0.00           H
ATOM   2043  CB  ASN A 140      34.260  47.410  52.750  1.00  0.00           C
ATOM   2044  HB1 ASN A 140      33.570  48.200  52.400  1.00  0.00           H
ATOM   2045  HB2 ASN A 140      34.560  47.590  53.810  1.00  0.00           H
ATOM   2046  CG  ASN A 140      33.490  46.100  52.790  1.00  0.00           C
ATOM   2047  OD1 ASN A 140      33.630  45.280  51.860  1.00  0.00           O
ATOM   2048  ND2 ASN A 140      32.650  45.910  53.820  1.00  0.00           N
ATOM   2049 HD21 ASN A 140      32.430  46.620  54.500  1.00  0.00           H
ATOM   2050 HD22 ASN A 140      32.030  45.130  53.810  1.00  0.00           H
ATOM   2051  C   ASN A 140      35.360  47.000  50.370  1.00  0.00           C
ATOM   2052  O   ASN A 140      34.430  47.500  49.780  1.00  0.00           O
ATOM   2053  N   ALA A 141      36.060  45.930  49.870  1.00  0.00           N
ATOM   2054  HN  ALA A 141      36.740  45.480  50.440  1.00  0.00           H
ATOM   2055  CA  ALA A 141      36.030  45.530  48.520  1.00  0.00           C
ATOM   2056  HA  ALA A 141      35.870  46.360  47.850  1.00  0.00           H
ATOM   2057  CB  ALA A 141      37.400  44.910  48.300  1.00  0.00           C
ATOM   2058  HB1 ALA A 141      38.310  45.430  48.650  1.00  0.00           H
ATOM   2059  HB2 ALA A 141      37.360  43.940  48.840  1.00  0.00           H
ATOM   2060  HB3 ALA A 141      37.560  44.610  47.240  1.00  0.00           H
ATOM   2061  C   ALA A 141      34.890  44.530  48.220  1.00  0.00           C
ATOM   2062  O   ALA A 141      34.850  43.960  47.150  1.00  0.00           O
ATOM   2063  N   MET A 142      34.090  44.300  49.210  1.00  0.00           N
ATOM   2064  HN  MET A 142      34.160  44.800  50.070  1.00  0.00           H
ATOM   2065  CA  MET A 142      32.950  43.390  49.200  1.00  0.00           C
ATOM   2066  HA  MET A 142      32.830  42.860  48.260  1.00  0.00           H
ATOM   2067  CB  MET A 142      32.950  42.360  50.360  1.00  0.00           C
ATOM   2068  HB1 MET A 142      32.100  41.660  50.180  1.00  0.00           H
ATOM   2069  HB2 MET A 142      32.850  42.830  51.360  1.00  0.00           H
ATOM   2070  CG  MET A 142      34.210  41.450  50.350  1.00  0.00           C
ATOM   2071  HG1 MET A 142      35.040  42.150  50.570  1.00  0.00           H
ATOM   2072  HG2 MET A 142      34.230  40.940  49.360  1.00  0.00           H
ATOM   2073  SD  MET A 142      34.340  40.150  51.610  1.00  0.00           S
ATOM   2074  CE  MET A 142      33.010  39.090  51.310  1.00  0.00           C
ATOM   2075  HE1 MET A 142      32.890  38.300  52.080  1.00  0.00           H
ATOM   2076  HE2 MET A 142      32.050  39.610  51.110  1.00  0.00           H
ATOM   2077  HE3 MET A 142      33.320  38.620  50.350  1.00  0.00           H
ATOM   2078  C   MET A 142      31.650  44.160  49.300  1.00  0.00           C
ATOM   2079  O   MET A 142      30.590  43.550  49.100  1.00  0.00           O
ATOM   2080  N   LYS A 143      31.690  45.470  49.470  1.00  0.00           N
ATOM   2081  HN  LYS A 143      32.550  45.960  49.590  1.00  0.00           H
ATOM   2082  CA  LYS A 143      30.450  46.190  49.300  1.00  0.00           C
ATOM   2083  HA  LYS A 143      29.680  45.680  48.740  1.00  0.00           H
ATOM   2084  CB  LYS A 143      29.900  46.900  50.580  1.00  0.00           C
ATOM   2085  HB1 LYS A 143      28.870  47.300  50.450  1.00  0.00           H
ATOM   2086  HB2 LYS A 143      30.590  47.690  50.930  1.00  0.00           H
ATOM   2087  CG  LYS A 143      29.700  45.950  51.750  1.00  0.00           C
ATOM   2088  HG1 LYS A 143      30.570  45.290  51.910  1.00  0.00           H
ATOM   2089  HG2 LYS A 143      28.820  45.310  51.520  1.00  0.00           H
ATOM   2090  CD  LYS A 143      29.420  46.780  53.050  1.00  0.00           C
ATOM   2091  HD1 LYS A 143      30.370  47.300  53.310  1.00  0.00           H
ATOM   2092  HD2 LYS A 143      28.690  47.580  52.810  1.00  0.00           H
ATOM   2093  CE  LYS A 143      28.850  46.080  54.340  1.00  0.00           C
ATOM   2094  HE1 LYS A 143      28.720  46.860  55.120  1.00  0.00           H
ATOM   2095  HE2 LYS A 143      29.490  45.240  54.670  1.00  0.00           H
ATOM   2096  NZ  LYS A 143      27.520  45.580  54.050  1.00  0.00           N
ATOM   2097  HZ1 LYS A 143      27.630  44.900  53.280  1.00  0.00           H
ATOM   2098  HZ2 LYS A 143      27.020  45.140  54.850  1.00  0.00           H
ATOM   2099  HZ3 LYS A 143      27.000  46.370  53.640  1.00  0.00           H
ATOM   2100  C   LYS A 143      30.660  47.420  48.380  1.00  0.00           C
ATOM   2101  O   LYS A 143      29.760  47.800  47.590  1.00  0.00           O
ATOM   2102  N   HIS A 144      31.840  48.050  48.390  1.00  0.00           N
ATOM   2103  HN  HIS A 144      32.610  47.670  48.890  1.00  0.00           H
ATOM   2104  CA  HIS A 144      31.960  49.270  47.550  1.00  0.00           C
ATOM   2105  HA  HIS A 144      31.030  49.570  47.100  1.00  0.00           H
ATOM   2106  CB  HIS A 144      32.280  50.470  48.420  1.00  0.00           C
ATOM   2107  HB1 HIS A 144      32.180  51.470  47.950  1.00  0.00           H
ATOM   2108  HB2 HIS A 144      33.360  50.390  48.670  1.00  0.00           H
ATOM   2109  ND1 HIS A 144      30.180  50.680  49.640  1.00  0.00           N
ATOM   2110  CG  HIS A 144      31.520  50.500  49.700  1.00  0.00           C
ATOM   2111  CE1 HIS A 144      29.750  50.650  50.870  1.00  0.00           C
ATOM   2112  HE1 HIS A 144      28.740  50.800  51.250  1.00  0.00           H
ATOM   2113  NE2 HIS A 144      30.790  50.420  51.730  1.00  0.00           N
ATOM   2114  HE2 HIS A 144      30.740  50.410  52.720  1.00  0.00           H
ATOM   2115  CD2 HIS A 144      31.890  50.310  50.950  1.00  0.00           C
ATOM   2116  HD2 HIS A 144      32.910  50.240  51.310  1.00  0.00           H
ATOM   2117  C   HIS A 144      32.900  49.190  46.440  1.00  0.00           C
ATOM   2118  O   HIS A 144      33.540  50.210  45.980  1.00  0.00           O
ATOM   2119  N   LEU A 145      33.160  47.990  45.960  1.00  0.00           N
ATOM   2120  HN  LEU A 145      32.740  47.210  46.420  1.00  0.00           H
ATOM   2121  CA  LEU A 145      34.030  47.820  44.830  1.00  0.00           C
ATOM   2122  HA  LEU A 145      34.910  48.300  45.250  1.00  0.00           H
ATOM   2123  CB  LEU A 145      34.390  46.300  44.610  1.00  0.00           C
ATOM   2124  HB1 LEU A 145      33.470  45.800  44.220  1.00  0.00           H
ATOM   2125  HB2 LEU A 145      34.550  45.850  45.620  1.00  0.00           H
ATOM   2126  CG  LEU A 145      35.630  46.050  43.610  1.00  0.00           C
ATOM   2127  HG  LEU A 145      35.760  46.860  42.860  1.00  0.00           H
ATOM   2128  CD1 LEU A 145      36.930  46.010  44.460  1.00  0.00           C
ATOM   2129 HD11 LEU A 145      36.820  46.820  45.220  1.00  0.00           H
ATOM   2130 HD12 LEU A 145      37.020  45.030  44.960  1.00  0.00           H
ATOM   2131 HD13 LEU A 145      37.840  46.280  43.880  1.00  0.00           H
ATOM   2132  CD2 LEU A 145      35.380  44.860  42.700  1.00  0.00           C
ATOM   2133 HD21 LEU A 145      36.330  44.400  42.360  1.00  0.00           H
ATOM   2134 HD22 LEU A 145      34.860  44.080  43.290  1.00  0.00           H
ATOM   2135 HD23 LEU A 145      34.710  45.110  41.850  1.00  0.00           H
ATOM   2136  C   LEU A 145      33.780  48.480  43.450  1.00  0.00           C
ATOM   2137  O   LEU A 145      34.690  49.170  42.900  1.00  0.00           O
ATOM   2138  N   PRO A 146      32.570  48.450  42.880  1.00  0.00           N
ATOM   2139  CD  PRO A 146      31.470  47.520  43.220  1.00  0.00           C
ATOM   2140  HD1 PRO A 146      31.820  46.470  43.130  1.00  0.00           H
ATOM   2141  HD2 PRO A 146      31.110  47.670  44.260  1.00  0.00           H
ATOM   2142  CA  PRO A 146      32.320  49.150  41.620  1.00  0.00           C
ATOM   2143  HA  PRO A 146      33.090  48.930  40.900  1.00  0.00           H
ATOM   2144  CB  PRO A 146      31.020  48.530  41.090  1.00  0.00           C
ATOM   2145  HB1 PRO A 146      31.430  47.810  40.350  1.00  0.00           H
ATOM   2146  HB2 PRO A 146      30.410  49.240  40.500  1.00  0.00           H
ATOM   2147  CG  PRO A 146      30.350  47.860  42.280  1.00  0.00           C
ATOM   2148  HG1 PRO A 146      29.640  47.040  42.020  1.00  0.00           H
ATOM   2149  HG2 PRO A 146      29.620  48.600  42.670  1.00  0.00           H
ATOM   2150  C   PRO A 146      32.060  50.710  41.830  1.00  0.00           C
ATOM   2151  O   PRO A 146      31.780  51.390  40.860  1.00  0.00           O
ATOM   2152  N   ASN A 147      32.160  51.280  43.010  1.00  0.00           N
ATOM   2153  HN  ASN A 147      32.350  50.620  43.730  1.00  0.00           H
ATOM   2154  CA  ASN A 147      32.200  52.700  43.280  1.00  0.00           C
ATOM   2155  HA  ASN A 147      31.380  53.160  42.750  1.00  0.00           H
ATOM   2156  CB  ASN A 147      32.040  52.950  44.820  1.00  0.00           C
ATOM   2157  HB1 ASN A 147      32.120  54.040  44.990  1.00  0.00           H
ATOM   2158  HB2 ASN A 147      32.900  52.590  45.430  1.00  0.00           H
ATOM   2159  CG  ASN A 147      30.740  52.360  45.410  1.00  0.00           C
ATOM   2160  OD1 ASN A 147      30.360  51.220  45.290  1.00  0.00           O
ATOM   2161  ND2 ASN A 147      30.100  53.250  46.240  1.00  0.00           N
ATOM   2162 HD21 ASN A 147      30.280  54.230  46.240  1.00  0.00           H
ATOM   2163 HD22 ASN A 147      29.360  52.710  46.660  1.00  0.00           H
ATOM   2164  C   ASN A 147      33.380  53.410  42.700  1.00  0.00           C
ATOM   2165  O   ASN A 147      33.290  54.480  42.160  1.00  0.00           O
ATOM   2166  N   PHE A 148      34.530  52.720  42.730  1.00  0.00           N
ATOM   2167  HN  PHE A 148      34.550  51.820  43.140  1.00  0.00           H
ATOM   2168  CA  PHE A 148      35.810  53.300  42.270  1.00  0.00           C
ATOM   2169  HA  PHE A 148      35.910  54.380  42.350  1.00  0.00           H
ATOM   2170  CB  PHE A 148      37.020  52.720  43.050  1.00  0.00           C
ATOM   2171  HB1 PHE A 148      38.030  53.020  42.720  1.00  0.00           H
ATOM   2172  HB2 PHE A 148      36.890  51.630  42.880  1.00  0.00           H
ATOM   2173  CG  PHE A 148      37.030  52.990  44.500  1.00  0.00           C
ATOM   2174  CD1 PHE A 148      37.720  54.030  45.050  1.00  0.00           C
ATOM   2175  HD1 PHE A 148      38.260  54.620  44.320  1.00  0.00           H
ATOM   2176  CE1 PHE A 148      37.570  54.340  46.370  1.00  0.00           C
ATOM   2177  HE1 PHE A 148      37.980  55.240  46.790  1.00  0.00           H
ATOM   2178  CZ  PHE A 148      37.020  53.390  47.220  1.00  0.00           C
ATOM   2179  HZ  PHE A 148      36.910  53.590  48.280  1.00  0.00           H
ATOM   2180  CD2 PHE A 148      36.240  52.200  45.350  1.00  0.00           C
ATOM   2181  HD2 PHE A 148      35.600  51.460  44.880  1.00  0.00           H
ATOM   2182  CE2 PHE A 148      36.300  52.340  46.690  1.00  0.00           C
ATOM   2183  HE2 PHE A 148      35.750  51.690  47.350  1.00  0.00           H
ATOM   2184  C   PHE A 148      36.100  52.980  40.770  1.00  0.00           C
ATOM   2185  O   PHE A 148      36.900  53.640  40.150  1.00  0.00           O
ATOM   2186  N   PHE A 149      35.510  51.900  40.200  1.00  0.00           N
ATOM   2187  HN  PHE A 149      34.800  51.400  40.690  1.00  0.00           H
ATOM   2188  CA  PHE A 149      35.960  51.330  38.940  1.00  0.00           C
ATOM   2189  HA  PHE A 149      36.750  51.950  38.550  1.00  0.00           H
ATOM   2190  CB  PHE A 149      36.600  49.880  39.140  1.00  0.00           C
ATOM   2191  HB1 PHE A 149      37.050  49.400  38.240  1.00  0.00           H
ATOM   2192  HB2 PHE A 149      35.740  49.250  39.440  1.00  0.00           H
ATOM   2193  CG  PHE A 149      37.640  49.870  40.210  1.00  0.00           C
ATOM   2194  CD1 PHE A 149      38.680  50.800  40.280  1.00  0.00           C
ATOM   2195  HD1 PHE A 149      38.770  51.700  39.690  1.00  0.00           H
ATOM   2196  CE1 PHE A 149      39.800  50.510  41.010  1.00  0.00           C
ATOM   2197  HE1 PHE A 149      40.590  51.250  40.960  1.00  0.00           H
ATOM   2198  CZ  PHE A 149      39.890  49.390  41.860  1.00  0.00           C
ATOM   2199  HZ  PHE A 149      40.800  49.130  42.370  1.00  0.00           H
ATOM   2200  CD2 PHE A 149      37.670  48.700  41.080  1.00  0.00           C
ATOM   2201  HD2 PHE A 149      36.950  47.910  40.920  1.00  0.00           H
ATOM   2202  CE2 PHE A 149      38.800  48.470  41.880  1.00  0.00           C
ATOM   2203  HE2 PHE A 149      38.750  47.560  42.460  1.00  0.00           H
ATOM   2204  C   PHE A 149      34.800  51.340  37.940  1.00  0.00           C
ATOM   2205  O   PHE A 149      33.750  50.770  38.240  1.00  0.00           O
ATOM   2206  N   TYR A 150      34.980  51.880  36.710  1.00  0.00           N
ATOM   2207  HN  TYR A 150      35.880  52.290  36.600  1.00  0.00           H
ATOM   2208  CA  TYR A 150      34.220  51.700  35.520  1.00  0.00           C
ATOM   2209  HA  TYR A 150      33.250  52.140  35.700  1.00  0.00           H
ATOM   2210  CB  TYR A 150      34.830  52.460  34.390  1.00  0.00           C
ATOM   2211  HB1 TYR A 150      34.290  52.320  33.430  1.00  0.00           H
ATOM   2212  HB2 TYR A 150      35.830  52.020  34.160  1.00  0.00           H
ATOM   2213  CG  TYR A 150      34.900  53.940  34.550  1.00  0.00           C
ATOM   2214  CD1 TYR A 150      33.760  54.710  34.900  1.00  0.00           C
ATOM   2215  HD1 TYR A 150      32.810  54.220  35.080  1.00  0.00           H
ATOM   2216  CE1 TYR A 150      33.800  56.100  34.930  1.00  0.00           C
ATOM   2217  HE1 TYR A 150      32.880  56.640  35.110  1.00  0.00           H
ATOM   2218  CZ  TYR A 150      35.080  56.710  34.880  1.00  0.00           C
ATOM   2219  OH  TYR A 150      35.190  58.120  34.920  1.00  0.00           O
ATOM   2220  HH  TYR A 150      36.100  58.420  34.880  1.00  0.00           H
ATOM   2221  CD2 TYR A 150      36.090  54.610  34.380  1.00  0.00           C
ATOM   2222  HD2 TYR A 150      36.910  53.950  34.130  1.00  0.00           H
ATOM   2223  CE2 TYR A 150      36.240  55.960  34.650  1.00  0.00           C
ATOM   2224  HE2 TYR A 150      37.210  56.390  34.450  1.00  0.00           H
ATOM   2225  C   TYR A 150      33.870  50.320  35.100  1.00  0.00           C
ATOM   2226  O   TYR A 150      34.440  49.330  35.620  1.00  0.00           O
ATOM   2227  N   LYS A 151      33.060  50.190  34.040  1.00  0.00           N
ATOM   2228  HN  LYS A 151      32.650  51.000  33.610  1.00  0.00           H
ATOM   2229  CA  LYS A 151      32.780  48.850  33.490  1.00  0.00           C
ATOM   2230  HA  LYS A 151      32.720  48.080  34.250  1.00  0.00           H
ATOM   2231  CB  LYS A 151      31.370  48.860  32.760  1.00  0.00           C
ATOM   2232  HB1 LYS A 151      31.510  49.540  31.890  1.00  0.00           H
ATOM   2233  HB2 LYS A 151      30.690  49.420  33.430  1.00  0.00           H
ATOM   2234  CG  LYS A 151      30.840  47.500  32.360  1.00  0.00           C
ATOM   2235  HG1 LYS A 151      30.680  46.780  33.190  1.00  0.00           H
ATOM   2236  HG2 LYS A 151      31.440  46.970  31.590  1.00  0.00           H
ATOM   2237  CD  LYS A 151      29.490  47.700  31.650  1.00  0.00           C
ATOM   2238  HD1 LYS A 151      28.960  48.570  32.100  1.00  0.00           H
ATOM   2239  HD2 LYS A 151      29.680  48.130  30.650  1.00  0.00           H
ATOM   2240  CE  LYS A 151      28.640  46.450  31.520  1.00  0.00           C
ATOM   2241  HE1 LYS A 151      28.380  45.990  32.490  1.00  0.00           H
ATOM   2242  HE2 LYS A 151      29.300  45.770  30.940  1.00  0.00           H
ATOM   2243  NZ  LYS A 151      27.440  46.680  30.760  1.00  0.00           N
ATOM   2244  HZ1 LYS A 151      26.980  45.750  30.670  1.00  0.00           H
ATOM   2245  HZ2 LYS A 151      26.750  47.300  31.220  1.00  0.00           H
ATOM   2246  HZ3 LYS A 151      27.570  47.090  29.810  1.00  0.00           H
ATOM   2247  C   LYS A 151      34.000  48.410  32.620  1.00  0.00           C
ATOM   2248  O   LYS A 151      34.320  49.060  31.650  1.00  0.00           O
ATOM   2249  N   GLY A 152      34.660  47.310  33.020  1.00  0.00           N
ATOM   2250  HN  GLY A 152      34.260  46.890  33.830  1.00  0.00           H
ATOM   2251  CA  GLY A 152      35.860  46.740  32.380  1.00  0.00           C
ATOM   2252  HA1 GLY A 152      36.090  45.770  32.790  1.00  0.00           H
ATOM   2253  HA2 GLY A 152      35.750  46.780  31.310  1.00  0.00           H
ATOM   2254  C   GLY A 152      37.040  47.650  32.570  1.00  0.00           C
ATOM   2255  O   GLY A 152      37.910  47.710  31.700  1.00  0.00           O
ATOM   2256  N   GLN A 153      37.190  48.480  33.660  1.00  0.00           N
ATOM   2257  HN  GLN A 153      36.470  48.450  34.350  1.00  0.00           H
ATOM   2258  CA  GLN A 153      38.360  49.210  34.010  1.00  0.00           C
ATOM   2259  HA  GLN A 153      38.700  49.830  33.190  1.00  0.00           H
ATOM   2260  CB  GLN A 153      38.070  50.150  35.150  1.00  0.00           C
ATOM   2261  HB1 GLN A 153      37.590  49.590  35.980  1.00  0.00           H
ATOM   2262  HB2 GLN A 153      37.290  50.850  34.770  1.00  0.00           H
ATOM   2263  CG  GLN A 153      39.340  50.960  35.790  1.00  0.00           C
ATOM   2264  HG1 GLN A 153      39.870  51.380  34.910  1.00  0.00           H
ATOM   2265  HG2 GLN A 153      39.900  50.360  36.530  1.00  0.00           H
ATOM   2266  CD  GLN A 153      38.830  52.140  36.560  1.00  0.00           C
ATOM   2267  OE1 GLN A 153      37.750  52.680  36.510  1.00  0.00           O
ATOM   2268  NE2 GLN A 153      39.720  52.590  37.480  1.00  0.00           N
ATOM   2269 HE21 GLN A 153      40.690  52.360  37.370  1.00  0.00           H
ATOM   2270 HE22 GLN A 153      39.490  53.380  38.050  1.00  0.00           H
ATOM   2271  C   GLN A 153      39.720  48.450  34.380  1.00  0.00           C
ATOM   2272  O   GLN A 153      40.760  48.620  33.750  1.00  0.00           O
ATOM   2273  N   LEU A 154      39.620  47.380  35.240  1.00  0.00           N
ATOM   2274  HN  LEU A 154      38.740  47.080  35.630  1.00  0.00           H
ATOM   2275  CA  LEU A 154      40.750  46.530  35.580  1.00  0.00           C
ATOM   2276  HA  LEU A 154      41.640  47.150  35.670  1.00  0.00           H
ATOM   2277  CB  LEU A 154      40.570  45.680  36.850  1.00  0.00           C
ATOM   2278  HB1 LEU A 154      41.360  44.940  37.110  1.00  0.00           H
ATOM   2279  HB2 LEU A 154      39.660  45.060  36.710  1.00  0.00           H
ATOM   2280  CG  LEU A 154      40.210  46.520  37.930  1.00  0.00           C
ATOM   2281  HG  LEU A 154      39.290  47.110  37.720  1.00  0.00           H
ATOM   2282  CD1 LEU A 154      39.710  45.700  39.170  1.00  0.00           C
ATOM   2283 HD11 LEU A 154      40.520  45.060  39.580  1.00  0.00           H
ATOM   2284 HD12 LEU A 154      39.410  46.460  39.930  1.00  0.00           H
ATOM   2285 HD13 LEU A 154      38.800  45.090  39.030  1.00  0.00           H
ATOM   2286  CD2 LEU A 154      41.270  47.560  38.270  1.00  0.00           C
ATOM   2287 HD21 LEU A 154      42.300  47.210  38.470  1.00  0.00           H
ATOM   2288 HD22 LEU A 154      41.230  48.460  37.610  1.00  0.00           H
ATOM   2289 HD23 LEU A 154      40.920  47.990  39.230  1.00  0.00           H
ATOM   2290  C   LEU A 154      41.120  45.570  34.390  1.00  0.00           C
ATOM   2291  O   LEU A 154      40.220  45.100  33.640  1.00  0.00           O
ATOM   2292  N   THR A 155      42.410  45.240  34.270  1.00  0.00           N
ATOM   2293  HN  THR A 155      43.110  45.820  34.670  1.00  0.00           H
ATOM   2294  CA  THR A 155      43.010  44.110  33.490  1.00  0.00           C
ATOM   2295  HA  THR A 155      42.270  43.620  32.880  1.00  0.00           H
ATOM   2296  CB  THR A 155      44.250  44.580  32.700  1.00  0.00           C
ATOM   2297  HB  THR A 155      44.850  43.720  32.340  1.00  0.00           H
ATOM   2298  OG1 THR A 155      45.060  45.360  33.550  1.00  0.00           O
ATOM   2299  HG1 THR A 155      45.940  45.420  33.150  1.00  0.00           H
ATOM   2300  CG2 THR A 155      43.840  45.530  31.570  1.00  0.00           C
ATOM   2301 HG21 THR A 155      44.730  45.860  30.980  1.00  0.00           H
ATOM   2302 HG22 THR A 155      43.240  45.040  30.780  1.00  0.00           H
ATOM   2303 HG23 THR A 155      43.300  46.440  31.910  1.00  0.00           H
ATOM   2304  C   THR A 155      43.500  43.020  34.490  1.00  0.00           C
ATOM   2305  O   THR A 155      43.690  41.860  34.100  1.00  0.00           O
ATOM   2306  N   LYS A 156      43.740  43.320  35.740  1.00  0.00           N
ATOM   2307  HN  LYS A 156      43.690  44.220  36.150  1.00  0.00           H
ATOM   2308  CA  LYS A 156      44.050  42.240  36.660  1.00  0.00           C
ATOM   2309  HA  LYS A 156      43.520  41.350  36.360  1.00  0.00           H
ATOM   2310  CB  LYS A 156      45.580  42.160  36.840  1.00  0.00           C
ATOM   2311  HB1 LYS A 156      45.740  41.370  37.600  1.00  0.00           H
ATOM   2312  HB2 LYS A 156      45.960  43.110  37.270  1.00  0.00           H
ATOM   2313  CG  LYS A 156      46.490  41.810  35.640  1.00  0.00           C
ATOM   2314  HG1 LYS A 156      46.600  42.710  35.000  1.00  0.00           H
ATOM   2315  HG2 LYS A 156      45.980  41.030  35.020  1.00  0.00           H
ATOM   2316  CD  LYS A 156      47.960  41.470  35.990  1.00  0.00           C
ATOM   2317  HD1 LYS A 156      48.320  42.350  36.570  1.00  0.00           H
ATOM   2318  HD2 LYS A 156      48.100  40.520  36.560  1.00  0.00           H
ATOM   2319  CE  LYS A 156      48.860  41.500  34.700  1.00  0.00           C
ATOM   2320  HE1 LYS A 156      49.920  41.430  35.030  1.00  0.00           H
ATOM   2321  HE2 LYS A 156      48.680  42.390  34.060  1.00  0.00           H
ATOM   2322  NZ  LYS A 156      48.590  40.340  33.830  1.00  0.00           N
ATOM   2323  HZ1 LYS A 156      49.310  40.400  33.090  1.00  0.00           H
ATOM   2324  HZ2 LYS A 156      48.770  39.450  34.340  1.00  0.00           H
ATOM   2325  HZ3 LYS A 156      47.700  40.220  33.300  1.00  0.00           H
ATOM   2326  C   LYS A 156      43.350  42.530  37.960  1.00  0.00           C
ATOM   2327  O   LYS A 156      42.980  43.650  38.300  1.00  0.00           O
ATOM   2328  N   MET A 157      43.200  41.450  38.730  1.00  0.00           N
ATOM   2329  HN  MET A 157      43.540  40.580  38.380  1.00  0.00           H
ATOM   2330  CA  MET A 157      42.790  41.390  40.090  1.00  0.00           C
ATOM   2331  HA  MET A 157      42.910  42.380  40.520  1.00  0.00           H
ATOM   2332  CB  MET A 157      41.260  40.980  40.310  1.00  0.00           C
ATOM   2333  HB1 MET A 157      41.010  41.190  41.380  1.00  0.00           H
ATOM   2334  HB2 MET A 157      40.960  39.960  40.010  1.00  0.00           H
ATOM   2335  CG  MET A 157      40.300  41.960  39.570  1.00  0.00           C
ATOM   2336  HG1 MET A 157      40.430  41.810  38.480  1.00  0.00           H
ATOM   2337  HG2 MET A 157      40.740  42.950  39.770  1.00  0.00           H
ATOM   2338  SD  MET A 157      38.540  41.880  39.890  1.00  0.00           S
ATOM   2339  CE  MET A 157      38.650  42.780  41.420  1.00  0.00           C
ATOM   2340  HE1 MET A 157      39.030  43.810  41.290  1.00  0.00           H
ATOM   2341  HE2 MET A 157      37.690  42.870  41.970  1.00  0.00           H
ATOM   2342  HE3 MET A 157      39.320  42.290  42.170  1.00  0.00           H
ATOM   2343  C   MET A 157      43.690  40.380  40.840  1.00  0.00           C
ATOM   2344  O   MET A 157      44.050  39.320  40.370  1.00  0.00           O
ATOM   2345  N   PHE A 158      44.170  40.740  42.070  1.00  0.00           N
ATOM   2346  HN  PHE A 158      44.070  41.640  42.490  1.00  0.00           H
ATOM   2347  CA  PHE A 158      44.920  39.870  42.870  1.00  0.00           C
ATOM   2348  HA  PHE A 158      44.930  38.890  42.420  1.00  0.00           H
ATOM   2349  CB  PHE A 158      46.370  40.380  43.230  1.00  0.00           C
ATOM   2350  HB1 PHE A 158      47.040  39.540  43.520  1.00  0.00           H
ATOM   2351  HB2 PHE A 158      46.390  41.170  44.020  1.00  0.00           H
ATOM   2352  CG  PHE A 158      47.090  40.980  42.040  1.00  0.00           C
ATOM   2353  CD1 PHE A 158      47.280  40.250  40.910  1.00  0.00           C
ATOM   2354  HD1 PHE A 158      46.780  39.310  40.750  1.00  0.00           H
ATOM   2355  CE1 PHE A 158      47.970  40.750  39.760  1.00  0.00           C
ATOM   2356  HE1 PHE A 158      48.230  40.220  38.860  1.00  0.00           H
ATOM   2357  CZ  PHE A 158      48.490  42.060  39.870  1.00  0.00           C
ATOM   2358  HZ  PHE A 158      49.040  42.480  39.040  1.00  0.00           H
ATOM   2359  CD2 PHE A 158      47.640  42.290  42.160  1.00  0.00           C
ATOM   2360  HD2 PHE A 158      47.520  42.930  43.020  1.00  0.00           H
ATOM   2361  CE2 PHE A 158      48.270  42.840  41.020  1.00  0.00           C
ATOM   2362  HE2 PHE A 158      48.510  43.890  41.050  1.00  0.00           H
ATOM   2363  C   PHE A 158      44.280  39.810  44.210  1.00  0.00           C
ATOM   2364  O   PHE A 158      43.960  40.860  44.790  1.00  0.00           O
ATOM   2365  N   PHE A 159      43.960  38.570  44.650  1.00  0.00           N
ATOM   2366  HN  PHE A 159      44.260  37.790  44.090  1.00  0.00           H
ATOM   2367  CA  PHE A 159      43.330  38.250  45.920  1.00  0.00           C
ATOM   2368  HA  PHE A 159      43.240  39.160  46.490  1.00  0.00           H
ATOM   2369  CB  PHE A 159      42.080  37.400  45.880  1.00  0.00           C
ATOM   2370  HB1 PHE A 159      41.760  37.170  46.920  1.00  0.00           H
ATOM   2371  HB2 PHE A 159      42.320  36.500  45.270  1.00  0.00           H
ATOM   2372  CG  PHE A 159      40.970  38.150  45.290  1.00  0.00           C
ATOM   2373  CD1 PHE A 159      40.200  39.070  46.050  1.00  0.00           C
ATOM   2374  HD1 PHE A 159      40.430  39.160  47.100  1.00  0.00           H
ATOM   2375  CE1 PHE A 159      39.250  39.800  45.410  1.00  0.00           C
ATOM   2376  HE1 PHE A 159      38.560  40.420  45.960  1.00  0.00           H
ATOM   2377  CZ  PHE A 159      39.000  39.700  44.070  1.00  0.00           C
ATOM   2378  HZ  PHE A 159      38.470  40.530  43.630  1.00  0.00           H
ATOM   2379  CD2 PHE A 159      40.700  37.980  43.920  1.00  0.00           C
ATOM   2380  HD2 PHE A 159      41.270  37.280  43.330  1.00  0.00           H
ATOM   2381  CE2 PHE A 159      39.750  38.820  43.310  1.00  0.00           C
ATOM   2382  HE2 PHE A 159      39.400  38.770  42.290  1.00  0.00           H
ATOM   2383  C   PHE A 159      44.300  37.360  46.710  1.00  0.00           C
ATOM   2384  O   PHE A 159      44.120  36.190  46.990  1.00  0.00           O
ATOM   2385  N   LEU A 160      45.500  37.860  47.200  1.00  0.00           N
ATOM   2386  HN  LEU A 160      45.780  38.820  47.110  1.00  0.00           H
ATOM   2387  CA  LEU A 160      46.570  37.000  47.680  1.00  0.00           C
ATOM   2388  HA  LEU A 160      46.480  36.010  47.260  1.00  0.00           H
ATOM   2389  CB  LEU A 160      47.940  37.520  47.340  1.00  0.00           C
ATOM   2390  HB1 LEU A 160      48.590  36.660  47.600  1.00  0.00           H
ATOM   2391  HB2 LEU A 160      48.150  38.350  48.050  1.00  0.00           H
ATOM   2392  CG  LEU A 160      48.050  37.840  45.810  1.00  0.00           C
ATOM   2393  HG  LEU A 160      47.540  38.780  45.510  1.00  0.00           H
ATOM   2394  CD1 LEU A 160      49.620  37.730  45.560  1.00  0.00           C
ATOM   2395 HD11 LEU A 160      49.790  37.960  44.480  1.00  0.00           H
ATOM   2396 HD12 LEU A 160      50.150  38.420  46.250  1.00  0.00           H
ATOM   2397 HD13 LEU A 160      49.970  36.690  45.750  1.00  0.00           H
ATOM   2398  CD2 LEU A 160      47.440  36.730  44.940  1.00  0.00           C
ATOM   2399 HD21 LEU A 160      46.540  36.240  45.360  1.00  0.00           H
ATOM   2400 HD22 LEU A 160      47.140  37.130  43.950  1.00  0.00           H
ATOM   2401 HD23 LEU A 160      48.180  35.920  44.800  1.00  0.00           H
ATOM   2402  C   LEU A 160      46.360  36.790  49.180  1.00  0.00           C
ATOM   2403  O   LEU A 160      46.380  37.740  49.960  1.00  0.00           O
ATOM   2404  N   PHE A 161      46.210  35.510  49.610  1.00  0.00           N
ATOM   2405  HN  PHE A 161      46.060  34.890  48.840  1.00  0.00           H
ATOM   2406  CA  PHE A 161      46.010  35.050  51.000  1.00  0.00           C
ATOM   2407  HA  PHE A 161      45.860  33.980  50.970  1.00  0.00           H
ATOM   2408  CB  PHE A 161      47.310  35.190  51.900  1.00  0.00           C
ATOM   2409  HB1 PHE A 161      47.030  34.920  52.940  1.00  0.00           H
ATOM   2410  HB2 PHE A 161      47.540  36.260  52.050  1.00  0.00           H
ATOM   2411  CG  PHE A 161      48.440  34.400  51.460  1.00  0.00           C
ATOM   2412  CD1 PHE A 161      48.520  33.060  51.900  1.00  0.00           C
ATOM   2413  HD1 PHE A 161      47.760  32.580  52.490  1.00  0.00           H
ATOM   2414  CE1 PHE A 161      49.590  32.280  51.470  1.00  0.00           C
ATOM   2415  HE1 PHE A 161      49.670  31.290  51.910  1.00  0.00           H
ATOM   2416  CZ  PHE A 161      50.550  32.800  50.580  1.00  0.00           C
ATOM   2417  HZ  PHE A 161      51.420  32.250  50.240  1.00  0.00           H
ATOM   2418  CD2 PHE A 161      49.370  34.920  50.530  1.00  0.00           C
ATOM   2419  HD2 PHE A 161      49.160  35.910  50.160  1.00  0.00           H
ATOM   2420  CE2 PHE A 161      50.440  34.150  50.140  1.00  0.00           C
ATOM   2421  HE2 PHE A 161      51.070  34.520  49.350  1.00  0.00           H
ATOM   2422  C   PHE A 161      44.730  35.730  51.670  1.00  0.00           C
ATOM   2423  O   PHE A 161      44.820  36.390  52.680  1.00  0.00           O
ATOM   2424  N   PRO A 162      43.470  35.530  51.230  1.00  0.00           N
ATOM   2425  CD  PRO A 162      43.160  34.760  50.030  1.00  0.00           C
ATOM   2426  HD1 PRO A 162      43.800  35.000  49.150  1.00  0.00           H
ATOM   2427  HD2 PRO A 162      43.290  33.700  50.320  1.00  0.00           H
ATOM   2428  CA  PRO A 162      42.170  35.790  51.880  1.00  0.00           C
ATOM   2429  HA  PRO A 162      42.150  36.860  52.060  1.00  0.00           H
ATOM   2430  CB  PRO A 162      40.990  35.320  50.920  1.00  0.00           C
ATOM   2431  HB1 PRO A 162      40.180  36.090  50.920  1.00  0.00           H
ATOM   2432  HB2 PRO A 162      40.600  34.330  51.250  1.00  0.00           H
ATOM   2433  CG  PRO A 162      41.760  35.130  49.590  1.00  0.00           C
ATOM   2434  HG1 PRO A 162      41.760  36.100  49.050  1.00  0.00           H
ATOM   2435  HG2 PRO A 162      41.200  34.410  48.950  1.00  0.00           H
ATOM   2436  C   PRO A 162      42.000  35.090  53.230  1.00  0.00           C
ATOM   2437  O   PRO A 162      42.700  34.070  53.450  1.00  0.00           O
ATOM   2438  N   ASP A 163      41.150  35.600  54.120  1.00  0.00           N
ATOM   2439  HN  ASP A 163      40.540  36.370  53.960  1.00  0.00           H
ATOM   2440  CA  ASP A 163      40.800  34.820  55.360  1.00  0.00           C
ATOM   2441  HA  ASP A 163      41.670  34.630  55.990  1.00  0.00           H
ATOM   2442  CB  ASP A 163      40.020  35.850  56.240  1.00  0.00           C
ATOM   2443  HB1 ASP A 163      39.080  36.130  55.710  1.00  0.00           H
ATOM   2444  HB2 ASP A 163      40.650  36.750  56.380  1.00  0.00           H
ATOM   2445  CG  ASP A 163      39.670  35.330  57.670  1.00  0.00           C
ATOM   2446  OD1 ASP A 163      39.630  34.130  57.910  1.00  0.00           O
ATOM   2447  OD2 ASP A 163      39.310  36.200  58.520  1.00  0.00           O
ATOM   2448  C   ASP A 163      39.980  33.580  55.000  1.00  0.00           C
ATOM   2449  O   ASP A 163      38.960  33.620  54.300  1.00  0.00           O
ATOM   2450  N   PRO A 164      40.330  32.400  55.420  1.00  0.00           N
ATOM   2451  CD  PRO A 164      41.460  32.060  56.350  1.00  0.00           C
ATOM   2452  HD1 PRO A 164      42.320  32.140  55.660  1.00  0.00           H
ATOM   2453  HD2 PRO A 164      41.610  32.720  57.230  1.00  0.00           H
ATOM   2454  CA  PRO A 164      39.830  31.130  54.850  1.00  0.00           C
ATOM   2455  HA  PRO A 164      39.650  31.270  53.800  1.00  0.00           H
ATOM   2456  CB  PRO A 164      40.720  30.030  55.300  1.00  0.00           C
ATOM   2457  HB1 PRO A 164      41.620  29.990  54.640  1.00  0.00           H
ATOM   2458  HB2 PRO A 164      40.170  29.080  55.400  1.00  0.00           H
ATOM   2459  CG  PRO A 164      41.390  30.530  56.630  1.00  0.00           C
ATOM   2460  HG1 PRO A 164      42.390  30.150  56.910  1.00  0.00           H
ATOM   2461  HG2 PRO A 164      40.710  30.310  57.480  1.00  0.00           H
ATOM   2462  C   PRO A 164      38.400  31.020  55.400  1.00  0.00           C
ATOM   2463  O   PRO A 164      37.550  30.390  54.740  1.00  0.00           O
ATOM   2464  N   HIS A 165      38.150  31.580  56.650  1.00  0.00           N
ATOM   2465  HN  HIS A 165      38.830  32.120  57.140  1.00  0.00           H
ATOM   2466  CA  HIS A 165      36.850  31.490  57.300  1.00  0.00           C
ATOM   2467  HA  HIS A 165      37.020  31.950  58.260  1.00  0.00           H
ATOM   2468  CB  HIS A 165      35.690  32.310  56.750  1.00  0.00           C
ATOM   2469  HB1 HIS A 165      34.770  32.180  57.360  1.00  0.00           H
ATOM   2470  HB2 HIS A 165      35.520  32.000  55.700  1.00  0.00           H
ATOM   2471  ND1 HIS A 165      35.560  34.720  57.550  1.00  0.00           N
ATOM   2472  CG  HIS A 165      35.860  33.830  56.510  1.00  0.00           C
ATOM   2473  CE1 HIS A 165      35.830  35.910  56.990  1.00  0.00           C
ATOM   2474  HE1 HIS A 165      35.770  36.850  57.530  1.00  0.00           H
ATOM   2475  NE2 HIS A 165      36.370  35.780  55.770  1.00  0.00           N
ATOM   2476  HE2 HIS A 165      36.750  36.480  55.180  1.00  0.00           H
ATOM   2477  CD2 HIS A 165      36.280  34.480  55.400  1.00  0.00           C
ATOM   2478  HD2 HIS A 165      36.530  33.990  54.460  1.00  0.00           H
ATOM   2479  C   HIS A 165      36.380  30.030  57.540  1.00  0.00           C
ATOM   2480  O   HIS A 165      35.550  29.500  56.890  1.00  0.00           O
ATOM   2481  N   PHE A 166      36.920  29.330  58.540  1.00  0.00           N
ATOM   2482  HN  PHE A 166      37.690  29.780  58.990  1.00  0.00           H
ATOM   2483  CA  PHE A 166      36.730  27.930  58.940  1.00  0.00           C
ATOM   2484  HA  PHE A 166      36.930  27.340  58.060  1.00  0.00           H
ATOM   2485  CB  PHE A 166      37.770  27.440  59.980  1.00  0.00           C
ATOM   2486  HB1 PHE A 166      37.790  26.400  60.390  1.00  0.00           H
ATOM   2487  HB2 PHE A 166      37.840  28.120  60.860  1.00  0.00           H
ATOM   2488  CG  PHE A 166      39.170  27.600  59.420  1.00  0.00           C
ATOM   2489  CD1 PHE A 166      39.640  26.790  58.370  1.00  0.00           C
ATOM   2490  HD1 PHE A 166      39.040  26.050  57.860  1.00  0.00           H
ATOM   2491  CE1 PHE A 166      40.920  26.860  57.940  1.00  0.00           C
ATOM   2492  HE1 PHE A 166      41.310  26.150  57.220  1.00  0.00           H
ATOM   2493  CZ  PHE A 166      41.820  27.770  58.540  1.00  0.00           C
ATOM   2494  HZ  PHE A 166      42.850  27.830  58.240  1.00  0.00           H
ATOM   2495  CD2 PHE A 166      40.040  28.590  60.010  1.00  0.00           C
ATOM   2496  HD2 PHE A 166      39.670  29.290  60.750  1.00  0.00           H
ATOM   2497  CE2 PHE A 166      41.360  28.610  59.500  1.00  0.00           C
ATOM   2498  HE2 PHE A 166      42.150  29.220  59.920  1.00  0.00           H
ATOM   2499  C   PHE A 166      35.380  27.670  59.340  1.00  0.00           C
ATOM   2500  O   PHE A 166      34.820  26.670  58.970  1.00  0.00           O
ATOM   2501  N   LYS A 167      34.750  28.580  60.130  1.00  0.00           N
ATOM   2502  HN  LYS A 167      35.230  29.370  60.500  1.00  0.00           H
ATOM   2503  CA  LYS A 167      33.370  28.540  60.400  1.00  0.00           C
ATOM   2504  HA  LYS A 167      33.040  27.640  60.900  1.00  0.00           H
ATOM   2505  CB  LYS A 167      32.820  29.710  61.310  1.00  0.00           C
ATOM   2506  HB1 LYS A 167      31.720  29.880  61.250  1.00  0.00           H
ATOM   2507  HB2 LYS A 167      33.380  30.630  61.070  1.00  0.00           H
ATOM   2508  CG  LYS A 167      33.160  29.340  62.790  1.00  0.00           C
ATOM   2509  HG1 LYS A 167      34.230  29.580  62.970  1.00  0.00           H
ATOM   2510  HG2 LYS A 167      32.870  28.290  62.990  1.00  0.00           H
ATOM   2511  CD  LYS A 167      32.360  30.330  63.770  1.00  0.00           C
ATOM   2512  HD1 LYS A 167      32.680  31.390  63.630  1.00  0.00           H
ATOM   2513  HD2 LYS A 167      31.260  30.280  63.640  1.00  0.00           H
ATOM   2514  CE  LYS A 167      32.620  30.080  65.270  1.00  0.00           C
ATOM   2515  HE1 LYS A 167      33.710  30.090  65.500  1.00  0.00           H
ATOM   2516  HE2 LYS A 167      32.200  29.110  65.620  1.00  0.00           H
ATOM   2517  NZ  LYS A 167      31.990  31.130  66.150  1.00  0.00           N
ATOM   2518  HZ1 LYS A 167      31.870  30.880  67.150  1.00  0.00           H
ATOM   2519  HZ2 LYS A 167      32.540  32.010  66.050  1.00  0.00           H
ATOM   2520  HZ3 LYS A 167      31.020  31.230  65.780  1.00  0.00           H
ATOM   2521  C   LYS A 167      32.410  28.420  59.200  1.00  0.00           C
ATOM   2522  O   LYS A 167      32.510  29.220  58.280  1.00  0.00           O
ATOM   2523  N   ARG A 168      31.400  27.470  59.200  1.00  0.00           N
ATOM   2524  HN  ARG A 168      31.380  26.750  59.880  1.00  0.00           H
ATOM   2525  CA  ARG A 168      30.340  27.390  58.190  1.00  0.00           C
ATOM   2526  HA  ARG A 168      30.730  27.440  57.180  1.00  0.00           H
ATOM   2527  CB  ARG A 168      29.530  26.080  58.340  1.00  0.00           C
ATOM   2528  HB1 ARG A 168      29.300  25.840  59.400  1.00  0.00           H
ATOM   2529  HB2 ARG A 168      30.250  25.280  58.050  1.00  0.00           H
ATOM   2530  CG  ARG A 168      28.330  25.950  57.340  1.00  0.00           C
ATOM   2531  HG1 ARG A 168      28.770  26.090  56.330  1.00  0.00           H
ATOM   2532  HG2 ARG A 168      27.540  26.730  57.380  1.00  0.00           H
ATOM   2533  CD  ARG A 168      27.720  24.480  57.100  1.00  0.00           C
ATOM   2534  HD1 ARG A 168      28.420  23.630  56.960  1.00  0.00           H
ATOM   2535  HD2 ARG A 168      26.930  24.510  56.320  1.00  0.00           H
ATOM   2536  NE  ARG A 168      27.030  24.190  58.380  1.00  0.00           N
ATOM   2537  HE  ARG A 168      26.430  24.910  58.750  1.00  0.00           H
ATOM   2538  CZ  ARG A 168      26.590  22.970  58.720  1.00  0.00           C
ATOM   2539  NH1 ARG A 168      27.030  21.860  58.230  1.00  0.00           N
ATOM   2540 HH11 ARG A 168      28.010  21.800  58.020  1.00  0.00           H
ATOM   2541 HH12 ARG A 168      26.500  21.110  58.620  1.00  0.00           H
ATOM   2542  NH2 ARG A 168      25.560  22.840  59.500  1.00  0.00           N
ATOM   2543 HH21 ARG A 168      25.120  23.660  59.860  1.00  0.00           H
ATOM   2544 HH22 ARG A 168      24.970  22.040  59.440  1.00  0.00           H
ATOM   2545  C   ARG A 168      29.430  28.590  58.100  1.00  0.00           C
ATOM   2546  O   ARG A 168      29.000  29.090  57.020  1.00  0.00           O
ATOM   2547  N   THR A 169      29.100  29.200  59.250  1.00  0.00           N
ATOM   2548  HN  THR A 169      29.490  28.920  60.130  1.00  0.00           H
ATOM   2549  CA  THR A 169      28.180  30.380  59.380  1.00  0.00           C
ATOM   2550  HA  THR A 169      27.310  30.230  58.760  1.00  0.00           H
ATOM   2551  CB  THR A 169      27.750  30.430  60.870  1.00  0.00           C
ATOM   2552  HB  THR A 169      27.140  31.340  61.060  1.00  0.00           H
ATOM   2553  OG1 THR A 169      28.820  30.170  61.720  1.00  0.00           O
ATOM   2554  HG1 THR A 169      29.290  31.000  61.810  1.00  0.00           H
ATOM   2555  CG2 THR A 169      26.830  29.190  61.070  1.00  0.00           C
ATOM   2556 HG21 THR A 169      26.690  28.990  62.160  1.00  0.00           H
ATOM   2557 HG22 THR A 169      25.820  29.410  60.670  1.00  0.00           H
ATOM   2558 HG23 THR A 169      27.170  28.240  60.600  1.00  0.00           H
ATOM   2559  C   THR A 169      28.890  31.650  59.010  1.00  0.00           C
ATOM   2560  O   THR A 169      28.280  32.740  59.050  1.00  0.00           O
ATOM   2561  N   LYS A 170      30.140  31.550  58.700  1.00  0.00           N
ATOM   2562  HN  LYS A 170      30.470  30.620  58.830  1.00  0.00           H
ATOM   2563  CA  LYS A 170      30.940  32.560  58.080  1.00  0.00           C
ATOM   2564  HA  LYS A 170      30.460  33.520  58.260  1.00  0.00           H
ATOM   2565  CB  LYS A 170      32.300  32.660  58.780  1.00  0.00           C
ATOM   2566  HB1 LYS A 170      32.950  33.320  58.170  1.00  0.00           H
ATOM   2567  HB2 LYS A 170      32.920  31.740  58.860  1.00  0.00           H
ATOM   2568  CG  LYS A 170      32.170  33.210  60.170  1.00  0.00           C
ATOM   2569  HG1 LYS A 170      31.710  32.370  60.730  1.00  0.00           H
ATOM   2570  HG2 LYS A 170      31.450  34.060  60.090  1.00  0.00           H
ATOM   2571  CD  LYS A 170      33.410  33.750  60.900  1.00  0.00           C
ATOM   2572  HD1 LYS A 170      34.120  32.910  61.040  1.00  0.00           H
ATOM   2573  HD2 LYS A 170      33.900  34.590  60.350  1.00  0.00           H
ATOM   2574  CE  LYS A 170      32.980  34.330  62.260  1.00  0.00           C
ATOM   2575  HE1 LYS A 170      32.260  33.700  62.830  1.00  0.00           H
ATOM   2576  HE2 LYS A 170      32.530  35.330  62.090  1.00  0.00           H
ATOM   2577  NZ  LYS A 170      34.200  34.580  63.090  1.00  0.00           N
ATOM   2578  HZ1 LYS A 170      35.080  34.490  62.530  1.00  0.00           H
ATOM   2579  HZ2 LYS A 170      34.020  35.510  63.510  1.00  0.00           H
ATOM   2580  HZ3 LYS A 170      34.270  33.800  63.780  1.00  0.00           H
ATOM   2581  C   LYS A 170      31.330  32.220  56.590  1.00  0.00           C
ATOM   2582  O   LYS A 170      32.070  32.890  56.000  1.00  0.00           O
ATOM   2583  N   HIS A 171      30.730  31.250  55.960  1.00  0.00           N
ATOM   2584  HN  HIS A 171      30.090  30.670  56.470  1.00  0.00           H
ATOM   2585  CA  HIS A 171      31.090  30.990  54.520  1.00  0.00           C
ATOM   2586  HA  HIS A 171      32.160  30.920  54.430  1.00  0.00           H
ATOM   2587  CB  HIS A 171      30.430  29.610  54.050  1.00  0.00           C
ATOM   2588  HB1 HIS A 171      30.240  29.620  52.960  1.00  0.00           H
ATOM   2589  HB2 HIS A 171      29.420  29.440  54.480  1.00  0.00           H
ATOM   2590  ND1 HIS A 171      30.930  27.190  54.080  1.00  0.00           N
ATOM   2591  CG  HIS A 171      31.260  28.440  54.550  1.00  0.00           C
ATOM   2592  CE1 HIS A 171      31.800  26.370  54.640  1.00  0.00           C
ATOM   2593  HE1 HIS A 171      31.810  25.280  54.570  1.00  0.00           H
ATOM   2594  NE2 HIS A 171      32.700  27.000  55.400  1.00  0.00           N
ATOM   2595  HE2 HIS A 171      33.390  26.610  56.010  1.00  0.00           H
ATOM   2596  CD2 HIS A 171      32.410  28.310  55.290  1.00  0.00           C
ATOM   2597  HD2 HIS A 171      33.060  29.140  55.540  1.00  0.00           H
ATOM   2598  C   HIS A 171      30.640  32.120  53.490  1.00  0.00           C
ATOM   2599  O   HIS A 171      31.140  32.140  52.370  1.00  0.00           O
ATOM   2600  N   LYS A 172      29.680  33.020  53.910  1.00  0.00           N
ATOM   2601  HN  LYS A 172      29.210  32.920  54.780  1.00  0.00           H
ATOM   2602  CA  LYS A 172      29.370  34.080  53.000  1.00  0.00           C
ATOM   2603  HA  LYS A 172      29.420  33.800  51.960  1.00  0.00           H
ATOM   2604  CB  LYS A 172      28.010  34.510  53.330  1.00  0.00           C
ATOM   2605  HB1 LYS A 172      27.910  35.010  54.320  1.00  0.00           H
ATOM   2606  HB2 LYS A 172      27.320  33.640  53.300  1.00  0.00           H
ATOM   2607  CG  LYS A 172      27.360  35.530  52.370  1.00  0.00           C
ATOM   2608  HG1 LYS A 172      27.620  35.070  51.400  1.00  0.00           H
ATOM   2609  HG2 LYS A 172      27.850  36.510  52.540  1.00  0.00           H
ATOM   2610  CD  LYS A 172      25.820  35.800  52.600  1.00  0.00           C
ATOM   2611  HD1 LYS A 172      25.300  34.830  52.740  1.00  0.00           H
ATOM   2612  HD2 LYS A 172      25.840  36.310  53.580  1.00  0.00           H
ATOM   2613  CE  LYS A 172      25.170  36.760  51.580  1.00  0.00           C
ATOM   2614  HE1 LYS A 172      25.280  36.340  50.560  1.00  0.00           H
ATOM   2615  HE2 LYS A 172      25.670  37.750  51.500  1.00  0.00           H
ATOM   2616  NZ  LYS A 172      23.740  37.050  51.960  1.00  0.00           N
ATOM   2617  HZ1 LYS A 172      23.130  36.200  51.910  1.00  0.00           H
ATOM   2618  HZ2 LYS A 172      23.710  37.410  52.930  1.00  0.00           H
ATOM   2619  HZ3 LYS A 172      23.250  37.760  51.380  1.00  0.00           H
ATOM   2620  C   LYS A 172      30.390  35.200  53.140  1.00  0.00           C
ATOM   2621  O   LYS A 172      30.450  36.170  52.380  1.00  0.00           O
ATOM   2622  N   TRP A 173      31.290  35.120  54.110  1.00  0.00           N
ATOM   2623  HN  TRP A 173      31.240  34.310  54.690  1.00  0.00           H
ATOM   2624  CA  TRP A 173      32.230  36.170  54.500  1.00  0.00           C
ATOM   2625  HA  TRP A 173      31.820  37.110  54.150  1.00  0.00           H
ATOM   2626  CB  TRP A 173      32.500  36.130  56.010  1.00  0.00           C
ATOM   2627  HB1 TRP A 173      33.230  36.890  56.370  1.00  0.00           H
ATOM   2628  HB2 TRP A 173      33.050  35.220  56.340  1.00  0.00           H
ATOM   2629  CG  TRP A 173      31.340  36.480  56.890  1.00  0.00           C
ATOM   2630  CD1 TRP A 173      29.990  36.360  56.640  1.00  0.00           C
ATOM   2631  HD1 TRP A 173      29.560  35.930  55.750  1.00  0.00           H
ATOM   2632  NE1 TRP A 173      29.230  36.880  57.700  1.00  0.00           N
ATOM   2633  HE1 TRP A 173      28.300  36.590  57.840  1.00  0.00           H
ATOM   2634  CE2 TRP A 173      30.110  37.210  58.700  1.00  0.00           C
ATOM   2635  CD2 TRP A 173      31.420  36.900  58.310  1.00  0.00           C
ATOM   2636  CE3 TRP A 173      32.510  37.100  59.170  1.00  0.00           C
ATOM   2637  HE3 TRP A 173      33.560  36.950  59.000  1.00  0.00           H
ATOM   2638  CZ3 TRP A 173      32.220  37.560  60.440  1.00  0.00           C
ATOM   2639  HZ3 TRP A 173      33.010  37.840  61.120  1.00  0.00           H
ATOM   2640  CZ2 TRP A 173      29.820  37.830  59.930  1.00  0.00           C
ATOM   2641  HZ2 TRP A 173      28.850  38.180  60.220  1.00  0.00           H
ATOM   2642  CH2 TRP A 173      30.950  37.900  60.820  1.00  0.00           C
ATOM   2643  HH2 TRP A 173      30.850  38.500  61.720  1.00  0.00           H
ATOM   2644  C   TRP A 173      33.530  35.930  53.690  1.00  0.00           C
ATOM   2645  O   TRP A 173      34.390  36.760  53.660  1.00  0.00           O
ATOM   2646  N   ARG A 174      33.720  34.810  53.020  1.00  0.00           N
ATOM   2647  HN  ARG A 174      33.020  34.110  53.150  1.00  0.00           H
ATOM   2648  CA  ARG A 174      34.780  34.520  52.050  1.00  0.00           C
ATOM   2649  HA  ARG A 174      35.750  34.570  52.520  1.00  0.00           H
ATOM   2650  CB  ARG A 174      34.450  33.050  51.530  1.00  0.00           C
ATOM   2651  HB1 ARG A 174      34.840  32.990  50.490  1.00  0.00           H
ATOM   2652  HB2 ARG A 174      33.360  32.980  51.300  1.00  0.00           H
ATOM   2653  CG  ARG A 174      34.880  32.040  52.610  1.00  0.00           C
ATOM   2654  HG1 ARG A 174      34.290  32.100  53.550  1.00  0.00           H
ATOM   2655  HG2 ARG A 174      35.940  32.230  52.860  1.00  0.00           H
ATOM   2656  CD  ARG A 174      34.680  30.570  52.290  1.00  0.00           C
ATOM   2657  HD1 ARG A 174      35.170  30.190  51.360  1.00  0.00           H
ATOM   2658  HD2 ARG A 174      33.590  30.360  52.240  1.00  0.00           H
ATOM   2659  NE  ARG A 174      35.270  29.820  53.430  1.00  0.00           N
ATOM   2660  HE  ARG A 174      35.930  30.240  54.050  1.00  0.00           H
ATOM   2661  CZ  ARG A 174      35.320  28.460  53.490  1.00  0.00           C
ATOM   2662  NH1 ARG A 174      34.640  27.630  52.710  1.00  0.00           N
ATOM   2663 HH11 ARG A 174      33.970  28.010  52.080  1.00  0.00           H
ATOM   2664 HH12 ARG A 174      34.500  26.690  53.020  1.00  0.00           H
ATOM   2665  NH2 ARG A 174      35.910  27.900  54.550  1.00  0.00           N
ATOM   2666 HH21 ARG A 174      36.320  28.520  55.220  1.00  0.00           H
ATOM   2667 HH22 ARG A 174      35.970  26.920  54.720  1.00  0.00           H
ATOM   2668  C   ARG A 174      34.750  35.540  50.900  1.00  0.00           C
ATOM   2669  O   ARG A 174      33.740  35.740  50.300  1.00  0.00           O
ATOM   2670  N   ILE A 175      35.910  36.080  50.420  1.00  0.00           N
ATOM   2671  HN  ILE A 175      36.750  35.850  50.920  1.00  0.00           H
ATOM   2672  CA  ILE A 175      35.920  37.150  49.440  1.00  0.00           C
ATOM   2673  HA  ILE A 175      35.120  37.830  49.700  1.00  0.00           H
ATOM   2674  CB  ILE A 175      37.220  37.950  49.560  1.00  0.00           C
ATOM   2675  HB  ILE A 175      37.300  38.160  50.650  1.00  0.00           H
ATOM   2676  CG2 ILE A 175      38.520  37.150  49.100  1.00  0.00           C
ATOM   2677 HG21 ILE A 175      39.380  37.670  49.560  1.00  0.00           H
ATOM   2678 HG22 ILE A 175      38.390  36.100  49.420  1.00  0.00           H
ATOM   2679 HG23 ILE A 175      38.610  37.200  47.990  1.00  0.00           H
ATOM   2680  CG1 ILE A 175      37.160  39.260  48.800  1.00  0.00           C
ATOM   2681 HG11 ILE A 175      36.110  39.650  48.790  1.00  0.00           H
ATOM   2682 HG12 ILE A 175      37.280  39.010  47.720  1.00  0.00           H
ATOM   2683  CD  ILE A 175      38.130  40.300  49.400  1.00  0.00           C
ATOM   2684  HD1 ILE A 175      39.180  39.980  49.190  1.00  0.00           H
ATOM   2685  HD2 ILE A 175      38.110  41.280  48.880  1.00  0.00           H
ATOM   2686  HD3 ILE A 175      38.020  40.480  50.490  1.00  0.00           H
ATOM   2687  C   ILE A 175      35.580  36.650  48.060  1.00  0.00           C
ATOM   2688  O   ILE A 175      35.280  37.400  47.140  1.00  0.00           O
ATOM   2689  N   ILE A 176      35.690  35.320  47.770  1.00  0.00           N
ATOM   2690  HN  ILE A 176      36.170  34.810  48.480  1.00  0.00           H
ATOM   2691  CA  ILE A 176      35.250  34.600  46.590  1.00  0.00           C
ATOM   2692  HA  ILE A 176      35.100  35.300  45.780  1.00  0.00           H
ATOM   2693  CB  ILE A 176      36.230  33.550  46.230  1.00  0.00           C
ATOM   2694  HB  ILE A 176      36.510  32.930  47.100  1.00  0.00           H
ATOM   2695  CG2 ILE A 176      35.790  32.610  45.060  1.00  0.00           C
ATOM   2696 HG21 ILE A 176      34.990  33.030  44.420  1.00  0.00           H
ATOM   2697 HG22 ILE A 176      36.650  32.200  44.480  1.00  0.00           H
ATOM   2698 HG23 ILE A 176      35.340  31.690  45.480  1.00  0.00           H
ATOM   2699  CG1 ILE A 176      37.610  34.160  45.820  1.00  0.00           C
ATOM   2700 HG11 ILE A 176      38.210  33.320  45.420  1.00  0.00           H
ATOM   2701 HG12 ILE A 176      38.080  34.520  46.770  1.00  0.00           H
ATOM   2702  CD  ILE A 176      37.670  35.360  44.860  1.00  0.00           C
ATOM   2703  HD1 ILE A 176      37.280  36.290  45.320  1.00  0.00           H
ATOM   2704  HD2 ILE A 176      38.720  35.620  44.620  1.00  0.00           H
ATOM   2705  HD3 ILE A 176      37.240  35.130  43.860  1.00  0.00           H
ATOM   2706  C   ILE A 176      33.930  33.970  46.920  1.00  0.00           C
ATOM   2707  O   ILE A 176      33.770  32.890  47.470  1.00  0.00           O
ATOM   2708  N   SER A 177      32.850  34.490  46.340  1.00  0.00           N
ATOM   2709  HN  SER A 177      32.930  35.310  45.790  1.00  0.00           H
ATOM   2710  CA  SER A 177      31.440  34.040  46.440  1.00  0.00           C
ATOM   2711  HA  SER A 177      31.400  32.970  46.600  1.00  0.00           H
ATOM   2712  CB  SER A 177      30.760  34.670  47.740  1.00  0.00           C
ATOM   2713  HB1 SER A 177      31.390  34.560  48.650  1.00  0.00           H
ATOM   2714  HB2 SER A 177      29.790  34.170  47.940  1.00  0.00           H
ATOM   2715  OG  SER A 177      30.430  36.070  47.550  1.00  0.00           O
ATOM   2716  HG1 SER A 177      30.630  36.470  48.390  1.00  0.00           H
ATOM   2717  C   SER A 177      30.880  34.350  45.130  1.00  0.00           C
ATOM   2718  O   SER A 177      31.380  35.210  44.430  1.00  0.00           O
ATOM   2719  N   PRO A 178      29.780  33.690  44.620  1.00  0.00           N
ATOM   2720  CD  PRO A 178      28.940  32.770  45.430  1.00  0.00           C
ATOM   2721  HD1 PRO A 178      29.480  31.880  45.810  1.00  0.00           H
ATOM   2722  HD2 PRO A 178      28.550  33.390  46.260  1.00  0.00           H
ATOM   2723  CA  PRO A 178      29.340  33.820  43.290  1.00  0.00           C
ATOM   2724  HA  PRO A 178      30.030  33.680  42.470  1.00  0.00           H
ATOM   2725  CB  PRO A 178      28.420  32.700  43.030  1.00  0.00           C
ATOM   2726  HB1 PRO A 178      28.930  31.740  42.820  1.00  0.00           H
ATOM   2727  HB2 PRO A 178      27.660  32.890  42.240  1.00  0.00           H
ATOM   2728  CG  PRO A 178      27.810  32.380  44.440  1.00  0.00           C
ATOM   2729  HG1 PRO A 178      27.580  31.300  44.550  1.00  0.00           H
ATOM   2730  HG2 PRO A 178      26.910  33.000  44.670  1.00  0.00           H
ATOM   2731  C   PRO A 178      28.630  35.170  43.010  1.00  0.00           C
ATOM   2732  O   PRO A 178      28.610  35.670  41.880  1.00  0.00           O
ATOM   2733  N   THR A 179      28.060  35.800  44.050  1.00  0.00           N
ATOM   2734  HN  THR A 179      28.160  35.360  44.940  1.00  0.00           H
ATOM   2735  CA  THR A 179      27.530  37.150  44.130  1.00  0.00           C
ATOM   2736  HA  THR A 179      26.720  37.250  43.420  1.00  0.00           H
ATOM   2737  CB  THR A 179      27.000  37.460  45.580  1.00  0.00           C
ATOM   2738  HB  THR A 179      27.920  37.240  46.170  1.00  0.00           H
ATOM   2739  OG1 THR A 179      25.980  36.550  45.890  1.00  0.00           O
ATOM   2740  HG1 THR A 179      25.330  36.580  45.180  1.00  0.00           H
ATOM   2741  CG2 THR A 179      26.480  38.840  45.930  1.00  0.00           C
ATOM   2742 HG21 THR A 179      27.310  39.580  45.890  1.00  0.00           H
ATOM   2743 HG22 THR A 179      25.690  39.170  45.220  1.00  0.00           H
ATOM   2744 HG23 THR A 179      26.090  38.880  46.970  1.00  0.00           H
ATOM   2745  C   THR A 179      28.510  38.190  43.850  1.00  0.00           C
ATOM   2746  O   THR A 179      28.250  39.170  43.200  1.00  0.00           O
ATOM   2747  N   LEU A 180      29.710  38.060  44.420  1.00  0.00           N
ATOM   2748  HN  LEU A 180      29.860  37.380  45.130  1.00  0.00           H
ATOM   2749  CA  LEU A 180      30.880  38.920  44.170  1.00  0.00           C
ATOM   2750  HA  LEU A 180      30.530  39.920  43.990  1.00  0.00           H
ATOM   2751  CB  LEU A 180      31.900  38.870  45.340  1.00  0.00           C
ATOM   2752  HB1 LEU A 180      32.830  39.380  45.000  1.00  0.00           H
ATOM   2753  HB2 LEU A 180      32.130  37.810  45.560  1.00  0.00           H
ATOM   2754  CG  LEU A 180      31.330  39.600  46.560  1.00  0.00           C
ATOM   2755  HG  LEU A 180      30.340  39.280  46.930  1.00  0.00           H
ATOM   2756  CD1 LEU A 180      32.360  39.380  47.770  1.00  0.00           C
ATOM   2757 HD11 LEU A 180      32.670  38.310  47.750  1.00  0.00           H
ATOM   2758 HD12 LEU A 180      33.150  40.140  47.620  1.00  0.00           H
ATOM   2759 HD13 LEU A 180      31.880  39.500  48.770  1.00  0.00           H
ATOM   2760  CD2 LEU A 180      31.290  41.090  46.330  1.00  0.00           C
ATOM   2761 HD21 LEU A 180      32.300  41.400  45.970  1.00  0.00           H
ATOM   2762 HD22 LEU A 180      30.520  41.380  45.590  1.00  0.00           H
ATOM   2763 HD23 LEU A 180      31.030  41.540  47.310  1.00  0.00           H
ATOM   2764  C   LEU A 180      31.610  38.630  42.870  1.00  0.00           C
ATOM   2765  O   LEU A 180      32.130  39.580  42.300  1.00  0.00           O
ATOM   2766  N   LEU A 181      31.570  37.420  42.380  1.00  0.00           N
ATOM   2767  HN  LEU A 181      30.970  36.750  42.810  1.00  0.00           H
ATOM   2768  CA  LEU A 181      32.040  37.110  41.040  1.00  0.00           C
ATOM   2769  HA  LEU A 181      33.070  37.440  41.020  1.00  0.00           H
ATOM   2770  CB  LEU A 181      31.970  35.590  40.750  1.00  0.00           C
ATOM   2771  HB1 LEU A 181      32.130  35.460  39.660  1.00  0.00           H
ATOM   2772  HB2 LEU A 181      30.970  35.160  41.000  1.00  0.00           H
ATOM   2773  CG  LEU A 181      32.990  34.650  41.400  1.00  0.00           C
ATOM   2774  HG  LEU A 181      32.790  34.700  42.490  1.00  0.00           H
ATOM   2775  CD1 LEU A 181      32.770  33.220  40.910  1.00  0.00           C
ATOM   2776 HD11 LEU A 181      33.710  32.630  40.980  1.00  0.00           H
ATOM   2777 HD12 LEU A 181      31.900  32.720  41.370  1.00  0.00           H
ATOM   2778 HD13 LEU A 181      32.530  33.220  39.820  1.00  0.00           H
ATOM   2779  CD2 LEU A 181      34.410  35.180  41.170  1.00  0.00           C
ATOM   2780 HD21 LEU A 181      34.590  36.130  41.720  1.00  0.00           H
ATOM   2781 HD22 LEU A 181      35.150  34.490  41.620  1.00  0.00           H
ATOM   2782 HD23 LEU A 181      34.490  35.300  40.060  1.00  0.00           H
ATOM   2783  C   LEU A 181      31.270  37.940  39.930  1.00  0.00           C
ATOM   2784  O   LEU A 181      31.940  38.410  38.970  1.00  0.00           O
ATOM   2785  N   ALA A 182      29.990  38.160  40.150  1.00  0.00           N
ATOM   2786  HN  ALA A 182      29.550  37.760  40.960  1.00  0.00           H
ATOM   2787  CA  ALA A 182      29.290  39.190  39.360  1.00  0.00           C
ATOM   2788  HA  ALA A 182      29.320  38.920  38.320  1.00  0.00           H
ATOM   2789  CB  ALA A 182      27.760  39.270  39.830  1.00  0.00           C
ATOM   2790  HB1 ALA A 182      27.210  39.920  39.120  1.00  0.00           H
ATOM   2791  HB2 ALA A 182      27.110  38.370  39.880  1.00  0.00           H
ATOM   2792  HB3 ALA A 182      27.760  39.690  40.860  1.00  0.00           H
ATOM   2793  C   ALA A 182      29.780  40.670  39.290  1.00  0.00           C
ATOM   2794  O   ALA A 182      29.830  41.250  38.170  1.00  0.00           O
ATOM   2795  N   GLU A 183      30.140  41.250  40.440  1.00  0.00           N
ATOM   2796  HN  GLU A 183      29.840  40.840  41.300  1.00  0.00           H
ATOM   2797  CA  GLU A 183      30.810  42.590  40.610  1.00  0.00           C
ATOM   2798  HA  GLU A 183      30.320  43.290  39.950  1.00  0.00           H
ATOM   2799  CB  GLU A 183      30.780  43.100  42.090  1.00  0.00           C
ATOM   2800  HB1 GLU A 183      31.480  43.940  42.270  1.00  0.00           H
ATOM   2801  HB2 GLU A 183      31.150  42.300  42.760  1.00  0.00           H
ATOM   2802  CG  GLU A 183      29.360  43.500  42.560  1.00  0.00           C
ATOM   2803  HG1 GLU A 183      28.720  42.620  42.350  1.00  0.00           H
ATOM   2804  HG2 GLU A 183      28.850  44.310  42.000  1.00  0.00           H
ATOM   2805  CD  GLU A 183      29.360  43.830  44.030  1.00  0.00           C
ATOM   2806  OE1 GLU A 183      28.520  43.140  44.730  1.00  0.00           O
ATOM   2807  OE2 GLU A 183      30.000  44.820  44.440  1.00  0.00           O
ATOM   2808  C   GLU A 183      32.300  42.580  40.230  1.00  0.00           C
ATOM   2809  O   GLU A 183      32.790  43.520  39.650  1.00  0.00           O
ATOM   2810  N   TYR A 184      33.080  41.520  40.490  1.00  0.00           N
ATOM   2811  HN  TYR A 184      32.850  40.820  41.150  1.00  0.00           H
ATOM   2812  CA  TYR A 184      34.390  41.430  40.010  1.00  0.00           C
ATOM   2813  HA  TYR A 184      34.950  42.310  40.290  1.00  0.00           H
ATOM   2814  CB  TYR A 184      35.080  40.220  40.690  1.00  0.00           C
ATOM   2815  HB1 TYR A 184      36.140  40.310  40.390  1.00  0.00           H
ATOM   2816  HB2 TYR A 184      34.680  39.230  40.370  1.00  0.00           H
ATOM   2817  CG  TYR A 184      35.080  40.160  42.190  1.00  0.00           C
ATOM   2818  CD1 TYR A 184      34.880  41.310  43.010  1.00  0.00           C
ATOM   2819  HD1 TYR A 184      34.580  42.250  42.580  1.00  0.00           H
ATOM   2820  CE1 TYR A 184      35.090  41.200  44.400  1.00  0.00           C
ATOM   2821  HE1 TYR A 184      34.840  42.070  44.990  1.00  0.00           H
ATOM   2822  CZ  TYR A 184      35.430  39.990  44.950  1.00  0.00           C
ATOM   2823  OH  TYR A 184      35.500  39.960  46.350  1.00  0.00           O
ATOM   2824  HH  TYR A 184      35.410  39.060  46.680  1.00  0.00           H
ATOM   2825  CD2 TYR A 184      35.360  38.920  42.820  1.00  0.00           C
ATOM   2826  HD2 TYR A 184      35.430  38.030  42.210  1.00  0.00           H
ATOM   2827  CE2 TYR A 184      35.520  38.790  44.200  1.00  0.00           C
ATOM   2828  HE2 TYR A 184      35.730  37.850  44.700  1.00  0.00           H
ATOM   2829  C   TYR A 184      34.500  41.340  38.510  1.00  0.00           C
ATOM   2830  O   TYR A 184      35.230  42.020  37.880  1.00  0.00           O
ATOM   2831  N   ALA A 185      33.610  40.550  37.850  1.00  0.00           N
ATOM   2832  HN  ALA A 185      32.980  40.070  38.460  1.00  0.00           H
ATOM   2833  CA  ALA A 185      33.530  40.450  36.460  1.00  0.00           C
ATOM   2834  HA  ALA A 185      34.530  40.380  36.040  1.00  0.00           H
ATOM   2835  CB  ALA A 185      32.660  39.230  36.130  1.00  0.00           C
ATOM   2836  HB1 ALA A 185      32.910  38.300  36.680  1.00  0.00           H
ATOM   2837  HB2 ALA A 185      31.660  39.420  36.580  1.00  0.00           H
ATOM   2838  HB3 ALA A 185      32.430  39.010  35.060  1.00  0.00           H
ATOM   2839  C   ALA A 185      33.000  41.710  35.770  1.00  0.00           C
ATOM   2840  O   ALA A 185      33.390  41.840  34.630  1.00  0.00           O
ATOM   2841  N   TYR A 186      32.140  42.580  36.330  1.00  0.00           N
ATOM   2842  HN  TYR A 186      31.660  42.460  37.190  1.00  0.00           H
ATOM   2843  CA  TYR A 186      31.800  43.880  35.890  1.00  0.00           C
ATOM   2844  HA  TYR A 186      31.420  43.690  34.890  1.00  0.00           H
ATOM   2845  CB  TYR A 186      30.570  44.420  36.670  1.00  0.00           C
ATOM   2846  HB1 TYR A 186      30.830  44.320  37.750  1.00  0.00           H
ATOM   2847  HB2 TYR A 186      29.640  43.850  36.470  1.00  0.00           H
ATOM   2848  CG  TYR A 186      30.320  45.930  36.420  1.00  0.00           C
ATOM   2849  CD1 TYR A 186      31.020  46.840  37.240  1.00  0.00           C
ATOM   2850  HD1 TYR A 186      31.800  46.410  37.850  1.00  0.00           H
ATOM   2851  CE1 TYR A 186      30.700  48.220  37.190  1.00  0.00           C
ATOM   2852  HE1 TYR A 186      31.260  48.840  37.870  1.00  0.00           H
ATOM   2853  CZ  TYR A 186      29.670  48.660  36.320  1.00  0.00           C
ATOM   2854  OH  TYR A 186      29.350  50.010  36.320  1.00  0.00           O
ATOM   2855  HH  TYR A 186      30.070  50.410  36.810  1.00  0.00           H
ATOM   2856  CD2 TYR A 186      29.360  46.370  35.530  1.00  0.00           C
ATOM   2857  HD2 TYR A 186      28.860  45.690  34.850  1.00  0.00           H
ATOM   2858  CE2 TYR A 186      29.020  47.710  35.550  1.00  0.00           C
ATOM   2859  HE2 TYR A 186      28.230  47.970  34.860  1.00  0.00           H
ATOM   2860  C   TYR A 186      33.060  44.750  35.900  1.00  0.00           C
ATOM   2861  O   TYR A 186      33.320  45.390  34.890  1.00  0.00           O
ATOM   2862  N   VAL A 187      33.930  44.840  36.940  1.00  0.00           N
ATOM   2863  HN  VAL A 187      33.860  44.300  37.770  1.00  0.00           H
ATOM   2864  CA  VAL A 187      35.140  45.770  36.940  1.00  0.00           C
ATOM   2865  HA  VAL A 187      34.690  46.670  36.550  1.00  0.00           H
ATOM   2866  CB  VAL A 187      35.530  46.190  38.400  1.00  0.00           C
ATOM   2867  HB  VAL A 187      36.320  46.970  38.390  1.00  0.00           H
ATOM   2868  CG1 VAL A 187      34.370  46.830  39.270  1.00  0.00           C
ATOM   2869 HG11 VAL A 187      34.020  47.780  38.820  1.00  0.00           H
ATOM   2870 HG12 VAL A 187      33.520  46.120  39.390  1.00  0.00           H
ATOM   2871 HG13 VAL A 187      34.750  47.150  40.260  1.00  0.00           H
ATOM   2872  CG2 VAL A 187      36.100  44.980  39.170  1.00  0.00           C
ATOM   2873 HG21 VAL A 187      36.610  45.290  40.100  1.00  0.00           H
ATOM   2874 HG22 VAL A 187      35.390  44.160  39.430  1.00  0.00           H
ATOM   2875 HG23 VAL A 187      36.920  44.530  38.580  1.00  0.00           H
ATOM   2876  C   VAL A 187      36.310  45.410  36.110  1.00  0.00           C
ATOM   2877  O   VAL A 187      37.110  46.210  35.690  1.00  0.00           O
ATOM   2878  N   LEU A 188      36.420  44.080  35.810  1.00  0.00           N
ATOM   2879  HN  LEU A 188      35.720  43.560  36.290  1.00  0.00           H
ATOM   2880  CA  LEU A 188      37.430  43.490  34.940  1.00  0.00           C
ATOM   2881  HA  LEU A 188      38.340  44.070  34.870  1.00  0.00           H
ATOM   2882  CB  LEU A 188      37.830  42.120  35.620  1.00  0.00           C
ATOM   2883  HB1 LEU A 188      36.910  41.500  35.600  1.00  0.00           H
ATOM   2884  HB2 LEU A 188      38.090  42.390  36.660  1.00  0.00           H
ATOM   2885  CG  LEU A 188      38.980  41.370  34.940  1.00  0.00           C
ATOM   2886  HG  LEU A 188      38.770  41.300  33.850  1.00  0.00           H
ATOM   2887  CD1 LEU A 188      40.330  42.070  35.030  1.00  0.00           C
ATOM   2888 HD11 LEU A 188      40.810  42.430  34.100  1.00  0.00           H
ATOM   2889 HD12 LEU A 188      40.460  42.920  35.740  1.00  0.00           H
ATOM   2890 HD13 LEU A 188      41.100  41.370  35.430  1.00  0.00           H
ATOM   2891  CD2 LEU A 188      39.180  40.080  35.730  1.00  0.00           C
ATOM   2892 HD21 LEU A 188      40.030  39.520  35.270  1.00  0.00           H
ATOM   2893 HD22 LEU A 188      39.490  40.220  36.790  1.00  0.00           H
ATOM   2894 HD23 LEU A 188      38.280  39.440  35.670  1.00  0.00           H
ATOM   2895  C   LEU A 188      37.010  43.270  33.540  1.00  0.00           C
ATOM   2896  O   LEU A 188      35.940  42.760  33.280  1.00  0.00           O
ATOM   2897  N   ARG A 189      37.770  43.830  32.620  1.00  0.00           N
ATOM   2898  HN  ARG A 189      38.590  44.360  32.810  1.00  0.00           H
ATOM   2899  CA  ARG A 189      37.460  43.590  31.180  1.00  0.00           C
ATOM   2900  HA  ARG A 189      36.410  43.770  31.010  1.00  0.00           H
ATOM   2901  CB  ARG A 189      38.270  44.580  30.240  1.00  0.00           C
ATOM   2902  HB1 ARG A 189      38.250  45.600  30.680  1.00  0.00           H
ATOM   2903  HB2 ARG A 189      37.690  44.650  29.290  1.00  0.00           H
ATOM   2904  CG  ARG A 189      39.700  44.240  29.920  1.00  0.00           C
ATOM   2905  HG1 ARG A 189      39.560  43.320  29.320  1.00  0.00           H
ATOM   2906  HG2 ARG A 189      40.170  44.020  30.900  1.00  0.00           H
ATOM   2907  CD  ARG A 189      40.410  45.330  29.170  1.00  0.00           C
ATOM   2908  HD1 ARG A 189      39.800  45.730  28.340  1.00  0.00           H
ATOM   2909  HD2 ARG A 189      41.370  45.020  28.700  1.00  0.00           H
ATOM   2910  NE  ARG A 189      40.580  46.410  30.240  1.00  0.00           N
ATOM   2911  HE  ARG A 189      40.030  46.450  31.080  1.00  0.00           H
ATOM   2912  CZ  ARG A 189      41.290  47.520  29.950  1.00  0.00           C
ATOM   2913  NH1 ARG A 189      41.850  47.670  28.800  1.00  0.00           N
ATOM   2914 HH11 ARG A 189      41.350  47.260  28.050  1.00  0.00           H
ATOM   2915 HH12 ARG A 189      42.460  48.460  28.710  1.00  0.00           H
ATOM   2916  NH2 ARG A 189      41.370  48.470  30.900  1.00  0.00           N
ATOM   2917 HH21 ARG A 189      41.020  48.260  31.810  1.00  0.00           H
ATOM   2918 HH22 ARG A 189      42.040  49.200  30.760  1.00  0.00           H
ATOM   2919  C   ARG A 189      37.680  42.040  30.770  1.00  0.00           C
ATOM   2920  O   ARG A 189      38.490  41.270  31.300  1.00  0.00           O
ATOM   2921  N   VAL A 190      36.950  41.660  29.700  1.00  0.00           N
ATOM   2922  HN  VAL A 190      36.310  42.350  29.370  1.00  0.00           H
ATOM   2923  CA  VAL A 190      37.200  40.410  28.940  1.00  0.00           C
ATOM   2924  HA  VAL A 190      37.050  39.650  29.690  1.00  0.00           H
ATOM   2925  CB  VAL A 190      36.170  40.210  27.830  1.00  0.00           C
ATOM   2926  HB  VAL A 190      36.260  41.060  27.130  1.00  0.00           H
ATOM   2927  CG1 VAL A 190      36.510  38.900  26.990  1.00  0.00           C
ATOM   2928 HG11 VAL A 190      35.790  38.720  26.170  1.00  0.00           H
ATOM   2929 HG12 VAL A 190      37.460  39.010  26.430  1.00  0.00           H
ATOM   2930 HG13 VAL A 190      36.520  38.020  27.670  1.00  0.00           H
ATOM   2931  CG2 VAL A 190      34.750  40.120  28.340  1.00  0.00           C
ATOM   2932 HG21 VAL A 190      34.580  40.950  29.050  1.00  0.00           H
ATOM   2933 HG22 VAL A 190      34.120  39.960  27.440  1.00  0.00           H
ATOM   2934 HG23 VAL A 190      34.590  39.140  28.840  1.00  0.00           H
ATOM   2935  C   VAL A 190      38.610  40.240  28.530  1.00  0.00           C
ATOM   2936  O   VAL A 190      39.140  41.010  27.810  1.00  0.00           O
ATOM   2937  N   GLY A 191      39.300  39.180  28.990  1.00  0.00           N
ATOM   2938  HN  GLY A 191      38.750  38.450  29.400  1.00  0.00           H
ATOM   2939  CA  GLY A 191      40.660  38.800  28.620  1.00  0.00           C
ATOM   2940  HA1 GLY A 191      40.720  37.740  28.420  1.00  0.00           H
ATOM   2941  HA2 GLY A 191      40.960  39.370  27.750  1.00  0.00           H
ATOM   2942  C   GLY A 191      41.490  39.110  29.810  1.00  0.00           C
ATOM   2943  O   GLY A 191      42.620  38.630  29.990  1.00  0.00           O
ATOM   2944  N   GLY A 192      40.980  39.950  30.790  1.00  0.00           N
ATOM   2945  HN  GLY A 192      40.130  40.440  30.640  1.00  0.00           H
ATOM   2946  CA  GLY A 192      41.580  40.260  32.090  1.00  0.00           C
ATOM   2947  HA1 GLY A 192      42.560  40.680  31.930  1.00  0.00           H
ATOM   2948  HA2 GLY A 192      40.840  40.900  32.560  1.00  0.00           H
ATOM   2949  C   GLY A 192      41.770  39.030  33.050  1.00  0.00           C
ATOM   2950  O   GLY A 192      41.020  38.030  32.990  1.00  0.00           O
ATOM   2951  N   LEU A 193      42.780  39.080  33.980  1.00  0.00           N
ATOM   2952  HN  LEU A 193      43.290  39.920  34.130  1.00  0.00           H
ATOM   2953  CA  LEU A 193      43.110  37.860  34.800  1.00  0.00           C
ATOM   2954  HA  LEU A 193      42.530  36.980  34.540  1.00  0.00           H
ATOM   2955  CB  LEU A 193      44.570  37.400  34.560  1.00  0.00           C
ATOM   2956  HB1 LEU A 193      44.890  36.520  35.160  1.00  0.00           H
ATOM   2957  HB2 LEU A 193      45.290  38.200  34.830  1.00  0.00           H
ATOM   2958  CG  LEU A 193      44.830  36.940  33.120  1.00  0.00           C
ATOM   2959  HG  LEU A 193      44.360  37.820  32.610  1.00  0.00           H
ATOM   2960  CD1 LEU A 193      46.370  36.790  32.780  1.00  0.00           C
ATOM   2961 HD11 LEU A 193      46.860  36.200  33.580  1.00  0.00           H
ATOM   2962 HD12 LEU A 193      46.430  36.310  31.780  1.00  0.00           H
ATOM   2963 HD13 LEU A 193      46.830  37.790  32.630  1.00  0.00           H
ATOM   2964  CD2 LEU A 193      44.000  35.620  32.920  1.00  0.00           C
ATOM   2965 HD21 LEU A 193      44.420  35.100  32.040  1.00  0.00           H
ATOM   2966 HD22 LEU A 193      44.130  34.910  33.760  1.00  0.00           H
ATOM   2967 HD23 LEU A 193      42.920  35.860  32.770  1.00  0.00           H
ATOM   2968  C   LEU A 193      43.030  38.010  36.260  1.00  0.00           C
ATOM   2969  O   LEU A 193      43.440  38.970  36.880  1.00  0.00           O
ATOM   2970  N   VAL A 194      42.540  36.980  36.990  1.00  0.00           N
ATOM   2971  HN  VAL A 194      42.380  36.130  36.490  1.00  0.00           H
ATOM   2972  CA  VAL A 194      42.260  36.850  38.410  1.00  0.00           C
ATOM   2973  HA  VAL A 194      42.520  37.830  38.770  1.00  0.00           H
ATOM   2974  CB  VAL A 194      40.850  36.460  38.800  1.00  0.00           C
ATOM   2975  HB  VAL A 194      40.550  35.440  38.490  1.00  0.00           H
ATOM   2976  CG1 VAL A 194      40.740  36.780  40.350  1.00  0.00           C
ATOM   2977 HG11 VAL A 194      41.250  37.710  40.680  1.00  0.00           H
ATOM   2978 HG12 VAL A 194      39.660  36.860  40.630  1.00  0.00           H
ATOM   2979 HG13 VAL A 194      41.190  35.900  40.850  1.00  0.00           H
ATOM   2980  CG2 VAL A 194      39.920  37.550  38.230  1.00  0.00           C
ATOM   2981 HG21 VAL A 194      40.450  38.520  38.240  1.00  0.00           H
ATOM   2982 HG22 VAL A 194      39.570  37.390  37.180  1.00  0.00           H
ATOM   2983 HG23 VAL A 194      38.980  37.630  38.810  1.00  0.00           H
ATOM   2984  C   VAL A 194      43.290  35.910  39.050  1.00  0.00           C
ATOM   2985  O   VAL A 194      43.300  34.660  38.850  1.00  0.00           O
ATOM   2986  N   TYR A 195      44.230  36.430  39.850  1.00  0.00           N
ATOM   2987  HN  TYR A 195      44.270  37.420  39.940  1.00  0.00           H
ATOM   2988  CA  TYR A 195      45.270  35.620  40.510  1.00  0.00           C
ATOM   2989  HA  TYR A 195      45.310  34.690  39.960  1.00  0.00           H
ATOM   2990  CB  TYR A 195      46.690  36.340  40.570  1.00  0.00           C
ATOM   2991  HB1 TYR A 195      47.520  35.690  40.920  1.00  0.00           H
ATOM   2992  HB2 TYR A 195      46.650  37.180  41.290  1.00  0.00           H
ATOM   2993  CG  TYR A 195      47.110  36.800  39.120  1.00  0.00           C
ATOM   2994  CD1 TYR A 195      48.160  36.220  38.520  1.00  0.00           C
ATOM   2995  HD1 TYR A 195      48.680  35.420  39.030  1.00  0.00           H
ATOM   2996  CE1 TYR A 195      48.740  36.600  37.290  1.00  0.00           C
ATOM   2997  HE1 TYR A 195      49.580  36.070  36.860  1.00  0.00           H
ATOM   2998  CZ  TYR A 195      48.080  37.630  36.560  1.00  0.00           C
ATOM   2999  OH  TYR A 195      48.570  38.010  35.380  1.00  0.00           O
ATOM   3000  HH  TYR A 195      49.220  37.360  35.110  1.00  0.00           H
ATOM   3001  CD2 TYR A 195      46.490  37.940  38.450  1.00  0.00           C
ATOM   3002  HD2 TYR A 195      45.710  38.500  38.950  1.00  0.00           H
ATOM   3003  CE2 TYR A 195      46.900  38.230  37.090  1.00  0.00           C
ATOM   3004  HE2 TYR A 195      46.340  38.970  36.550  1.00  0.00           H
ATOM   3005  C   TYR A 195      44.890  35.350  41.950  1.00  0.00           C
ATOM   3006  O   TYR A 195      44.730  36.300  42.710  1.00  0.00           O
ATOM   3007  N   THR A 196      44.740  34.080  42.360  1.00  0.00           N
ATOM   3008  HN  THR A 196      44.950  33.350  41.720  1.00  0.00           H
ATOM   3009  CA  THR A 196      44.340  33.640  43.680  1.00  0.00           C
ATOM   3010  HA  THR A 196      44.190  34.490  44.330  1.00  0.00           H
ATOM   3011  CB  THR A 196      43.020  32.860  43.710  1.00  0.00           C
ATOM   3012  HB  THR A 196      42.970  32.620  44.800  1.00  0.00           H
ATOM   3013  OG1 THR A 196      42.990  31.690  42.940  1.00  0.00           O
ATOM   3014  HG1 THR A 196      43.390  31.010  43.480  1.00  0.00           H
ATOM   3015  CG2 THR A 196      41.800  33.750  43.470  1.00  0.00           C
ATOM   3016 HG21 THR A 196      42.040  34.760  43.870  1.00  0.00           H
ATOM   3017 HG22 THR A 196      41.770  33.930  42.370  1.00  0.00           H
ATOM   3018 HG23 THR A 196      40.930  33.170  43.830  1.00  0.00           H
ATOM   3019  C   THR A 196      45.500  32.850  44.180  1.00  0.00           C
ATOM   3020  O   THR A 196      46.060  32.030  43.450  1.00  0.00           O
ATOM   3021  N   ILE A 197      45.830  32.980  45.480  1.00  0.00           N
ATOM   3022  HN  ILE A 197      45.250  33.500  46.110  1.00  0.00           H
ATOM   3023  CA  ILE A 197      46.790  32.170  46.120  1.00  0.00           C
ATOM   3024  HA  ILE A 197      46.770  31.190  45.660  1.00  0.00           H
ATOM   3025  CB  ILE A 197      48.280  32.640  45.990  1.00  0.00           C
ATOM   3026  HB  ILE A 197      48.330  33.030  44.950  1.00  0.00           H
ATOM   3027  CG2 ILE A 197      48.560  33.840  46.840  1.00  0.00           C
ATOM   3028 HG21 ILE A 197      48.640  33.610  47.930  1.00  0.00           H
ATOM   3029 HG22 ILE A 197      49.610  34.100  46.590  1.00  0.00           H
ATOM   3030 HG23 ILE A 197      47.960  34.750  46.600  1.00  0.00           H
ATOM   3031  CG1 ILE A 197      49.300  31.490  46.260  1.00  0.00           C
ATOM   3032 HG11 ILE A 197      48.870  30.560  45.840  1.00  0.00           H
ATOM   3033 HG12 ILE A 197      49.470  31.320  47.340  1.00  0.00           H
ATOM   3034  CD  ILE A 197      50.630  31.710  45.600  1.00  0.00           C
ATOM   3035  HD1 ILE A 197      51.310  30.860  45.820  1.00  0.00           H
ATOM   3036  HD2 ILE A 197      50.420  31.770  44.510  1.00  0.00           H
ATOM   3037  HD3 ILE A 197      51.050  32.660  45.970  1.00  0.00           H
ATOM   3038  C   ILE A 197      46.390  32.040  47.580  1.00  0.00           C
ATOM   3039  O   ILE A 197      45.800  32.910  48.240  1.00  0.00           O
ATOM   3040  N   THR A 198      46.650  30.880  48.180  1.00  0.00           N
ATOM   3041  HN  THR A 198      46.980  30.100  47.660  1.00  0.00           H
ATOM   3042  CA  THR A 198      46.420  30.570  49.570  1.00  0.00           C
ATOM   3043  HA  THR A 198      46.680  31.430  50.170  1.00  0.00           H
ATOM   3044  CB  THR A 198      44.940  30.100  49.730  1.00  0.00           C
ATOM   3045  HB  THR A 198      44.270  30.860  49.290  1.00  0.00           H
ATOM   3046  OG1 THR A 198      44.590  29.980  51.110  1.00  0.00           O
ATOM   3047  HG1 THR A 198      44.580  30.850  51.500  1.00  0.00           H
ATOM   3048  CG2 THR A 198      44.690  28.790  49.030  1.00  0.00           C
ATOM   3049 HG21 THR A 198      43.630  28.680  49.370  1.00  0.00           H
ATOM   3050 HG22 THR A 198      44.780  28.890  47.930  1.00  0.00           H
ATOM   3051 HG23 THR A 198      45.340  27.940  49.330  1.00  0.00           H
ATOM   3052  C   THR A 198      47.370  29.480  50.040  1.00  0.00           C
ATOM   3053  O   THR A 198      47.960  28.840  49.190  1.00  0.00           O
ATOM   3054  N   ASP A 199      47.460  29.280  51.360  1.00  0.00           N
ATOM   3055  HN  ASP A 199      46.970  29.920  51.950  1.00  0.00           H
ATOM   3056  CA  ASP A 199      48.020  28.090  51.890  1.00  0.00           C
ATOM   3057  HA  ASP A 199      48.620  27.560  51.170  1.00  0.00           H
ATOM   3058  CB  ASP A 199      49.020  28.370  53.030  1.00  0.00           C
ATOM   3059  HB1 ASP A 199      49.810  29.040  52.640  1.00  0.00           H
ATOM   3060  HB2 ASP A 199      49.510  27.470  53.450  1.00  0.00           H
ATOM   3061  CG  ASP A 199      48.480  29.160  54.250  1.00  0.00           C
ATOM   3062  OD1 ASP A 199      47.360  29.750  54.190  1.00  0.00           O
ATOM   3063  OD2 ASP A 199      49.150  29.110  55.350  1.00  0.00           O
ATOM   3064  C   ASP A 199      47.000  27.100  52.300  1.00  0.00           C
ATOM   3065  O   ASP A 199      47.360  26.010  52.760  1.00  0.00           O
ATOM   3066  N   VAL A 200      45.680  27.380  52.090  1.00  0.00           N
ATOM   3067  HN  VAL A 200      45.510  28.260  51.660  1.00  0.00           H
ATOM   3068  CA  VAL A 200      44.490  26.630  52.660  1.00  0.00           C
ATOM   3069  HA  VAL A 200      44.900  25.860  53.290  1.00  0.00           H
ATOM   3070  CB  VAL A 200      43.420  27.320  53.510  1.00  0.00           C
ATOM   3071  HB  VAL A 200      43.040  28.160  52.900  1.00  0.00           H
ATOM   3072  CG1 VAL A 200      42.300  26.420  53.920  1.00  0.00           C
ATOM   3073 HG11 VAL A 200      42.430  25.480  54.500  1.00  0.00           H
ATOM   3074 HG12 VAL A 200      41.590  27.060  54.480  1.00  0.00           H
ATOM   3075 HG13 VAL A 200      41.790  26.040  53.010  1.00  0.00           H
ATOM   3076  CG2 VAL A 200      44.150  27.920  54.700  1.00  0.00           C
ATOM   3077 HG21 VAL A 200      44.880  27.160  55.050  1.00  0.00           H
ATOM   3078 HG22 VAL A 200      44.760  28.820  54.470  1.00  0.00           H
ATOM   3079 HG23 VAL A 200      43.380  27.980  55.490  1.00  0.00           H
ATOM   3080  C   VAL A 200      43.720  25.850  51.540  1.00  0.00           C
ATOM   3081  O   VAL A 200      43.080  26.440  50.640  1.00  0.00           O
ATOM   3082  N   LEU A 201      43.880  24.560  51.660  1.00  0.00           N
ATOM   3083  HN  LEU A 201      44.340  24.080  52.410  1.00  0.00           H
ATOM   3084  CA  LEU A 201      43.450  23.660  50.640  1.00  0.00           C
ATOM   3085  HA  LEU A 201      43.890  24.050  49.730  1.00  0.00           H
ATOM   3086  CB  LEU A 201      44.080  22.260  50.860  1.00  0.00           C
ATOM   3087  HB1 LEU A 201      43.800  21.830  51.840  1.00  0.00           H
ATOM   3088  HB2 LEU A 201      45.190  22.310  50.980  1.00  0.00           H
ATOM   3089  CG  LEU A 201      43.780  21.290  49.670  1.00  0.00           C
ATOM   3090  HG  LEU A 201      42.700  21.300  49.440  1.00  0.00           H
ATOM   3091  CD1 LEU A 201      44.580  21.780  48.440  1.00  0.00           C
ATOM   3092 HD11 LEU A 201      44.600  20.930  47.730  1.00  0.00           H
ATOM   3093 HD12 LEU A 201      44.110  22.720  48.080  1.00  0.00           H
ATOM   3094 HD13 LEU A 201      45.660  21.940  48.610  1.00  0.00           H
ATOM   3095  CD2 LEU A 201      44.310  19.820  50.050  1.00  0.00           C
ATOM   3096 HD21 LEU A 201      43.550  19.410  50.760  1.00  0.00           H
ATOM   3097 HD22 LEU A 201      44.280  19.330  49.050  1.00  0.00           H
ATOM   3098 HD23 LEU A 201      45.340  19.850  50.440  1.00  0.00           H
ATOM   3099  C   LEU A 201      41.930  23.640  50.400  1.00  0.00           C
ATOM   3100  O   LEU A 201      41.470  23.790  49.270  1.00  0.00           O
ATOM   3101  N   GLU A 202      41.130  23.710  51.490  1.00  0.00           N
ATOM   3102  HN  GLU A 202      41.330  23.480  52.440  1.00  0.00           H
ATOM   3103  CA  GLU A 202      39.710  23.990  51.300  1.00  0.00           C
ATOM   3104  HA  GLU A 202      39.400  23.240  50.600  1.00  0.00           H
ATOM   3105  CB  GLU A 202      39.040  23.830  52.660  1.00  0.00           C
ATOM   3106  HB1 GLU A 202      39.690  24.350  53.400  1.00  0.00           H
ATOM   3107  HB2 GLU A 202      38.970  22.730  52.820  1.00  0.00           H
ATOM   3108  CG  GLU A 202      37.620  24.450  52.870  1.00  0.00           C
ATOM   3109  HG1 GLU A 202      36.940  23.970  52.140  1.00  0.00           H
ATOM   3110  HG2 GLU A 202      37.680  25.550  52.730  1.00  0.00           H
ATOM   3111  CD  GLU A 202      37.040  24.190  54.300  1.00  0.00           C
ATOM   3112  OE1 GLU A 202      36.320  25.070  54.860  1.00  0.00           O
ATOM   3113  OE2 GLU A 202      37.290  23.080  54.770  1.00  0.00           O
ATOM   3114  C   GLU A 202      39.200  25.300  50.720  1.00  0.00           C
ATOM   3115  O   GLU A 202      38.290  25.270  49.870  1.00  0.00           O
ATOM   3116  N   LEU A 203      39.980  26.380  51.040  1.00  0.00           N
ATOM   3117  HN  LEU A 203      40.710  26.330  51.720  1.00  0.00           H
ATOM   3118  CA  LEU A 203      39.820  27.710  50.410  1.00  0.00           C
ATOM   3119  HA  LEU A 203      38.760  27.930  50.440  1.00  0.00           H
ATOM   3120  CB  LEU A 203      40.650  28.800  51.130  1.00  0.00           C
ATOM   3121  HB1 LEU A 203      41.750  28.660  51.070  1.00  0.00           H
ATOM   3122  HB2 LEU A 203      40.480  28.610  52.210  1.00  0.00           H
ATOM   3123  CG  LEU A 203      40.290  30.210  50.670  1.00  0.00           C
ATOM   3124  HG  LEU A 203      40.670  30.390  49.650  1.00  0.00           H
ATOM   3125  CD1 LEU A 203      38.850  30.610  50.740  1.00  0.00           C
ATOM   3126 HD11 LEU A 203      38.250  29.930  50.100  1.00  0.00           H
ATOM   3127 HD12 LEU A 203      38.400  30.690  51.750  1.00  0.00           H
ATOM   3128 HD13 LEU A 203      38.660  31.650  50.400  1.00  0.00           H
ATOM   3129  CD2 LEU A 203      41.080  31.270  51.530  1.00  0.00           C
ATOM   3130 HD21 LEU A 203      41.700  30.680  52.240  1.00  0.00           H
ATOM   3131 HD22 LEU A 203      41.750  31.860  50.860  1.00  0.00           H
ATOM   3132 HD23 LEU A 203      40.380  32.000  52.000  1.00  0.00           H
ATOM   3133  C   LEU A 203      40.240  27.600  48.890  1.00  0.00           C
ATOM   3134  O   LEU A 203      39.530  28.040  48.010  1.00  0.00           O
ATOM   3135  N   HIS A 204      41.350  26.910  48.530  1.00  0.00           N
ATOM   3136  HN  HIS A 204      41.920  26.460  49.220  1.00  0.00           H
ATOM   3137  CA  HIS A 204      41.720  26.690  47.220  1.00  0.00           C
ATOM   3138  HA  HIS A 204      41.800  27.650  46.730  1.00  0.00           H
ATOM   3139  CB  HIS A 204      43.080  26.010  47.170  1.00  0.00           C
ATOM   3140  HB1 HIS A 204      43.120  25.040  47.720  1.00  0.00           H
ATOM   3141  HB2 HIS A 204      43.770  26.690  47.700  1.00  0.00           H
ATOM   3142  ND1 HIS A 204      43.760  27.000  44.990  1.00  0.00           N
ATOM   3143  CG  HIS A 204      43.660  25.860  45.800  1.00  0.00           C
ATOM   3144  CE1 HIS A 204      44.300  26.590  43.880  1.00  0.00           C
ATOM   3145  HE1 HIS A 204      44.470  27.210  43.000  1.00  0.00           H
ATOM   3146  NE2 HIS A 204      44.520  25.220  43.910  1.00  0.00           N
ATOM   3147  HE2 HIS A 204      45.040  24.740  43.200  1.00  0.00           H
ATOM   3148  CD2 HIS A 204      44.080  24.730  45.120  1.00  0.00           C
ATOM   3149  HD2 HIS A 204      44.150  23.710  45.510  1.00  0.00           H
ATOM   3150  C   HIS A 204      40.820  25.870  46.340  1.00  0.00           C
ATOM   3151  O   HIS A 204      40.470  26.190  45.160  1.00  0.00           O
ATOM   3152  N   ASP A 205      40.290  24.740  46.900  1.00  0.00           N
ATOM   3153  HN  ASP A 205      40.530  24.480  47.830  1.00  0.00           H
ATOM   3154  CA  ASP A 205      39.250  23.980  46.230  1.00  0.00           C
ATOM   3155  HA  ASP A 205      39.470  23.820  45.180  1.00  0.00           H
ATOM   3156  CB  ASP A 205      39.030  22.500  46.800  1.00  0.00           C
ATOM   3157  HB1 ASP A 205      38.070  22.110  46.410  1.00  0.00           H
ATOM   3158  HB2 ASP A 205      38.990  22.570  47.910  1.00  0.00           H
ATOM   3159  CG  ASP A 205      40.140  21.440  46.480  1.00  0.00           C
ATOM   3160  OD1 ASP A 205      40.840  21.540  45.440  1.00  0.00           O
ATOM   3161  OD2 ASP A 205      40.200  20.380  47.170  1.00  0.00           O
ATOM   3162  C   ASP A 205      37.970  24.770  46.110  1.00  0.00           C
ATOM   3163  O   ASP A 205      37.320  24.820  45.080  1.00  0.00           O
ATOM   3164  N   TRP A 206      37.540  25.510  47.230  1.00  0.00           N
ATOM   3165  HN  TRP A 206      37.940  25.320  48.130  1.00  0.00           H
ATOM   3166  CA  TRP A 206      36.370  26.370  47.200  1.00  0.00           C
ATOM   3167  HA  TRP A 206      35.570  25.650  47.090  1.00  0.00           H
ATOM   3168  CB  TRP A 206      36.170  27.040  48.630  1.00  0.00           C
ATOM   3169  HB1 TRP A 206      37.160  27.460  48.910  1.00  0.00           H
ATOM   3170  HB2 TRP A 206      35.870  26.210  49.310  1.00  0.00           H
ATOM   3171  CG  TRP A 206      35.230  28.290  48.700  1.00  0.00           C
ATOM   3172  CD1 TRP A 206      35.560  29.570  48.410  1.00  0.00           C
ATOM   3173  HD1 TRP A 206      36.590  29.770  48.160  1.00  0.00           H
ATOM   3174  NE1 TRP A 206      34.440  30.420  48.620  1.00  0.00           N
ATOM   3175  HE1 TRP A 206      34.300  31.330  48.320  1.00  0.00           H
ATOM   3176  CE2 TRP A 206      33.450  29.660  49.150  1.00  0.00           C
ATOM   3177  CD2 TRP A 206      33.860  28.300  49.130  1.00  0.00           C
ATOM   3178  CE3 TRP A 206      32.960  27.370  49.640  1.00  0.00           C
ATOM   3179  HE3 TRP A 206      33.150  26.310  49.570  1.00  0.00           H
ATOM   3180  CZ3 TRP A 206      31.590  27.710  49.970  1.00  0.00           C
ATOM   3181  HZ3 TRP A 206      30.900  26.960  50.310  1.00  0.00           H
ATOM   3182  CZ2 TRP A 206      32.240  30.020  49.620  1.00  0.00           C
ATOM   3183  HZ2 TRP A 206      32.040  31.070  49.740  1.00  0.00           H
ATOM   3184  CH2 TRP A 206      31.320  29.070  50.040  1.00  0.00           C
ATOM   3185  HH2 TRP A 206      30.370  29.350  50.470  1.00  0.00           H
ATOM   3186  C   TRP A 206      36.520  27.380  46.090  1.00  0.00           C
ATOM   3187  O   TRP A 206      35.590  27.600  45.340  1.00  0.00           O
ATOM   3188  N   MET A 207      37.690  28.100  45.990  1.00  0.00           N
ATOM   3189  HN  MET A 207      38.360  27.980  46.710  1.00  0.00           H
ATOM   3190  CA  MET A 207      37.940  29.160  45.080  1.00  0.00           C
ATOM   3191  HA  MET A 207      37.030  29.740  45.150  1.00  0.00           H
ATOM   3192  CB  MET A 207      39.250  29.920  45.480  1.00  0.00           C
ATOM   3193  HB1 MET A 207      39.670  30.510  44.640  1.00  0.00           H
ATOM   3194  HB2 MET A 207      39.990  29.100  45.610  1.00  0.00           H
ATOM   3195  CG  MET A 207      39.060  30.860  46.660  1.00  0.00           C
ATOM   3196  HG1 MET A 207      38.770  30.220  47.520  1.00  0.00           H
ATOM   3197  HG2 MET A 207      38.230  31.550  46.410  1.00  0.00           H
ATOM   3198  SD  MET A 207      40.470  31.960  46.940  1.00  0.00           S
ATOM   3199  CE  MET A 207      41.760  30.670  46.790  1.00  0.00           C
ATOM   3200  HE1 MET A 207      42.780  30.970  47.090  1.00  0.00           H
ATOM   3201  HE2 MET A 207      41.580  29.740  47.370  1.00  0.00           H
ATOM   3202  HE3 MET A 207      41.830  30.400  45.710  1.00  0.00           H
ATOM   3203  C   MET A 207      37.930  28.630  43.690  1.00  0.00           C
ATOM   3204  O   MET A 207      37.200  29.090  42.790  1.00  0.00           O
ATOM   3205  N   CYS A 208      38.640  27.480  43.370  1.00  0.00           N
ATOM   3206  HN  CYS A 208      39.170  26.970  44.050  1.00  0.00           H
ATOM   3207  CA  CYS A 208      38.580  26.930  42.010  1.00  0.00           C
ATOM   3208  HA  CYS A 208      38.780  27.680  41.250  1.00  0.00           H
ATOM   3209  CB  CYS A 208      39.620  25.810  41.680  1.00  0.00           C
ATOM   3210  HB1 CYS A 208      39.610  25.680  40.580  1.00  0.00           H
ATOM   3211  HB2 CYS A 208      39.420  24.860  42.230  1.00  0.00           H
ATOM   3212  SG  CYS A 208      41.390  26.300  42.000  1.00  0.00           S
ATOM   3213  HG1 CYS A 208      41.380  26.350  43.330  1.00  0.00           H
ATOM   3214  C   CYS A 208      37.190  26.470  41.650  1.00  0.00           C
ATOM   3215  O   CYS A 208      36.820  26.730  40.510  1.00  0.00           O
ATOM   3216  N   THR A 209      36.440  25.940  42.640  1.00  0.00           N
ATOM   3217  HN  THR A 209      36.720  25.790  43.580  1.00  0.00           H
ATOM   3218  CA  THR A 209      35.110  25.430  42.440  1.00  0.00           C
ATOM   3219  HA  THR A 209      35.250  24.630  41.720  1.00  0.00           H
ATOM   3220  CB  THR A 209      34.430  24.840  43.700  1.00  0.00           C
ATOM   3221  HB  THR A 209      34.620  25.480  44.580  1.00  0.00           H
ATOM   3222  OG1 THR A 209      34.940  23.520  43.830  1.00  0.00           O
ATOM   3223  HG1 THR A 209      35.570  23.490  44.550  1.00  0.00           H
ATOM   3224  CG2 THR A 209      32.980  24.610  43.550  1.00  0.00           C
ATOM   3225 HG21 THR A 209      32.560  24.080  44.430  1.00  0.00           H
ATOM   3226 HG22 THR A 209      32.370  25.530  43.380  1.00  0.00           H
ATOM   3227 HG23 THR A 209      32.720  23.990  42.680  1.00  0.00           H
ATOM   3228  C   THR A 209      34.150  26.540  42.020  1.00  0.00           C
ATOM   3229  O   THR A 209      33.380  26.520  41.100  1.00  0.00           O
ATOM   3230  N   HSP A 210      34.210  27.650  42.800  1.00  0.00           N
ATOM   3231  HN  HSP A 210      34.880  27.620  43.540  1.00  0.00           H
ATOM   3232  CA  HSP A 210      33.570  28.910  42.450  1.00  0.00           C
ATOM   3233  HA  HSP A 210      32.520  28.730  42.310  1.00  0.00           H
ATOM   3234  CB  HSP A 210      33.720  29.800  43.590  1.00  0.00           C
ATOM   3235  HB1 HSP A 210      33.420  30.830  43.290  1.00  0.00           H
ATOM   3236  HB2 HSP A 210      34.780  29.750  43.910  1.00  0.00           H
ATOM   3237  CD2 HSP A 210      31.480  29.790  44.960  1.00  0.00           C
ATOM   3238  HD2 HSP A 210      30.820  30.480  44.440  1.00  0.00           H
ATOM   3239  CG  HSP A 210      32.740  29.360  44.680  1.00  0.00           C
ATOM   3240  NE2 HSP A 210      31.130  29.170  46.100  1.00  0.00           N
ATOM   3241  HE2 HSP A 210      30.180  29.160  46.430  1.00  0.00           H
ATOM   3242  ND1 HSP A 210      33.050  28.430  45.650  1.00  0.00           N
ATOM   3243  HD1 HSP A 210      33.990  28.120  45.760  1.00  0.00           H
ATOM   3244  CE1 HSP A 210      32.060  28.260  46.490  1.00  0.00           C
ATOM   3245  HE1 HSP A 210      31.990  27.600  47.330  1.00  0.00           H
ATOM   3246  C   HSP A 210      33.900  29.520  41.110  1.00  0.00           C
ATOM   3247  O   HSP A 210      33.050  29.930  40.320  1.00  0.00           O
ATOM   3248  N   PHE A 211      35.180  29.620  40.750  1.00  0.00           N
ATOM   3249  HN  PHE A 211      35.960  29.370  41.320  1.00  0.00           H
ATOM   3250  CA  PHE A 211      35.510  30.090  39.420  1.00  0.00           C
ATOM   3251  HA  PHE A 211      35.010  31.000  39.140  1.00  0.00           H
ATOM   3252  CB  PHE A 211      37.030  30.480  39.290  1.00  0.00           C
ATOM   3253  HB1 PHE A 211      37.330  30.620  38.230  1.00  0.00           H
ATOM   3254  HB2 PHE A 211      37.670  29.650  39.650  1.00  0.00           H
ATOM   3255  CG  PHE A 211      37.420  31.790  40.040  1.00  0.00           C
ATOM   3256  CD1 PHE A 211      37.210  33.000  39.300  1.00  0.00           C
ATOM   3257  HD1 PHE A 211      36.720  32.920  38.340  1.00  0.00           H
ATOM   3258  CE1 PHE A 211      37.570  34.190  39.820  1.00  0.00           C
ATOM   3259  HE1 PHE A 211      37.400  35.090  39.260  1.00  0.00           H
ATOM   3260  CZ  PHE A 211      38.330  34.270  41.000  1.00  0.00           C
ATOM   3261  HZ  PHE A 211      38.660  35.240  41.360  1.00  0.00           H
ATOM   3262  CD2 PHE A 211      38.120  31.920  41.280  1.00  0.00           C
ATOM   3263  HD2 PHE A 211      38.450  31.100  41.910  1.00  0.00           H
ATOM   3264  CE2 PHE A 211      38.570  33.140  41.760  1.00  0.00           C
ATOM   3265  HE2 PHE A 211      39.180  33.170  42.640  1.00  0.00           H
ATOM   3266  C   PHE A 211      35.170  29.120  38.300  1.00  0.00           C
ATOM   3267  O   PHE A 211      34.840  29.460  37.160  1.00  0.00           O
ATOM   3268  N   GLU A 212      35.230  27.780  38.590  1.00  0.00           N
ATOM   3269  HN  GLU A 212      35.670  27.460  39.430  1.00  0.00           H
ATOM   3270  CA  GLU A 212      34.990  26.760  37.580  1.00  0.00           C
ATOM   3271  HA  GLU A 212      35.400  27.050  36.620  1.00  0.00           H
ATOM   3272  CB  GLU A 212      35.720  25.460  37.780  1.00  0.00           C
ATOM   3273  HB1 GLU A 212      35.320  24.680  37.090  1.00  0.00           H
ATOM   3274  HB2 GLU A 212      35.520  25.020  38.780  1.00  0.00           H
ATOM   3275  CG  GLU A 212      37.220  25.680  37.400  1.00  0.00           C
ATOM   3276  HG1 GLU A 212      37.670  26.530  37.960  1.00  0.00           H
ATOM   3277  HG2 GLU A 212      37.500  25.990  36.370  1.00  0.00           H
ATOM   3278  CD  GLU A 212      38.040  24.430  37.500  1.00  0.00           C
ATOM   3279  OE1 GLU A 212      39.140  24.400  38.120  1.00  0.00           O
ATOM   3280  OE2 GLU A 212      37.480  23.350  37.230  1.00  0.00           O
ATOM   3281  C   GLU A 212      33.530  26.540  37.340  1.00  0.00           C
ATOM   3282  O   GLU A 212      33.070  26.100  36.280  1.00  0.00           O
ATOM   3283  N   GLU A 213      32.670  26.970  38.300  1.00  0.00           N
ATOM   3284  HN  GLU A 213      32.950  27.230  39.220  1.00  0.00           H
ATOM   3285  CA  GLU A 213      31.200  26.890  38.050  1.00  0.00           C
ATOM   3286  HA  GLU A 213      31.070  26.200  37.230  1.00  0.00           H
ATOM   3287  CB  GLU A 213      30.400  26.300  39.270  1.00  0.00           C
ATOM   3288  HB1 GLU A 213      29.300  26.400  39.200  1.00  0.00           H
ATOM   3289  HB2 GLU A 213      30.880  26.800  40.140  1.00  0.00           H
ATOM   3290  CG  GLU A 213      30.740  24.840  39.600  1.00  0.00           C
ATOM   3291  HG1 GLU A 213      31.800  24.830  39.950  1.00  0.00           H
ATOM   3292  HG2 GLU A 213      30.760  24.240  38.670  1.00  0.00           H
ATOM   3293  CD  GLU A 213      29.950  24.220  40.710  1.00  0.00           C
ATOM   3294  OE1 GLU A 213      29.880  22.970  40.690  1.00  0.00           O
ATOM   3295  OE2 GLU A 213      29.330  24.920  41.520  1.00  0.00           O
ATOM   3296  C   GLU A 213      30.570  28.190  37.670  1.00  0.00           C
ATOM   3297  O   GLU A 213      29.330  28.260  37.540  1.00  0.00           O
ATOM   3298  N   HIS A 214      31.300  29.230  37.440  1.00  0.00           N
ATOM   3299  HN  HIS A 214      32.300  29.150  37.360  1.00  0.00           H
ATOM   3300  CA  HIS A 214      30.720  30.590  37.090  1.00  0.00           C
ATOM   3301  HA  HIS A 214      29.710  30.540  37.460  1.00  0.00           H
ATOM   3302  CB  HIS A 214      31.470  31.650  37.900  1.00  0.00           C
ATOM   3303  HB1 HIS A 214      32.430  31.850  37.370  1.00  0.00           H
ATOM   3304  HB2 HIS A 214      31.520  31.180  38.900  1.00  0.00           H
ATOM   3305  ND1 HIS A 214      30.640  33.760  36.920  1.00  0.00           N
ATOM   3306  CG  HIS A 214      30.550  32.890  37.980  1.00  0.00           C
ATOM   3307  CE1 HIS A 214      29.750  34.760  37.240  1.00  0.00           C
ATOM   3308  HE1 HIS A 214      29.560  35.660  36.670  1.00  0.00           H
ATOM   3309  NE2 HIS A 214      29.000  34.460  38.360  1.00  0.00           N
ATOM   3310  HE2 HIS A 214      28.150  34.930  38.610  1.00  0.00           H
ATOM   3311  CD2 HIS A 214      29.560  33.270  38.830  1.00  0.00           C
ATOM   3312  HD2 HIS A 214      29.210  32.710  39.690  1.00  0.00           H
ATOM   3313  C   HIS A 214      30.920  30.840  35.610  1.00  0.00           C
ATOM   3314  O   HIS A 214      32.060  30.760  35.130  1.00  0.00           O
ATOM   3315  N   PRO A 215      29.890  31.120  34.820  1.00  0.00           N
ATOM   3316  CD  PRO A 215      28.470  31.510  35.270  1.00  0.00           C
ATOM   3317  HD1 PRO A 215      27.910  30.610  35.620  1.00  0.00           H
ATOM   3318  HD2 PRO A 215      28.440  32.270  36.070  1.00  0.00           H
ATOM   3319  CA  PRO A 215      30.060  31.180  33.360  1.00  0.00           C
ATOM   3320  HA  PRO A 215      30.550  30.280  33.030  1.00  0.00           H
ATOM   3321  CB  PRO A 215      28.620  31.170  32.940  1.00  0.00           C
ATOM   3322  HB1 PRO A 215      28.220  30.130  33.030  1.00  0.00           H
ATOM   3323  HB2 PRO A 215      28.510  31.640  31.940  1.00  0.00           H
ATOM   3324  CG  PRO A 215      27.970  32.040  34.010  1.00  0.00           C
ATOM   3325  HG1 PRO A 215      26.870  32.000  33.850  1.00  0.00           H
ATOM   3326  HG2 PRO A 215      28.210  33.120  33.890  1.00  0.00           H
ATOM   3327  C   PRO A 215      30.720  32.500  32.860  1.00  0.00           C
ATOM   3328  O   PRO A 215      30.860  32.570  31.660  1.00  0.00           O
ATOM   3329  N   LEU A 216      31.300  33.320  33.770  1.00  0.00           N
ATOM   3330  HN  LEU A 216      31.260  33.090  34.740  1.00  0.00           H
ATOM   3331  CA  LEU A 216      31.990  34.500  33.370  1.00  0.00           C
ATOM   3332  HA  LEU A 216      31.760  34.680  32.330  1.00  0.00           H
ATOM   3333  CB  LEU A 216      31.600  35.670  34.310  1.00  0.00           C
ATOM   3334  HB1 LEU A 216      32.220  36.550  34.050  1.00  0.00           H
ATOM   3335  HB2 LEU A 216      31.770  35.470  35.390  1.00  0.00           H
ATOM   3336  CG  LEU A 216      30.150  36.110  34.200  1.00  0.00           C
ATOM   3337  HG  LEU A 216      29.510  35.290  34.590  1.00  0.00           H
ATOM   3338  CD1 LEU A 216      29.690  37.530  34.790  1.00  0.00           C
ATOM   3339 HD11 LEU A 216      30.050  37.410  35.840  1.00  0.00           H
ATOM   3340 HD12 LEU A 216      30.110  38.460  34.350  1.00  0.00           H
ATOM   3341 HD13 LEU A 216      28.580  37.660  34.790  1.00  0.00           H
ATOM   3342  CD2 LEU A 216      29.760  36.270  32.820  1.00  0.00           C
ATOM   3343 HD21 LEU A 216      30.300  37.090  32.310  1.00  0.00           H
ATOM   3344 HD22 LEU A 216      29.950  35.430  32.110  1.00  0.00           H
ATOM   3345 HD23 LEU A 216      28.660  36.460  32.820  1.00  0.00           H
ATOM   3346  C   LEU A 216      33.460  34.290  33.390  1.00  0.00           C
ATOM   3347  O   LEU A 216      34.180  35.250  33.090  1.00  0.00           O
ATOM   3348  N   PHE A 217      33.930  33.060  33.670  1.00  0.00           N
ATOM   3349  HN  PHE A 217      33.300  32.330  33.910  1.00  0.00           H
ATOM   3350  CA  PHE A 217      35.360  32.840  33.760  1.00  0.00           C
ATOM   3351  HA  PHE A 217      35.890  33.580  33.170  1.00  0.00           H
ATOM   3352  CB  PHE A 217      35.860  32.860  35.290  1.00  0.00           C
ATOM   3353  HB1 PHE A 217      36.900  32.490  35.420  1.00  0.00           H
ATOM   3354  HB2 PHE A 217      35.190  32.080  35.720  1.00  0.00           H
ATOM   3355  CG  PHE A 217      35.660  34.200  35.970  1.00  0.00           C
ATOM   3356  CD1 PHE A 217      36.760  35.120  35.910  1.00  0.00           C
ATOM   3357  HD1 PHE A 217      37.660  34.860  35.380  1.00  0.00           H
ATOM   3358  CE1 PHE A 217      36.610  36.400  36.530  1.00  0.00           C
ATOM   3359  HE1 PHE A 217      37.330  37.200  36.410  1.00  0.00           H
ATOM   3360  CZ  PHE A 217      35.350  36.740  37.110  1.00  0.00           C
ATOM   3361  HZ  PHE A 217      35.260  37.760  37.450  1.00  0.00           H
ATOM   3362  CD2 PHE A 217      34.450  34.530  36.580  1.00  0.00           C
ATOM   3363  HD2 PHE A 217      33.620  33.850  36.410  1.00  0.00           H
ATOM   3364  CE2 PHE A 217      34.250  35.800  37.130  1.00  0.00           C
ATOM   3365  HE2 PHE A 217      33.300  36.080  37.580  1.00  0.00           H
ATOM   3366  C   PHE A 217      35.760  31.490  33.210  1.00  0.00           C
ATOM   3367  O   PHE A 217      34.930  30.510  33.100  1.00  0.00           O
ATOM   3368  N   GLU A 218      37.010  31.400  32.770  1.00  0.00           N
ATOM   3369  HN  GLU A 218      37.630  32.160  32.960  1.00  0.00           H
ATOM   3370  CA  GLU A 218      37.680  30.160  32.510  1.00  0.00           C
ATOM   3371  HA  GLU A 218      37.040  29.380  32.880  1.00  0.00           H
ATOM   3372  CB  GLU A 218      37.900  30.050  30.960  1.00  0.00           C
ATOM   3373  HB1 GLU A 218      36.940  30.410  30.540  1.00  0.00           H
ATOM   3374  HB2 GLU A 218      38.000  28.970  30.710  1.00  0.00           H
ATOM   3375  CG  GLU A 218      39.020  31.010  30.360  1.00  0.00           C
ATOM   3376  HG1 GLU A 218      40.000  30.710  30.800  1.00  0.00           H
ATOM   3377  HG2 GLU A 218      38.820  32.070  30.630  1.00  0.00           H
ATOM   3378  CD  GLU A 218      39.110  30.870  28.890  1.00  0.00           C
ATOM   3379  OE1 GLU A 218      39.840  31.690  28.240  1.00  0.00           O
ATOM   3380  OE2 GLU A 218      38.400  30.040  28.270  1.00  0.00           O
ATOM   3381  C   GLU A 218      38.930  30.140  33.240  1.00  0.00           C
ATOM   3382  O   GLU A 218      39.440  31.110  33.710  1.00  0.00           O
ATOM   3383  N   ARG A 219      39.330  28.900  33.610  1.00  0.00           N
ATOM   3384  HN  ARG A 219      38.820  28.160  33.170  1.00  0.00           H
ATOM   3385  CA  ARG A 219      40.590  28.670  34.300  1.00  0.00           C
ATOM   3386  HA  ARG A 219      40.760  29.540  34.910  1.00  0.00           H
ATOM   3387  CB  ARG A 219      40.510  27.440  35.220  1.00  0.00           C
ATOM   3388  HB1 ARG A 219      40.090  26.620  34.610  1.00  0.00           H
ATOM   3389  HB2 ARG A 219      39.730  27.710  35.960  1.00  0.00           H
ATOM   3390  CG  ARG A 219      41.750  26.970  35.980  1.00  0.00           C
ATOM   3391  HG1 ARG A 219      42.120  27.880  36.510  1.00  0.00           H
ATOM   3392  HG2 ARG A 219      42.570  26.810  35.250  1.00  0.00           H
ATOM   3393  CD  ARG A 219      41.540  25.830  36.950  1.00  0.00           C
ATOM   3394  HD1 ARG A 219      41.410  24.880  36.390  1.00  0.00           H
ATOM   3395  HD2 ARG A 219      40.620  26.080  37.520  1.00  0.00           H
ATOM   3396  NE  ARG A 219      42.680  25.790  37.860  1.00  0.00           N
ATOM   3397  HE  ARG A 219      43.410  26.470  37.750  1.00  0.00           H
ATOM   3398  CZ  ARG A 219      42.730  24.960  38.910  1.00  0.00           C
ATOM   3399  NH1 ARG A 219      41.780  24.100  39.190  1.00  0.00           N
ATOM   3400 HH11 ARG A 219      40.920  24.230  38.710  1.00  0.00           H
ATOM   3401 HH12 ARG A 219      41.800  23.770  40.140  1.00  0.00           H
ATOM   3402  NH2 ARG A 219      43.780  24.820  39.620  1.00  0.00           N
ATOM   3403 HH21 ARG A 219      44.530  25.450  39.430  1.00  0.00           H
ATOM   3404 HH22 ARG A 219      43.750  24.070  40.280  1.00  0.00           H
ATOM   3405  C   ARG A 219      41.810  28.540  33.420  1.00  0.00           C
ATOM   3406  O   ARG A 219      41.800  27.730  32.560  1.00  0.00           O
ATOM   3407  N   VAL A 220      42.890  29.350  33.640  1.00  0.00           N
ATOM   3408  HN  VAL A 220      42.930  30.090  34.310  1.00  0.00           H
ATOM   3409  CA  VAL A 220      44.060  29.310  32.720  1.00  0.00           C
ATOM   3410  HA  VAL A 220      43.780  28.860  31.770  1.00  0.00           H
ATOM   3411  CB  VAL A 220      44.750  30.680  32.400  1.00  0.00           C
ATOM   3412  HB  VAL A 220      45.360  30.950  33.290  1.00  0.00           H
ATOM   3413  CG1 VAL A 220      45.570  30.520  31.090  1.00  0.00           C
ATOM   3414 HG11 VAL A 220      46.500  29.990  31.420  1.00  0.00           H
ATOM   3415 HG12 VAL A 220      45.050  29.860  30.360  1.00  0.00           H
ATOM   3416 HG13 VAL A 220      45.850  31.370  30.430  1.00  0.00           H
ATOM   3417  CG2 VAL A 220      43.700  31.760  32.260  1.00  0.00           C
ATOM   3418 HG21 VAL A 220      43.330  32.070  33.260  1.00  0.00           H
ATOM   3419 HG22 VAL A 220      44.210  32.640  31.810  1.00  0.00           H
ATOM   3420 HG23 VAL A 220      42.890  31.420  31.590  1.00  0.00           H
ATOM   3421  C   VAL A 220      45.000  28.390  33.440  1.00  0.00           C
ATOM   3422  O   VAL A 220      45.300  28.630  34.560  1.00  0.00           O
ATOM   3423  N   PRO A 221      45.460  27.250  32.920  1.00  0.00           N
ATOM   3424  CD  PRO A 221      44.960  26.660  31.670  1.00  0.00           C
ATOM   3425  HD1 PRO A 221      43.860  26.610  31.760  1.00  0.00           H
ATOM   3426  HD2 PRO A 221      45.270  27.290  30.810  1.00  0.00           H
ATOM   3427  CA  PRO A 221      46.650  26.540  33.330  1.00  0.00           C
ATOM   3428  HA  PRO A 221      46.240  25.940  34.140  1.00  0.00           H
ATOM   3429  CB  PRO A 221      46.980  25.490  32.150  1.00  0.00           C
ATOM   3430  HB1 PRO A 221      47.450  24.590  32.600  1.00  0.00           H
ATOM   3431  HB2 PRO A 221      47.730  25.860  31.430  1.00  0.00           H
ATOM   3432  CG  PRO A 221      45.600  25.270  31.550  1.00  0.00           C
ATOM   3433  HG1 PRO A 221      45.130  24.620  32.320  1.00  0.00           H
ATOM   3434  HG2 PRO A 221      45.600  24.940  30.490  1.00  0.00           H
ATOM   3435  C   PRO A 221      47.810  27.420  33.770  1.00  0.00           C
ATOM   3436  O   PRO A 221      48.070  28.410  33.080  1.00  0.00           O
ATOM   3437  N   LEU A 222      48.640  27.110  34.840  1.00  0.00           N
ATOM   3438  HN  LEU A 222      48.340  26.330  35.390  1.00  0.00           H
ATOM   3439  CA  LEU A 222      49.880  27.760  35.260  1.00  0.00           C
ATOM   3440  HA  LEU A 222      49.690  28.820  35.290  1.00  0.00           H
ATOM   3441  CB  LEU A 222      50.470  27.230  36.510  1.00  0.00           C
ATOM   3442  HB1 LEU A 222      51.340  27.860  36.800  1.00  0.00           H
ATOM   3443  HB2 LEU A 222      50.920  26.210  36.440  1.00  0.00           H
ATOM   3444  CG  LEU A 222      49.500  27.200  37.700  1.00  0.00           C
ATOM   3445  HG  LEU A 222      48.480  26.930  37.360  1.00  0.00           H
ATOM   3446  CD1 LEU A 222      50.120  26.120  38.740  1.00  0.00           C
ATOM   3447 HD11 LEU A 222      50.480  25.170  38.290  1.00  0.00           H
ATOM   3448 HD12 LEU A 222      50.930  26.610  39.310  1.00  0.00           H
ATOM   3449 HD13 LEU A 222      49.350  25.920  39.520  1.00  0.00           H
ATOM   3450  CD2 LEU A 222      49.370  28.630  38.420  1.00  0.00           C
ATOM   3451 HD21 LEU A 222      48.660  28.580  39.270  1.00  0.00           H
ATOM   3452 HD22 LEU A 222      50.300  29.070  38.850  1.00  0.00           H
ATOM   3453 HD23 LEU A 222      48.840  29.250  37.670  1.00  0.00           H
ATOM   3454  C   LEU A 222      50.900  27.670  34.140  1.00  0.00           C
ATOM   3455  O   LEU A 222      51.610  28.590  33.750  1.00  0.00           O
ATOM   3456  N   GLU A 223      50.990  26.510  33.490  1.00  0.00           N
ATOM   3457  HN  GLU A 223      50.550  25.690  33.830  1.00  0.00           H
ATOM   3458  CA  GLU A 223      51.840  26.290  32.350  1.00  0.00           C
ATOM   3459  HA  GLU A 223      52.860  26.510  32.640  1.00  0.00           H
ATOM   3460  CB  GLU A 223      51.940  24.770  31.930  1.00  0.00           C
ATOM   3461  HB1 GLU A 223      52.060  24.170  32.850  1.00  0.00           H
ATOM   3462  HB2 GLU A 223      52.800  24.610  31.240  1.00  0.00           H
ATOM   3463  CG  GLU A 223      50.660  24.270  31.260  1.00  0.00           C
ATOM   3464  HG1 GLU A 223      50.460  24.790  30.290  1.00  0.00           H
ATOM   3465  HG2 GLU A 223      49.810  24.530  31.920  1.00  0.00           H
ATOM   3466  CD  GLU A 223      50.530  22.750  30.950  1.00  0.00           C
ATOM   3467  OE1 GLU A 223      49.980  22.020  31.880  1.00  0.00           O
ATOM   3468  OE2 GLU A 223      50.970  22.280  29.890  1.00  0.00           O
ATOM   3469  C   GLU A 223      51.630  27.150  31.180  1.00  0.00           C
ATOM   3470  O   GLU A 223      52.510  27.410  30.340  1.00  0.00           O
ATOM   3471  N   ASP A 224      50.370  27.670  30.990  1.00  0.00           N
ATOM   3472  HN  ASP A 224      49.630  27.550  31.650  1.00  0.00           H
ATOM   3473  CA  ASP A 224      49.880  28.400  29.880  1.00  0.00           C
ATOM   3474  HA  ASP A 224      50.560  28.220  29.060  1.00  0.00           H
ATOM   3475  CB  ASP A 224      48.390  28.120  29.610  1.00  0.00           C
ATOM   3476  HB1 ASP A 224      47.920  28.880  28.960  1.00  0.00           H
ATOM   3477  HB2 ASP A 224      47.860  28.060  30.590  1.00  0.00           H
ATOM   3478  CG  ASP A 224      48.290  26.830  28.810  1.00  0.00           C
ATOM   3479  OD1 ASP A 224      49.280  26.240  28.460  1.00  0.00           O
ATOM   3480  OD2 ASP A 224      47.140  26.420  28.450  1.00  0.00           O
ATOM   3481  C   ASP A 224      49.960  29.980  30.240  1.00  0.00           C
ATOM   3482  O   ASP A 224      49.340  30.810  29.510  1.00  0.00           O
ATOM   3483  N   LEU A 225      50.680  30.340  31.340  1.00  0.00           N
ATOM   3484  HN  LEU A 225      51.010  29.620  31.940  1.00  0.00           H
ATOM   3485  CA  LEU A 225      50.950  31.760  31.560  1.00  0.00           C
ATOM   3486  HA  LEU A 225      50.830  32.390  30.690  1.00  0.00           H
ATOM   3487  CB  LEU A 225      50.180  32.250  32.760  1.00  0.00           C
ATOM   3488  HB1 LEU A 225      50.520  33.260  33.070  1.00  0.00           H
ATOM   3489  HB2 LEU A 225      50.250  31.630  33.680  1.00  0.00           H
ATOM   3490  CG  LEU A 225      48.690  32.330  32.450  1.00  0.00           C
ATOM   3491  HG  LEU A 225      48.270  31.430  31.960  1.00  0.00           H
ATOM   3492  CD1 LEU A 225      47.870  32.470  33.710  1.00  0.00           C
ATOM   3493 HD11 LEU A 225      46.780  32.490  33.530  1.00  0.00           H
ATOM   3494 HD12 LEU A 225      48.050  31.600  34.370  1.00  0.00           H
ATOM   3495 HD13 LEU A 225      48.140  33.390  34.270  1.00  0.00           H
ATOM   3496  CD2 LEU A 225      48.360  33.510  31.600  1.00  0.00           C
ATOM   3497 HD21 LEU A 225      47.280  33.760  31.600  1.00  0.00           H
ATOM   3498 HD22 LEU A 225      48.790  34.450  32.010  1.00  0.00           H
ATOM   3499 HD23 LEU A 225      48.650  33.410  30.540  1.00  0.00           H
ATOM   3500  C   LEU A 225      52.450  31.960  31.840  1.00  0.00           C
ATOM   3501  O   LEU A 225      52.910  32.470  32.860  1.00  0.00           O
ATOM   3502  N   SER A 226      53.330  31.430  30.930  1.00  0.00           N
ATOM   3503  HN  SER A 226      53.050  31.150  30.020  1.00  0.00           H
ATOM   3504  CA  SER A 226      54.790  31.370  31.190  1.00  0.00           C
ATOM   3505  HA  SER A 226      55.050  31.320  32.230  1.00  0.00           H
ATOM   3506  CB  SER A 226      55.280  30.080  30.440  1.00  0.00           C
ATOM   3507  HB1 SER A 226      54.680  29.210  30.780  1.00  0.00           H
ATOM   3508  HB2 SER A 226      56.310  29.770  30.730  1.00  0.00           H
ATOM   3509  OG  SER A 226      55.340  30.250  29.000  1.00  0.00           O
ATOM   3510  HG1 SER A 226      54.470  30.590  28.800  1.00  0.00           H
ATOM   3511  C   SER A 226      55.540  32.640  30.600  1.00  0.00           C
ATOM   3512  O   SER A 226      56.760  32.760  30.810  1.00  0.00           O
ATOM   3513  N   GLU A 227      54.840  33.600  30.000  1.00  0.00           N
ATOM   3514  HN  GLU A 227      53.890  33.340  29.890  1.00  0.00           H
ATOM   3515  CA  GLU A 227      55.390  34.850  29.530  1.00  0.00           C
ATOM   3516  HA  GLU A 227      56.470  34.920  29.580  1.00  0.00           H
ATOM   3517  CB  GLU A 227      55.140  35.010  28.010  1.00  0.00           C
ATOM   3518  HB1 GLU A 227      55.620  35.960  27.710  1.00  0.00           H
ATOM   3519  HB2 GLU A 227      54.050  35.020  27.850  1.00  0.00           H
ATOM   3520  CG  GLU A 227      55.780  33.820  27.240  1.00  0.00           C
ATOM   3521  HG1 GLU A 227      55.280  32.850  27.420  1.00  0.00           H
ATOM   3522  HG2 GLU A 227      56.850  33.710  27.520  1.00  0.00           H
ATOM   3523  CD  GLU A 227      55.580  34.200  25.730  1.00  0.00           C
ATOM   3524  OE1 GLU A 227      56.500  34.460  24.970  1.00  0.00           O
ATOM   3525  OE2 GLU A 227      54.390  34.270  25.270  1.00  0.00           O
ATOM   3526  C   GLU A 227      55.020  36.050  30.290  1.00  0.00           C
ATOM   3527  O   GLU A 227      54.860  37.150  29.790  1.00  0.00           O
ATOM   3528  N   ASP A 228      54.640  35.840  31.500  1.00  0.00           N
ATOM   3529  HN  ASP A 228      54.340  34.970  31.880  1.00  0.00           H
ATOM   3530  CA  ASP A 228      54.150  36.870  32.390  1.00  0.00           C
ATOM   3531  HA  ASP A 228      54.190  37.850  31.950  1.00  0.00           H
ATOM   3532  CB  ASP A 228      52.640  36.550  32.590  1.00  0.00           C
ATOM   3533  HB1 ASP A 228      52.490  35.490  32.880  1.00  0.00           H
ATOM   3534  HB2 ASP A 228      52.130  36.660  31.610  1.00  0.00           H
ATOM   3535  CG  ASP A 228      51.910  37.470  33.610  1.00  0.00           C
ATOM   3536  OD1 ASP A 228      52.480  38.480  34.080  1.00  0.00           O
ATOM   3537  OD2 ASP A 228      50.720  37.180  33.910  1.00  0.00           O
ATOM   3538  C   ASP A 228      54.990  36.760  33.700  1.00  0.00           C
ATOM   3539  O   ASP A 228      55.110  35.680  34.280  1.00  0.00           O
ATOM   3540  N   PRO A 229      55.660  37.780  34.210  1.00  0.00           N
ATOM   3541  CD  PRO A 229      55.810  39.080  33.490  1.00  0.00           C
ATOM   3542  HD1 PRO A 229      56.430  38.820  32.610  1.00  0.00           H
ATOM   3543  HD2 PRO A 229      54.790  39.460  33.270  1.00  0.00           H
ATOM   3544  CA  PRO A 229      56.430  37.830  35.440  1.00  0.00           C
ATOM   3545  HA  PRO A 229      56.950  36.890  35.590  1.00  0.00           H
ATOM   3546  CB  PRO A 229      57.480  38.900  35.230  1.00  0.00           C
ATOM   3547  HB1 PRO A 229      58.290  38.640  34.510  1.00  0.00           H
ATOM   3548  HB2 PRO A 229      57.960  39.350  36.130  1.00  0.00           H
ATOM   3549  CG  PRO A 229      56.680  39.970  34.480  1.00  0.00           C
ATOM   3550  HG1 PRO A 229      57.360  40.530  33.810  1.00  0.00           H
ATOM   3551  HG2 PRO A 229      56.070  40.650  35.100  1.00  0.00           H
ATOM   3552  C   PRO A 229      55.680  37.960  36.710  1.00  0.00           C
ATOM   3553  O   PRO A 229      56.300  37.890  37.730  1.00  0.00           O
ATOM   3554  N   VAL A 230      54.310  38.180  36.700  1.00  0.00           N
ATOM   3555  HN  VAL A 230      53.880  38.130  35.800  1.00  0.00           H
ATOM   3556  CA  VAL A 230      53.600  38.310  38.010  1.00  0.00           C
ATOM   3557  HA  VAL A 230      53.970  39.080  38.660  1.00  0.00           H
ATOM   3558  CB  VAL A 230      52.150  38.740  37.680  1.00  0.00           C
ATOM   3559  HB  VAL A 230      51.670  37.940  37.080  1.00  0.00           H
ATOM   3560  CG1 VAL A 230      51.210  38.880  38.940  1.00  0.00           C
ATOM   3561 HG11 VAL A 230      51.530  39.660  39.650  1.00  0.00           H
ATOM   3562 HG12 VAL A 230      50.170  39.140  38.660  1.00  0.00           H
ATOM   3563 HG13 VAL A 230      51.280  38.030  39.650  1.00  0.00           H
ATOM   3564  CG2 VAL A 230      51.950  40.060  36.950  1.00  0.00           C
ATOM   3565 HG21 VAL A 230      50.920  40.460  36.900  1.00  0.00           H
ATOM   3566 HG22 VAL A 230      52.570  40.860  37.410  1.00  0.00           H
ATOM   3567 HG23 VAL A 230      52.350  39.890  35.920  1.00  0.00           H
ATOM   3568  C   VAL A 230      53.600  37.030  38.830  1.00  0.00           C
ATOM   3569  O   VAL A 230      53.840  37.050  40.030  1.00  0.00           O
ATOM   3570  N   VAL A 231      53.520  35.900  38.130  1.00  0.00           N
ATOM   3571  HN  VAL A 231      53.300  36.030  37.170  1.00  0.00           H
ATOM   3572  CA  VAL A 231      53.340  34.550  38.560  1.00  0.00           C
ATOM   3573  HA  VAL A 231      52.410  34.360  39.070  1.00  0.00           H
ATOM   3574  CB  VAL A 231      53.470  33.610  37.310  1.00  0.00           C
ATOM   3575  HB  VAL A 231      54.500  33.590  36.900  1.00  0.00           H
ATOM   3576  CG1 VAL A 231      52.980  32.180  37.740  1.00  0.00           C
ATOM   3577 HG11 VAL A 231      52.830  31.530  36.850  1.00  0.00           H
ATOM   3578 HG12 VAL A 231      53.830  31.850  38.370  1.00  0.00           H
ATOM   3579 HG13 VAL A 231      52.040  32.260  38.340  1.00  0.00           H
ATOM   3580  CG2 VAL A 231      52.690  34.140  36.130  1.00  0.00           C
ATOM   3581 HG21 VAL A 231      51.590  34.220  36.230  1.00  0.00           H
ATOM   3582 HG22 VAL A 231      53.140  35.040  35.650  1.00  0.00           H
ATOM   3583 HG23 VAL A 231      52.780  33.390  35.310  1.00  0.00           H
ATOM   3584  C   VAL A 231      54.370  34.180  39.560  1.00  0.00           C
ATOM   3585  O   VAL A 231      54.030  33.620  40.610  1.00  0.00           O
ATOM   3586  N   GLY A 232      55.680  34.480  39.240  1.00  0.00           N
ATOM   3587  HN  GLY A 232      55.930  35.010  38.430  1.00  0.00           H
ATOM   3588  CA  GLY A 232      56.790  33.980  40.060  1.00  0.00           C
ATOM   3589  HA1 GLY A 232      56.620  32.930  40.200  1.00  0.00           H
ATOM   3590  HA2 GLY A 232      57.740  34.180  39.580  1.00  0.00           H
ATOM   3591  C   GLY A 232      56.810  34.800  41.400  1.00  0.00           C
ATOM   3592  O   GLY A 232      57.440  34.390  42.390  1.00  0.00           O
ATOM   3593  N   HIS A 233      56.160  35.960  41.440  1.00  0.00           N
ATOM   3594  HN  HIS A 233      55.600  36.210  40.650  1.00  0.00           H
ATOM   3595  CA  HIS A 233      56.110  36.820  42.560  1.00  0.00           C
ATOM   3596  HA  HIS A 233      56.990  36.650  43.170  1.00  0.00           H
ATOM   3597  CB  HIS A 233      56.180  38.270  42.150  1.00  0.00           C
ATOM   3598  HB1 HIS A 233      56.040  39.030  42.950  1.00  0.00           H
ATOM   3599  HB2 HIS A 233      55.440  38.370  41.330  1.00  0.00           H
ATOM   3600  ND1 HIS A 233      58.590  38.570  42.350  1.00  0.00           N
ATOM   3601  CG  HIS A 233      57.490  38.740  41.570  1.00  0.00           C
ATOM   3602  CE1 HIS A 233      59.530  39.210  41.680  1.00  0.00           C
ATOM   3603  HE1 HIS A 233      60.560  39.310  42.000  1.00  0.00           H
ATOM   3604  NE2 HIS A 233      59.100  39.720  40.520  1.00  0.00           N
ATOM   3605  HE2 HIS A 233      59.620  40.310  39.900  1.00  0.00           H
ATOM   3606  CD2 HIS A 233      57.760  39.530  40.470  1.00  0.00           C
ATOM   3607  HD2 HIS A 233      57.020  39.840  39.740  1.00  0.00           H
ATOM   3608  C   HIS A 233      54.900  36.740  43.510  1.00  0.00           C
ATOM   3609  O   HIS A 233      54.960  37.300  44.580  1.00  0.00           O
ATOM   3610  N   LEU A 234      53.870  35.940  43.190  1.00  0.00           N
ATOM   3611  HN  LEU A 234      53.990  35.470  42.310  1.00  0.00           H
ATOM   3612  CA  LEU A 234      52.640  35.720  43.960  1.00  0.00           C
ATOM   3613  HA  LEU A 234      52.210  36.700  44.070  1.00  0.00           H
ATOM   3614  CB  LEU A 234      51.680  34.790  43.240  1.00  0.00           C
ATOM   3615  HB1 LEU A 234      50.870  34.660  43.990  1.00  0.00           H
ATOM   3616  HB2 LEU A 234      52.150  33.780  43.240  1.00  0.00           H
ATOM   3617  CG  LEU A 234      51.210  35.330  41.880  1.00  0.00           C
ATOM   3618  HG  LEU A 234      52.090  35.510  41.220  1.00  0.00           H
ATOM   3619  CD1 LEU A 234      50.240  34.260  41.190  1.00  0.00           C
ATOM   3620 HD11 LEU A 234      49.260  34.310  41.710  1.00  0.00           H
ATOM   3621 HD12 LEU A 234      49.970  34.420  40.120  1.00  0.00           H
ATOM   3622 HD13 LEU A 234      50.650  33.230  41.280  1.00  0.00           H
ATOM   3623  CD2 LEU A 234      50.340  36.600  42.010  1.00  0.00           C
ATOM   3624 HD21 LEU A 234      49.490  36.490  42.720  1.00  0.00           H
ATOM   3625 HD22 LEU A 234      50.880  37.490  42.420  1.00  0.00           H
ATOM   3626 HD23 LEU A 234      49.960  37.050  41.070  1.00  0.00           H
ATOM   3627  C   LEU A 234      52.900  35.290  45.450  1.00  0.00           C
ATOM   3628  O   LEU A 234      52.620  35.940  46.470  1.00  0.00           O
ATOM   3629  N   GLY A 235      53.610  34.080  45.530  1.00  0.00           N
ATOM   3630  HN  GLY A 235      53.940  33.730  44.650  1.00  0.00           H
ATOM   3631  CA  GLY A 235      53.840  33.380  46.800  1.00  0.00           C
ATOM   3632  HA1 GLY A 235      53.080  33.550  47.550  1.00  0.00           H
ATOM   3633  HA2 GLY A 235      53.970  32.350  46.520  1.00  0.00           H
ATOM   3634  C   GLY A 235      55.110  33.780  47.470  1.00  0.00           C
ATOM   3635  O   GLY A 235      55.440  33.230  48.490  1.00  0.00           O
ATOM   3636  N   THR A 236      55.850  34.840  46.940  1.00  0.00           N
ATOM   3637  HN  THR A 236      55.780  35.120  45.990  1.00  0.00           H
ATOM   3638  CA  THR A 236      57.050  35.250  47.640  1.00  0.00           C
ATOM   3639  HA  THR A 236      57.250  34.710  48.550  1.00  0.00           H
ATOM   3640  CB  THR A 236      58.310  35.120  46.760  1.00  0.00           C
ATOM   3641  HB  THR A 236      59.230  35.500  47.260  1.00  0.00           H
ATOM   3642  OG1 THR A 236      58.150  35.630  45.430  1.00  0.00           O
ATOM   3643  HG1 THR A 236      58.070  36.580  45.510  1.00  0.00           H
ATOM   3644  CG2 THR A 236      58.540  33.640  46.580  1.00  0.00           C
ATOM   3645 HG21 THR A 236      57.600  33.120  46.300  1.00  0.00           H
ATOM   3646 HG22 THR A 236      59.150  33.470  45.670  1.00  0.00           H
ATOM   3647 HG23 THR A 236      59.020  33.280  47.520  1.00  0.00           H
ATOM   3648  C   THR A 236      57.020  36.710  48.050  1.00  0.00           C
ATOM   3649  O   THR A 236      57.860  37.230  48.760  1.00  0.00           O
ATOM   3650  N   SER A 237      56.020  37.450  47.620  1.00  0.00           N
ATOM   3651  HN  SER A 237      55.290  37.030  47.090  1.00  0.00           H
ATOM   3652  CA  SER A 237      55.990  38.860  47.820  1.00  0.00           C
ATOM   3653  HA  SER A 237      57.000  39.240  47.920  1.00  0.00           H
ATOM   3654  CB  SER A 237      55.060  39.530  46.760  1.00  0.00           C
ATOM   3655  HB1 SER A 237      54.740  40.540  47.090  1.00  0.00           H
ATOM   3656  HB2 SER A 237      54.070  39.080  46.540  1.00  0.00           H
ATOM   3657  OG  SER A 237      55.670  39.620  45.520  1.00  0.00           O
ATOM   3658  HG1 SER A 237      55.350  38.850  45.030  1.00  0.00           H
ATOM   3659  C   SER A 237      55.440  39.270  49.160  1.00  0.00           C
ATOM   3660  O   SER A 237      55.920  40.200  49.780  1.00  0.00           O
ATOM   3661  N   THR A 238      54.500  38.580  49.670  1.00  0.00           N
ATOM   3662  HN  THR A 238      54.340  37.690  49.250  1.00  0.00           H
ATOM   3663  CA  THR A 238      53.770  38.810  50.890  1.00  0.00           C
ATOM   3664  HA  THR A 238      53.690  39.880  51.010  1.00  0.00           H
ATOM   3665  CB  THR A 238      52.400  38.330  50.680  1.00  0.00           C
ATOM   3666  HB  THR A 238      51.800  39.080  51.220  1.00  0.00           H
ATOM   3667  OG1 THR A 238      52.050  37.100  51.220  1.00  0.00           O
ATOM   3668  HG1 THR A 238      51.110  36.950  51.100  1.00  0.00           H
ATOM   3669  CG2 THR A 238      51.930  38.220  49.190  1.00  0.00           C
ATOM   3670 HG21 THR A 238      52.100  39.230  48.770  1.00  0.00           H
ATOM   3671 HG22 THR A 238      52.430  37.420  48.600  1.00  0.00           H
ATOM   3672 HG23 THR A 238      50.820  38.160  49.310  1.00  0.00           H
ATOM   3673  C   THR A 238      54.350  38.370  52.220  1.00  0.00           C
ATOM   3674  O   THR A 238      55.180  37.460  52.300  1.00  0.00           O
ATOM   3675  N   GLU A 239      53.900  38.920  53.390  1.00  0.00           N
ATOM   3676  HN  GLU A 239      53.510  39.840  53.360  1.00  0.00           H
ATOM   3677  CA  GLU A 239      54.400  38.360  54.690  1.00  0.00           C
ATOM   3678  HA  GLU A 239      55.470  38.280  54.740  1.00  0.00           H
ATOM   3679  CB  GLU A 239      53.780  39.150  55.870  1.00  0.00           C
ATOM   3680  HB1 GLU A 239      54.200  38.770  56.830  1.00  0.00           H
ATOM   3681  HB2 GLU A 239      52.670  39.030  55.900  1.00  0.00           H
ATOM   3682  CG  GLU A 239      54.210  40.640  55.880  1.00  0.00           C
ATOM   3683  HG1 GLU A 239      53.750  41.110  56.770  1.00  0.00           H
ATOM   3684  HG2 GLU A 239      53.790  41.120  54.970  1.00  0.00           H
ATOM   3685  CD  GLU A 239      55.750  40.920  55.940  1.00  0.00           C
ATOM   3686  OE1 GLU A 239      56.440  41.040  54.870  1.00  0.00           O
ATOM   3687  OE2 GLU A 239      56.290  41.020  57.090  1.00  0.00           O
ATOM   3688  C   GLU A 239      53.950  36.900  54.980  1.00  0.00           C
ATOM   3689  O   GLU A 239      54.680  36.040  55.490  1.00  0.00           O
ATOM   3690  N   GLU A 240      52.670  36.530  54.650  1.00  0.00           N
ATOM   3691  HN  GLU A 240      52.080  37.270  54.330  1.00  0.00           H
ATOM   3692  CA  GLU A 240      52.080  35.250  54.740  1.00  0.00           C
ATOM   3693  HA  GLU A 240      52.220  34.780  55.700  1.00  0.00           H
ATOM   3694  CB  GLU A 240      50.590  35.310  54.490  1.00  0.00           C
ATOM   3695  HB1 GLU A 240      50.240  35.250  53.440  1.00  0.00           H
ATOM   3696  HB2 GLU A 240      50.240  36.310  54.850  1.00  0.00           H
ATOM   3697  CG  GLU A 240      49.920  34.160  55.280  1.00  0.00           C
ATOM   3698  HG1 GLU A 240      50.380  33.200  54.950  1.00  0.00           H
ATOM   3699  HG2 GLU A 240      48.860  34.090  54.960  1.00  0.00           H
ATOM   3700  CD  GLU A 240      49.930  34.320  56.740  1.00  0.00           C
ATOM   3701  OE1 GLU A 240      49.580  33.250  57.320  1.00  0.00           O
ATOM   3702  OE2 GLU A 240      50.250  35.380  57.360  1.00  0.00           O
ATOM   3703  C   GLU A 240      52.810  34.310  53.730  1.00  0.00           C
ATOM   3704  O   GLU A 240      53.110  33.180  54.040  1.00  0.00           O
ATOM   3705  N   GLY A 241      53.070  34.730  52.480  1.00  0.00           N
ATOM   3706  HN  GLY A 241      52.760  35.630  52.180  1.00  0.00           H
ATOM   3707  CA  GLY A 241      53.800  33.910  51.510  1.00  0.00           C
ATOM   3708  HA1 GLY A 241      53.390  32.910  51.470  1.00  0.00           H
ATOM   3709  HA2 GLY A 241      53.870  34.400  50.550  1.00  0.00           H
ATOM   3710  C   GLY A 241      55.210  33.690  51.780  1.00  0.00           C
ATOM   3711  O   GLY A 241      55.640  32.540  51.600  1.00  0.00           O
ATOM   3712  N   LYS A 242      55.960  34.710  52.270  1.00  0.00           N
ATOM   3713  HN  LYS A 242      55.570  35.630  52.290  1.00  0.00           H
ATOM   3714  CA  LYS A 242      57.300  34.570  52.840  1.00  0.00           C
ATOM   3715  HA  LYS A 242      57.950  34.310  52.020  1.00  0.00           H
ATOM   3716  CB  LYS A 242      57.930  35.950  53.240  1.00  0.00           C
ATOM   3717  HB1 LYS A 242      58.700  35.720  54.010  1.00  0.00           H
ATOM   3718  HB2 LYS A 242      57.090  36.570  53.620  1.00  0.00           H
ATOM   3719  CG  LYS A 242      58.560  36.690  52.060  1.00  0.00           C
ATOM   3720  HG1 LYS A 242      57.910  36.780  51.160  1.00  0.00           H
ATOM   3721  HG2 LYS A 242      59.440  36.140  51.670  1.00  0.00           H
ATOM   3722  CD  LYS A 242      59.060  38.090  52.450  1.00  0.00           C
ATOM   3723  HD1 LYS A 242      58.320  38.690  53.010  1.00  0.00           H
ATOM   3724  HD2 LYS A 242      59.840  37.850  53.210  1.00  0.00           H
ATOM   3725  CE  LYS A 242      59.470  38.830  51.160  1.00  0.00           C
ATOM   3726  HE1 LYS A 242      58.660  38.790  50.400  1.00  0.00           H
ATOM   3727  HE2 LYS A 242      60.380  38.310  50.800  1.00  0.00           H
ATOM   3728  NZ  LYS A 242      59.690  40.190  51.440  1.00  0.00           N
ATOM   3729  HZ1 LYS A 242      59.880  40.520  50.470  1.00  0.00           H
ATOM   3730  HZ2 LYS A 242      58.830  40.650  51.790  1.00  0.00           H
ATOM   3731  HZ3 LYS A 242      60.520  40.430  52.030  1.00  0.00           H
ATOM   3732  C   LYS A 242      57.350  33.560  53.970  1.00  0.00           C
ATOM   3733  O   LYS A 242      58.300  32.770  54.110  1.00  0.00           O
ATOM   3734  N   LYS A 243      56.320  33.630  54.870  1.00  0.00           N
ATOM   3735  HN  LYS A 243      55.570  34.270  54.680  1.00  0.00           H
ATOM   3736  CA  LYS A 243      56.190  32.840  56.090  1.00  0.00           C
ATOM   3737  HA  LYS A 243      57.080  32.860  56.710  1.00  0.00           H
ATOM   3738  CB  LYS A 243      55.020  33.350  56.920  1.00  0.00           C
ATOM   3739  HB1 LYS A 243      54.180  33.520  56.220  1.00  0.00           H
ATOM   3740  HB2 LYS A 243      55.290  34.410  57.140  1.00  0.00           H
ATOM   3741  CG  LYS A 243      54.510  32.520  58.060  1.00  0.00           C
ATOM   3742  HG1 LYS A 243      55.170  32.550  58.960  1.00  0.00           H
ATOM   3743  HG2 LYS A 243      54.410  31.440  57.840  1.00  0.00           H
ATOM   3744  CD  LYS A 243      53.120  32.980  58.520  1.00  0.00           C
ATOM   3745  HD1 LYS A 243      53.190  33.970  59.030  1.00  0.00           H
ATOM   3746  HD2 LYS A 243      52.350  33.110  57.730  1.00  0.00           H
ATOM   3747  CE  LYS A 243      52.500  32.090  59.630  1.00  0.00           C
ATOM   3748  HE1 LYS A 243      52.860  32.260  60.660  1.00  0.00           H
ATOM   3749  HE2 LYS A 243      52.610  31.020  59.360  1.00  0.00           H
ATOM   3750  NZ  LYS A 243      50.970  32.330  59.690  1.00  0.00           N
ATOM   3751  HZ1 LYS A 243      50.840  33.350  59.860  1.00  0.00           H
ATOM   3752  HZ2 LYS A 243      50.610  32.010  58.770  1.00  0.00           H
ATOM   3753  HZ3 LYS A 243      50.470  31.780  60.420  1.00  0.00           H
ATOM   3754  C   LYS A 243      55.970  31.390  55.830  1.00  0.00           C
ATOM   3755  O   LYS A 243      56.630  30.530  56.520  1.00  0.00           O
ATOM   3756  N   VAL A 244      55.050  31.030  54.830  1.00  0.00           N
ATOM   3757  HN  VAL A 244      54.350  31.700  54.580  1.00  0.00           H
ATOM   3758  CA  VAL A 244      54.750  29.680  54.430  1.00  0.00           C
ATOM   3759  HA  VAL A 244      54.670  29.060  55.300  1.00  0.00           H
ATOM   3760  CB  VAL A 244      53.500  29.630  53.590  1.00  0.00           C
ATOM   3761  HB  VAL A 244      53.450  30.400  52.790  1.00  0.00           H
ATOM   3762  CG1 VAL A 244      53.260  28.220  53.070  1.00  0.00           C
ATOM   3763 HG11 VAL A 244      54.100  27.780  52.480  1.00  0.00           H
ATOM   3764 HG12 VAL A 244      53.030  27.500  53.880  1.00  0.00           H
ATOM   3765 HG13 VAL A 244      52.440  28.280  52.330  1.00  0.00           H
ATOM   3766  CG2 VAL A 244      52.350  29.980  54.490  1.00  0.00           C
ATOM   3767 HG21 VAL A 244      51.410  30.010  53.900  1.00  0.00           H
ATOM   3768 HG22 VAL A 244      52.280  29.260  55.330  1.00  0.00           H
ATOM   3769 HG23 VAL A 244      52.470  31.020  54.850  1.00  0.00           H
ATOM   3770  C   VAL A 244      56.010  29.080  53.710  1.00  0.00           C
ATOM   3771  O   VAL A 244      56.350  27.910  53.880  1.00  0.00           O
ATOM   3772  N   LEU A 245      56.720  29.920  52.900  1.00  0.00           N
ATOM   3773  HN  LEU A 245      56.460  30.860  52.740  1.00  0.00           H
ATOM   3774  CA  LEU A 245      58.040  29.570  52.350  1.00  0.00           C
ATOM   3775  HA  LEU A 245      58.020  28.640  51.810  1.00  0.00           H
ATOM   3776  CB  LEU A 245      58.520  30.580  51.310  1.00  0.00           C
ATOM   3777  HB1 LEU A 245      58.720  31.610  51.670  1.00  0.00           H
ATOM   3778  HB2 LEU A 245      57.700  30.710  50.570  1.00  0.00           H
ATOM   3779  CG  LEU A 245      59.870  30.170  50.650  1.00  0.00           C
ATOM   3780  HG  LEU A 245      60.640  29.810  51.370  1.00  0.00           H
ATOM   3781  CD1 LEU A 245      59.650  29.060  49.610  1.00  0.00           C
ATOM   3782 HD11 LEU A 245      58.980  29.420  48.800  1.00  0.00           H
ATOM   3783 HD12 LEU A 245      60.650  28.890  49.170  1.00  0.00           H
ATOM   3784 HD13 LEU A 245      59.290  28.100  50.050  1.00  0.00           H
ATOM   3785  CD2 LEU A 245      60.530  31.400  49.970  1.00  0.00           C
ATOM   3786 HD21 LEU A 245      61.390  31.020  49.370  1.00  0.00           H
ATOM   3787 HD22 LEU A 245      59.870  31.870  49.210  1.00  0.00           H
ATOM   3788 HD23 LEU A 245      60.840  32.090  50.780  1.00  0.00           H
ATOM   3789  C   LEU A 245      59.150  29.230  53.400  1.00  0.00           C
ATOM   3790  O   LEU A 245      59.810  28.210  53.240  1.00  0.00           O
ATOM   3791  N   ARG A 246      59.300  30.010  54.490  1.00  0.00           N
ATOM   3792  HN  ARG A 246      58.820  30.870  54.630  1.00  0.00           H
ATOM   3793  CA  ARG A 246      60.090  29.650  55.600  1.00  0.00           C
ATOM   3794  HA  ARG A 246      61.090  29.500  55.220  1.00  0.00           H
ATOM   3795  CB  ARG A 246      60.000  30.850  56.670  1.00  0.00           C
ATOM   3796  HB1 ARG A 246      60.560  30.540  57.570  1.00  0.00           H
ATOM   3797  HB2 ARG A 246      58.960  31.020  57.010  1.00  0.00           H
ATOM   3798  CG  ARG A 246      60.750  32.130  56.220  1.00  0.00           C
ATOM   3799  HG1 ARG A 246      60.110  32.730  55.540  1.00  0.00           H
ATOM   3800  HG2 ARG A 246      61.740  31.910  55.760  1.00  0.00           H
ATOM   3801  CD  ARG A 246      61.220  33.140  57.360  1.00  0.00           C
ATOM   3802  HD1 ARG A 246      61.610  34.070  56.910  1.00  0.00           H
ATOM   3803  HD2 ARG A 246      62.080  32.700  57.910  1.00  0.00           H
ATOM   3804  NE  ARG A 246      60.040  33.480  58.180  1.00  0.00           N
ATOM   3805  HE  ARG A 246      59.750  32.710  58.740  1.00  0.00           H
ATOM   3806  CZ  ARG A 246      59.170  34.440  57.860  1.00  0.00           C
ATOM   3807  NH1 ARG A 246      59.330  35.320  56.940  1.00  0.00           N
ATOM   3808 HH11 ARG A 246      60.250  35.430  56.550  1.00  0.00           H
ATOM   3809 HH12 ARG A 246      58.800  36.150  57.110  1.00  0.00           H
ATOM   3810  NH2 ARG A 246      58.190  34.610  58.700  1.00  0.00           N
ATOM   3811 HH21 ARG A 246      57.990  33.820  59.280  1.00  0.00           H
ATOM   3812 HH22 ARG A 246      57.430  35.240  58.520  1.00  0.00           H
ATOM   3813  C   ARG A 246      59.650  28.370  56.300  1.00  0.00           C
ATOM   3814  O   ARG A 246      60.490  27.600  56.730  1.00  0.00           O
ATOM   3815  N   ASN A 247      58.390  28.170  56.540  1.00  0.00           N
ATOM   3816  HN  ASN A 247      57.780  28.960  56.420  1.00  0.00           H
ATOM   3817  CA  ASN A 247      57.940  27.070  57.340  1.00  0.00           C
ATOM   3818  HA  ASN A 247      58.540  26.950  58.230  1.00  0.00           H
ATOM   3819  CB  ASN A 247      56.530  27.320  57.950  1.00  0.00           C
ATOM   3820  HB1 ASN A 247      56.210  26.520  58.650  1.00  0.00           H
ATOM   3821  HB2 ASN A 247      55.810  27.450  57.110  1.00  0.00           H
ATOM   3822  CG  ASN A 247      56.600  28.580  58.900  1.00  0.00           C
ATOM   3823  OD1 ASN A 247      57.730  29.100  59.060  1.00  0.00           O
ATOM   3824  ND2 ASN A 247      55.510  29.100  59.460  1.00  0.00           N
ATOM   3825 HD21 ASN A 247      54.600  28.790  59.210  1.00  0.00           H
ATOM   3826 HD22 ASN A 247      55.560  29.880  60.080  1.00  0.00           H
ATOM   3827  C   ASN A 247      57.880  25.710  56.640  1.00  0.00           C
ATOM   3828  O   ASN A 247      57.960  24.660  57.260  1.00  0.00           O
ATOM   3829  N   GLY A 248      57.940  25.720  55.320  1.00  0.00           N
ATOM   3830  HN  GLY A 248      57.960  26.610  54.870  1.00  0.00           H
ATOM   3831  CA  GLY A 248      57.920  24.560  54.410  1.00  0.00           C
ATOM   3832  HA1 GLY A 248      58.300  24.900  53.450  1.00  0.00           H
ATOM   3833  HA2 GLY A 248      58.410  23.690  54.810  1.00  0.00           H
ATOM   3834  C   GLY A 248      56.520  24.180  54.080  1.00  0.00           C
ATOM   3835  O   GLY A 248      56.260  23.020  53.890  1.00  0.00           O
ATOM   3836  N   GLY A 249      55.570  25.170  54.100  1.00  0.00           N
ATOM   3837  HN  GLY A 249      55.850  26.110  54.270  1.00  0.00           H
ATOM   3838  CA  GLY A 249      54.210  24.880  53.770  1.00  0.00           C
ATOM   3839  HA1 GLY A 249      54.020  23.900  54.180  1.00  0.00           H
ATOM   3840  HA2 GLY A 249      53.560  25.640  54.180  1.00  0.00           H
ATOM   3841  C   GLY A 249      53.950  24.750  52.280  1.00  0.00           C
ATOM   3842  O   GLY A 249      54.930  24.910  51.510  1.00  0.00           O
ATOM   3843  N   LYS A 250      52.750  24.400  51.860  1.00  0.00           N
ATOM   3844  HN  LYS A 250      52.000  24.170  52.470  1.00  0.00           H
ATOM   3845  CA  LYS A 250      52.440  24.390  50.430  1.00  0.00           C
ATOM   3846  HA  LYS A 250      53.300  24.590  49.810  1.00  0.00           H
ATOM   3847  CB  LYS A 250      51.880  23.040  49.930  1.00  0.00           C
ATOM   3848  HB1 LYS A 250      51.610  23.030  48.850  1.00  0.00           H
ATOM   3849  HB2 LYS A 250      50.940  22.900  50.510  1.00  0.00           H
ATOM   3850  CG  LYS A 250      52.800  21.880  49.960  1.00  0.00           C
ATOM   3851  HG1 LYS A 250      52.980  21.670  51.040  1.00  0.00           H
ATOM   3852  HG2 LYS A 250      53.780  22.190  49.560  1.00  0.00           H
ATOM   3853  CD  LYS A 250      52.290  20.570  49.260  1.00  0.00           C
ATOM   3854  HD1 LYS A 250      51.370  20.400  49.850  1.00  0.00           H
ATOM   3855  HD2 LYS A 250      51.970  20.940  48.260  1.00  0.00           H
ATOM   3856  CE  LYS A 250      53.300  19.430  49.330  1.00  0.00           C
ATOM   3857  HE1 LYS A 250      53.410  19.030  50.360  1.00  0.00           H
ATOM   3858  HE2 LYS A 250      54.330  19.740  49.050  1.00  0.00           H
ATOM   3859  NZ  LYS A 250      52.940  18.290  48.410  1.00  0.00           N
ATOM   3860  HZ1 LYS A 250      52.110  17.720  48.710  1.00  0.00           H
ATOM   3861  HZ2 LYS A 250      52.770  18.610  47.440  1.00  0.00           H
ATOM   3862  HZ3 LYS A 250      53.750  17.650  48.280  1.00  0.00           H
ATOM   3863  C   LYS A 250      51.470  25.540  50.130  1.00  0.00           C
ATOM   3864  O   LYS A 250      50.350  25.510  50.640  1.00  0.00           O
ATOM   3865  N   ASN A 251      51.860  26.430  49.180  1.00  0.00           N
ATOM   3866  HN  ASN A 251      52.800  26.390  48.840  1.00  0.00           H
ATOM   3867  CA  ASN A 251      50.970  27.420  48.610  1.00  0.00           C
ATOM   3868  HA  ASN A 251      50.220  27.720  49.330  1.00  0.00           H
ATOM   3869  CB  ASN A 251      51.560  28.750  48.200  1.00  0.00           C
ATOM   3870  HB1 ASN A 251      50.920  29.530  47.730  1.00  0.00           H
ATOM   3871  HB2 ASN A 251      52.250  28.580  47.340  1.00  0.00           H
ATOM   3872  CG  ASN A 251      52.260  29.520  49.320  1.00  0.00           C
ATOM   3873  OD1 ASN A 251      51.790  29.580  50.430  1.00  0.00           O
ATOM   3874  ND2 ASN A 251      53.500  30.030  49.070  1.00  0.00           N
ATOM   3875 HD21 ASN A 251      53.940  29.990  48.170  1.00  0.00           H
ATOM   3876 HD22 ASN A 251      53.950  30.310  49.920  1.00  0.00           H
ATOM   3877  C   ASN A 251      50.340  26.800  47.370  1.00  0.00           C
ATOM   3878  O   ASN A 251      51.040  26.190  46.550  1.00  0.00           O
ATOM   3879  N   PHE A 252      49.010  27.110  47.190  1.00  0.00           N
ATOM   3880  HN  PHE A 252      48.510  27.470  47.970  1.00  0.00           H
ATOM   3881  CA  PHE A 252      48.230  26.730  46.020  1.00  0.00           C
ATOM   3882  HA  PHE A 252      48.790  26.030  45.420  1.00  0.00           H
ATOM   3883  CB  PHE A 252      46.890  26.150  46.580  1.00  0.00           C
ATOM   3884  HB1 PHE A 252      46.370  25.710  45.710  1.00  0.00           H
ATOM   3885  HB2 PHE A 252      46.140  26.870  46.970  1.00  0.00           H
ATOM   3886  CG  PHE A 252      47.240  25.060  47.580  1.00  0.00           C
ATOM   3887  CD1 PHE A 252      47.760  23.830  47.150  1.00  0.00           C
ATOM   3888  HD1 PHE A 252      48.160  23.720  46.150  1.00  0.00           H
ATOM   3889  CE1 PHE A 252      48.170  22.950  48.130  1.00  0.00           C
ATOM   3890  HE1 PHE A 252      48.830  22.140  47.860  1.00  0.00           H
ATOM   3891  CZ  PHE A 252      47.770  23.110  49.470  1.00  0.00           C
ATOM   3892  HZ  PHE A 252      48.120  22.370  50.190  1.00  0.00           H
ATOM   3893  CD2 PHE A 252      46.920  25.300  48.890  1.00  0.00           C
ATOM   3894  HD2 PHE A 252      46.610  26.270  49.270  1.00  0.00           H
ATOM   3895  CE2 PHE A 252      47.200  24.320  49.870  1.00  0.00           C
ATOM   3896  HE2 PHE A 252      46.890  24.530  50.890  1.00  0.00           H
ATOM   3897  C   PHE A 252      47.860  27.930  45.120  1.00  0.00           C
ATOM   3898  O   PHE A 252      46.870  28.610  45.450  1.00  0.00           O
ATOM   3899  N   PRO A 253      48.380  28.300  43.930  1.00  0.00           N
ATOM   3900  CD  PRO A 253      49.840  28.270  43.860  1.00  0.00           C
ATOM   3901  HD1 PRO A 253      50.320  28.960  44.580  1.00  0.00           H
ATOM   3902  HD2 PRO A 253      50.270  27.260  44.050  1.00  0.00           H
ATOM   3903  CA  PRO A 253      47.880  29.400  43.070  1.00  0.00           C
ATOM   3904  HA  PRO A 253      47.320  30.120  43.650  1.00  0.00           H
ATOM   3905  CB  PRO A 253      49.160  29.920  42.410  1.00  0.00           C
ATOM   3906  HB1 PRO A 253      49.610  30.670  43.090  1.00  0.00           H
ATOM   3907  HB2 PRO A 253      49.160  30.400  41.410  1.00  0.00           H
ATOM   3908  CG  PRO A 253      50.170  28.780  42.480  1.00  0.00           C
ATOM   3909  HG1 PRO A 253      51.260  28.970  42.390  1.00  0.00           H
ATOM   3910  HG2 PRO A 253      49.890  28.040  41.700  1.00  0.00           H
ATOM   3911  C   PRO A 253      46.960  28.770  42.030  1.00  0.00           C
ATOM   3912  O   PRO A 253      47.150  27.600  41.620  1.00  0.00           O
ATOM   3913  N   ALA A 254      45.990  29.570  41.650  1.00  0.00           N
ATOM   3914  HN  ALA A 254      45.810  30.450  42.090  1.00  0.00           H
ATOM   3915  CA  ALA A 254      45.230  29.330  40.380  1.00  0.00           C
ATOM   3916  HA  ALA A 254      45.800  28.660  39.750  1.00  0.00           H
ATOM   3917  CB  ALA A 254      43.880  28.670  40.590  1.00  0.00           C
ATOM   3918  HB1 ALA A 254      44.000  27.690  41.100  1.00  0.00           H
ATOM   3919  HB2 ALA A 254      43.350  29.270  41.350  1.00  0.00           H
ATOM   3920  HB3 ALA A 254      43.410  28.430  39.610  1.00  0.00           H
ATOM   3921  C   ALA A 254      44.940  30.690  39.750  1.00  0.00           C
ATOM   3922  O   ALA A 254      44.830  31.720  40.390  1.00  0.00           O
ATOM   3923  N   ILE A 255      44.930  30.730  38.350  1.00  0.00           N
ATOM   3924  HN  ILE A 255      45.120  29.900  37.830  1.00  0.00           H
ATOM   3925  CA  ILE A 255      44.750  31.950  37.580  1.00  0.00           C
ATOM   3926  HA  ILE A 255      44.550  32.690  38.330  1.00  0.00           H
ATOM   3927  CB  ILE A 255      46.030  32.420  36.890  1.00  0.00           C
ATOM   3928  HB  ILE A 255      46.280  31.650  36.130  1.00  0.00           H
ATOM   3929  CG2 ILE A 255      45.710  33.830  36.260  1.00  0.00           C
ATOM   3930 HG21 ILE A 255      46.750  34.180  36.050  1.00  0.00           H
ATOM   3931 HG22 ILE A 255      45.220  33.750  35.270  1.00  0.00           H
ATOM   3932 HG23 ILE A 255      45.340  34.620  36.940  1.00  0.00           H
ATOM   3933  CG1 ILE A 255      47.180  32.530  37.990  1.00  0.00           C
ATOM   3934 HG11 ILE A 255      47.210  31.710  38.730  1.00  0.00           H
ATOM   3935 HG12 ILE A 255      46.820  33.450  38.500  1.00  0.00           H
ATOM   3936  CD  ILE A 255      48.590  32.660  37.430  1.00  0.00           C
ATOM   3937  HD1 ILE A 255      48.820  31.650  37.020  1.00  0.00           H
ATOM   3938  HD2 ILE A 255      48.740  33.370  36.590  1.00  0.00           H
ATOM   3939  HD3 ILE A 255      49.320  32.750  38.270  1.00  0.00           H
ATOM   3940  C   ILE A 255      43.580  31.830  36.710  1.00  0.00           C
ATOM   3941  O   ILE A 255      43.480  30.860  35.920  1.00  0.00           O
ATOM   3942  N   PHE A 256      42.600  32.770  36.710  1.00  0.00           N
ATOM   3943  HN  PHE A 256      42.660  33.490  37.400  1.00  0.00           H
ATOM   3944  CA  PHE A 256      41.360  32.650  36.070  1.00  0.00           C
ATOM   3945  HA  PHE A 256      41.340  31.760  35.460  1.00  0.00           H
ATOM   3946  CB  PHE A 256      40.150  32.560  37.060  1.00  0.00           C
ATOM   3947  HB1 PHE A 256      39.310  32.390  36.350  1.00  0.00           H
ATOM   3948  HB2 PHE A 256      39.930  33.500  37.610  1.00  0.00           H
ATOM   3949  CG  PHE A 256      40.370  31.390  37.930  1.00  0.00           C
ATOM   3950  CD1 PHE A 256      39.890  30.110  37.590  1.00  0.00           C
ATOM   3951  HD1 PHE A 256      39.500  29.890  36.600  1.00  0.00           H
ATOM   3952  CE1 PHE A 256      39.960  29.070  38.480  1.00  0.00           C
ATOM   3953  HE1 PHE A 256      39.760  28.100  38.060  1.00  0.00           H
ATOM   3954  CZ  PHE A 256      40.620  29.200  39.700  1.00  0.00           C
ATOM   3955  HZ  PHE A 256      40.620  28.270  40.250  1.00  0.00           H
ATOM   3956  CD2 PHE A 256      40.910  31.550  39.250  1.00  0.00           C
ATOM   3957  HD2 PHE A 256      41.340  32.500  39.540  1.00  0.00           H
ATOM   3958  CE2 PHE A 256      41.070  30.480  40.120  1.00  0.00           C
ATOM   3959  HE2 PHE A 256      41.540  30.690  41.070  1.00  0.00           H
ATOM   3960  C   PHE A 256      41.150  33.840  35.150  1.00  0.00           C
ATOM   3961  O   PHE A 256      41.500  34.970  35.470  1.00  0.00           O
ATOM   3962  N   ARG A 257      40.640  33.590  33.930  1.00  0.00           N
ATOM   3963  HN  ARG A 257      40.400  32.680  33.580  1.00  0.00           H
ATOM   3964  CA  ARG A 257      40.310  34.610  32.970  1.00  0.00           C
ATOM   3965  HA  ARG A 257      40.830  35.550  33.130  1.00  0.00           H
ATOM   3966  CB  ARG A 257      40.880  34.200  31.580  1.00  0.00           C
ATOM   3967  HB1 ARG A 257      40.590  33.210  31.170  1.00  0.00           H
ATOM   3968  HB2 ARG A 257      41.970  34.080  31.750  1.00  0.00           H
ATOM   3969  CG  ARG A 257      40.660  35.160  30.410  1.00  0.00           C
ATOM   3970  HG1 ARG A 257      41.130  36.090  30.790  1.00  0.00           H
ATOM   3971  HG2 ARG A 257      39.570  35.340  30.300  1.00  0.00           H
ATOM   3972  CD  ARG A 257      41.080  34.800  28.970  1.00  0.00           C
ATOM   3973  HD1 ARG A 257      40.830  35.670  28.320  1.00  0.00           H
ATOM   3974  HD2 ARG A 257      40.370  33.970  28.750  1.00  0.00           H
ATOM   3975  NE  ARG A 257      42.630  34.590  28.910  1.00  0.00           N
ATOM   3976  HE  ARG A 257      43.350  35.260  28.740  1.00  0.00           H
ATOM   3977  CZ  ARG A 257      43.170  33.360  28.740  1.00  0.00           C
ATOM   3978  NH1 ARG A 257      42.530  32.210  28.630  1.00  0.00           N
ATOM   3979 HH11 ARG A 257      41.530  32.140  28.680  1.00  0.00           H
ATOM   3980 HH12 ARG A 257      42.990  31.350  28.380  1.00  0.00           H
ATOM   3981  NH2 ARG A 257      44.500  33.290  28.700  1.00  0.00           N
ATOM   3982 HH21 ARG A 257      44.990  34.100  28.360  1.00  0.00           H
ATOM   3983 HH22 ARG A 257      44.850  32.370  28.520  1.00  0.00           H
ATOM   3984  C   ARG A 257      38.870  35.010  32.870  1.00  0.00           C
ATOM   3985  O   ARG A 257      38.000  34.150  32.880  1.00  0.00           O
ATOM   3986  N   ARG A 258      38.670  36.310  32.780  1.00  0.00           N
ATOM   3987  HN  ARG A 258      39.410  36.960  32.900  1.00  0.00           H
ATOM   3988  CA  ARG A 258      37.350  36.990  32.560  1.00  0.00           C
ATOM   3989  HA  ARG A 258      36.620  36.460  33.170  1.00  0.00           H
ATOM   3990  CB  ARG A 258      37.380  38.500  32.900  1.00  0.00           C
ATOM   3991  HB1 ARG A 258      38.100  39.060  32.270  1.00  0.00           H
ATOM   3992  HB2 ARG A 258      37.770  38.400  33.930  1.00  0.00           H
ATOM   3993  CG  ARG A 258      36.050  39.210  33.110  1.00  0.00           C
ATOM   3994  HG1 ARG A 258      36.300  40.290  33.020  1.00  0.00           H
ATOM   3995  HG2 ARG A 258      35.560  39.000  34.090  1.00  0.00           H
ATOM   3996  CD  ARG A 258      34.820  38.900  32.180  1.00  0.00           C
ATOM   3997  HD1 ARG A 258      34.420  37.900  32.420  1.00  0.00           H
ATOM   3998  HD2 ARG A 258      35.100  38.880  31.110  1.00  0.00           H
ATOM   3999  NE  ARG A 258      33.840  39.930  32.520  1.00  0.00           N
ATOM   4000  HE  ARG A 258      34.050  40.720  33.080  1.00  0.00           H
ATOM   4001  CZ  ARG A 258      32.610  39.910  32.040  1.00  0.00           C
ATOM   4002  NH1 ARG A 258      32.110  38.850  31.490  1.00  0.00           N
ATOM   4003 HH11 ARG A 258      32.780  38.160  31.210  1.00  0.00           H
ATOM   4004 HH12 ARG A 258      31.280  38.940  30.950  1.00  0.00           H
ATOM   4005  NH2 ARG A 258      31.850  40.950  32.110  1.00  0.00           N
ATOM   4006 HH21 ARG A 258      32.200  41.780  32.560  1.00  0.00           H
ATOM   4007 HH22 ARG A 258      30.860  40.810  32.080  1.00  0.00           H
ATOM   4008  C   ARG A 258      36.980  36.810  31.080  1.00  0.00           C
ATOM   4009  O   ARG A 258      37.600  37.410  30.210  1.00  0.00           O
ATOM   4010  N   ILE A 259      35.910  36.100  30.770  1.00  0.00           N
ATOM   4011  HN  ILE A 259      35.500  35.590  31.530  1.00  0.00           H
ATOM   4012  CA  ILE A 259      35.440  35.720  29.490  1.00  0.00           C
ATOM   4013  HA  ILE A 259      36.100  36.100  28.720  1.00  0.00           H
ATOM   4014  CB  ILE A 259      35.330  34.200  29.150  1.00  0.00           C
ATOM   4015  HB  ILE A 259      34.930  33.930  28.160  1.00  0.00           H
ATOM   4016  CG2 ILE A 259      36.800  33.670  29.150  1.00  0.00           C
ATOM   4017 HG21 ILE A 259      37.460  34.490  28.790  1.00  0.00           H
ATOM   4018 HG22 ILE A 259      37.060  33.390  30.200  1.00  0.00           H
ATOM   4019 HG23 ILE A 259      36.730  32.800  28.470  1.00  0.00           H
ATOM   4020  CG1 ILE A 259      34.370  33.410  30.100  1.00  0.00           C
ATOM   4021 HG11 ILE A 259      33.340  33.810  30.240  1.00  0.00           H
ATOM   4022 HG12 ILE A 259      34.840  33.520  31.100  1.00  0.00           H
ATOM   4023  CD  ILE A 259      34.170  31.930  29.700  1.00  0.00           C
ATOM   4024  HD1 ILE A 259      34.980  31.190  29.840  1.00  0.00           H
ATOM   4025  HD2 ILE A 259      33.430  31.510  30.430  1.00  0.00           H
ATOM   4026  HD3 ILE A 259      33.750  31.950  28.670  1.00  0.00           H
ATOM   4027  C   ILE A 259      34.130  36.380  29.280  1.00  0.00           C
ATOM   4028  O   ILE A 259      33.520  36.830  30.220  1.00  0.00           O
ATOM   4029  N   GLN A 260      33.660  36.550  28.020  1.00  0.00           N
ATOM   4030  HN  GLN A 260      34.110  36.090  27.260  1.00  0.00           H
ATOM   4031  CA  GLN A 260      32.310  37.140  27.760  1.00  0.00           C
ATOM   4032  HA  GLN A 260      32.190  37.970  28.440  1.00  0.00           H
ATOM   4033  CB  GLN A 260      32.290  37.500  26.270  1.00  0.00           C
ATOM   4034  HB1 GLN A 260      32.610  36.570  25.760  1.00  0.00           H
ATOM   4035  HB2 GLN A 260      33.050  38.290  26.040  1.00  0.00           H
ATOM   4036  CG  GLN A 260      30.920  37.920  25.690  1.00  0.00           C
ATOM   4037  HG1 GLN A 260      30.280  37.070  26.010  1.00  0.00           H
ATOM   4038  HG2 GLN A 260      31.010  38.070  24.590  1.00  0.00           H
ATOM   4039  CD  GLN A 260      30.430  39.280  26.350  1.00  0.00           C
ATOM   4040  OE1 GLN A 260      31.010  39.780  27.350  1.00  0.00           O
ATOM   4041  NE2 GLN A 260      29.240  39.760  25.920  1.00  0.00           N
ATOM   4042 HE21 GLN A 260      28.780  39.370  25.120  1.00  0.00           H
ATOM   4043 HE22 GLN A 260      28.700  40.390  26.480  1.00  0.00           H
ATOM   4044  C   GLN A 260      31.270  36.120  28.060  1.00  0.00           C
ATOM   4045  O   GLN A 260      31.360  34.860  27.810  1.00  0.00           O
ATOM   4046  N   ASP A 261      30.160  36.530  28.640  1.00  0.00           N
ATOM   4047  HN  ASP A 261      30.070  37.480  28.950  1.00  0.00           H
ATOM   4048  CA  ASP A 261      28.960  35.780  28.840  1.00  0.00           C
ATOM   4049  HA  ASP A 261      29.160  35.070  29.630  1.00  0.00           H
ATOM   4050  CB  ASP A 261      28.030  36.790  29.590  1.00  0.00           C
ATOM   4051  HB1 ASP A 261      27.630  37.620  28.980  1.00  0.00           H
ATOM   4052  HB2 ASP A 261      28.510  37.060  30.560  1.00  0.00           H
ATOM   4053  CG  ASP A 261      26.810  36.090  30.200  1.00  0.00           C
ATOM   4054  OD1 ASP A 261      26.390  35.020  29.660  1.00  0.00           O
ATOM   4055  OD2 ASP A 261      26.160  36.750  31.050  1.00  0.00           O
ATOM   4056  C   ASP A 261      28.380  35.100  27.620  1.00  0.00           C
ATOM   4057  O   ASP A 261      27.950  35.740  26.690  1.00  0.00           O
ATOM   4058  N   PRO A 262      28.410  33.710  27.540  1.00  0.00           N
ATOM   4059  CD  PRO A 262      28.820  32.780  28.580  1.00  0.00           C
ATOM   4060  HD1 PRO A 262      29.920  32.800  28.710  1.00  0.00           H
ATOM   4061  HD2 PRO A 262      28.270  33.040  29.510  1.00  0.00           H
ATOM   4062  CA  PRO A 262      27.910  32.980  26.330  1.00  0.00           C
ATOM   4063  HA  PRO A 262      28.400  33.300  25.420  1.00  0.00           H
ATOM   4064  CB  PRO A 262      28.360  31.520  26.620  1.00  0.00           C
ATOM   4065  HB1 PRO A 262      29.410  31.360  26.300  1.00  0.00           H
ATOM   4066  HB2 PRO A 262      27.580  30.790  26.310  1.00  0.00           H
ATOM   4067  CG  PRO A 262      28.460  31.400  28.150  1.00  0.00           C
ATOM   4068  HG1 PRO A 262      29.200  30.620  28.420  1.00  0.00           H
ATOM   4069  HG2 PRO A 262      27.500  31.130  28.650  1.00  0.00           H
ATOM   4070  C   PRO A 262      26.420  33.180  26.140  1.00  0.00           C
ATOM   4071  O   PRO A 262      25.920  32.950  25.050  1.00  0.00           O
ATOM   4072  N   VAL A 263      25.670  33.650  27.210  1.00  0.00           N
ATOM   4073  HN  VAL A 263      26.110  33.980  28.040  1.00  0.00           H
ATOM   4074  CA  VAL A 263      24.270  33.830  27.040  1.00  0.00           C
ATOM   4075  HA  VAL A 263      23.950  33.100  26.310  1.00  0.00           H
ATOM   4076  CB  VAL A 263      23.490  33.620  28.290  1.00  0.00           C
ATOM   4077  HB  VAL A 263      23.950  34.250  29.090  1.00  0.00           H
ATOM   4078  CG1 VAL A 263      21.930  33.750  28.230  1.00  0.00           C
ATOM   4079 HG11 VAL A 263      21.540  33.940  27.210  1.00  0.00           H
ATOM   4080 HG12 VAL A 263      21.450  32.810  28.580  1.00  0.00           H
ATOM   4081 HG13 VAL A 263      21.510  34.600  28.810  1.00  0.00           H
ATOM   4082  CG2 VAL A 263      23.700  32.140  28.780  1.00  0.00           C
ATOM   4083 HG21 VAL A 263      23.240  32.150  29.790  1.00  0.00           H
ATOM   4084 HG22 VAL A 263      23.170  31.420  28.130  1.00  0.00           H
ATOM   4085 HG23 VAL A 263      24.750  31.800  28.770  1.00  0.00           H
ATOM   4086  C   VAL A 263      23.940  35.170  26.360  1.00  0.00           C
ATOM   4087  O   VAL A 263      22.900  35.350  25.780  1.00  0.00           O
ATOM   4088  N   LEU A 264      24.880  36.140  26.430  1.00  0.00           N
ATOM   4089  HN  LEU A 264      25.790  35.990  26.810  1.00  0.00           H
ATOM   4090  CA  LEU A 264      24.700  37.410  25.790  1.00  0.00           C
ATOM   4091  HA  LEU A 264      23.690  37.740  25.610  1.00  0.00           H
ATOM   4092  CB  LEU A 264      25.300  38.340  26.810  1.00  0.00           C
ATOM   4093  HB1 LEU A 264      25.110  39.420  26.640  1.00  0.00           H
ATOM   4094  HB2 LEU A 264      26.400  38.210  26.900  1.00  0.00           H
ATOM   4095  CG  LEU A 264      24.650  38.160  28.210  1.00  0.00           C
ATOM   4096  HG  LEU A 264      24.950  37.180  28.640  1.00  0.00           H
ATOM   4097  CD1 LEU A 264      25.170  39.310  29.110  1.00  0.00           C
ATOM   4098 HD11 LEU A 264      24.750  40.290  28.780  1.00  0.00           H
ATOM   4099 HD12 LEU A 264      24.780  39.130  30.140  1.00  0.00           H
ATOM   4100 HD13 LEU A 264      26.260  39.520  29.250  1.00  0.00           H
ATOM   4101  CD2 LEU A 264      23.120  38.350  28.210  1.00  0.00           C
ATOM   4102 HD21 LEU A 264      22.830  39.320  27.760  1.00  0.00           H
ATOM   4103 HD22 LEU A 264      22.640  37.540  27.630  1.00  0.00           H
ATOM   4104 HD23 LEU A 264      22.690  38.300  29.240  1.00  0.00           H
ATOM   4105  C   LEU A 264      25.450  37.720  24.510  1.00  0.00           C
ATOM   4106  O   LEU A 264      25.670  38.820  23.980  1.00  0.00           O
ATOM   4107  N   GLN A 265      25.940  36.590  23.890  1.00  0.00           N
ATOM   4108  HN  GLN A 265      25.860  35.650  24.200  1.00  0.00           H
ATOM   4109  CA  GLN A 265      26.510  36.620  22.520  1.00  0.00           C
ATOM   4110  HA  GLN A 265      26.810  37.620  22.240  1.00  0.00           H
ATOM   4111  CB  GLN A 265      27.840  35.710  22.400  1.00  0.00           C
ATOM   4112  HB1 GLN A 265      28.300  35.940  21.420  1.00  0.00           H
ATOM   4113  HB2 GLN A 265      27.400  34.690  22.460  1.00  0.00           H
ATOM   4114  CG  GLN A 265      28.860  35.980  23.540  1.00  0.00           C
ATOM   4115  HG1 GLN A 265      28.470  35.610  24.510  1.00  0.00           H
ATOM   4116  HG2 GLN A 265      29.020  37.080  23.550  1.00  0.00           H
ATOM   4117  CD  GLN A 265      30.180  35.320  23.320  1.00  0.00           C
ATOM   4118  OE1 GLN A 265      30.570  34.350  23.970  1.00  0.00           O
ATOM   4119  NE2 GLN A 265      30.930  35.790  22.280  1.00  0.00           N
ATOM   4120 HE21 GLN A 265      30.690  36.680  21.890  1.00  0.00           H
ATOM   4121 HE22 GLN A 265      31.780  35.300  22.140  1.00  0.00           H
ATOM   4122  C   GLN A 265      25.470  36.180  21.420  1.00  0.00           C
ATOM   4123  OT1 GLN A 265      24.320  35.810  21.760  1.00  0.00           O
ATOM   4124  OT2 GLN A 265      25.790  36.300  20.200  1.00  0.00           O
ATOM   4125  C1  S22 B 266      37.030  41.210  55.570  1.00  0.00           C
ATOM   4126  N1  S22 B 266      36.000  41.790  54.890  1.00  0.00           N
ATOM   4127  C2  S22 B 266      36.220  42.590  53.850  1.00  0.00           C
ATOM   4128  C3  S22 B 266      37.560  42.700  53.430  1.00  0.00           C
ATOM   4129  C4  S22 B 266      38.560  42.120  54.240  1.00  0.00           C
ATOM   4130  N2  S22 B 266      38.310  41.460  55.330  1.00  0.00           N
ATOM   4131  N3  S22 B 266      38.140  43.430  52.400  1.00  0.00           N
ATOM   4132  C5  S22 B 266      39.480  43.290  52.630  1.00  0.00           C
ATOM   4133  N4  S22 B 266      39.760  42.490  53.700  1.00  0.00           N
ATOM   4134  N5  S22 B 266      35.150  43.200  53.330  1.00  0.00           N
ATOM   4135  C6  S22 B 266      41.070  42.200  54.210  1.00  0.00           C
ATOM   4136  C7  S22 B 266      41.360  40.680  54.470  1.00  0.00           C
ATOM   4137  N6  S22 B 266      42.960  40.720  54.610  1.00  0.00           N
ATOM   4138  C8  S22 B 266      43.410  42.060  54.020  1.00  0.00           C
ATOM   4139  C9  S22 B 266      42.210  42.570  53.330  1.00  0.00           C
ATOM   4140  O   S22 B 266      42.280  43.970  53.120  1.00  0.00           O
ATOM   4141  H1  S22 B 266      36.780  40.660  56.480  1.00  0.00           H
ATOM   4142  H2  S22 B 266      40.260  43.730  52.010  1.00  0.00           H
ATOM   4143  H3  S22 B 266      34.290  43.090  53.830  1.00  0.00           H
ATOM   4144  H4  S22 B 266      35.050  43.610  52.420  1.00  0.00           H
ATOM   4145  H5  S22 B 266      41.210  42.710  55.180  1.00  0.00           H
ATOM   4146  H6  S22 B 266      40.950  40.290  55.430  1.00  0.00           H
ATOM   4147  H7  S22 B 266      41.090  40.070  53.580  1.00  0.00           H
ATOM   4148  H8  S22 B 266      43.190  40.490  55.560  1.00  0.00           H
ATOM   4149  H9  S22 B 266      43.430  40.000  54.090  1.00  0.00           H
ATOM   4150  H10 S22 B 266      44.370  42.020  53.470  1.00  0.00           H
ATOM   4151  H11 S22 B 266      43.600  42.690  54.920  1.00  0.00           H
ATOM   4152  H12 S22 B 266      42.030  41.990  52.410  1.00  0.00           H
ATOM   4153  H13 S22 B 266      42.890  44.380  53.730  1.00  0.00           H
TER
ENDMDL
