# Supplementary material for: Small-Molecule Inhibitors of the m7G-RNA Writer METTL1
Source: ACS Bio Med Chem Au. 2023 Dec 12;4(2):100–10. doi: 10.1021/acsbiomedchemau.3c00030 (PMC11027120; doi:10.1021/acsbiomedchemau.3c00030)
Supplement: Supplementary file 1 — bg3c00030_si_001.zip [file bg3c00030_si_001.zip › initial_structures_MD_simulation/M1_compound6.pdb]

REMARK    GENERATED BY TRJCONV
TITLE     Protein in water
REMARK    THIS IS A SIMULATION BOX
CRYST1   89.009   89.009   89.009  90.00  90.00  90.00 P 1           1
MODEL        1
ATOM      1  N   GLU A  12      63.349  59.279  56.969  1.00  0.00           N
ATOM      2  H1  GLU A  12      63.749  59.139  57.919  1.00  0.00           H
ATOM      3  H2  GLU A  12      64.149  59.379  56.319  1.00  0.00           H
ATOM      4  H3  GLU A  12      62.829  60.179  56.949  1.00  0.00           H
ATOM      5  CA  GLU A  12      62.539  58.149  56.639  1.00  0.00           C
ATOM      6  HA  GLU A  12      62.069  58.219  55.659  1.00  0.00           H
ATOM      7  CB  GLU A  12      63.439  56.889  56.559  1.00  0.00           C
ATOM      8  HB1 GLU A  12      62.829  55.989  56.339  1.00  0.00           H
ATOM      9  HB2 GLU A  12      63.879  56.659  57.549  1.00  0.00           H
ATOM     10  CG  GLU A  12      64.579  56.909  55.519  1.00  0.00           C
ATOM     11  HG1 GLU A  12      65.299  57.699  55.829  1.00  0.00           H
ATOM     12  HG2 GLU A  12      64.299  57.089  54.459  1.00  0.00           H
ATOM     13  CD  GLU A  12      65.409  55.689  55.479  1.00  0.00           C
ATOM     14  OE1 GLU A  12      65.839  55.239  54.389  1.00  0.00           O
ATOM     15  OE2 GLU A  12      65.789  55.129  56.579  1.00  0.00           O
ATOM     16  C   GLU A  12      61.459  57.819  57.619  1.00  0.00           C
ATOM     17  O   GLU A  12      61.569  58.189  58.769  1.00  0.00           O
ATOM     18  N   ALA A  13      60.319  57.149  57.219  1.00  0.00           N
ATOM     19  HN  ALA A  13      59.899  57.269  56.319  1.00  0.00           H
ATOM     20  CA  ALA A  13      59.639  56.269  58.119  1.00  0.00           C
ATOM     21  HA  ALA A  13      59.559  56.749  59.079  1.00  0.00           H
ATOM     22  CB  ALA A  13      58.239  55.959  57.549  1.00  0.00           C
ATOM     23  HB1 ALA A  13      57.559  56.839  57.499  1.00  0.00           H
ATOM     24  HB2 ALA A  13      58.279  55.559  56.509  1.00  0.00           H
ATOM     25  HB3 ALA A  13      57.769  55.229  58.249  1.00  0.00           H
ATOM     26  C   ALA A  13      60.369  54.879  58.139  1.00  0.00           C
ATOM     27  O   ALA A  13      60.849  54.439  57.119  1.00  0.00           O
ATOM     28  N   PRO A  14      60.519  54.099  59.269  1.00  0.00           N
ATOM     29  CD  PRO A  14      60.469  54.719  60.599  1.00  0.00           C
ATOM     30  HD1 PRO A  14      60.909  55.739  60.579  1.00  0.00           H
ATOM     31  HD2 PRO A  14      59.389  54.899  60.829  1.00  0.00           H
ATOM     32  CA  PRO A  14      60.829  52.739  59.329  1.00  0.00           C
ATOM     33  HA  PRO A  14      61.819  52.529  58.959  1.00  0.00           H
ATOM     34  CB  PRO A  14      60.899  52.369  60.819  1.00  0.00           C
ATOM     35  HB1 PRO A  14      61.769  51.709  61.029  1.00  0.00           H
ATOM     36  HB2 PRO A  14      59.919  51.919  61.079  1.00  0.00           H
ATOM     37  CG  PRO A  14      61.089  53.709  61.549  1.00  0.00           C
ATOM     38  HG1 PRO A  14      62.129  54.039  61.729  1.00  0.00           H
ATOM     39  HG2 PRO A  14      60.679  53.619  62.579  1.00  0.00           H
ATOM     40  C   PRO A  14      59.849  51.879  58.609  1.00  0.00           C
ATOM     41  O   PRO A  14      58.609  52.219  58.639  1.00  0.00           O
ATOM     42  N   PRO A  15      60.259  50.699  57.989  1.00  0.00           N
ATOM     43  CD  PRO A  15      61.659  50.189  58.019  1.00  0.00           C
ATOM     44  HD1 PRO A  15      62.379  50.969  57.699  1.00  0.00           H
ATOM     45  HD2 PRO A  15      61.959  49.879  59.039  1.00  0.00           H
ATOM     46  CA  PRO A  15      59.359  49.569  57.749  1.00  0.00           C
ATOM     47  HA  PRO A  15      58.779  49.899  56.899  1.00  0.00           H
ATOM     48  CB  PRO A  15      60.279  48.359  57.359  1.00  0.00           C
ATOM     49  HB1 PRO A  15      59.909  47.799  56.479  1.00  0.00           H
ATOM     50  HB2 PRO A  15      60.349  47.639  58.209  1.00  0.00           H
ATOM     51  CG  PRO A  15      61.659  48.989  57.089  1.00  0.00           C
ATOM     52  HG1 PRO A  15      61.819  49.359  56.049  1.00  0.00           H
ATOM     53  HG2 PRO A  15      62.529  48.339  57.309  1.00  0.00           H
ATOM     54  C   PRO A  15      58.509  49.159  58.939  1.00  0.00           C
ATOM     55  O   PRO A  15      59.069  49.029  60.059  1.00  0.00           O
ATOM     56  N   PRO A  16      57.219  48.909  58.879  1.00  0.00           N
ATOM     57  CD  PRO A  16      56.409  48.999  57.689  1.00  0.00           C
ATOM     58  HD1 PRO A  16      56.059  50.039  57.479  1.00  0.00           H
ATOM     59  HD2 PRO A  16      56.969  48.619  56.799  1.00  0.00           H
ATOM     60  CA  PRO A  16      56.459  48.179  59.919  1.00  0.00           C
ATOM     61  HA  PRO A  16      56.549  48.759  60.829  1.00  0.00           H
ATOM     62  CB  PRO A  16      54.989  48.089  59.359  1.00  0.00           C
ATOM     63  HB1 PRO A  16      54.479  49.039  59.609  1.00  0.00           H
ATOM     64  HB2 PRO A  16      54.379  47.269  59.799  1.00  0.00           H
ATOM     65  CG  PRO A  16      55.209  48.089  57.839  1.00  0.00           C
ATOM     66  HG1 PRO A  16      54.269  48.439  57.369  1.00  0.00           H
ATOM     67  HG2 PRO A  16      55.359  47.099  57.349  1.00  0.00           H
ATOM     68  C   PRO A  16      56.899  46.819  60.379  1.00  0.00           C
ATOM     69  O   PRO A  16      57.229  46.009  59.519  1.00  0.00           O
ATOM     70  N   GLN A  17      56.969  46.629  61.689  1.00  0.00           N
ATOM     71  HN  GLN A  17      56.909  47.409  62.299  1.00  0.00           H
ATOM     72  CA  GLN A  17      57.279  45.359  62.269  1.00  0.00           C
ATOM     73  HA  GLN A  17      57.889  44.819  61.559  1.00  0.00           H
ATOM     74  CB  GLN A  17      58.029  45.579  63.619  1.00  0.00           C
ATOM     75  HB1 GLN A  17      58.449  44.609  63.959  1.00  0.00           H
ATOM     76  HB2 GLN A  17      57.319  45.949  64.389  1.00  0.00           H
ATOM     77  CG  GLN A  17      59.279  46.439  63.459  1.00  0.00           C
ATOM     78  HG1 GLN A  17      59.119  47.449  63.029  1.00  0.00           H
ATOM     79  HG2 GLN A  17      59.989  46.099  62.679  1.00  0.00           H
ATOM     80  CD  GLN A  17      59.999  46.739  64.719  1.00  0.00           C
ATOM     81  OE1 GLN A  17      59.669  46.159  65.789  1.00  0.00           O
ATOM     82  NE2 GLN A  17      60.969  47.699  64.679  1.00  0.00           N
ATOM     83 HE21 GLN A  17      61.209  47.969  63.749  1.00  0.00           H
ATOM     84 HE22 GLN A  17      61.439  47.909  65.539  1.00  0.00           H
ATOM     85  C   GLN A  17      56.029  44.539  62.569  1.00  0.00           C
ATOM     86  O   GLN A  17      55.009  45.079  62.929  1.00  0.00           O
ATOM     87  N   LYS A  18      56.119  43.239  62.339  1.00  0.00           N
ATOM     88  HN  LYS A  18      57.029  42.839  62.249  1.00  0.00           H
ATOM     89  CA  LYS A  18      55.059  42.309  62.489  1.00  0.00           C
ATOM     90  HA  LYS A  18      54.269  42.559  61.799  1.00  0.00           H
ATOM     91  CB  LYS A  18      55.319  40.929  61.929  1.00  0.00           C
ATOM     92  HB1 LYS A  18      54.509  40.269  62.299  1.00  0.00           H
ATOM     93  HB2 LYS A  18      56.229  40.489  62.399  1.00  0.00           H
ATOM     94  CG  LYS A  18      55.509  40.939  60.369  1.00  0.00           C
ATOM     95  HG1 LYS A  18      56.129  41.819  60.079  1.00  0.00           H
ATOM     96  HG2 LYS A  18      54.529  41.219  59.939  1.00  0.00           H
ATOM     97  CD  LYS A  18      55.939  39.619  59.659  1.00  0.00           C
ATOM     98  HD1 LYS A  18      56.719  39.169  60.309  1.00  0.00           H
ATOM     99  HD2 LYS A  18      55.099  38.889  59.589  1.00  0.00           H
ATOM    100  CE  LYS A  18      56.479  39.799  58.259  1.00  0.00           C
ATOM    101  HE1 LYS A  18      57.139  40.679  58.099  1.00  0.00           H
ATOM    102  HE2 LYS A  18      55.609  39.929  57.579  1.00  0.00           H
ATOM    103  NZ  LYS A  18      57.179  38.549  57.889  1.00  0.00           N
ATOM    104  HZ1 LYS A  18      57.889  38.219  58.579  1.00  0.00           H
ATOM    105  HZ2 LYS A  18      56.469  37.809  57.729  1.00  0.00           H
ATOM    106  HZ3 LYS A  18      57.689  38.789  57.009  1.00  0.00           H
ATOM    107  C   LYS A  18      54.379  42.139  63.899  1.00  0.00           C
ATOM    108  O   LYS A  18      53.169  42.159  64.049  1.00  0.00           O
ATOM    109  N   ARG A  19      55.099  41.969  65.049  1.00  0.00           N
ATOM    110  HN  ARG A  19      56.069  41.769  65.069  1.00  0.00           H
ATOM    111  CA  ARG A  19      54.529  41.869  66.389  1.00  0.00           C
ATOM    112  HA  ARG A  19      54.119  40.879  66.379  1.00  0.00           H
ATOM    113  CB  ARG A  19      55.739  41.879  67.289  1.00  0.00           C
ATOM    114  HB1 ARG A  19      56.299  40.949  67.079  1.00  0.00           H
ATOM    115  HB2 ARG A  19      55.399  41.899  68.349  1.00  0.00           H
ATOM    116  CG  ARG A  19      56.709  43.049  67.159  1.00  0.00           C
ATOM    117  HG1 ARG A  19      56.119  43.989  67.289  1.00  0.00           H
ATOM    118  HG2 ARG A  19      57.249  43.109  66.189  1.00  0.00           H
ATOM    119  CD  ARG A  19      57.689  43.209  68.289  1.00  0.00           C
ATOM    120  HD1 ARG A  19      58.369  42.329  68.239  1.00  0.00           H
ATOM    121  HD2 ARG A  19      57.109  43.219  69.239  1.00  0.00           H
ATOM    122  NE  ARG A  19      58.539  44.409  68.079  1.00  0.00           N
ATOM    123  HE  ARG A  19      58.319  45.229  67.549  1.00  0.00           H
ATOM    124  CZ  ARG A  19      59.619  44.629  68.789  1.00  0.00           C
ATOM    125  NH1 ARG A  19      60.069  43.879  69.739  1.00  0.00           N
ATOM    126 HH11 ARG A  19      59.449  43.209  70.149  1.00  0.00           H
ATOM    127 HH12 ARG A  19      60.699  44.279  70.399  1.00  0.00           H
ATOM    128  NH2 ARG A  19      60.359  45.609  68.319  1.00  0.00           N
ATOM    129 HH21 ARG A  19      60.199  45.989  67.409  1.00  0.00           H
ATOM    130 HH22 ARG A  19      61.309  45.419  68.559  1.00  0.00           H
ATOM    131  C   ARG A  19      53.399  42.829  66.749  1.00  0.00           C
ATOM    132  O   ARG A  19      52.389  42.309  67.239  1.00  0.00           O
ATOM    133  N   TYR A  20      53.499  44.129  66.389  1.00  0.00           N
ATOM    134  HN  TYR A  20      54.359  44.409  65.969  1.00  0.00           H
ATOM    135  CA  TYR A  20      52.469  45.099  66.719  1.00  0.00           C
ATOM    136  HA  TYR A  20      52.249  44.999  67.779  1.00  0.00           H
ATOM    137  CB  TYR A  20      52.989  46.619  66.449  1.00  0.00           C
ATOM    138  HB1 TYR A  20      52.279  47.449  66.679  1.00  0.00           H
ATOM    139  HB2 TYR A  20      53.159  46.699  65.349  1.00  0.00           H
ATOM    140  CG  TYR A  20      54.359  46.929  67.079  1.00  0.00           C
ATOM    141  CD1 TYR A  20      54.589  46.729  68.419  1.00  0.00           C
ATOM    142  HD1 TYR A  20      53.739  46.319  68.939  1.00  0.00           H
ATOM    143  CE1 TYR A  20      55.769  47.069  68.999  1.00  0.00           C
ATOM    144  HE1 TYR A  20      55.919  46.769  70.029  1.00  0.00           H
ATOM    145  CZ  TYR A  20      56.869  47.449  68.199  1.00  0.00           C
ATOM    146  OH  TYR A  20      58.169  47.539  68.799  1.00  0.00           O
ATOM    147  HH  TYR A  20      58.009  47.679  69.729  1.00  0.00           H
ATOM    148  CD2 TYR A  20      55.389  47.409  66.279  1.00  0.00           C
ATOM    149  HD2 TYR A  20      55.249  47.629  65.229  1.00  0.00           H
ATOM    150  CE2 TYR A  20      56.669  47.789  66.899  1.00  0.00           C
ATOM    151  HE2 TYR A  20      57.459  48.169  66.269  1.00  0.00           H
ATOM    152  C   TYR A  20      51.099  44.799  66.099  1.00  0.00           C
ATOM    153  O   TYR A  20      50.089  45.109  66.719  1.00  0.00           O
ATOM    154  N   TYR A  21      51.079  44.299  64.889  1.00  0.00           N
ATOM    155  HN  TYR A  21      51.899  43.959  64.439  1.00  0.00           H
ATOM    156  CA  TYR A  21      49.829  44.299  64.139  1.00  0.00           C
ATOM    157  HA  TYR A  21      49.089  44.929  64.619  1.00  0.00           H
ATOM    158  CB  TYR A  21      50.079  44.869  62.679  1.00  0.00           C
ATOM    159  HB1 TYR A  21      49.189  44.799  62.029  1.00  0.00           H
ATOM    160  HB2 TYR A  21      50.819  44.239  62.149  1.00  0.00           H
ATOM    161  CG  TYR A  21      50.539  46.339  62.699  1.00  0.00           C
ATOM    162  CD1 TYR A  21      49.789  47.349  62.359  1.00  0.00           C
ATOM    163  HD1 TYR A  21      48.749  47.179  62.109  1.00  0.00           H
ATOM    164  CE1 TYR A  21      50.259  48.679  62.279  1.00  0.00           C
ATOM    165  HE1 TYR A  21      49.599  49.439  61.899  1.00  0.00           H
ATOM    166  CZ  TYR A  21      51.649  48.809  62.279  1.00  0.00           C
ATOM    167  OH  TYR A  21      52.319  49.939  61.799  1.00  0.00           O
ATOM    168  HH  TYR A  21      51.769  50.279  61.089  1.00  0.00           H
ATOM    169  CD2 TYR A  21      52.009  46.479  62.649  1.00  0.00           C
ATOM    170  HD2 TYR A  21      52.689  45.659  62.839  1.00  0.00           H
ATOM    171  CE2 TYR A  21      52.509  47.709  62.539  1.00  0.00           C
ATOM    172  HE2 TYR A  21      53.579  47.819  62.449  1.00  0.00           H
ATOM    173  C   TYR A  21      49.239  42.859  64.109  1.00  0.00           C
ATOM    174  O   TYR A  21      48.279  42.579  63.319  1.00  0.00           O
ATOM    175  N   ARG A  22      49.649  41.909  64.999  1.00  0.00           N
ATOM    176  HN  ARG A  22      50.419  42.169  65.569  1.00  0.00           H
ATOM    177  CA  ARG A  22      48.929  40.709  65.239  1.00  0.00           C
ATOM    178  HA  ARG A  22      49.119  40.079  64.389  1.00  0.00           H
ATOM    179  CB  ARG A  22      49.689  39.909  66.329  1.00  0.00           C
ATOM    180  HB1 ARG A  22      49.109  38.989  66.499  1.00  0.00           H
ATOM    181  HB2 ARG A  22      49.879  40.419  67.299  1.00  0.00           H
ATOM    182  CG  ARG A  22      51.079  39.419  65.869  1.00  0.00           C
ATOM    183  HG1 ARG A  22      51.659  40.359  65.719  1.00  0.00           H
ATOM    184  HG2 ARG A  22      51.079  38.829  64.929  1.00  0.00           H
ATOM    185  CD  ARG A  22      51.839  38.639  66.939  1.00  0.00           C
ATOM    186  HD1 ARG A  22      51.279  37.719  67.219  1.00  0.00           H
ATOM    187  HD2 ARG A  22      51.949  39.349  67.789  1.00  0.00           H
ATOM    188  NE  ARG A  22      53.219  38.419  66.289  1.00  0.00           N
ATOM    189  HE  ARG A  22      53.369  38.559  65.309  1.00  0.00           H
ATOM    190  CZ  ARG A  22      54.219  37.979  67.099  1.00  0.00           C
ATOM    191  NH1 ARG A  22      54.009  37.709  68.359  1.00  0.00           N
ATOM    192 HH11 ARG A  22      53.089  37.639  68.719  1.00  0.00           H
ATOM    193 HH12 ARG A  22      54.729  37.399  68.989  1.00  0.00           H
ATOM    194  NH2 ARG A  22      55.409  37.979  66.559  1.00  0.00           N
ATOM    195 HH21 ARG A  22      55.519  38.189  65.579  1.00  0.00           H
ATOM    196 HH22 ARG A  22      56.119  37.559  67.119  1.00  0.00           H
ATOM    197  C   ARG A  22      47.459  40.759  65.669  1.00  0.00           C
ATOM    198  O   ARG A  22      47.039  41.489  66.529  1.00  0.00           O
ATOM    199  N   GLN A  23      46.669  39.839  64.979  1.00  0.00           N
ATOM    200  HN  GLN A  23      47.079  39.139  64.389  1.00  0.00           H
ATOM    201  CA  GLN A  23      45.259  39.749  65.139  1.00  0.00           C
ATOM    202  HA  GLN A  23      44.919  40.099  66.099  1.00  0.00           H
ATOM    203  CB  GLN A  23      44.649  40.639  64.039  1.00  0.00           C
ATOM    204  HB1 GLN A  23      44.779  40.189  63.039  1.00  0.00           H
ATOM    205  HB2 GLN A  23      45.239  41.579  64.059  1.00  0.00           H
ATOM    206  CG  GLN A  23      43.199  41.019  64.409  1.00  0.00           C
ATOM    207  HG1 GLN A  23      43.289  41.509  65.399  1.00  0.00           H
ATOM    208  HG2 GLN A  23      42.529  40.139  64.499  1.00  0.00           H
ATOM    209  CD  GLN A  23      42.559  41.999  63.519  1.00  0.00           C
ATOM    210  OE1 GLN A  23      43.219  42.719  62.749  1.00  0.00           O
ATOM    211  NE2 GLN A  23      41.209  42.109  63.609  1.00  0.00           N
ATOM    212 HE21 GLN A  23      40.699  41.439  64.149  1.00  0.00           H
ATOM    213 HE22 GLN A  23      40.769  42.849  63.099  1.00  0.00           H
ATOM    214  C   GLN A  23      44.839  38.299  64.869  1.00  0.00           C
ATOM    215  O   GLN A  23      45.629  37.609  64.179  1.00  0.00           O
ATOM    216  N   ARG A  24      43.749  37.839  65.409  1.00  0.00           N
ATOM    217  HN  ARG A  24      43.129  38.389  65.969  1.00  0.00           H
ATOM    218  CA  ARG A  24      43.219  36.509  65.079  1.00  0.00           C
ATOM    219  HA  ARG A  24      43.979  35.809  65.389  1.00  0.00           H
ATOM    220  CB  ARG A  24      41.989  36.189  65.899  1.00  0.00           C
ATOM    221  HB1 ARG A  24      41.689  35.139  65.669  1.00  0.00           H
ATOM    222  HB2 ARG A  24      41.189  36.929  65.709  1.00  0.00           H
ATOM    223  CG  ARG A  24      42.219  36.029  67.379  1.00  0.00           C
ATOM    224  HG1 ARG A  24      42.119  37.009  67.889  1.00  0.00           H
ATOM    225  HG2 ARG A  24      43.259  35.699  67.589  1.00  0.00           H
ATOM    226  CD  ARG A  24      41.129  35.219  68.029  1.00  0.00           C
ATOM    227  HD1 ARG A  24      41.099  34.179  67.649  1.00  0.00           H
ATOM    228  HD2 ARG A  24      40.149  35.639  67.719  1.00  0.00           H
ATOM    229  NE  ARG A  24      41.269  35.039  69.489  1.00  0.00           N
ATOM    230  HE  ARG A  24      42.139  35.179  69.949  1.00  0.00           H
ATOM    231  CZ  ARG A  24      40.319  34.849  70.399  1.00  0.00           C
ATOM    232  NH1 ARG A  24      39.029  34.769  70.079  1.00  0.00           N
ATOM    233 HH11 ARG A  24      38.649  34.849  69.159  1.00  0.00           H
ATOM    234 HH12 ARG A  24      38.449  34.699  70.889  1.00  0.00           H
ATOM    235  NH2 ARG A  24      40.589  34.759  71.679  1.00  0.00           N
ATOM    236 HH21 ARG A  24      41.509  34.789  72.049  1.00  0.00           H
ATOM    237 HH22 ARG A  24      39.859  34.609  72.339  1.00  0.00           H
ATOM    238  C   ARG A  24      42.899  36.259  63.619  1.00  0.00           C
ATOM    239  O   ARG A  24      42.469  37.169  62.919  1.00  0.00           O
ATOM    240  N   ALA A  25      43.279  35.059  63.129  1.00  0.00           N
ATOM    241  HN  ALA A  25      43.549  34.249  63.649  1.00  0.00           H
ATOM    242  CA  ALA A  25      43.079  34.689  61.739  1.00  0.00           C
ATOM    243  HA  ALA A  25      43.749  35.239  61.099  1.00  0.00           H
ATOM    244  CB  ALA A  25      43.549  33.229  61.489  1.00  0.00           C
ATOM    245  HB1 ALA A  25      44.559  32.939  61.869  1.00  0.00           H
ATOM    246  HB2 ALA A  25      42.859  32.449  61.869  1.00  0.00           H
ATOM    247  HB3 ALA A  25      43.609  33.149  60.389  1.00  0.00           H
ATOM    248  C   ALA A  25      41.649  34.849  61.149  1.00  0.00           C
ATOM    249  O   ALA A  25      41.359  35.269  60.039  1.00  0.00           O
ATOM    250  N   HIS A  26      40.769  34.319  62.019  1.00  0.00           N
ATOM    251  HN  HIS A  26      41.159  34.089  62.899  1.00  0.00           H
ATOM    252  CA  HIS A  26      39.319  34.259  61.939  1.00  0.00           C
ATOM    253  HA  HIS A  26      39.119  33.809  60.979  1.00  0.00           H
ATOM    254  CB  HIS A  26      38.629  33.339  62.969  1.00  0.00           C
ATOM    255  HB1 HIS A  26      37.579  33.139  62.639  1.00  0.00           H
ATOM    256  HB2 HIS A  26      38.529  33.819  63.969  1.00  0.00           H
ATOM    257  ND1 HIS A  26      40.279  31.999  64.189  1.00  0.00           N
ATOM    258  CG  HIS A  26      39.309  32.099  63.189  1.00  0.00           C
ATOM    259  CE1 HIS A  26      40.729  30.769  64.079  1.00  0.00           C
ATOM    260  HE1 HIS A  26      41.499  30.409  64.759  1.00  0.00           H
ATOM    261  NE2 HIS A  26      40.139  30.119  63.089  1.00  0.00           N
ATOM    262  HE2 HIS A  26      40.139  29.149  62.839  1.00  0.00           H
ATOM    263  CD2 HIS A  26      39.149  30.979  62.489  1.00  0.00           C
ATOM    264  HD2 HIS A  26      38.459  30.509  61.799  1.00  0.00           H
ATOM    265  C   HIS A  26      38.609  35.649  61.959  1.00  0.00           C
ATOM    266  O   HIS A  26      38.829  36.459  62.839  1.00  0.00           O
ATOM    267  N   SER A  27      37.719  35.869  60.939  1.00  0.00           N
ATOM    268  HN  SER A  27      37.709  35.119  60.279  1.00  0.00           H
ATOM    269  CA  SER A  27      36.749  36.959  60.959  1.00  0.00           C
ATOM    270  HA  SER A  27      36.589  37.199  61.999  1.00  0.00           H
ATOM    271  CB  SER A  27      36.909  38.249  60.179  1.00  0.00           C
ATOM    272  HB1 SER A  27      36.059  38.929  60.359  1.00  0.00           H
ATOM    273  HB2 SER A  27      36.789  37.939  59.119  1.00  0.00           H
ATOM    274  OG  SER A  27      38.149  38.879  60.349  1.00  0.00           O
ATOM    275  HG1 SER A  27      38.789  38.439  59.779  1.00  0.00           H
ATOM    276  C   SER A  27      35.409  36.399  60.499  1.00  0.00           C
ATOM    277  O   SER A  27      35.379  35.529  59.689  1.00  0.00           O
ATOM    278  N   ASN A  28      34.239  36.979  60.889  1.00  0.00           N
ATOM    279  HN  ASN A  28      34.289  37.739  61.529  1.00  0.00           H
ATOM    280  CA  ASN A  28      32.999  36.519  60.399  1.00  0.00           C
ATOM    281  HA  ASN A  28      33.049  35.479  60.109  1.00  0.00           H
ATOM    282  CB  ASN A  28      31.999  36.739  61.569  1.00  0.00           C
ATOM    283  HB1 ASN A  28      32.179  37.699  62.099  1.00  0.00           H
ATOM    284  HB2 ASN A  28      32.159  36.089  62.459  1.00  0.00           H
ATOM    285  CG  ASN A  28      30.509  36.709  61.209  1.00  0.00           C
ATOM    286  OD1 ASN A  28      30.139  36.519  60.069  1.00  0.00           O
ATOM    287  ND2 ASN A  28      29.579  36.749  62.179  1.00  0.00           N
ATOM    288 HD21 ASN A  28      29.849  37.089  63.079  1.00  0.00           H
ATOM    289 HD22 ASN A  28      28.619  36.489  62.059  1.00  0.00           H
ATOM    290  C   ASN A  28      32.669  37.339  59.169  1.00  0.00           C
ATOM    291  O   ASN A  28      32.609  38.569  59.289  1.00  0.00           O
ATOM    292  N   PRO A  29      32.439  36.859  57.999  1.00  0.00           N
ATOM    293  CD  PRO A  29      32.679  35.449  57.569  1.00  0.00           C
ATOM    294  HD1 PRO A  29      33.699  35.109  57.849  1.00  0.00           H
ATOM    295  HD2 PRO A  29      31.989  34.789  58.139  1.00  0.00           H
ATOM    296  CA  PRO A  29      32.139  37.769  56.809  1.00  0.00           C
ATOM    297  HA  PRO A  29      32.609  38.739  56.759  1.00  0.00           H
ATOM    298  CB  PRO A  29      32.469  36.969  55.619  1.00  0.00           C
ATOM    299  HB1 PRO A  29      33.549  37.139  55.469  1.00  0.00           H
ATOM    300  HB2 PRO A  29      31.849  37.149  54.709  1.00  0.00           H
ATOM    301  CG  PRO A  29      32.259  35.499  56.139  1.00  0.00           C
ATOM    302  HG1 PRO A  29      32.929  34.929  55.469  1.00  0.00           H
ATOM    303  HG2 PRO A  29      31.229  35.109  55.979  1.00  0.00           H
ATOM    304  C   PRO A  29      30.709  38.259  56.849  1.00  0.00           C
ATOM    305  O   PRO A  29      30.449  39.219  56.179  1.00  0.00           O
ATOM    306  N   MET A  30      29.779  37.629  57.579  1.00  0.00           N
ATOM    307  HN  MET A  30      30.039  36.829  58.109  1.00  0.00           H
ATOM    308  CA  MET A  30      28.319  37.889  57.489  1.00  0.00           C
ATOM    309  HA  MET A  30      27.989  37.919  56.469  1.00  0.00           H
ATOM    310  CB  MET A  30      27.459  36.799  58.139  1.00  0.00           C
ATOM    311  HB1 MET A  30      26.389  36.909  57.839  1.00  0.00           H
ATOM    312  HB2 MET A  30      27.499  36.849  59.249  1.00  0.00           H
ATOM    313  CG  MET A  30      27.909  35.309  57.799  1.00  0.00           C
ATOM    314  HG1 MET A  30      27.139  34.689  58.309  1.00  0.00           H
ATOM    315  HG2 MET A  30      28.879  34.979  58.229  1.00  0.00           H
ATOM    316  SD  MET A  30      27.909  34.879  56.089  1.00  0.00           S
ATOM    317  CE  MET A  30      26.209  35.469  55.799  1.00  0.00           C
ATOM    318  HE1 MET A  30      26.109  36.569  55.699  1.00  0.00           H
ATOM    319  HE2 MET A  30      25.759  34.969  54.909  1.00  0.00           H
ATOM    320  HE3 MET A  30      25.549  35.249  56.659  1.00  0.00           H
ATOM    321  C   MET A  30      27.969  39.199  58.249  1.00  0.00           C
ATOM    322  O   MET A  30      26.919  39.789  57.869  1.00  0.00           O
ATOM    323  N   ALA A  31      28.829  39.579  59.199  1.00  0.00           N
ATOM    324  HN  ALA A  31      29.629  38.999  59.319  1.00  0.00           H
ATOM    325  CA  ALA A  31      28.779  40.829  59.959  1.00  0.00           C
ATOM    326  HA  ALA A  31      28.009  40.829  60.709  1.00  0.00           H
ATOM    327  CB  ALA A  31      30.149  40.919  60.749  1.00  0.00           C
ATOM    328  HB1 ALA A  31      30.239  41.899  61.249  1.00  0.00           H
ATOM    329  HB2 ALA A  31      30.119  40.069  61.469  1.00  0.00           H
ATOM    330  HB3 ALA A  31      31.029  40.769  60.089  1.00  0.00           H
ATOM    331  C   ALA A  31      28.559  42.199  59.189  1.00  0.00           C
ATOM    332  O   ALA A  31      28.919  42.359  57.999  1.00  0.00           O
ATOM    333  N   ASP A  32      27.999  43.199  59.859  1.00  0.00           N
ATOM    334  HN  ASP A  32      27.769  43.009  60.809  1.00  0.00           H
ATOM    335  CA  ASP A  32      28.069  44.599  59.319  1.00  0.00           C
ATOM    336  HA  ASP A  32      28.039  44.579  58.239  1.00  0.00           H
ATOM    337  CB  ASP A  32      26.819  45.349  59.769  1.00  0.00           C
ATOM    338  HB1 ASP A  32      26.959  46.439  59.629  1.00  0.00           H
ATOM    339  HB2 ASP A  32      26.579  45.149  60.839  1.00  0.00           H
ATOM    340  CG  ASP A  32      25.629  44.859  58.949  1.00  0.00           C
ATOM    341  OD1 ASP A  32      25.839  44.539  57.739  1.00  0.00           O
ATOM    342  OD2 ASP A  32      24.499  44.979  59.479  1.00  0.00           O
ATOM    343  C   ASP A  32      29.339  45.279  59.779  1.00  0.00           C
ATOM    344  O   ASP A  32      29.269  46.129  60.659  1.00  0.00           O
ATOM    345  N   HIS A  33      30.479  44.859  59.199  1.00  0.00           N
ATOM    346  HN  HIS A  33      30.469  44.319  58.369  1.00  0.00           H
ATOM    347  CA  HIS A  33      31.749  45.609  59.439  1.00  0.00           C
ATOM    348  HA  HIS A  33      31.989  45.569  60.499  1.00  0.00           H
ATOM    349  CB  HIS A  33      32.969  44.989  58.789  1.00  0.00           C
ATOM    350  HB1 HIS A  33      33.929  45.539  58.939  1.00  0.00           H
ATOM    351  HB2 HIS A  33      32.779  44.689  57.739  1.00  0.00           H
ATOM    352  ND1 HIS A  33      33.979  43.309  60.489  1.00  0.00           N
ATOM    353  CG  HIS A  33      33.299  43.599  59.259  1.00  0.00           C
ATOM    354  CE1 HIS A  33      34.039  41.979  60.609  1.00  0.00           C
ATOM    355  HE1 HIS A  33      34.499  41.379  61.409  1.00  0.00           H
ATOM    356  NE2 HIS A  33      33.489  41.389  59.499  1.00  0.00           N
ATOM    357  HE2 HIS A  33      33.359  40.429  59.279  1.00  0.00           H
ATOM    358  CD2 HIS A  33      33.019  42.429  58.679  1.00  0.00           C
ATOM    359  HD2 HIS A  33      32.549  42.239  57.719  1.00  0.00           H
ATOM    360  C   HIS A  33      31.669  47.089  59.139  1.00  0.00           C
ATOM    361  O   HIS A  33      31.049  47.589  58.209  1.00  0.00           O
ATOM    362  N   THR A  34      32.289  47.919  59.959  1.00  0.00           N
ATOM    363  HN  THR A  34      32.679  47.489  60.769  1.00  0.00           H
ATOM    364  CA  THR A  34      32.559  49.329  59.639  1.00  0.00           C
ATOM    365  HA  THR A  34      31.639  49.739  59.259  1.00  0.00           H
ATOM    366  CB  THR A  34      32.919  50.239  60.799  1.00  0.00           C
ATOM    367  HB  THR A  34      33.999  50.019  60.929  1.00  0.00           H
ATOM    368  OG1 THR A  34      32.289  49.829  62.089  1.00  0.00           O
ATOM    369  HG1 THR A  34      32.969  50.099  62.719  1.00  0.00           H
ATOM    370  CG2 THR A  34      32.639  51.679  60.439  1.00  0.00           C
ATOM    371 HG21 THR A  34      31.539  51.759  60.599  1.00  0.00           H
ATOM    372 HG22 THR A  34      33.159  52.279  61.209  1.00  0.00           H
ATOM    373 HG23 THR A  34      32.899  51.989  59.399  1.00  0.00           H
ATOM    374  C   THR A  34      33.519  49.389  58.429  1.00  0.00           C
ATOM    375  O   THR A  34      34.659  49.009  58.499  1.00  0.00           O
ATOM    376  N   LEU A  35      33.129  49.879  57.239  1.00  0.00           N
ATOM    377  HN  LEU A  35      32.239  50.319  57.179  1.00  0.00           H
ATOM    378  CA  LEU A  35      33.849  49.889  56.009  1.00  0.00           C
ATOM    379  HA  LEU A  35      34.879  50.019  56.299  1.00  0.00           H
ATOM    380  CB  LEU A  35      33.639  48.699  55.029  1.00  0.00           C
ATOM    381  HB1 LEU A  35      34.229  48.799  54.089  1.00  0.00           H
ATOM    382  HB2 LEU A  35      32.549  48.699  54.809  1.00  0.00           H
ATOM    383  CG  LEU A  35      33.929  47.259  55.569  1.00  0.00           C
ATOM    384  HG  LEU A  35      33.499  47.039  56.569  1.00  0.00           H
ATOM    385  CD1 LEU A  35      33.339  46.139  54.689  1.00  0.00           C
ATOM    386 HD11 LEU A  35      32.239  46.239  54.539  1.00  0.00           H
ATOM    387 HD12 LEU A  35      33.809  46.179  53.679  1.00  0.00           H
ATOM    388 HD13 LEU A  35      33.579  45.179  55.199  1.00  0.00           H
ATOM    389  CD2 LEU A  35      35.379  47.149  55.889  1.00  0.00           C
ATOM    390 HD21 LEU A  35      35.839  47.459  54.929  1.00  0.00           H
ATOM    391 HD22 LEU A  35      35.779  47.829  56.669  1.00  0.00           H
ATOM    392 HD23 LEU A  35      35.709  46.119  56.129  1.00  0.00           H
ATOM    393  C   LEU A  35      33.539  51.149  55.159  1.00  0.00           C
ATOM    394  O   LEU A  35      32.439  51.709  55.129  1.00  0.00           O
ATOM    395  N   ARG A  36      34.539  51.529  54.419  1.00  0.00           N
ATOM    396  HN  ARG A  36      35.359  50.979  54.539  1.00  0.00           H
ATOM    397  CA  ARG A  36      34.489  52.589  53.439  1.00  0.00           C
ATOM    398  HA  ARG A  36      33.469  52.899  53.269  1.00  0.00           H
ATOM    399  CB  ARG A  36      35.479  53.709  53.829  1.00  0.00           C
ATOM    400  HB1 ARG A  36      36.519  53.359  53.739  1.00  0.00           H
ATOM    401  HB2 ARG A  36      35.289  53.939  54.899  1.00  0.00           H
ATOM    402  CG  ARG A  36      35.389  55.089  53.029  1.00  0.00           C
ATOM    403  HG1 ARG A  36      34.339  55.429  53.179  1.00  0.00           H
ATOM    404  HG2 ARG A  36      35.499  54.709  51.989  1.00  0.00           H
ATOM    405  CD  ARG A  36      36.479  56.059  53.329  1.00  0.00           C
ATOM    406  HD1 ARG A  36      37.459  55.589  53.109  1.00  0.00           H
ATOM    407  HD2 ARG A  36      36.459  56.379  54.389  1.00  0.00           H
ATOM    408  NE  ARG A  36      36.309  57.269  52.469  1.00  0.00           N
ATOM    409  HE  ARG A  36      35.779  57.239  51.619  1.00  0.00           H
ATOM    410  CZ  ARG A  36      37.139  58.289  52.369  1.00  0.00           C
ATOM    411  NH1 ARG A  36      38.039  58.529  53.229  1.00  0.00           N
ATOM    412 HH11 ARG A  36      37.979  57.929  54.029  1.00  0.00           H
ATOM    413 HH12 ARG A  36      38.959  58.769  52.899  1.00  0.00           H
ATOM    414  NH2 ARG A  36      37.069  59.059  51.309  1.00  0.00           N
ATOM    415 HH21 ARG A  36      36.379  58.749  50.649  1.00  0.00           H
ATOM    416 HH22 ARG A  36      37.779  59.729  51.109  1.00  0.00           H
ATOM    417  C   ARG A  36      34.779  52.049  52.049  1.00  0.00           C
ATOM    418  O   ARG A  36      35.789  51.439  51.769  1.00  0.00           O
ATOM    419  N   TYR A  37      33.839  52.339  51.119  1.00  0.00           N
ATOM    420  HN  TYR A  37      33.049  52.909  51.309  1.00  0.00           H
ATOM    421  CA  TYR A  37      33.799  51.659  49.879  1.00  0.00           C
ATOM    422  HA  TYR A  37      34.779  51.719  49.439  1.00  0.00           H
ATOM    423  CB  TYR A  37      33.239  50.179  50.099  1.00  0.00           C
ATOM    424  HB1 TYR A  37      33.849  49.599  50.829  1.00  0.00           H
ATOM    425  HB2 TYR A  37      33.319  49.649  49.129  1.00  0.00           H
ATOM    426  CG  TYR A  37      31.799  50.059  50.529  1.00  0.00           C
ATOM    427  CD1 TYR A  37      31.639  49.659  51.859  1.00  0.00           C
ATOM    428  HD1 TYR A  37      32.459  49.559  52.559  1.00  0.00           H
ATOM    429  CE1 TYR A  37      30.339  49.349  52.289  1.00  0.00           C
ATOM    430  HE1 TYR A  37      29.999  48.949  53.229  1.00  0.00           H
ATOM    431  CZ  TYR A  37      29.219  49.439  51.389  1.00  0.00           C
ATOM    432  OH  TYR A  37      27.929  49.159  51.839  1.00  0.00           O
ATOM    433  HH  TYR A  37      27.389  48.859  51.109  1.00  0.00           H
ATOM    434  CD2 TYR A  37      30.679  50.019  49.649  1.00  0.00           C
ATOM    435  HD2 TYR A  37      30.919  50.259  48.619  1.00  0.00           H
ATOM    436  CE2 TYR A  37      29.369  49.809  50.079  1.00  0.00           C
ATOM    437  HE2 TYR A  37      28.539  49.809  49.389  1.00  0.00           H
ATOM    438  C   TYR A  37      32.899  52.499  48.969  1.00  0.00           C
ATOM    439  O   TYR A  37      32.129  53.279  49.479  1.00  0.00           O
ATOM    440  N   PRO A  38      33.059  52.459  47.679  1.00  0.00           N
ATOM    441  CD  PRO A  38      33.959  51.519  46.959  1.00  0.00           C
ATOM    442  HD1 PRO A  38      35.009  51.759  47.229  1.00  0.00           H
ATOM    443  HD2 PRO A  38      33.779  50.429  47.069  1.00  0.00           H
ATOM    444  CA  PRO A  38      32.349  53.319  46.709  1.00  0.00           C
ATOM    445  HA  PRO A  38      32.249  54.329  47.069  1.00  0.00           H
ATOM    446  CB  PRO A  38      33.239  53.159  45.479  1.00  0.00           C
ATOM    447  HB1 PRO A  38      34.199  53.729  45.489  1.00  0.00           H
ATOM    448  HB2 PRO A  38      32.769  53.499  44.529  1.00  0.00           H
ATOM    449  CG  PRO A  38      33.729  51.679  45.469  1.00  0.00           C
ATOM    450  HG1 PRO A  38      34.629  51.359  44.899  1.00  0.00           H
ATOM    451  HG2 PRO A  38      32.899  51.019  45.149  1.00  0.00           H
ATOM    452  C   PRO A  38      30.939  52.879  46.549  1.00  0.00           C
ATOM    453  O   PRO A  38      30.749  51.659  46.699  1.00  0.00           O
ATOM    454  N   VAL A  39      29.949  53.719  46.239  1.00  0.00           N
ATOM    455  HN  VAL A  39      30.129  54.699  46.139  1.00  0.00           H
ATOM    456  CA  VAL A  39      28.639  53.279  45.829  1.00  0.00           C
ATOM    457  HA  VAL A  39      28.359  52.539  46.569  1.00  0.00           H
ATOM    458  CB  VAL A  39      27.559  54.399  45.879  1.00  0.00           C
ATOM    459  HB  VAL A  39      27.849  55.159  45.119  1.00  0.00           H
ATOM    460  CG1 VAL A  39      26.139  53.829  45.439  1.00  0.00           C
ATOM    461 HG11 VAL A  39      26.049  53.459  44.389  1.00  0.00           H
ATOM    462 HG12 VAL A  39      25.849  52.889  45.969  1.00  0.00           H
ATOM    463 HG13 VAL A  39      25.339  54.559  45.689  1.00  0.00           H
ATOM    464  CG2 VAL A  39      27.469  54.989  47.289  1.00  0.00           C
ATOM    465 HG21 VAL A  39      27.189  54.239  48.069  1.00  0.00           H
ATOM    466 HG22 VAL A  39      28.409  55.549  47.479  1.00  0.00           H
ATOM    467 HG23 VAL A  39      26.659  55.739  47.399  1.00  0.00           H
ATOM    468  C   VAL A  39      28.639  52.439  44.539  1.00  0.00           C
ATOM    469  O   VAL A  39      28.009  51.489  44.419  1.00  0.00           O
ATOM    470  N   LYS A  40      29.469  52.839  43.589  1.00  0.00           N
ATOM    471  HN  LYS A  40      30.079  53.589  43.829  1.00  0.00           H
ATOM    472  CA  LYS A  40      29.639  52.259  42.299  1.00  0.00           C
ATOM    473  HA  LYS A  40      29.629  51.179  42.409  1.00  0.00           H
ATOM    474  CB  LYS A  40      28.549  52.729  41.409  1.00  0.00           C
ATOM    475  HB1 LYS A  40      27.539  52.439  41.749  1.00  0.00           H
ATOM    476  HB2 LYS A  40      28.759  52.249  40.429  1.00  0.00           H
ATOM    477  CG  LYS A  40      28.669  54.229  41.269  1.00  0.00           C
ATOM    478  HG1 LYS A  40      29.689  54.529  40.949  1.00  0.00           H
ATOM    479  HG2 LYS A  40      28.409  54.829  42.169  1.00  0.00           H
ATOM    480  CD  LYS A  40      27.659  54.689  40.209  1.00  0.00           C
ATOM    481  HD1 LYS A  40      27.849  54.189  39.229  1.00  0.00           H
ATOM    482  HD2 LYS A  40      26.629  54.449  40.529  1.00  0.00           H
ATOM    483  CE  LYS A  40      27.859  56.239  39.959  1.00  0.00           C
ATOM    484  HE1 LYS A  40      28.929  56.519  39.959  1.00  0.00           H
ATOM    485  HE2 LYS A  40      27.389  56.939  40.689  1.00  0.00           H
ATOM    486  NZ  LYS A  40      27.269  56.539  38.639  1.00  0.00           N
ATOM    487  HZ1 LYS A  40      27.799  55.909  38.009  1.00  0.00           H
ATOM    488  HZ2 LYS A  40      26.299  56.159  38.599  1.00  0.00           H
ATOM    489  HZ3 LYS A  40      27.409  57.529  38.339  1.00  0.00           H
ATOM    490  C   LYS A  40      31.059  52.579  41.699  1.00  0.00           C
ATOM    491  O   LYS A  40      31.739  53.479  42.239  1.00  0.00           O
ATOM    492  N   PRO A  41      31.539  51.779  40.699  1.00  0.00           N
ATOM    493  CD  PRO A  41      30.869  50.489  40.199  1.00  0.00           C
ATOM    494  HD1 PRO A  41      30.459  49.799  40.969  1.00  0.00           H
ATOM    495  HD2 PRO A  41      30.019  50.629  39.499  1.00  0.00           H
ATOM    496  CA  PRO A  41      32.849  51.909  40.079  1.00  0.00           C
ATOM    497  HA  PRO A  41      33.519  51.589  40.869  1.00  0.00           H
ATOM    498  CB  PRO A  41      32.849  50.969  38.909  1.00  0.00           C
ATOM    499  HB1 PRO A  41      33.809  50.559  38.539  1.00  0.00           H
ATOM    500  HB2 PRO A  41      32.269  51.439  38.079  1.00  0.00           H
ATOM    501  CG  PRO A  41      32.069  49.769  39.409  1.00  0.00           C
ATOM    502  HG1 PRO A  41      32.629  49.179  40.169  1.00  0.00           H
ATOM    503  HG2 PRO A  41      31.639  49.179  38.569  1.00  0.00           H
ATOM    504  C   PRO A  41      33.219  53.289  39.699  1.00  0.00           C
ATOM    505  O   PRO A  41      34.419  53.649  39.869  1.00  0.00           O
ATOM    506  N   GLU A  42      32.329  54.099  39.129  1.00  0.00           N
ATOM    507  HN  GLU A  42      31.379  53.869  38.929  1.00  0.00           H
ATOM    508  CA  GLU A  42      32.579  55.449  38.639  1.00  0.00           C
ATOM    509  HA  GLU A  42      33.409  55.369  37.949  1.00  0.00           H
ATOM    510  CB  GLU A  42      31.329  55.899  37.859  1.00  0.00           C
ATOM    511  HB1 GLU A  42      31.469  56.819  37.259  1.00  0.00           H
ATOM    512  HB2 GLU A  42      30.479  56.209  38.499  1.00  0.00           H
ATOM    513  CG  GLU A  42      30.939  54.849  36.849  1.00  0.00           C
ATOM    514  HG1 GLU A  42      31.769  54.139  36.669  1.00  0.00           H
ATOM    515  HG2 GLU A  42      30.789  55.259  35.829  1.00  0.00           H
ATOM    516  CD  GLU A  42      29.649  54.089  37.189  1.00  0.00           C
ATOM    517  OE1 GLU A  42      28.589  54.719  37.079  1.00  0.00           O
ATOM    518  OE2 GLU A  42      29.719  52.959  37.679  1.00  0.00           O
ATOM    519  C   GLU A  42      32.939  56.439  39.819  1.00  0.00           C
ATOM    520  O   GLU A  42      33.779  57.289  39.609  1.00  0.00           O
ATOM    521  N   GLU A  43      32.499  56.169  41.019  1.00  0.00           N
ATOM    522  HN  GLU A  43      31.809  55.449  41.079  1.00  0.00           H
ATOM    523  CA  GLU A  43      32.929  56.889  42.189  1.00  0.00           C
ATOM    524  HA  GLU A  43      32.969  57.949  42.029  1.00  0.00           H
ATOM    525  CB  GLU A  43      31.799  56.649  43.269  1.00  0.00           C
ATOM    526  HB1 GLU A  43      31.999  57.249  44.179  1.00  0.00           H
ATOM    527  HB2 GLU A  43      31.769  55.579  43.569  1.00  0.00           H
ATOM    528  CG  GLU A  43      30.459  57.079  42.689  1.00  0.00           C
ATOM    529  HG1 GLU A  43      30.049  56.309  41.999  1.00  0.00           H
ATOM    530  HG2 GLU A  43      30.469  58.049  42.149  1.00  0.00           H
ATOM    531  CD  GLU A  43      29.469  57.189  43.869  1.00  0.00           C
ATOM    532  OE1 GLU A  43      28.279  57.399  43.479  1.00  0.00           O
ATOM    533  OE2 GLU A  43      29.799  57.099  45.029  1.00  0.00           O
ATOM    534  C   GLU A  43      34.259  56.499  42.879  1.00  0.00           C
ATOM    535  O   GLU A  43      34.769  57.309  43.689  1.00  0.00           O
ATOM    536  N   MET A  44      34.839  55.359  42.499  1.00  0.00           N
ATOM    537  HN  MET A  44      34.339  54.839  41.809  1.00  0.00           H
ATOM    538  CA  MET A  44      36.149  54.889  43.059  1.00  0.00           C
ATOM    539  HA  MET A  44      36.049  54.959  44.129  1.00  0.00           H
ATOM    540  CB  MET A  44      36.459  53.369  42.679  1.00  0.00           C
ATOM    541  HB1 MET A  44      36.549  53.299  41.569  1.00  0.00           H
ATOM    542  HB2 MET A  44      35.549  52.799  42.979  1.00  0.00           H
ATOM    543  CG  MET A  44      37.579  52.699  43.539  1.00  0.00           C
ATOM    544  HG1 MET A  44      38.609  53.009  43.259  1.00  0.00           H
ATOM    545  HG2 MET A  44      37.409  51.619  43.339  1.00  0.00           H
ATOM    546  SD  MET A  44      37.409  52.999  45.339  1.00  0.00           S
ATOM    547  CE  MET A  44      39.029  52.379  45.759  1.00  0.00           C
ATOM    548  HE1 MET A  44      39.789  52.689  45.019  1.00  0.00           H
ATOM    549  HE2 MET A  44      39.379  52.709  46.759  1.00  0.00           H
ATOM    550  HE3 MET A  44      39.129  51.269  45.759  1.00  0.00           H
ATOM    551  C   MET A  44      37.289  55.839  42.629  1.00  0.00           C
ATOM    552  O   MET A  44      37.589  56.079  41.389  1.00  0.00           O
ATOM    553  N   ASP A  45      38.119  56.289  43.619  1.00  0.00           N
ATOM    554  HN  ASP A  45      37.879  56.189  44.579  1.00  0.00           H
ATOM    555  CA  ASP A  45      39.299  57.049  43.309  1.00  0.00           C
ATOM    556  HA  ASP A  45      39.399  57.389  42.279  1.00  0.00           H
ATOM    557  CB  ASP A  45      39.379  58.339  44.139  1.00  0.00           C
ATOM    558  HB1 ASP A  45      39.369  57.989  45.199  1.00  0.00           H
ATOM    559  HB2 ASP A  45      38.459  58.909  43.889  1.00  0.00           H
ATOM    560  CG  ASP A  45      40.589  59.269  44.019  1.00  0.00           C
ATOM    561  OD1 ASP A  45      41.229  59.049  42.959  1.00  0.00           O
ATOM    562  OD2 ASP A  45      40.819  60.269  44.789  1.00  0.00           O
ATOM    563  C   ASP A  45      40.569  56.129  43.549  1.00  0.00           C
ATOM    564  O   ASP A  45      40.939  55.829  44.679  1.00  0.00           O
ATOM    565  N   TRP A  46      41.219  55.819  42.399  1.00  0.00           N
ATOM    566  HN  TRP A  46      40.969  56.209  41.509  1.00  0.00           H
ATOM    567  CA  TRP A  46      42.389  55.009  42.489  1.00  0.00           C
ATOM    568  HA  TRP A  46      42.379  54.329  43.339  1.00  0.00           H
ATOM    569  CB  TRP A  46      42.319  54.049  41.219  1.00  0.00           C
ATOM    570  HB1 TRP A  46      43.249  53.459  41.249  1.00  0.00           H
ATOM    571  HB2 TRP A  46      42.349  54.769  40.369  1.00  0.00           H
ATOM    572  CG  TRP A  46      41.139  53.169  41.029  1.00  0.00           C
ATOM    573  CD1 TRP A  46      40.139  53.329  40.049  1.00  0.00           C
ATOM    574  HD1 TRP A  46      40.239  54.159  39.359  1.00  0.00           H
ATOM    575  NE1 TRP A  46      39.179  52.369  40.219  1.00  0.00           N
ATOM    576  HE1 TRP A  46      38.379  52.269  39.659  1.00  0.00           H
ATOM    577  CE2 TRP A  46      39.529  51.539  41.229  1.00  0.00           C
ATOM    578  CD2 TRP A  46      40.779  51.999  41.789  1.00  0.00           C
ATOM    579  CE3 TRP A  46      41.269  51.409  42.969  1.00  0.00           C
ATOM    580  HE3 TRP A  46      42.119  51.749  43.549  1.00  0.00           H
ATOM    581  CZ3 TRP A  46      40.699  50.169  43.349  1.00  0.00           C
ATOM    582  HZ3 TRP A  46      41.079  49.659  44.229  1.00  0.00           H
ATOM    583  CZ2 TRP A  46      38.909  50.399  41.689  1.00  0.00           C
ATOM    584  HZ2 TRP A  46      38.039  50.029  41.179  1.00  0.00           H
ATOM    585  CH2 TRP A  46      39.449  49.729  42.829  1.00  0.00           C
ATOM    586  HH2 TRP A  46      38.919  48.929  43.329  1.00  0.00           H
ATOM    587  C   TRP A  46      43.639  55.939  42.509  1.00  0.00           C
ATOM    588  O   TRP A  46      44.769  55.439  42.629  1.00  0.00           O
ATOM    589  N   SER A  47      43.529  57.299  42.519  1.00  0.00           N
ATOM    590  HN  SER A  47      42.629  57.739  42.559  1.00  0.00           H
ATOM    591  CA  SER A  47      44.709  58.089  42.529  1.00  0.00           C
ATOM    592  HA  SER A  47      45.419  57.679  41.829  1.00  0.00           H
ATOM    593  CB  SER A  47      44.409  59.619  42.059  1.00  0.00           C
ATOM    594  HB1 SER A  47      43.999  59.609  41.029  1.00  0.00           H
ATOM    595  HB2 SER A  47      45.329  60.249  42.069  1.00  0.00           H
ATOM    596  OG  SER A  47      43.539  60.229  42.979  1.00  0.00           O
ATOM    597  HG1 SER A  47      42.699  59.759  42.889  1.00  0.00           H
ATOM    598  C   SER A  47      45.359  58.109  43.929  1.00  0.00           C
ATOM    599  O   SER A  47      46.579  58.189  43.889  1.00  0.00           O
ATOM    600  N   GLU A  48      44.599  58.009  45.009  1.00  0.00           N
ATOM    601  HN  GLU A  48      43.619  58.209  44.989  1.00  0.00           H
ATOM    602  CA  GLU A  48      44.989  57.779  46.429  1.00  0.00           C
ATOM    603  HA  GLU A  48      45.629  58.569  46.799  1.00  0.00           H
ATOM    604  CB  GLU A  48      43.749  57.639  47.299  1.00  0.00           C
ATOM    605  HB1 GLU A  48      44.039  57.129  48.239  1.00  0.00           H
ATOM    606  HB2 GLU A  48      43.029  57.009  46.729  1.00  0.00           H
ATOM    607  CG  GLU A  48      43.019  58.959  47.569  1.00  0.00           C
ATOM    608  HG1 GLU A  48      42.669  59.349  46.589  1.00  0.00           H
ATOM    609  HG2 GLU A  48      43.739  59.719  47.949  1.00  0.00           H
ATOM    610  CD  GLU A  48      41.899  58.949  48.549  1.00  0.00           C
ATOM    611  OE1 GLU A  48      41.349  60.019  48.839  1.00  0.00           O
ATOM    612  OE2 GLU A  48      41.619  57.919  49.249  1.00  0.00           O
ATOM    613  C   GLU A  48      45.889  56.479  46.519  1.00  0.00           C
ATOM    614  O   GLU A  48      46.949  56.439  47.099  1.00  0.00           O
ATOM    615  N   LEU A  49      45.459  55.399  45.889  1.00  0.00           N
ATOM    616  HN  LEU A  49      44.549  55.419  45.469  1.00  0.00           H
ATOM    617  CA  LEU A  49      46.089  54.129  45.899  1.00  0.00           C
ATOM    618  HA  LEU A  49      46.479  53.879  46.869  1.00  0.00           H
ATOM    619  CB  LEU A  49      45.019  53.029  45.659  1.00  0.00           C
ATOM    620  HB1 LEU A  49      45.529  52.039  45.719  1.00  0.00           H
ATOM    621  HB2 LEU A  49      44.569  53.169  44.659  1.00  0.00           H
ATOM    622  CG  LEU A  49      43.829  53.149  46.689  1.00  0.00           C
ATOM    623  HG  LEU A  49      43.279  54.109  46.659  1.00  0.00           H
ATOM    624  CD1 LEU A  49      42.729  52.119  46.219  1.00  0.00           C
ATOM    625 HD11 LEU A  49      42.129  52.619  45.429  1.00  0.00           H
ATOM    626 HD12 LEU A  49      43.129  51.159  45.809  1.00  0.00           H
ATOM    627 HD13 LEU A  49      41.919  52.019  46.969  1.00  0.00           H
ATOM    628  CD2 LEU A  49      44.299  52.829  48.099  1.00  0.00           C
ATOM    629 HD21 LEU A  49      43.419  52.849  48.769  1.00  0.00           H
ATOM    630 HD22 LEU A  49      44.729  51.799  48.119  1.00  0.00           H
ATOM    631 HD23 LEU A  49      44.969  53.649  48.429  1.00  0.00           H
ATOM    632  C   LEU A  49      47.299  53.969  44.929  1.00  0.00           C
ATOM    633  O   LEU A  49      48.239  53.349  45.299  1.00  0.00           O
ATOM    634  N   TYR A  50      47.209  54.599  43.769  1.00  0.00           N
ATOM    635  HN  TYR A  50      46.359  54.969  43.409  1.00  0.00           H
ATOM    636  CA  TYR A  50      48.309  54.519  42.809  1.00  0.00           C
ATOM    637  HA  TYR A  50      49.139  54.079  43.349  1.00  0.00           H
ATOM    638  CB  TYR A  50      47.999  53.589  41.549  1.00  0.00           C
ATOM    639  HB1 TYR A  50      48.949  53.369  41.009  1.00  0.00           H
ATOM    640  HB2 TYR A  50      47.319  54.049  40.799  1.00  0.00           H
ATOM    641  CG  TYR A  50      47.479  52.309  42.079  1.00  0.00           C
ATOM    642  CD1 TYR A  50      48.269  51.219  42.479  1.00  0.00           C
ATOM    643  HD1 TYR A  50      49.339  51.319  42.549  1.00  0.00           H
ATOM    644  CE1 TYR A  50      47.679  50.019  42.839  1.00  0.00           C
ATOM    645  HE1 TYR A  50      48.289  49.169  43.089  1.00  0.00           H
ATOM    646  CZ  TYR A  50      46.299  49.939  42.879  1.00  0.00           C
ATOM    647  OH  TYR A  50      45.779  48.689  43.259  1.00  0.00           O
ATOM    648  HH  TYR A  50      46.469  48.019  43.179  1.00  0.00           H
ATOM    649  CD2 TYR A  50      46.109  52.199  42.199  1.00  0.00           C
ATOM    650  HD2 TYR A  50      45.589  53.089  41.869  1.00  0.00           H
ATOM    651  CE2 TYR A  50      45.469  50.989  42.529  1.00  0.00           C
ATOM    652  HE2 TYR A  50      44.409  50.859  42.389  1.00  0.00           H
ATOM    653  C   TYR A  50      48.849  55.849  42.289  1.00  0.00           C
ATOM    654  O   TYR A  50      48.829  56.069  41.079  1.00  0.00           O
ATOM    655  N   PRO A  51      49.289  56.819  43.149  1.00  0.00           N
ATOM    656  CD  PRO A  51      49.549  56.659  44.589  1.00  0.00           C
ATOM    657  HD1 PRO A  51      48.769  56.109  45.169  1.00  0.00           H
ATOM    658  HD2 PRO A  51      50.459  56.039  44.759  1.00  0.00           H
ATOM    659  CA  PRO A  51      49.599  58.169  42.749  1.00  0.00           C
ATOM    660  HA  PRO A  51      48.669  58.679  42.569  1.00  0.00           H
ATOM    661  CB  PRO A  51      50.329  58.809  43.909  1.00  0.00           C
ATOM    662  HB1 PRO A  51      50.189  59.909  43.949  1.00  0.00           H
ATOM    663  HB2 PRO A  51      51.419  58.599  43.829  1.00  0.00           H
ATOM    664  CG  PRO A  51      49.799  58.059  45.159  1.00  0.00           C
ATOM    665  HG1 PRO A  51      48.909  58.629  45.499  1.00  0.00           H
ATOM    666  HG2 PRO A  51      50.579  57.989  45.959  1.00  0.00           H
ATOM    667  C   PRO A  51      50.269  58.469  41.459  1.00  0.00           C
ATOM    668  O   PRO A  51      49.819  59.399  40.799  1.00  0.00           O
ATOM    669  N   GLU A  52      51.399  57.819  41.119  1.00  0.00           N
ATOM    670  HN  GLU A  52      51.609  56.969  41.599  1.00  0.00           H
ATOM    671  CA  GLU A  52      52.249  58.099  39.999  1.00  0.00           C
ATOM    672  HA  GLU A  52      52.439  59.159  39.879  1.00  0.00           H
ATOM    673  CB  GLU A  52      53.639  57.389  39.909  1.00  0.00           C
ATOM    674  HB1 GLU A  52      54.199  57.799  39.039  1.00  0.00           H
ATOM    675  HB2 GLU A  52      53.469  56.299  39.759  1.00  0.00           H
ATOM    676  CG  GLU A  52      54.509  57.499  41.179  1.00  0.00           C
ATOM    677  HG1 GLU A  52      54.199  56.619  41.779  1.00  0.00           H
ATOM    678  HG2 GLU A  52      54.369  58.479  41.679  1.00  0.00           H
ATOM    679  CD  GLU A  52      55.989  57.439  40.949  1.00  0.00           C
ATOM    680  OE1 GLU A  52      56.709  58.429  41.349  1.00  0.00           O
ATOM    681  OE2 GLU A  52      56.499  56.489  40.289  1.00  0.00           O
ATOM    682  C   GLU A  52      51.439  57.689  38.689  1.00  0.00           C
ATOM    683  O   GLU A  52      51.449  58.409  37.679  1.00  0.00           O
ATOM    684  N   PHE A  53      50.659  56.589  38.719  1.00  0.00           N
ATOM    685  HN  PHE A  53      50.419  56.139  39.569  1.00  0.00           H
ATOM    686  CA  PHE A  53      49.999  56.139  37.529  1.00  0.00           C
ATOM    687  HA  PHE A  53      50.779  56.139  36.779  1.00  0.00           H
ATOM    688  CB  PHE A  53      49.199  54.729  37.629  1.00  0.00           C
ATOM    689  HB1 PHE A  53      48.519  54.669  36.759  1.00  0.00           H
ATOM    690  HB2 PHE A  53      48.559  54.709  38.529  1.00  0.00           H
ATOM    691  CG  PHE A  53      50.199  53.629  37.539  1.00  0.00           C
ATOM    692  CD1 PHE A  53      50.349  52.889  36.329  1.00  0.00           C
ATOM    693  HD1 PHE A  53      49.649  53.099  35.539  1.00  0.00           H
ATOM    694  CE1 PHE A  53      51.219  51.799  36.279  1.00  0.00           C
ATOM    695  HE1 PHE A  53      51.259  51.219  35.369  1.00  0.00           H
ATOM    696  CZ  PHE A  53      52.129  51.609  37.359  1.00  0.00           C
ATOM    697  HZ  PHE A  53      52.679  50.679  37.439  1.00  0.00           H
ATOM    698  CD2 PHE A  53      51.089  53.439  38.569  1.00  0.00           C
ATOM    699  HD2 PHE A  53      50.989  54.019  39.479  1.00  0.00           H
ATOM    700  CE2 PHE A  53      52.069  52.439  38.499  1.00  0.00           C
ATOM    701  HE2 PHE A  53      52.729  52.289  39.339  1.00  0.00           H
ATOM    702  C   PHE A  53      48.789  57.059  37.139  1.00  0.00           C
ATOM    703  O   PHE A  53      48.519  57.179  35.929  1.00  0.00           O
ATOM    704  N   PHE A  54      48.149  57.739  38.199  1.00  0.00           N
ATOM    705  HN  PHE A  54      48.449  57.629  39.149  1.00  0.00           H
ATOM    706  CA  PHE A  54      47.079  58.659  37.899  1.00  0.00           C
ATOM    707  HA  PHE A  54      46.689  58.529  36.899  1.00  0.00           H
ATOM    708  CB  PHE A  54      45.909  58.389  38.939  1.00  0.00           C
ATOM    709  HB1 PHE A  54      45.149  59.169  38.689  1.00  0.00           H
ATOM    710  HB2 PHE A  54      46.319  58.529  39.959  1.00  0.00           H
ATOM    711  CG  PHE A  54      45.299  57.019  38.789  1.00  0.00           C
ATOM    712  CD1 PHE A  54      44.419  56.909  37.619  1.00  0.00           C
ATOM    713  HD1 PHE A  54      44.339  57.769  36.969  1.00  0.00           H
ATOM    714  CE1 PHE A  54      43.859  55.719  37.279  1.00  0.00           C
ATOM    715  HE1 PHE A  54      43.179  55.639  36.439  1.00  0.00           H
ATOM    716  CZ  PHE A  54      44.209  54.569  37.979  1.00  0.00           C
ATOM    717  HZ  PHE A  54      43.709  53.649  37.739  1.00  0.00           H
ATOM    718  CD2 PHE A  54      45.529  55.919  39.529  1.00  0.00           C
ATOM    719  HD2 PHE A  54      46.289  55.919  40.309  1.00  0.00           H
ATOM    720  CE2 PHE A  54      45.009  54.639  39.099  1.00  0.00           C
ATOM    721  HE2 PHE A  54      45.039  53.809  39.789  1.00  0.00           H
ATOM    722  C   PHE A  54      47.609  60.099  38.059  1.00  0.00           C
ATOM    723  O   PHE A  54      46.819  61.039  38.219  1.00  0.00           O
ATOM    724  N   ALA A  55      48.929  60.229  37.989  1.00  0.00           N
ATOM    725  HN  ALA A  55      49.609  59.519  37.889  1.00  0.00           H
ATOM    726  CA  ALA A  55      49.449  61.559  38.099  1.00  0.00           C
ATOM    727  HA  ALA A  55      49.009  62.059  38.959  1.00  0.00           H
ATOM    728  CB  ALA A  55      50.949  61.469  38.459  1.00  0.00           C
ATOM    729  HB1 ALA A  55      51.379  62.479  38.609  1.00  0.00           H
ATOM    730  HB2 ALA A  55      51.159  60.899  39.389  1.00  0.00           H
ATOM    731  HB3 ALA A  55      51.449  60.779  37.739  1.00  0.00           H
ATOM    732  C   ALA A  55      49.159  62.449  36.909  1.00  0.00           C
ATOM    733  O   ALA A  55      49.209  61.919  35.749  1.00  0.00           O
ATOM    734  N   PRO A  56      48.749  63.729  36.969  1.00  0.00           N
ATOM    735  CD  PRO A  56      48.679  64.469  38.229  1.00  0.00           C
ATOM    736  HD1 PRO A  56      47.769  63.959  38.619  1.00  0.00           H
ATOM    737  HD2 PRO A  56      49.469  64.119  38.919  1.00  0.00           H
ATOM    738  CA  PRO A  56      48.579  64.689  35.849  1.00  0.00           C
ATOM    739  HA  PRO A  56      47.959  64.279  35.059  1.00  0.00           H
ATOM    740  CB  PRO A  56      48.069  66.009  36.579  1.00  0.00           C
ATOM    741  HB1 PRO A  56      46.959  66.049  36.469  1.00  0.00           H
ATOM    742  HB2 PRO A  56      48.449  66.899  36.039  1.00  0.00           H
ATOM    743  CG  PRO A  56      48.629  65.949  38.009  1.00  0.00           C
ATOM    744  HG1 PRO A  56      47.939  66.439  38.729  1.00  0.00           H
ATOM    745  HG2 PRO A  56      49.559  66.539  38.139  1.00  0.00           H
ATOM    746  C   PRO A  56      49.929  64.889  35.089  1.00  0.00           C
ATOM    747  O   PRO A  56      50.989  65.279  35.629  1.00  0.00           O
ATOM    748  N   LEU A  57      49.949  64.719  33.759  1.00  0.00           N
ATOM    749  HN  LEU A  57      49.149  64.599  33.169  1.00  0.00           H
ATOM    750  CA  LEU A  57      51.149  64.749  32.949  1.00  0.00           C
ATOM    751  HA  LEU A  57      51.969  64.379  33.549  1.00  0.00           H
ATOM    752  CB  LEU A  57      51.149  63.899  31.539  1.00  0.00           C
ATOM    753  HB1 LEU A  57      52.199  64.059  31.209  1.00  0.00           H
ATOM    754  HB2 LEU A  57      50.459  64.319  30.779  1.00  0.00           H
ATOM    755  CG  LEU A  57      50.909  62.409  31.709  1.00  0.00           C
ATOM    756  HG  LEU A  57      51.259  62.029  32.689  1.00  0.00           H
ATOM    757  CD1 LEU A  57      49.449  62.009  31.619  1.00  0.00           C
ATOM    758 HD11 LEU A  57      48.939  62.449  32.499  1.00  0.00           H
ATOM    759 HD12 LEU A  57      48.959  62.489  30.749  1.00  0.00           H
ATOM    760 HD13 LEU A  57      49.339  60.909  31.589  1.00  0.00           H
ATOM    761  CD2 LEU A  57      51.729  61.659  30.599  1.00  0.00           C
ATOM    762 HD21 LEU A  57      52.759  62.049  30.529  1.00  0.00           H
ATOM    763 HD22 LEU A  57      51.749  60.569  30.809  1.00  0.00           H
ATOM    764 HD23 LEU A  57      51.349  61.839  29.569  1.00  0.00           H
ATOM    765  C   LEU A  57      51.729  66.129  32.719  1.00  0.00           C
ATOM    766  O   LEU A  57      51.269  66.769  31.839  1.00  0.00           O
ATOM    767  N   THR A  58      52.829  66.469  33.489  1.00  0.00           N
ATOM    768  HN  THR A  58      53.219  65.789  34.109  1.00  0.00           H
ATOM    769  CA  THR A  58      53.649  67.709  33.439  1.00  0.00           C
ATOM    770  HA  THR A  58      52.939  68.469  33.729  1.00  0.00           H
ATOM    771  CB  THR A  58      54.779  67.669  34.539  1.00  0.00           C
ATOM    772  HB  THR A  58      55.579  68.319  34.129  1.00  0.00           H
ATOM    773  OG1 THR A  58      55.259  66.379  34.729  1.00  0.00           O
ATOM    774  HG1 THR A  58      55.999  66.609  35.289  1.00  0.00           H
ATOM    775  CG2 THR A  58      54.169  68.069  35.909  1.00  0.00           C
ATOM    776 HG21 THR A  58      54.969  68.229  36.659  1.00  0.00           H
ATOM    777 HG22 THR A  58      53.529  68.969  35.909  1.00  0.00           H
ATOM    778 HG23 THR A  58      53.589  67.199  36.299  1.00  0.00           H
ATOM    779  C   THR A  58      54.079  68.069  32.089  1.00  0.00           C
ATOM    780  O   THR A  58      54.649  67.189  31.369  1.00  0.00           O
ATOM    781  N   GLN A  59      53.889  69.299  31.699  1.00  0.00           N
ATOM    782  HN  GLN A  59      53.399  69.959  32.269  1.00  0.00           H
ATOM    783  CA  GLN A  59      54.149  69.809  30.379  1.00  0.00           C
ATOM    784  HA  GLN A  59      53.989  69.049  29.629  1.00  0.00           H
ATOM    785  CB  GLN A  59      53.269  71.029  30.299  1.00  0.00           C
ATOM    786  HB1 GLN A  59      53.529  71.529  29.339  1.00  0.00           H
ATOM    787  HB2 GLN A  59      53.579  71.749  31.089  1.00  0.00           H
ATOM    788  CG  GLN A  59      51.769  70.679  30.389  1.00  0.00           C
ATOM    789  HG1 GLN A  59      51.479  70.469  31.439  1.00  0.00           H
ATOM    790  HG2 GLN A  59      51.409  69.809  29.799  1.00  0.00           H
ATOM    791  CD  GLN A  59      50.929  71.839  29.809  1.00  0.00           C
ATOM    792  OE1 GLN A  59      51.439  72.759  29.129  1.00  0.00           O
ATOM    793  NE2 GLN A  59      49.629  71.739  29.889  1.00  0.00           N
ATOM    794 HE21 GLN A  59      49.139  71.139  30.519  1.00  0.00           H
ATOM    795 HE22 GLN A  59      49.129  72.489  29.449  1.00  0.00           H
ATOM    796  C   GLN A  59      55.559  70.139  30.099  1.00  0.00           C
ATOM    797  O   GLN A  59      55.949  70.509  29.009  1.00  0.00           O
ATOM    798  N   ASN A  60      56.499  69.959  31.099  1.00  0.00           N
ATOM    799  HN  ASN A  60      56.199  69.709  32.019  1.00  0.00           H
ATOM    800  CA  ASN A  60      57.939  70.069  30.829  1.00  0.00           C
ATOM    801  HA  ASN A  60      58.009  70.939  30.189  1.00  0.00           H
ATOM    802  CB  ASN A  60      58.729  70.339  32.169  1.00  0.00           C
ATOM    803  HB1 ASN A  60      59.789  70.169  31.849  1.00  0.00           H
ATOM    804  HB2 ASN A  60      58.389  69.679  32.989  1.00  0.00           H
ATOM    805  CG  ASN A  60      58.749  71.799  32.529  1.00  0.00           C
ATOM    806  OD1 ASN A  60      58.259  72.669  31.839  1.00  0.00           O
ATOM    807  ND2 ASN A  60      59.519  72.169  33.599  1.00  0.00           N
ATOM    808 HD21 ASN A  60      60.079  71.449  34.019  1.00  0.00           H
ATOM    809 HD22 ASN A  60      59.489  73.089  33.989  1.00  0.00           H
ATOM    810  C   ASN A  60      58.489  68.969  29.969  1.00  0.00           C
ATOM    811  O   ASN A  60      59.399  69.119  29.179  1.00  0.00           O
ATOM    812  N   GLN A  61      57.989  67.679  30.189  1.00  0.00           N
ATOM    813  HN  GLN A  61      57.179  67.369  30.679  1.00  0.00           H
ATOM    814  CA  GLN A  61      58.599  66.519  29.439  1.00  0.00           C
ATOM    815  HA  GLN A  61      59.669  66.599  29.599  1.00  0.00           H
ATOM    816  CB  GLN A  61      58.149  65.209  30.049  1.00  0.00           C
ATOM    817  HB1 GLN A  61      58.389  64.419  29.299  1.00  0.00           H
ATOM    818  HB2 GLN A  61      57.039  65.269  30.109  1.00  0.00           H
ATOM    819  CG  GLN A  61      58.789  64.879  31.389  1.00  0.00           C
ATOM    820  HG1 GLN A  61      58.349  65.479  32.209  1.00  0.00           H
ATOM    821  HG2 GLN A  61      59.889  65.059  31.369  1.00  0.00           H
ATOM    822  CD  GLN A  61      58.509  63.359  31.729  1.00  0.00           C
ATOM    823  OE1 GLN A  61      58.059  62.559  30.889  1.00  0.00           O
ATOM    824  NE2 GLN A  61      58.699  62.989  32.989  1.00  0.00           N
ATOM    825 HE21 GLN A  61      58.959  63.679  33.669  1.00  0.00           H
ATOM    826 HE22 GLN A  61      58.569  62.029  33.209  1.00  0.00           H
ATOM    827  C   GLN A  61      58.449  66.539  27.979  1.00  0.00           C
ATOM    828  O   GLN A  61      57.369  66.839  27.489  1.00  0.00           O
ATOM    829  N   SER A  62      59.599  66.359  27.319  1.00  0.00           N
ATOM    830  HN  SER A  62      60.439  66.189  27.819  1.00  0.00           H
ATOM    831  CA  SER A  62      59.789  66.839  25.889  1.00  0.00           C
ATOM    832  HA  SER A  62      58.939  67.439  25.559  1.00  0.00           H
ATOM    833  CB  SER A  62      60.969  67.769  25.749  1.00  0.00           C
ATOM    834  HB1 SER A  62      60.599  68.669  26.289  1.00  0.00           H
ATOM    835  HB2 SER A  62      61.049  68.109  24.689  1.00  0.00           H
ATOM    836  OG  SER A  62      62.229  67.359  26.419  1.00  0.00           O
ATOM    837  HG1 SER A  62      62.549  68.179  26.799  1.00  0.00           H
ATOM    838  C   SER A  62      59.899  65.719  24.899  1.00  0.00           C
ATOM    839  O   SER A  62      59.059  65.509  24.089  1.00  0.00           O
ATOM    840  N   HIS A  63      61.109  65.039  24.819  1.00  0.00           N
ATOM    841  HN  HIS A  63      61.869  65.229  25.429  1.00  0.00           H
ATOM    842  CA  HIS A  63      61.539  64.259  23.739  1.00  0.00           C
ATOM    843  HA  HIS A  63      61.349  64.799  22.819  1.00  0.00           H
ATOM    844  CB  HIS A  63      63.019  63.889  24.019  1.00  0.00           C
ATOM    845  HB1 HIS A  63      63.359  62.989  23.469  1.00  0.00           H
ATOM    846  HB2 HIS A  63      63.049  63.709  25.109  1.00  0.00           H
ATOM    847  ND1 HIS A  63      64.649  65.349  22.669  1.00  0.00           N
ATOM    848  CG  HIS A  63      63.939  65.069  23.819  1.00  0.00           C
ATOM    849  CE1 HIS A  63      65.549  66.219  23.009  1.00  0.00           C
ATOM    850  HE1 HIS A  63      66.279  66.679  22.339  1.00  0.00           H
ATOM    851  NE2 HIS A  63      65.509  66.459  24.359  1.00  0.00           N
ATOM    852  HE2 HIS A  63      66.259  66.809  24.929  1.00  0.00           H
ATOM    853  CD2 HIS A  63      64.459  65.769  24.869  1.00  0.00           C
ATOM    854  HD2 HIS A  63      64.139  65.699  25.909  1.00  0.00           H
ATOM    855  C   HIS A  63      60.789  62.949  23.409  1.00  0.00           C
ATOM    856  O   HIS A  63      60.529  62.599  22.259  1.00  0.00           O
ATOM    857  N   ASP A  64      60.419  62.159  24.399  1.00  0.00           N
ATOM    858  HN  ASP A  64      60.519  62.349  25.369  1.00  0.00           H
ATOM    859  CA  ASP A  64      59.419  61.119  24.149  1.00  0.00           C
ATOM    860  HA  ASP A  64      59.749  60.489  23.329  1.00  0.00           H
ATOM    861  CB  ASP A  64      59.339  60.249  25.449  1.00  0.00           C
ATOM    862  HB1 ASP A  64      58.599  59.469  25.169  1.00  0.00           H
ATOM    863  HB2 ASP A  64      58.909  60.809  26.309  1.00  0.00           H
ATOM    864  CG  ASP A  64      60.629  59.749  25.859  1.00  0.00           C
ATOM    865  OD1 ASP A  64      61.489  59.329  25.049  1.00  0.00           O
ATOM    866  OD2 ASP A  64      60.779  59.449  27.099  1.00  0.00           O
ATOM    867  C   ASP A  64      58.079  61.619  23.779  1.00  0.00           C
ATOM    868  O   ASP A  64      57.559  62.549  24.339  1.00  0.00           O
ATOM    869  N   ASP A  65      57.429  60.939  22.829  1.00  0.00           N
ATOM    870  HN  ASP A  65      57.779  60.079  22.469  1.00  0.00           H
ATOM    871  CA  ASP A  65      56.119  61.349  22.289  1.00  0.00           C
ATOM    872  HA  ASP A  65      56.139  62.399  22.029  1.00  0.00           H
ATOM    873  CB  ASP A  65      55.819  60.479  21.069  1.00  0.00           C
ATOM    874  HB1 ASP A  65      55.489  59.499  21.469  1.00  0.00           H
ATOM    875  HB2 ASP A  65      56.569  60.299  20.269  1.00  0.00           H
ATOM    876  CG  ASP A  65      54.449  60.929  20.369  1.00  0.00           C
ATOM    877  OD1 ASP A  65      54.049  62.089  20.549  1.00  0.00           O
ATOM    878  OD2 ASP A  65      53.879  60.099  19.619  1.00  0.00           O
ATOM    879  C   ASP A  65      55.039  61.269  23.369  1.00  0.00           C
ATOM    880  O   ASP A  65      54.849  60.169  23.929  1.00  0.00           O
ATOM    881  N   PRO A  66      54.289  62.299  23.929  1.00  0.00           N
ATOM    882  CD  PRO A  66      54.359  63.759  23.599  1.00  0.00           C
ATOM    883  HD1 PRO A  66      55.359  64.059  23.229  1.00  0.00           H
ATOM    884  HD2 PRO A  66      53.529  64.009  22.909  1.00  0.00           H
ATOM    885  CA  PRO A  66      53.599  62.039  25.129  1.00  0.00           C
ATOM    886  HA  PRO A  66      54.149  61.359  25.759  1.00  0.00           H
ATOM    887  CB  PRO A  66      53.319  63.429  25.669  1.00  0.00           C
ATOM    888  HB1 PRO A  66      53.669  63.389  26.719  1.00  0.00           H
ATOM    889  HB2 PRO A  66      52.249  63.699  25.569  1.00  0.00           H
ATOM    890  CG  PRO A  66      54.169  64.429  24.909  1.00  0.00           C
ATOM    891  HG1 PRO A  66      55.149  64.549  25.419  1.00  0.00           H
ATOM    892  HG2 PRO A  66      53.709  65.439  24.879  1.00  0.00           H
ATOM    893  C   PRO A  66      52.329  61.219  24.929  1.00  0.00           C
ATOM    894  O   PRO A  66      51.939  60.589  25.859  1.00  0.00           O
ATOM    895  N   LYS A  67      51.719  61.249  23.779  1.00  0.00           N
ATOM    896  HN  LYS A  67      52.019  61.889  23.079  1.00  0.00           H
ATOM    897  CA  LYS A  67      50.429  60.639  23.429  1.00  0.00           C
ATOM    898  HA  LYS A  67      49.659  61.029  24.079  1.00  0.00           H
ATOM    899  CB  LYS A  67      50.119  60.939  21.969  1.00  0.00           C
ATOM    900  HB1 LYS A  67      49.199  60.379  21.709  1.00  0.00           H
ATOM    901  HB2 LYS A  67      51.039  60.629  21.419  1.00  0.00           H
ATOM    902  CG  LYS A  67      49.859  62.489  21.849  1.00  0.00           C
ATOM    903  HG1 LYS A  67      50.759  63.069  22.119  1.00  0.00           H
ATOM    904  HG2 LYS A  67      48.979  62.669  22.499  1.00  0.00           H
ATOM    905  CD  LYS A  67      49.459  62.889  20.419  1.00  0.00           C
ATOM    906  HD1 LYS A  67      50.199  62.449  19.719  1.00  0.00           H
ATOM    907  HD2 LYS A  67      48.609  62.249  20.089  1.00  0.00           H
ATOM    908  CE  LYS A  67      49.209  64.369  19.959  1.00  0.00           C
ATOM    909  HE1 LYS A  67      50.239  64.779  20.059  1.00  0.00           H
ATOM    910  HE2 LYS A  67      48.569  64.989  20.609  1.00  0.00           H
ATOM    911  NZ  LYS A  67      48.599  64.419  18.589  1.00  0.00           N
ATOM    912  HZ1 LYS A  67      48.959  65.149  17.949  1.00  0.00           H
ATOM    913  HZ2 LYS A  67      48.849  63.539  18.109  1.00  0.00           H
ATOM    914  HZ3 LYS A  67      47.569  64.539  18.679  1.00  0.00           H
ATOM    915  C   LYS A  67      50.359  59.139  23.709  1.00  0.00           C
ATOM    916  O   LYS A  67      49.339  58.569  24.129  1.00  0.00           O
ATOM    917  N   ASP A  68      51.479  58.349  23.479  1.00  0.00           N
ATOM    918  HN  ASP A  68      52.269  58.739  23.009  1.00  0.00           H
ATOM    919  CA  ASP A  68      51.629  56.959  23.869  1.00  0.00           C
ATOM    920  HA  ASP A  68      50.799  56.379  23.479  1.00  0.00           H
ATOM    921  CB  ASP A  68      52.949  56.329  23.439  1.00  0.00           C
ATOM    922  HB1 ASP A  68      52.869  55.259  23.759  1.00  0.00           H
ATOM    923  HB2 ASP A  68      53.769  56.659  24.109  1.00  0.00           H
ATOM    924  CG  ASP A  68      53.349  56.389  22.019  1.00  0.00           C
ATOM    925  OD1 ASP A  68      52.509  56.439  21.089  1.00  0.00           O
ATOM    926  OD2 ASP A  68      54.579  56.309  21.739  1.00  0.00           O
ATOM    927  C   ASP A  68      51.349  56.799  25.399  1.00  0.00           C
ATOM    928  O   ASP A  68      50.599  55.979  25.909  1.00  0.00           O
ATOM    929  N   LYS A  69      51.969  57.679  26.199  1.00  0.00           N
ATOM    930  HN  LYS A  69      52.469  58.309  25.609  1.00  0.00           H
ATOM    931  CA  LYS A  69      51.859  57.709  27.649  1.00  0.00           C
ATOM    932  HA  LYS A  69      51.799  56.679  27.959  1.00  0.00           H
ATOM    933  CB  LYS A  69      53.109  58.379  28.329  1.00  0.00           C
ATOM    934  HB1 LYS A  69      52.869  58.839  29.309  1.00  0.00           H
ATOM    935  HB2 LYS A  69      53.499  59.169  27.649  1.00  0.00           H
ATOM    936  CG  LYS A  69      54.299  57.419  28.499  1.00  0.00           C
ATOM    937  HG1 LYS A  69      54.589  56.879  27.569  1.00  0.00           H
ATOM    938  HG2 LYS A  69      53.999  56.539  29.109  1.00  0.00           H
ATOM    939  CD  LYS A  69      55.599  58.009  29.079  1.00  0.00           C
ATOM    940  HD1 LYS A  69      56.079  58.699  28.349  1.00  0.00           H
ATOM    941  HD2 LYS A  69      55.299  58.649  29.939  1.00  0.00           H
ATOM    942  CE  LYS A  69      56.569  56.919  29.459  1.00  0.00           C
ATOM    943  HE1 LYS A  69      56.559  56.069  28.739  1.00  0.00           H
ATOM    944  HE2 LYS A  69      56.159  56.609  30.439  1.00  0.00           H
ATOM    945  NZ  LYS A  69      57.909  57.419  29.629  1.00  0.00           N
ATOM    946  HZ1 LYS A  69      58.299  57.619  28.679  1.00  0.00           H
ATOM    947  HZ2 LYS A  69      57.989  58.229  30.269  1.00  0.00           H
ATOM    948  HZ3 LYS A  69      58.549  56.699  30.019  1.00  0.00           H
ATOM    949  C   LYS A  69      50.629  58.359  28.279  1.00  0.00           C
ATOM    950  O   LYS A  69      50.219  58.009  29.389  1.00  0.00           O
ATOM    951  N   LYS A  70      49.969  59.219  27.499  1.00  0.00           N
ATOM    952  HN  LYS A  70      50.559  59.589  26.789  1.00  0.00           H
ATOM    953  CA  LYS A  70      48.819  59.899  27.869  1.00  0.00           C
ATOM    954  HA  LYS A  70      49.019  60.269  28.869  1.00  0.00           H
ATOM    955  CB  LYS A  70      48.419  61.199  27.059  1.00  0.00           C
ATOM    956  HB1 LYS A  70      47.369  61.389  27.359  1.00  0.00           H
ATOM    957  HB2 LYS A  70      48.699  60.989  26.009  1.00  0.00           H
ATOM    958  CG  LYS A  70      49.219  62.499  27.509  1.00  0.00           C
ATOM    959  HG1 LYS A  70      50.289  62.399  27.229  1.00  0.00           H
ATOM    960  HG2 LYS A  70      49.049  62.659  28.589  1.00  0.00           H
ATOM    961  CD  LYS A  70      48.729  63.729  26.619  1.00  0.00           C
ATOM    962  HD1 LYS A  70      48.929  63.509  25.549  1.00  0.00           H
ATOM    963  HD2 LYS A  70      47.619  63.709  26.689  1.00  0.00           H
ATOM    964  CE  LYS A  70      49.289  65.069  27.029  1.00  0.00           C
ATOM    965  HE1 LYS A  70      50.399  64.999  26.949  1.00  0.00           H
ATOM    966  HE2 LYS A  70      49.029  65.189  28.099  1.00  0.00           H
ATOM    967  NZ  LYS A  70      48.839  66.169  26.179  1.00  0.00           N
ATOM    968  HZ1 LYS A  70      48.989  67.059  26.699  1.00  0.00           H
ATOM    969  HZ2 LYS A  70      49.199  66.129  25.209  1.00  0.00           H
ATOM    970  HZ3 LYS A  70      47.809  66.179  26.039  1.00  0.00           H
ATOM    971  C   LYS A  70      47.599  59.009  28.059  1.00  0.00           C
ATOM    972  O   LYS A  70      46.939  59.109  29.089  1.00  0.00           O
ATOM    973  N   GLU A  71      47.399  58.149  26.999  1.00  0.00           N
ATOM    974  HN  GLU A  71      47.939  58.289  26.169  1.00  0.00           H
ATOM    975  CA  GLU A  71      46.339  57.169  26.999  1.00  0.00           C
ATOM    976  HA  GLU A  71      45.389  57.599  27.259  1.00  0.00           H
ATOM    977  CB  GLU A  71      46.189  56.599  25.589  1.00  0.00           C
ATOM    978  HB1 GLU A  71      45.489  55.729  25.659  1.00  0.00           H
ATOM    979  HB2 GLU A  71      47.169  56.279  25.179  1.00  0.00           H
ATOM    980  CG  GLU A  71      45.639  57.669  24.539  1.00  0.00           C
ATOM    981  HG1 GLU A  71      46.199  58.629  24.539  1.00  0.00           H
ATOM    982  HG2 GLU A  71      44.649  58.009  24.929  1.00  0.00           H
ATOM    983  CD  GLU A  71      45.469  57.439  23.049  1.00  0.00           C
ATOM    984  OE1 GLU A  71      44.959  58.309  22.329  1.00  0.00           O
ATOM    985  OE2 GLU A  71      45.739  56.259  22.619  1.00  0.00           O
ATOM    986  C   GLU A  71      46.589  56.079  28.059  1.00  0.00           C
ATOM    987  O   GLU A  71      45.629  55.559  28.609  1.00  0.00           O
ATOM    988  N   LYS A  72      47.859  55.689  28.349  1.00  0.00           N
ATOM    989  HN  LYS A  72      48.599  56.169  27.889  1.00  0.00           H
ATOM    990  CA  LYS A  72      48.139  54.649  29.279  1.00  0.00           C
ATOM    991  HA  LYS A  72      47.549  53.789  28.989  1.00  0.00           H
ATOM    992  CB  LYS A  72      49.609  54.169  29.249  1.00  0.00           C
ATOM    993  HB1 LYS A  72      49.619  53.449  30.089  1.00  0.00           H
ATOM    994  HB2 LYS A  72      50.339  55.009  29.359  1.00  0.00           H
ATOM    995  CG  LYS A  72      49.949  53.439  27.969  1.00  0.00           C
ATOM    996  HG1 LYS A  72      49.579  53.889  27.029  1.00  0.00           H
ATOM    997  HG2 LYS A  72      49.499  52.429  28.089  1.00  0.00           H
ATOM    998  CD  LYS A  72      51.479  53.169  27.749  1.00  0.00           C
ATOM    999  HD1 LYS A  72      52.039  54.129  27.739  1.00  0.00           H
ATOM   1000  HD2 LYS A  72      51.769  52.479  28.569  1.00  0.00           H
ATOM   1001  CE  LYS A  72      51.689  52.539  26.329  1.00  0.00           C
ATOM   1002  HE1 LYS A  72      51.529  53.199  25.449  1.00  0.00           H
ATOM   1003  HE2 LYS A  72      50.969  51.719  26.119  1.00  0.00           H
ATOM   1004  NZ  LYS A  72      53.029  52.029  26.239  1.00  0.00           N
ATOM   1005  HZ1 LYS A  72      53.109  51.179  26.829  1.00  0.00           H
ATOM   1006  HZ2 LYS A  72      53.309  51.759  25.269  1.00  0.00           H
ATOM   1007  HZ3 LYS A  72      53.749  52.669  26.629  1.00  0.00           H
ATOM   1008  C   LYS A  72      47.699  55.079  30.669  1.00  0.00           C
ATOM   1009  O   LYS A  72      46.949  54.339  31.329  1.00  0.00           O
ATOM   1010  N   ARG A  73      48.129  56.299  31.089  1.00  0.00           N
ATOM   1011  HN  ARG A  73      48.739  56.939  30.629  1.00  0.00           H
ATOM   1012  CA  ARG A  73      47.779  56.749  32.449  1.00  0.00           C
ATOM   1013  HA  ARG A  73      48.029  55.919  33.089  1.00  0.00           H
ATOM   1014  CB  ARG A  73      48.629  57.939  32.799  1.00  0.00           C
ATOM   1015  HB1 ARG A  73      48.299  58.189  33.829  1.00  0.00           H
ATOM   1016  HB2 ARG A  73      48.519  58.819  32.129  1.00  0.00           H
ATOM   1017  CG  ARG A  73      50.019  57.419  32.979  1.00  0.00           C
ATOM   1018  HG1 ARG A  73      50.559  57.269  32.019  1.00  0.00           H
ATOM   1019  HG2 ARG A  73      50.019  56.469  33.559  1.00  0.00           H
ATOM   1020  CD  ARG A  73      50.909  58.359  33.809  1.00  0.00           C
ATOM   1021  HD1 ARG A  73      50.479  58.739  34.769  1.00  0.00           H
ATOM   1022  HD2 ARG A  73      51.219  59.209  33.159  1.00  0.00           H
ATOM   1023  NE  ARG A  73      52.139  57.619  34.109  1.00  0.00           N
ATOM   1024  HE  ARG A  73      52.209  56.719  33.679  1.00  0.00           H
ATOM   1025  CZ  ARG A  73      53.079  57.999  35.019  1.00  0.00           C
ATOM   1026  NH1 ARG A  73      53.109  59.219  35.459  1.00  0.00           N
ATOM   1027 HH11 ARG A  73      52.449  59.879  35.119  1.00  0.00           H
ATOM   1028 HH12 ARG A  73      53.589  59.419  36.319  1.00  0.00           H
ATOM   1029  NH2 ARG A  73      53.919  57.189  35.599  1.00  0.00           N
ATOM   1030 HH21 ARG A  73      53.879  56.219  35.339  1.00  0.00           H
ATOM   1031 HH22 ARG A  73      54.689  57.509  36.149  1.00  0.00           H
ATOM   1032  C   ARG A  73      46.229  57.159  32.669  1.00  0.00           C
ATOM   1033  O   ARG A  73      45.649  57.049  33.749  1.00  0.00           O
ATOM   1034  N   ALA A  74      45.589  57.549  31.539  1.00  0.00           N
ATOM   1035  HN  ALA A  74      46.159  57.809  30.759  1.00  0.00           H
ATOM   1036  CA  ALA A  74      44.149  57.839  31.549  1.00  0.00           C
ATOM   1037  HA  ALA A  74      43.949  58.539  32.349  1.00  0.00           H
ATOM   1038  CB  ALA A  74      43.809  58.659  30.299  1.00  0.00           C
ATOM   1039  HB1 ALA A  74      44.389  59.599  30.209  1.00  0.00           H
ATOM   1040  HB2 ALA A  74      43.989  58.099  29.359  1.00  0.00           H
ATOM   1041  HB3 ALA A  74      42.749  58.989  30.349  1.00  0.00           H
ATOM   1042  C   ALA A  74      43.269  56.579  31.729  1.00  0.00           C
ATOM   1043  O   ALA A  74      42.149  56.609  32.279  1.00  0.00           O
ATOM   1044  N   GLN A  75      43.779  55.369  31.319  1.00  0.00           N
ATOM   1045  HN  GLN A  75      44.719  55.439  31.009  1.00  0.00           H
ATOM   1046  CA  GLN A  75      43.049  54.159  31.119  1.00  0.00           C
ATOM   1047  HA  GLN A  75      42.049  54.349  31.479  1.00  0.00           H
ATOM   1048  CB  GLN A  75      43.039  53.799  29.609  1.00  0.00           C
ATOM   1049  HB1 GLN A  75      42.399  52.899  29.449  1.00  0.00           H
ATOM   1050  HB2 GLN A  75      44.059  53.569  29.229  1.00  0.00           H
ATOM   1051  CG  GLN A  75      42.559  54.949  28.709  1.00  0.00           C
ATOM   1052  HG1 GLN A  75      43.149  55.859  28.959  1.00  0.00           H
ATOM   1053  HG2 GLN A  75      41.509  55.259  28.849  1.00  0.00           H
ATOM   1054  CD  GLN A  75      42.759  54.449  27.259  1.00  0.00           C
ATOM   1055  OE1 GLN A  75      43.199  53.319  27.109  1.00  0.00           O
ATOM   1056  NE2 GLN A  75      42.399  55.329  26.309  1.00  0.00           N
ATOM   1057 HE21 GLN A  75      42.049  56.219  26.599  1.00  0.00           H
ATOM   1058 HE22 GLN A  75      42.529  55.079  25.349  1.00  0.00           H
ATOM   1059  C   GLN A  75      43.629  53.079  31.889  1.00  0.00           C
ATOM   1060  O   GLN A  75      43.159  51.939  31.819  1.00  0.00           O
ATOM   1061  N   ALA A  76      44.539  53.389  32.819  1.00  0.00           N
ATOM   1062  HN  ALA A  76      44.709  54.369  32.869  1.00  0.00           H
ATOM   1063  CA  ALA A  76      44.909  52.519  33.939  1.00  0.00           C
ATOM   1064  HA  ALA A  76      45.339  51.629  33.509  1.00  0.00           H
ATOM   1065  CB  ALA A  76      46.049  53.109  34.739  1.00  0.00           C
ATOM   1066  HB1 ALA A  76      46.839  53.369  33.999  1.00  0.00           H
ATOM   1067  HB2 ALA A  76      45.709  54.049  35.229  1.00  0.00           H
ATOM   1068  HB3 ALA A  76      46.419  52.349  35.459  1.00  0.00           H
ATOM   1069  C   ALA A  76      43.779  52.099  34.889  1.00  0.00           C
ATOM   1070  O   ALA A  76      43.029  52.879  35.469  1.00  0.00           O
ATOM   1071  N   GLN A  77      43.649  50.759  34.969  1.00  0.00           N
ATOM   1072  HN  GLN A  77      44.309  50.179  34.509  1.00  0.00           H
ATOM   1073  CA  GLN A  77      42.699  50.069  35.829  1.00  0.00           C
ATOM   1074  HA  GLN A  77      42.329  50.859  36.469  1.00  0.00           H
ATOM   1075  CB  GLN A  77      41.469  49.519  34.989  1.00  0.00           C
ATOM   1076  HB1 GLN A  77      40.889  48.859  35.669  1.00  0.00           H
ATOM   1077  HB2 GLN A  77      41.909  48.979  34.129  1.00  0.00           H
ATOM   1078  CG  GLN A  77      40.509  50.719  34.469  1.00  0.00           C
ATOM   1079  HG1 GLN A  77      41.119  51.239  33.709  1.00  0.00           H
ATOM   1080  HG2 GLN A  77      40.129  51.419  35.239  1.00  0.00           H
ATOM   1081  CD  GLN A  77      39.319  50.179  33.709  1.00  0.00           C
ATOM   1082  OE1 GLN A  77      39.169  49.009  33.459  1.00  0.00           O
ATOM   1083  NE2 GLN A  77      38.389  51.069  33.419  1.00  0.00           N
ATOM   1084 HE21 GLN A  77      38.639  51.999  33.669  1.00  0.00           H
ATOM   1085 HE22 GLN A  77      37.589  50.909  32.829  1.00  0.00           H
ATOM   1086  C   GLN A  77      43.349  48.959  36.649  1.00  0.00           C
ATOM   1087  O   GLN A  77      44.319  48.389  36.189  1.00  0.00           O
ATOM   1088  N   VAL A  78      42.799  48.629  37.799  1.00  0.00           N
ATOM   1089  HN  VAL A  78      42.239  49.309  38.269  1.00  0.00           H
ATOM   1090  CA  VAL A  78      43.139  47.389  38.499  1.00  0.00           C
ATOM   1091  HA  VAL A  78      44.219  47.369  38.509  1.00  0.00           H
ATOM   1092  CB  VAL A  78      42.569  47.419  39.929  1.00  0.00           C
ATOM   1093  HB  VAL A  78      41.489  47.659  39.889  1.00  0.00           H
ATOM   1094  CG1 VAL A  78      42.489  46.019  40.639  1.00  0.00           C
ATOM   1095 HG11 VAL A  78      42.209  46.219  41.699  1.00  0.00           H
ATOM   1096 HG12 VAL A  78      41.799  45.239  40.239  1.00  0.00           H
ATOM   1097 HG13 VAL A  78      43.519  45.599  40.649  1.00  0.00           H
ATOM   1098  CG2 VAL A  78      43.369  48.439  40.809  1.00  0.00           C
ATOM   1099 HG21 VAL A  78      42.759  48.649  41.719  1.00  0.00           H
ATOM   1100 HG22 VAL A  78      44.389  48.099  41.059  1.00  0.00           H
ATOM   1101 HG23 VAL A  78      43.439  49.349  40.169  1.00  0.00           H
ATOM   1102  C   VAL A  78      42.739  46.209  37.769  1.00  0.00           C
ATOM   1103  O   VAL A  78      41.539  45.889  37.629  1.00  0.00           O
ATOM   1104  N   GLU A  79      43.759  45.359  37.209  1.00  0.00           N
ATOM   1105  HN  GLU A  79      44.699  45.689  37.219  1.00  0.00           H
ATOM   1106  CA  GLU A  79      43.319  44.159  36.569  1.00  0.00           C
ATOM   1107  HA  GLU A  79      42.259  44.179  36.379  1.00  0.00           H
ATOM   1108  CB  GLU A  79      44.019  44.109  35.189  1.00  0.00           C
ATOM   1109  HB1 GLU A  79      43.889  43.129  34.689  1.00  0.00           H
ATOM   1110  HB2 GLU A  79      45.099  44.399  35.189  1.00  0.00           H
ATOM   1111  CG  GLU A  79      43.379  45.179  34.209  1.00  0.00           C
ATOM   1112  HG1 GLU A  79      43.419  46.229  34.579  1.00  0.00           H
ATOM   1113  HG2 GLU A  79      42.319  44.869  34.089  1.00  0.00           H
ATOM   1114  CD  GLU A  79      44.129  45.009  32.899  1.00  0.00           C
ATOM   1115  OE1 GLU A  79      43.409  44.579  31.929  1.00  0.00           O
ATOM   1116  OE2 GLU A  79      45.359  45.269  32.779  1.00  0.00           O
ATOM   1117  C   GLU A  79      43.529  42.819  37.339  1.00  0.00           C
ATOM   1118  O   GLU A  79      42.909  41.839  36.969  1.00  0.00           O
ATOM   1119  N   PHE A  80      44.279  42.829  38.449  1.00  0.00           N
ATOM   1120  HN  PHE A  80      44.699  43.679  38.749  1.00  0.00           H
ATOM   1121  CA  PHE A  80      44.579  41.659  39.259  1.00  0.00           C
ATOM   1122  HA  PHE A  80      44.089  40.789  38.839  1.00  0.00           H
ATOM   1123  CB  PHE A  80      46.109  41.489  39.479  1.00  0.00           C
ATOM   1124  HB1 PHE A  80      46.219  40.659  40.219  1.00  0.00           H
ATOM   1125  HB2 PHE A  80      46.649  42.369  39.879  1.00  0.00           H
ATOM   1126  CG  PHE A  80      46.949  40.899  38.339  1.00  0.00           C
ATOM   1127  CD1 PHE A  80      46.619  40.939  36.999  1.00  0.00           C
ATOM   1128  HD1 PHE A  80      45.659  41.279  36.639  1.00  0.00           H
ATOM   1129  CE1 PHE A  80      47.529  40.479  36.049  1.00  0.00           C
ATOM   1130  HE1 PHE A  80      47.149  40.529  35.039  1.00  0.00           H
ATOM   1131  CZ  PHE A  80      48.769  40.019  36.419  1.00  0.00           C
ATOM   1132  HZ  PHE A  80      49.309  39.579  35.599  1.00  0.00           H
ATOM   1133  CD2 PHE A  80      48.239  40.459  38.699  1.00  0.00           C
ATOM   1134  HD2 PHE A  80      48.509  40.519  39.739  1.00  0.00           H
ATOM   1135  CE2 PHE A  80      49.189  40.069  37.729  1.00  0.00           C
ATOM   1136  HE2 PHE A  80      50.159  39.659  37.999  1.00  0.00           H
ATOM   1137  C   PHE A  80      44.049  41.929  40.609  1.00  0.00           C
ATOM   1138  O   PHE A  80      44.299  43.009  41.109  1.00  0.00           O
ATOM   1139  N   ALA A  81      43.269  41.019  41.219  1.00  0.00           N
ATOM   1140  HN  ALA A  81      42.889  40.289  40.659  1.00  0.00           H
ATOM   1141  CA  ALA A  81      42.849  41.259  42.549  1.00  0.00           C
ATOM   1142  HA  ALA A  81      43.269  42.189  42.899  1.00  0.00           H
ATOM   1143  CB  ALA A  81      41.309  41.189  42.639  1.00  0.00           C
ATOM   1144  HB1 ALA A  81      40.949  41.469  43.649  1.00  0.00           H
ATOM   1145  HB2 ALA A  81      40.819  41.959  41.999  1.00  0.00           H
ATOM   1146  HB3 ALA A  81      40.949  40.199  42.299  1.00  0.00           H
ATOM   1147  C   ALA A  81      43.319  40.219  43.469  1.00  0.00           C
ATOM   1148  O   ALA A  81      42.969  39.069  43.229  1.00  0.00           O
ATOM   1149  N   ASP A  82      44.129  40.559  44.499  1.00  0.00           N
ATOM   1150  HN  ASP A  82      44.389  41.509  44.639  1.00  0.00           H
ATOM   1151  CA  ASP A  82      44.499  39.649  45.539  1.00  0.00           C
ATOM   1152  HA  ASP A  82      44.599  38.659  45.109  1.00  0.00           H
ATOM   1153  CB  ASP A  82      45.879  40.069  45.949  1.00  0.00           C
ATOM   1154  HB1 ASP A  82      45.839  41.119  46.319  1.00  0.00           H
ATOM   1155  HB2 ASP A  82      46.549  40.049  45.069  1.00  0.00           H
ATOM   1156  CG  ASP A  82      46.489  39.179  47.069  1.00  0.00           C
ATOM   1157  OD1 ASP A  82      45.949  38.099  47.479  1.00  0.00           O
ATOM   1158  OD2 ASP A  82      47.539  39.649  47.569  1.00  0.00           O
ATOM   1159  C   ASP A  82      43.479  39.649  46.699  1.00  0.00           C
ATOM   1160  O   ASP A  82      43.319  40.579  47.489  1.00  0.00           O
ATOM   1161  N   ILE A  83      42.799  38.549  46.949  1.00  0.00           N
ATOM   1162  HN  ILE A  83      43.219  37.699  46.629  1.00  0.00           H
ATOM   1163  CA  ILE A  83      41.669  38.399  47.749  1.00  0.00           C
ATOM   1164  HA  ILE A  83      41.279  39.319  48.139  1.00  0.00           H
ATOM   1165  CB  ILE A  83      40.479  37.659  47.119  1.00  0.00           C
ATOM   1166  HB  ILE A  83      40.559  36.559  47.019  1.00  0.00           H
ATOM   1167  CG2 ILE A  83      39.259  37.889  48.079  1.00  0.00           C
ATOM   1168 HG21 ILE A  83      39.279  38.939  48.439  1.00  0.00           H
ATOM   1169 HG22 ILE A  83      38.249  37.619  47.709  1.00  0.00           H
ATOM   1170 HG23 ILE A  83      39.349  37.209  48.959  1.00  0.00           H
ATOM   1171  CG1 ILE A  83      40.059  38.129  45.699  1.00  0.00           C
ATOM   1172 HG11 ILE A  83      39.169  37.549  45.379  1.00  0.00           H
ATOM   1173 HG12 ILE A  83      40.869  37.829  44.999  1.00  0.00           H
ATOM   1174  CD  ILE A  83      39.699  39.569  45.509  1.00  0.00           C
ATOM   1175  HD1 ILE A  83      38.789  39.939  46.029  1.00  0.00           H
ATOM   1176  HD2 ILE A  83      40.529  40.199  45.899  1.00  0.00           H
ATOM   1177  HD3 ILE A  83      39.559  39.839  44.439  1.00  0.00           H
ATOM   1178  C   ILE A  83      42.209  37.669  48.989  1.00  0.00           C
ATOM   1179  O   ILE A  83      42.749  36.529  48.889  1.00  0.00           O
ATOM   1180  N   GLY A  84      42.139  38.339  50.149  1.00  0.00           N
ATOM   1181  HN  GLY A  84      41.799  39.269  50.199  1.00  0.00           H
ATOM   1182  CA  GLY A  84      42.479  37.819  51.449  1.00  0.00           C
ATOM   1183  HA1 GLY A  84      42.269  38.719  52.009  1.00  0.00           H
ATOM   1184  HA2 GLY A  84      41.949  36.909  51.689  1.00  0.00           H
ATOM   1185  C   GLY A  84      43.999  37.779  51.499  1.00  0.00           C
ATOM   1186  O   GLY A  84      44.589  36.779  51.759  1.00  0.00           O
ATOM   1187  N   CYS A  85      44.489  38.939  51.139  1.00  0.00           N
ATOM   1188  HN  CYS A  85      43.859  39.689  50.969  1.00  0.00           H
ATOM   1189  CA  CYS A  85      45.869  39.239  50.819  1.00  0.00           C
ATOM   1190  HA  CYS A  85      46.149  38.559  50.029  1.00  0.00           H
ATOM   1191  CB  CYS A  85      45.979  40.649  50.249  1.00  0.00           C
ATOM   1192  HB1 CYS A  85      45.369  40.679  49.329  1.00  0.00           H
ATOM   1193  HB2 CYS A  85      47.029  40.849  49.929  1.00  0.00           H
ATOM   1194  SG  CYS A  85      45.349  42.039  51.209  1.00  0.00           S
ATOM   1195  HG1 CYS A  85      46.289  42.169  52.129  1.00  0.00           H
ATOM   1196  C   CYS A  85      46.899  39.039  51.889  1.00  0.00           C
ATOM   1197  O   CYS A  85      48.059  39.049  51.609  1.00  0.00           O
ATOM   1198  N   GLY A  86      46.379  38.839  53.129  1.00  0.00           N
ATOM   1199  HN  GLY A  86      45.389  38.899  53.219  1.00  0.00           H
ATOM   1200  CA  GLY A  86      47.119  38.779  54.339  1.00  0.00           C
ATOM   1201  HA1 GLY A  86      46.399  38.979  55.119  1.00  0.00           H
ATOM   1202  HA2 GLY A  86      47.509  37.769  54.439  1.00  0.00           H
ATOM   1203  C   GLY A  86      48.239  39.799  54.559  1.00  0.00           C
ATOM   1204  O   GLY A  86      48.049  40.969  54.349  1.00  0.00           O
ATOM   1205  N   TYR A  87      49.439  39.349  54.899  1.00  0.00           N
ATOM   1206  HN  TYR A  87      49.629  38.379  55.079  1.00  0.00           H
ATOM   1207  CA  TYR A  87      50.529  40.279  55.169  1.00  0.00           C
ATOM   1208  HA  TYR A  87      50.169  41.169  55.659  1.00  0.00           H
ATOM   1209  CB  TYR A  87      51.509  39.629  56.169  1.00  0.00           C
ATOM   1210  HB1 TYR A  87      52.429  40.169  56.469  1.00  0.00           H
ATOM   1211  HB2 TYR A  87      51.789  38.629  55.789  1.00  0.00           H
ATOM   1212  CG  TYR A  87      50.829  39.439  57.539  1.00  0.00           C
ATOM   1213  CD1 TYR A  87      50.749  40.539  58.399  1.00  0.00           C
ATOM   1214  HD1 TYR A  87      51.069  41.509  58.059  1.00  0.00           H
ATOM   1215  CE1 TYR A  87      50.289  40.369  59.749  1.00  0.00           C
ATOM   1216  HE1 TYR A  87      50.489  41.259  60.319  1.00  0.00           H
ATOM   1217  CZ  TYR A  87      49.979  39.149  60.249  1.00  0.00           C
ATOM   1218  OH  TYR A  87      49.679  38.889  61.599  1.00  0.00           O
ATOM   1219  HH  TYR A  87      49.469  37.969  61.809  1.00  0.00           H
ATOM   1220  CD2 TYR A  87      50.469  38.149  58.069  1.00  0.00           C
ATOM   1221  HD2 TYR A  87      50.659  37.289  57.439  1.00  0.00           H
ATOM   1222  CE2 TYR A  87      50.059  37.989  59.399  1.00  0.00           C
ATOM   1223  HE2 TYR A  87      49.749  36.999  59.679  1.00  0.00           H
ATOM   1224  C   TYR A  87      51.369  40.889  54.009  1.00  0.00           C
ATOM   1225  O   TYR A  87      52.429  41.489  54.139  1.00  0.00           O
ATOM   1226  N   GLY A  88      50.789  40.729  52.779  1.00  0.00           N
ATOM   1227  HN  GLY A  88      49.919  40.239  52.729  1.00  0.00           H
ATOM   1228  CA  GLY A  88      51.099  41.279  51.459  1.00  0.00           C
ATOM   1229  HA1 GLY A  88      50.199  41.079  50.899  1.00  0.00           H
ATOM   1230  HA2 GLY A  88      51.279  42.339  51.439  1.00  0.00           H
ATOM   1231  C   GLY A  88      52.289  40.709  50.759  1.00  0.00           C
ATOM   1232  O   GLY A  88      53.039  41.349  50.029  1.00  0.00           O
ATOM   1233  N   GLY A  89      52.499  39.369  50.979  1.00  0.00           N
ATOM   1234  HN  GLY A  89      51.949  38.879  51.649  1.00  0.00           H
ATOM   1235  CA  GLY A  89      53.509  38.549  50.409  1.00  0.00           C
ATOM   1236  HA1 GLY A  89      54.479  38.889  50.759  1.00  0.00           H
ATOM   1237  HA2 GLY A  89      53.399  37.549  50.799  1.00  0.00           H
ATOM   1238  C   GLY A  89      53.419  38.469  48.899  1.00  0.00           C
ATOM   1239  O   GLY A  89      54.419  38.719  48.259  1.00  0.00           O
ATOM   1240  N   LEU A  90      52.249  38.059  48.359  1.00  0.00           N
ATOM   1241  HN  LEU A  90      51.479  37.859  48.959  1.00  0.00           H
ATOM   1242  CA  LEU A  90      52.049  38.059  46.939  1.00  0.00           C
ATOM   1243  HA  LEU A  90      52.869  37.469  46.569  1.00  0.00           H
ATOM   1244  CB  LEU A  90      50.679  37.429  46.649  1.00  0.00           C
ATOM   1245  HB1 LEU A  90      49.919  38.069  47.139  1.00  0.00           H
ATOM   1246  HB2 LEU A  90      50.519  36.459  47.169  1.00  0.00           H
ATOM   1247  CG  LEU A  90      50.589  37.079  45.159  1.00  0.00           C
ATOM   1248  HG  LEU A  90      50.869  37.849  44.399  1.00  0.00           H
ATOM   1249  CD1 LEU A  90      51.399  35.799  44.719  1.00  0.00           C
ATOM   1250 HD11 LEU A  90      50.899  35.449  43.789  1.00  0.00           H
ATOM   1251 HD12 LEU A  90      52.459  35.949  44.409  1.00  0.00           H
ATOM   1252 HD13 LEU A  90      51.319  34.929  45.409  1.00  0.00           H
ATOM   1253  CD2 LEU A  90      49.139  36.939  44.779  1.00  0.00           C
ATOM   1254 HD21 LEU A  90      48.539  37.879  44.879  1.00  0.00           H
ATOM   1255 HD22 LEU A  90      49.029  36.629  43.719  1.00  0.00           H
ATOM   1256 HD23 LEU A  90      48.769  36.089  45.399  1.00  0.00           H
ATOM   1257  C   LEU A  90      52.179  39.359  46.199  1.00  0.00           C
ATOM   1258  O   LEU A  90      52.949  39.449  45.239  1.00  0.00           O
ATOM   1259  N   LEU A  91      51.519  40.429  46.619  1.00  0.00           N
ATOM   1260  HN  LEU A  91      50.949  40.369  47.439  1.00  0.00           H
ATOM   1261  CA  LEU A  91      51.689  41.699  46.019  1.00  0.00           C
ATOM   1262  HA  LEU A  91      51.329  41.629  45.009  1.00  0.00           H
ATOM   1263  CB  LEU A  91      51.019  42.689  46.939  1.00  0.00           C
ATOM   1264  HB1 LEU A  91      51.129  43.679  46.439  1.00  0.00           H
ATOM   1265  HB2 LEU A  91      51.529  42.719  47.929  1.00  0.00           H
ATOM   1266  CG  LEU A  91      49.519  42.589  47.229  1.00  0.00           C
ATOM   1267  HG  LEU A  91      49.249  41.639  47.719  1.00  0.00           H
ATOM   1268  CD1 LEU A  91      49.159  43.689  48.179  1.00  0.00           C
ATOM   1269 HD11 LEU A  91      48.059  43.549  48.319  1.00  0.00           H
ATOM   1270 HD12 LEU A  91      49.749  43.509  49.099  1.00  0.00           H
ATOM   1271 HD13 LEU A  91      49.289  44.679  47.699  1.00  0.00           H
ATOM   1272  CD2 LEU A  91      48.729  42.599  45.869  1.00  0.00           C
ATOM   1273 HD21 LEU A  91      47.709  42.969  46.129  1.00  0.00           H
ATOM   1274 HD22 LEU A  91      49.139  43.199  45.039  1.00  0.00           H
ATOM   1275 HD23 LEU A  91      48.539  41.529  45.619  1.00  0.00           H
ATOM   1276  C   LEU A  91      53.049  42.239  45.699  1.00  0.00           C
ATOM   1277  O   LEU A  91      53.479  42.619  44.629  1.00  0.00           O
ATOM   1278  N   VAL A  92      53.979  42.129  46.659  1.00  0.00           N
ATOM   1279  HN  VAL A  92      53.679  41.599  47.449  1.00  0.00           H
ATOM   1280  CA  VAL A  92      55.359  42.529  46.629  1.00  0.00           C
ATOM   1281  HA  VAL A  92      55.499  43.529  46.229  1.00  0.00           H
ATOM   1282  CB  VAL A  92      55.989  42.489  48.069  1.00  0.00           C
ATOM   1283  HB  VAL A  92      55.809  41.529  48.599  1.00  0.00           H
ATOM   1284  CG1 VAL A  92      57.539  42.519  47.939  1.00  0.00           C
ATOM   1285 HG11 VAL A  92      57.729  41.529  47.479  1.00  0.00           H
ATOM   1286 HG12 VAL A  92      57.749  43.539  47.569  1.00  0.00           H
ATOM   1287 HG13 VAL A  92      57.909  42.449  48.989  1.00  0.00           H
ATOM   1288  CG2 VAL A  92      55.449  43.759  48.779  1.00  0.00           C
ATOM   1289 HG21 VAL A  92      55.499  44.749  48.279  1.00  0.00           H
ATOM   1290 HG22 VAL A  92      54.349  43.589  48.789  1.00  0.00           H
ATOM   1291 HG23 VAL A  92      55.829  43.839  49.819  1.00  0.00           H
ATOM   1292  C   VAL A  92      56.169  41.689  45.569  1.00  0.00           C
ATOM   1293  O   VAL A  92      57.019  42.179  44.789  1.00  0.00           O
ATOM   1294  N   GLU A  93      55.899  40.339  45.519  1.00  0.00           N
ATOM   1295  HN  GLU A  93      55.219  39.909  46.119  1.00  0.00           H
ATOM   1296  CA  GLU A  93      56.529  39.519  44.629  1.00  0.00           C
ATOM   1297  HA  GLU A  93      57.569  39.789  44.639  1.00  0.00           H
ATOM   1298  CB  GLU A  93      56.349  38.069  45.109  1.00  0.00           C
ATOM   1299  HB1 GLU A  93      56.799  37.399  44.359  1.00  0.00           H
ATOM   1300  HB2 GLU A  93      55.249  37.919  45.209  1.00  0.00           H
ATOM   1301  CG  GLU A  93      57.029  37.759  46.509  1.00  0.00           C
ATOM   1302  HG1 GLU A  93      56.759  36.729  46.809  1.00  0.00           H
ATOM   1303  HG2 GLU A  93      56.759  38.419  47.369  1.00  0.00           H
ATOM   1304  CD  GLU A  93      58.559  37.689  46.409  1.00  0.00           C
ATOM   1305  OE1 GLU A  93      59.189  37.179  47.349  1.00  0.00           O
ATOM   1306  OE2 GLU A  93      59.129  38.269  45.499  1.00  0.00           O
ATOM   1307  C   GLU A  93      55.949  39.589  43.209  1.00  0.00           C
ATOM   1308  O   GLU A  93      56.709  39.379  42.179  1.00  0.00           O
ATOM   1309  N   LEU A  94      54.629  39.919  43.069  1.00  0.00           N
ATOM   1310  HN  LEU A  94      54.019  39.999  43.859  1.00  0.00           H
ATOM   1311  CA  LEU A  94      54.089  40.109  41.679  1.00  0.00           C
ATOM   1312  HA  LEU A  94      54.749  39.549  41.029  1.00  0.00           H
ATOM   1313  CB  LEU A  94      52.649  39.649  41.589  1.00  0.00           C
ATOM   1314  HB1 LEU A  94      52.169  39.809  40.599  1.00  0.00           H
ATOM   1315  HB2 LEU A  94      52.109  40.209  42.379  1.00  0.00           H
ATOM   1316  CG  LEU A  94      52.409  38.139  41.979  1.00  0.00           C
ATOM   1317  HG  LEU A  94      52.689  38.069  43.059  1.00  0.00           H
ATOM   1318  CD1 LEU A  94      50.979  37.859  41.749  1.00  0.00           C
ATOM   1319 HD11 LEU A  94      50.649  36.949  42.289  1.00  0.00           H
ATOM   1320 HD12 LEU A  94      50.379  38.679  42.169  1.00  0.00           H
ATOM   1321 HD13 LEU A  94      50.779  37.649  40.669  1.00  0.00           H
ATOM   1322  CD2 LEU A  94      53.249  37.169  41.049  1.00  0.00           C
ATOM   1323 HD21 LEU A  94      54.299  37.299  41.389  1.00  0.00           H
ATOM   1324 HD22 LEU A  94      52.959  36.109  41.159  1.00  0.00           H
ATOM   1325 HD23 LEU A  94      53.059  37.269  39.949  1.00  0.00           H
ATOM   1326  C   LEU A  94      54.289  41.469  41.129  1.00  0.00           C
ATOM   1327  O   LEU A  94      54.349  41.669  39.929  1.00  0.00           O
ATOM   1328  N   SER A  95      54.489  42.539  41.979  1.00  0.00           N
ATOM   1329  HN  SER A  95      54.439  42.359  42.959  1.00  0.00           H
ATOM   1330  CA  SER A  95      54.819  43.879  41.559  1.00  0.00           C
ATOM   1331  HA  SER A  95      53.959  44.259  41.029  1.00  0.00           H
ATOM   1332  CB  SER A  95      55.059  44.859  42.769  1.00  0.00           C
ATOM   1333  HB1 SER A  95      55.989  44.589  43.309  1.00  0.00           H
ATOM   1334  HB2 SER A  95      54.229  44.969  43.509  1.00  0.00           H
ATOM   1335  OG  SER A  95      55.399  46.209  42.409  1.00  0.00           O
ATOM   1336  HG1 SER A  95      54.599  46.489  41.969  1.00  0.00           H
ATOM   1337  C   SER A  95      55.969  44.039  40.589  1.00  0.00           C
ATOM   1338  O   SER A  95      55.739  44.939  39.769  1.00  0.00           O
ATOM   1339  N   PRO A  96      57.189  43.429  40.529  1.00  0.00           N
ATOM   1340  CD  PRO A  96      57.659  42.749  41.719  1.00  0.00           C
ATOM   1341  HD1 PRO A  96      57.799  43.439  42.589  1.00  0.00           H
ATOM   1342  HD2 PRO A  96      56.869  42.009  41.969  1.00  0.00           H
ATOM   1343  CA  PRO A  96      58.269  43.749  39.709  1.00  0.00           C
ATOM   1344  HA  PRO A  96      58.439  44.779  39.429  1.00  0.00           H
ATOM   1345  CB  PRO A  96      59.549  43.159  40.479  1.00  0.00           C
ATOM   1346  HB1 PRO A  96      60.069  43.919  41.099  1.00  0.00           H
ATOM   1347  HB2 PRO A  96      60.299  42.799  39.739  1.00  0.00           H
ATOM   1348  CG  PRO A  96      58.919  41.989  41.309  1.00  0.00           C
ATOM   1349  HG1 PRO A  96      59.479  41.849  42.249  1.00  0.00           H
ATOM   1350  HG2 PRO A  96      58.709  41.089  40.699  1.00  0.00           H
ATOM   1351  C   PRO A  96      57.899  43.069  38.359  1.00  0.00           C
ATOM   1352  O   PRO A  96      58.399  43.569  37.389  1.00  0.00           O
ATOM   1353  N   LEU A  97      57.229  41.909  38.389  1.00  0.00           N
ATOM   1354  HN  LEU A  97      57.029  41.419  39.229  1.00  0.00           H
ATOM   1355  CA  LEU A  97      56.959  41.019  37.219  1.00  0.00           C
ATOM   1356  HA  LEU A  97      57.829  40.869  36.599  1.00  0.00           H
ATOM   1357  CB  LEU A  97      56.289  39.699  37.669  1.00  0.00           C
ATOM   1358  HB1 LEU A  97      56.129  39.109  36.739  1.00  0.00           H
ATOM   1359  HB2 LEU A  97      55.299  39.869  38.139  1.00  0.00           H
ATOM   1360  CG  LEU A  97      57.039  38.839  38.659  1.00  0.00           C
ATOM   1361  HG  LEU A  97      57.229  39.449  39.569  1.00  0.00           H
ATOM   1362  CD1 LEU A  97      56.249  37.589  39.109  1.00  0.00           C
ATOM   1363 HD11 LEU A  97      56.219  36.829  38.289  1.00  0.00           H
ATOM   1364 HD12 LEU A  97      56.629  37.119  40.029  1.00  0.00           H
ATOM   1365 HD13 LEU A  97      55.229  38.009  39.249  1.00  0.00           H
ATOM   1366  CD2 LEU A  97      58.339  38.289  38.029  1.00  0.00           C
ATOM   1367 HD21 LEU A  97      59.049  39.119  37.849  1.00  0.00           H
ATOM   1368 HD22 LEU A  97      58.949  37.689  38.739  1.00  0.00           H
ATOM   1369 HD23 LEU A  97      58.049  37.769  37.089  1.00  0.00           H
ATOM   1370  C   LEU A  97      56.069  41.649  36.189  1.00  0.00           C
ATOM   1371  O   LEU A  97      56.269  41.479  34.989  1.00  0.00           O
ATOM   1372  N   PHE A  98      55.009  42.429  36.669  1.00  0.00           N
ATOM   1373  HN  PHE A  98      54.879  42.589  37.649  1.00  0.00           H
ATOM   1374  CA  PHE A  98      53.939  42.879  35.859  1.00  0.00           C
ATOM   1375  HA  PHE A  98      54.249  42.659  34.849  1.00  0.00           H
ATOM   1376  CB  PHE A  98      52.539  42.279  36.309  1.00  0.00           C
ATOM   1377  HB1 PHE A  98      51.669  42.679  35.759  1.00  0.00           H
ATOM   1378  HB2 PHE A  98      52.289  42.269  37.389  1.00  0.00           H
ATOM   1379  CG  PHE A  98      52.579  40.889  35.959  1.00  0.00           C
ATOM   1380  CD1 PHE A  98      52.419  40.449  34.649  1.00  0.00           C
ATOM   1381  HD1 PHE A  98      52.269  41.179  33.859  1.00  0.00           H
ATOM   1382  CE1 PHE A  98      52.549  39.069  34.399  1.00  0.00           C
ATOM   1383  HE1 PHE A  98      52.439  38.819  33.349  1.00  0.00           H
ATOM   1384  CZ  PHE A  98      52.809  38.109  35.429  1.00  0.00           C
ATOM   1385  HZ  PHE A  98      52.779  37.039  35.299  1.00  0.00           H
ATOM   1386  CD2 PHE A  98      52.799  39.989  36.989  1.00  0.00           C
ATOM   1387  HD2 PHE A  98      53.099  40.339  37.969  1.00  0.00           H
ATOM   1388  CE2 PHE A  98      52.899  38.669  36.709  1.00  0.00           C
ATOM   1389  HE2 PHE A  98      53.019  37.909  37.459  1.00  0.00           H
ATOM   1390  C   PHE A  98      53.869  44.399  35.959  1.00  0.00           C
ATOM   1391  O   PHE A  98      52.889  44.969  36.369  1.00  0.00           O
ATOM   1392  N   PRO A  99      54.799  45.189  35.489  1.00  0.00           N
ATOM   1393  CD  PRO A  99      55.929  44.739  34.719  1.00  0.00           C
ATOM   1394  HD1 PRO A  99      56.679  44.239  35.369  1.00  0.00           H
ATOM   1395  HD2 PRO A  99      55.689  44.109  33.839  1.00  0.00           H
ATOM   1396  CA  PRO A  99      55.069  46.499  36.119  1.00  0.00           C
ATOM   1397  HA  PRO A  99      55.079  46.469  37.199  1.00  0.00           H
ATOM   1398  CB  PRO A  99      56.429  46.879  35.589  1.00  0.00           C
ATOM   1399  HB1 PRO A  99      57.229  46.569  36.289  1.00  0.00           H
ATOM   1400  HB2 PRO A  99      56.549  47.959  35.389  1.00  0.00           H
ATOM   1401  CG  PRO A  99      56.529  46.079  34.269  1.00  0.00           C
ATOM   1402  HG1 PRO A  99      57.549  46.069  33.829  1.00  0.00           H
ATOM   1403  HG2 PRO A  99      55.789  46.379  33.499  1.00  0.00           H
ATOM   1404  C   PRO A  99      54.069  47.579  35.779  1.00  0.00           C
ATOM   1405  O   PRO A  99      53.749  48.419  36.629  1.00  0.00           O
ATOM   1406  N   ASP A 100      53.449  47.479  34.639  1.00  0.00           N
ATOM   1407  HN  ASP A 100      53.699  46.689  34.089  1.00  0.00           H
ATOM   1408  CA  ASP A 100      52.529  48.409  34.069  1.00  0.00           C
ATOM   1409  HA  ASP A 100      52.639  49.339  34.609  1.00  0.00           H
ATOM   1410  CB  ASP A 100      52.809  48.589  32.559  1.00  0.00           C
ATOM   1411  HB1 ASP A 100      51.939  49.059  32.049  1.00  0.00           H
ATOM   1412  HB2 ASP A 100      52.929  47.589  32.099  1.00  0.00           H
ATOM   1413  CG  ASP A 100      54.029  49.479  32.279  1.00  0.00           C
ATOM   1414  OD1 ASP A 100      54.259  50.289  33.179  1.00  0.00           O
ATOM   1415  OD2 ASP A 100      54.679  49.399  31.259  1.00  0.00           O
ATOM   1416  C   ASP A 100      51.109  47.929  34.289  1.00  0.00           C
ATOM   1417  O   ASP A 100      50.109  48.439  33.759  1.00  0.00           O
ATOM   1418  N   THR A 101      50.929  46.839  35.059  1.00  0.00           N
ATOM   1419  HN  THR A 101      51.719  46.459  35.529  1.00  0.00           H
ATOM   1420  CA  THR A 101      49.689  46.339  35.469  1.00  0.00           C
ATOM   1421  HA  THR A 101      48.889  46.739  34.859  1.00  0.00           H
ATOM   1422  CB  THR A 101      49.609  44.809  35.289  1.00  0.00           C
ATOM   1423  HB  THR A 101      50.229  44.359  36.099  1.00  0.00           H
ATOM   1424  OG1 THR A 101      50.009  44.419  34.019  1.00  0.00           O
ATOM   1425  HG1 THR A 101      50.789  44.879  33.719  1.00  0.00           H
ATOM   1426  CG2 THR A 101      48.199  44.289  35.419  1.00  0.00           C
ATOM   1427 HG21 THR A 101      47.869  44.329  36.479  1.00  0.00           H
ATOM   1428 HG22 THR A 101      47.479  44.849  34.779  1.00  0.00           H
ATOM   1429 HG23 THR A 101      48.219  43.239  35.079  1.00  0.00           H
ATOM   1430  C   THR A 101      49.349  46.729  36.909  1.00  0.00           C
ATOM   1431  O   THR A 101      50.219  46.579  37.779  1.00  0.00           O
ATOM   1432  N   LEU A 102      48.169  47.279  37.279  1.00  0.00           N
ATOM   1433  HN  LEU A 102      47.459  47.399  36.579  1.00  0.00           H
ATOM   1434  CA  LEU A 102      47.809  47.489  38.719  1.00  0.00           C
ATOM   1435  HA  LEU A 102      48.669  47.879  39.239  1.00  0.00           H
ATOM   1436  CB  LEU A 102      46.779  48.589  38.849  1.00  0.00           C
ATOM   1437  HB1 LEU A 102      46.499  48.609  39.919  1.00  0.00           H
ATOM   1438  HB2 LEU A 102      45.889  48.289  38.239  1.00  0.00           H
ATOM   1439  CG  LEU A 102      47.209  49.969  38.229  1.00  0.00           C
ATOM   1440  HG  LEU A 102      47.559  49.859  37.179  1.00  0.00           H
ATOM   1441  CD1 LEU A 102      46.049  50.959  38.369  1.00  0.00           C
ATOM   1442 HD11 LEU A 102      45.569  50.729  39.349  1.00  0.00           H
ATOM   1443 HD12 LEU A 102      46.379  52.009  38.479  1.00  0.00           H
ATOM   1444 HD13 LEU A 102      45.319  50.909  37.529  1.00  0.00           H
ATOM   1445  CD2 LEU A 102      48.429  50.509  39.049  1.00  0.00           C
ATOM   1446 HD21 LEU A 102      48.259  50.359  40.139  1.00  0.00           H
ATOM   1447 HD22 LEU A 102      49.419  50.069  38.819  1.00  0.00           H
ATOM   1448 HD23 LEU A 102      48.559  51.609  38.959  1.00  0.00           H
ATOM   1449  C   LEU A 102      47.219  46.259  39.469  1.00  0.00           C
ATOM   1450  O   LEU A 102      46.329  45.579  38.959  1.00  0.00           O
ATOM   1451  N   ILE A 103      47.679  45.999  40.719  1.00  0.00           N
ATOM   1452  HN  ILE A 103      48.199  46.669  41.239  1.00  0.00           H
ATOM   1453  CA  ILE A 103      47.199  44.859  41.559  1.00  0.00           C
ATOM   1454  HA  ILE A 103      46.369  44.389  41.039  1.00  0.00           H
ATOM   1455  CB  ILE A 103      48.219  43.819  42.139  1.00  0.00           C
ATOM   1456  HB  ILE A 103      48.729  44.219  43.039  1.00  0.00           H
ATOM   1457  CG2 ILE A 103      47.469  42.579  42.649  1.00  0.00           C
ATOM   1458 HG21 ILE A 103      48.129  41.979  43.309  1.00  0.00           H
ATOM   1459 HG22 ILE A 103      46.559  42.809  43.239  1.00  0.00           H
ATOM   1460 HG23 ILE A 103      47.229  41.949  41.759  1.00  0.00           H
ATOM   1461  CG1 ILE A 103      49.309  43.469  41.059  1.00  0.00           C
ATOM   1462 HG11 ILE A 103      49.749  44.429  40.709  1.00  0.00           H
ATOM   1463 HG12 ILE A 103      48.729  43.219  40.149  1.00  0.00           H
ATOM   1464  CD  ILE A 103      50.349  42.459  41.449  1.00  0.00           C
ATOM   1465  HD1 ILE A 103      50.789  42.629  42.459  1.00  0.00           H
ATOM   1466  HD2 ILE A 103      49.849  41.459  41.409  1.00  0.00           H
ATOM   1467  HD3 ILE A 103      51.219  42.379  40.769  1.00  0.00           H
ATOM   1468  C   ILE A 103      46.669  45.559  42.749  1.00  0.00           C
ATOM   1469  O   ILE A 103      47.229  46.549  43.239  1.00  0.00           O
ATOM   1470  N   LEU A 104      45.439  45.159  43.199  1.00  0.00           N
ATOM   1471  HN  LEU A 104      44.959  44.409  42.749  1.00  0.00           H
ATOM   1472  CA  LEU A 104      44.789  45.509  44.469  1.00  0.00           C
ATOM   1473  HA  LEU A 104      45.319  46.249  45.049  1.00  0.00           H
ATOM   1474  CB  LEU A 104      43.359  46.049  44.139  1.00  0.00           C
ATOM   1475  HB1 LEU A 104      42.729  45.209  43.769  1.00  0.00           H
ATOM   1476  HB2 LEU A 104      43.539  46.879  43.429  1.00  0.00           H
ATOM   1477  CG  LEU A 104      42.599  46.639  45.369  1.00  0.00           C
ATOM   1478  HG  LEU A 104      42.449  45.889  46.179  1.00  0.00           H
ATOM   1479  CD1 LEU A 104      43.389  47.859  45.979  1.00  0.00           C
ATOM   1480 HD11 LEU A 104      44.489  47.749  45.899  1.00  0.00           H
ATOM   1481 HD12 LEU A 104      43.039  48.769  45.449  1.00  0.00           H
ATOM   1482 HD13 LEU A 104      43.299  48.059  47.069  1.00  0.00           H
ATOM   1483  CD2 LEU A 104      41.159  47.089  44.989  1.00  0.00           C
ATOM   1484 HD21 LEU A 104      41.169  47.449  43.939  1.00  0.00           H
ATOM   1485 HD22 LEU A 104      40.409  46.299  45.209  1.00  0.00           H
ATOM   1486 HD23 LEU A 104      40.929  47.919  45.689  1.00  0.00           H
ATOM   1487  C   LEU A 104      44.809  44.369  45.419  1.00  0.00           C
ATOM   1488  O   LEU A 104      44.339  43.299  44.939  1.00  0.00           O
ATOM   1489  N   GLY A 105      45.359  44.499  46.669  1.00  0.00           N
ATOM   1490  HN  GLY A 105      45.849  45.349  46.849  1.00  0.00           H
ATOM   1491  CA  GLY A 105      45.189  43.549  47.739  1.00  0.00           C
ATOM   1492  HA1 GLY A 105      45.019  42.549  47.379  1.00  0.00           H
ATOM   1493  HA2 GLY A 105      45.979  43.639  48.469  1.00  0.00           H
ATOM   1494  C   GLY A 105      43.949  43.879  48.499  1.00  0.00           C
ATOM   1495  O   GLY A 105      43.719  45.049  48.719  1.00  0.00           O
ATOM   1496  N   LEU A 106      43.079  42.839  48.919  1.00  0.00           N
ATOM   1497  HN  LEU A 106      43.389  41.929  48.629  1.00  0.00           H
ATOM   1498  CA  LEU A 106      41.739  43.089  49.459  1.00  0.00           C
ATOM   1499  HA  LEU A 106      41.719  44.139  49.699  1.00  0.00           H
ATOM   1500  CB  LEU A 106      40.609  42.699  48.509  1.00  0.00           C
ATOM   1501  HB1 LEU A 106      39.639  42.769  49.049  1.00  0.00           H
ATOM   1502  HB2 LEU A 106      40.899  41.689  48.159  1.00  0.00           H
ATOM   1503  CG  LEU A 106      40.439  43.819  47.389  1.00  0.00           C
ATOM   1504  HG  LEU A 106      41.389  44.049  46.859  1.00  0.00           H
ATOM   1505  CD1 LEU A 106      39.349  43.179  46.449  1.00  0.00           C
ATOM   1506 HD11 LEU A 106      39.669  42.149  46.179  1.00  0.00           H
ATOM   1507 HD12 LEU A 106      38.369  43.059  46.949  1.00  0.00           H
ATOM   1508 HD13 LEU A 106      39.099  43.719  45.519  1.00  0.00           H
ATOM   1509  CD2 LEU A 106      39.869  45.109  47.919  1.00  0.00           C
ATOM   1510 HD21 LEU A 106      40.659  45.589  48.539  1.00  0.00           H
ATOM   1511 HD22 LEU A 106      39.609  45.749  47.059  1.00  0.00           H
ATOM   1512 HD23 LEU A 106      38.959  45.019  48.549  1.00  0.00           H
ATOM   1513  C   LEU A 106      41.749  42.389  50.839  1.00  0.00           C
ATOM   1514  O   LEU A 106      41.749  41.159  50.989  1.00  0.00           O
ATOM   1515  N   GLU A 107      41.739  43.149  51.939  1.00  0.00           N
ATOM   1516  HN  GLU A 107      41.879  44.129  51.859  1.00  0.00           H
ATOM   1517  CA  GLU A 107      41.699  42.579  53.319  1.00  0.00           C
ATOM   1518  HA  GLU A 107      41.499  41.519  53.229  1.00  0.00           H
ATOM   1519  CB  GLU A 107      43.069  42.719  53.979  1.00  0.00           C
ATOM   1520  HB1 GLU A 107      43.519  43.739  54.039  1.00  0.00           H
ATOM   1521  HB2 GLU A 107      43.779  42.159  53.349  1.00  0.00           H
ATOM   1522  CG  GLU A 107      43.159  42.029  55.409  1.00  0.00           C
ATOM   1523  HG1 GLU A 107      42.459  42.609  56.039  1.00  0.00           H
ATOM   1524  HG2 GLU A 107      44.179  42.209  55.809  1.00  0.00           H
ATOM   1525  CD  GLU A 107      42.829  40.559  55.439  1.00  0.00           C
ATOM   1526  OE1 GLU A 107      41.749  40.279  55.919  1.00  0.00           O
ATOM   1527  OE2 GLU A 107      43.589  39.699  54.969  1.00  0.00           O
ATOM   1528  C   GLU A 107      40.509  42.969  54.179  1.00  0.00           C
ATOM   1529  O   GLU A 107      39.999  44.069  53.979  1.00  0.00           O
ATOM   1530  N   ILE A 108      40.029  42.139  55.109  1.00  0.00           N
ATOM   1531  HN  ILE A 108      40.509  41.269  55.219  1.00  0.00           H
ATOM   1532  CA  ILE A 108      38.969  42.489  56.109  1.00  0.00           C
ATOM   1533  HA  ILE A 108      38.459  43.379  55.769  1.00  0.00           H
ATOM   1534  CB  ILE A 108      37.999  41.349  56.239  1.00  0.00           C
ATOM   1535  HB  ILE A 108      37.649  41.199  55.189  1.00  0.00           H
ATOM   1536  CG2 ILE A 108      38.609  40.039  56.749  1.00  0.00           C
ATOM   1537 HG21 ILE A 108      37.819  39.279  56.589  1.00  0.00           H
ATOM   1538 HG22 ILE A 108      39.439  39.619  56.149  1.00  0.00           H
ATOM   1539 HG23 ILE A 108      38.799  40.119  57.849  1.00  0.00           H
ATOM   1540  CG1 ILE A 108      36.719  41.759  57.039  1.00  0.00           C
ATOM   1541 HG11 ILE A 108      36.539  42.839  56.869  1.00  0.00           H
ATOM   1542 HG12 ILE A 108      36.759  41.659  58.149  1.00  0.00           H
ATOM   1543  CD  ILE A 108      35.499  40.949  56.449  1.00  0.00           C
ATOM   1544  HD1 ILE A 108      35.339  41.159  55.369  1.00  0.00           H
ATOM   1545  HD2 ILE A 108      35.689  39.869  56.619  1.00  0.00           H
ATOM   1546  HD3 ILE A 108      34.649  41.259  57.079  1.00  0.00           H
ATOM   1547  C   ILE A 108      39.579  42.849  57.479  1.00  0.00           C
ATOM   1548  O   ILE A 108      38.979  43.599  58.309  1.00  0.00           O
ATOM   1549  N   ARG A 109      40.719  42.339  57.879  1.00  0.00           N
ATOM   1550  HN  ARG A 109      41.229  41.819  57.189  1.00  0.00           H
ATOM   1551  CA  ARG A 109      41.329  42.659  59.169  1.00  0.00           C
ATOM   1552  HA  ARG A 109      40.489  42.599  59.839  1.00  0.00           H
ATOM   1553  CB  ARG A 109      42.269  41.439  59.449  1.00  0.00           C
ATOM   1554  HB1 ARG A 109      42.949  41.549  60.319  1.00  0.00           H
ATOM   1555  HB2 ARG A 109      42.879  41.249  58.539  1.00  0.00           H
ATOM   1556  CG  ARG A 109      41.559  40.139  59.769  1.00  0.00           C
ATOM   1557  HG1 ARG A 109      41.059  39.599  58.939  1.00  0.00           H
ATOM   1558  HG2 ARG A 109      40.709  40.419  60.429  1.00  0.00           H
ATOM   1559  CD  ARG A 109      42.479  39.159  60.539  1.00  0.00           C
ATOM   1560  HD1 ARG A 109      41.709  38.379  60.719  1.00  0.00           H
ATOM   1561  HD2 ARG A 109      42.889  39.639  61.459  1.00  0.00           H
ATOM   1562  NE  ARG A 109      43.489  38.629  59.569  1.00  0.00           N
ATOM   1563  HE  ARG A 109      43.419  38.719  58.569  1.00  0.00           H
ATOM   1564  CZ  ARG A 109      44.549  37.909  59.969  1.00  0.00           C
ATOM   1565  NH1 ARG A 109      44.899  37.739  61.159  1.00  0.00           N
ATOM   1566 HH11 ARG A 109      44.199  37.719  61.869  1.00  0.00           H
ATOM   1567 HH12 ARG A 109      45.799  37.299  61.159  1.00  0.00           H
ATOM   1568  NH2 ARG A 109      45.189  37.379  58.909  1.00  0.00           N
ATOM   1569 HH21 ARG A 109      45.089  37.899  58.059  1.00  0.00           H
ATOM   1570 HH22 ARG A 109      46.109  36.999  59.059  1.00  0.00           H
ATOM   1571  C   ARG A 109      42.059  43.979  59.299  1.00  0.00           C
ATOM   1572  O   ARG A 109      43.099  44.169  58.649  1.00  0.00           O
ATOM   1573  N   VAL A 110      41.549  44.899  60.179  1.00  0.00           N
ATOM   1574  HN  VAL A 110      40.639  44.829  60.579  1.00  0.00           H
ATOM   1575  CA  VAL A 110      42.229  46.099  60.659  1.00  0.00           C
ATOM   1576  HA  VAL A 110      41.939  46.819  59.909  1.00  0.00           H
ATOM   1577  CB  VAL A 110      41.549  46.719  61.949  1.00  0.00           C
ATOM   1578  HB  VAL A 110      41.599  45.909  62.709  1.00  0.00           H
ATOM   1579  CG1 VAL A 110      42.369  47.909  62.439  1.00  0.00           C
ATOM   1580 HG11 VAL A 110      42.369  48.649  61.599  1.00  0.00           H
ATOM   1581 HG12 VAL A 110      41.859  48.329  63.329  1.00  0.00           H
ATOM   1582 HG13 VAL A 110      43.429  47.719  62.719  1.00  0.00           H
ATOM   1583  CG2 VAL A 110      40.079  47.249  61.829  1.00  0.00           C
ATOM   1584 HG21 VAL A 110      39.879  48.059  62.569  1.00  0.00           H
ATOM   1585 HG22 VAL A 110      39.899  47.599  60.789  1.00  0.00           H
ATOM   1586 HG23 VAL A 110      39.369  46.429  62.079  1.00  0.00           H
ATOM   1587  C   VAL A 110      43.739  46.159  60.799  1.00  0.00           C
ATOM   1588  O   VAL A 110      44.329  46.839  59.939  1.00  0.00           O
ATOM   1589  N   LYS A 111      44.329  45.319  61.679  1.00  0.00           N
ATOM   1590  HN  LYS A 111      43.899  44.529  62.119  1.00  0.00           H
ATOM   1591  CA  LYS A 111      45.749  45.469  61.949  1.00  0.00           C
ATOM   1592  HA  LYS A 111      45.959  46.509  62.139  1.00  0.00           H
ATOM   1593  CB  LYS A 111      46.159  44.719  63.259  1.00  0.00           C
ATOM   1594  HB1 LYS A 111      47.249  44.869  63.369  1.00  0.00           H
ATOM   1595  HB2 LYS A 111      45.919  43.639  63.169  1.00  0.00           H
ATOM   1596  CG  LYS A 111      45.619  45.329  64.549  1.00  0.00           C
ATOM   1597  HG1 LYS A 111      44.559  45.579  64.339  1.00  0.00           H
ATOM   1598  HG2 LYS A 111      46.139  46.279  64.799  1.00  0.00           H
ATOM   1599  CD  LYS A 111      45.699  44.419  65.769  1.00  0.00           C
ATOM   1600  HD1 LYS A 111      45.299  43.419  65.509  1.00  0.00           H
ATOM   1601  HD2 LYS A 111      46.749  44.109  65.959  1.00  0.00           H
ATOM   1602  CE  LYS A 111      44.869  44.879  67.009  1.00  0.00           C
ATOM   1603  HE1 LYS A 111      43.779  44.769  66.829  1.00  0.00           H
ATOM   1604  HE2 LYS A 111      44.969  45.979  67.109  1.00  0.00           H
ATOM   1605  NZ  LYS A 111      45.229  44.189  68.199  1.00  0.00           N
ATOM   1606  HZ1 LYS A 111      44.779  44.669  69.009  1.00  0.00           H
ATOM   1607  HZ2 LYS A 111      44.949  43.189  68.179  1.00  0.00           H
ATOM   1608  HZ3 LYS A 111      46.259  44.239  68.329  1.00  0.00           H
ATOM   1609  C   LYS A 111      46.629  45.089  60.679  1.00  0.00           C
ATOM   1610  O   LYS A 111      47.709  45.689  60.359  1.00  0.00           O
ATOM   1611  N   VAL A 112      46.149  44.079  59.999  1.00  0.00           N
ATOM   1612  HN  VAL A 112      45.219  43.779  60.199  1.00  0.00           H
ATOM   1613  CA  VAL A 112      46.879  43.579  58.889  1.00  0.00           C
ATOM   1614  HA  VAL A 112      47.889  43.369  59.199  1.00  0.00           H
ATOM   1615  CB  VAL A 112      46.419  42.079  58.559  1.00  0.00           C
ATOM   1616  HB  VAL A 112      45.449  42.059  58.019  1.00  0.00           H
ATOM   1617  CG1 VAL A 112      47.399  41.469  57.589  1.00  0.00           C
ATOM   1618 HG11 VAL A 112      48.399  41.889  57.819  1.00  0.00           H
ATOM   1619 HG12 VAL A 112      47.419  40.359  57.659  1.00  0.00           H
ATOM   1620 HG13 VAL A 112      47.079  41.809  56.579  1.00  0.00           H
ATOM   1621  CG2 VAL A 112      46.349  41.209  59.839  1.00  0.00           C
ATOM   1622 HG21 VAL A 112      45.599  40.389  59.859  1.00  0.00           H
ATOM   1623 HG22 VAL A 112      47.359  40.789  59.989  1.00  0.00           H
ATOM   1624 HG23 VAL A 112      46.149  41.799  60.759  1.00  0.00           H
ATOM   1625  C   VAL A 112      46.789  44.339  57.589  1.00  0.00           C
ATOM   1626  O   VAL A 112      47.719  44.629  56.849  1.00  0.00           O
ATOM   1627  N   SER A 113      45.579  44.939  57.249  1.00  0.00           N
ATOM   1628  HN  SER A 113      44.829  44.779  57.879  1.00  0.00           H
ATOM   1629  CA  SER A 113      45.459  45.869  56.129  1.00  0.00           C
ATOM   1630  HA  SER A 113      45.689  45.379  55.199  1.00  0.00           H
ATOM   1631  CB  SER A 113      43.979  46.319  55.999  1.00  0.00           C
ATOM   1632  HB1 SER A 113      43.409  45.419  55.669  1.00  0.00           H
ATOM   1633  HB2 SER A 113      43.879  47.099  55.209  1.00  0.00           H
ATOM   1634  OG  SER A 113      43.399  46.679  57.229  1.00  0.00           O
ATOM   1635  HG1 SER A 113      43.109  45.909  57.719  1.00  0.00           H
ATOM   1636  C   SER A 113      46.319  47.129  56.229  1.00  0.00           C
ATOM   1637  O   SER A 113      47.149  47.349  55.339  1.00  0.00           O
ATOM   1638  N   ASP A 114      46.309  47.839  57.379  1.00  0.00           N
ATOM   1639  HN  ASP A 114      45.629  47.639  58.079  1.00  0.00           H
ATOM   1640  CA  ASP A 114      47.129  48.959  57.829  1.00  0.00           C
ATOM   1641  HA  ASP A 114      46.919  49.769  57.159  1.00  0.00           H
ATOM   1642  CB  ASP A 114      46.519  49.309  59.199  1.00  0.00           C
ATOM   1643  HB1 ASP A 114      46.789  48.569  59.969  1.00  0.00           H
ATOM   1644  HB2 ASP A 114      45.409  49.379  59.159  1.00  0.00           H
ATOM   1645  CG  ASP A 114      47.039  50.639  59.629  1.00  0.00           C
ATOM   1646  OD1 ASP A 114      47.029  51.509  58.779  1.00  0.00           O
ATOM   1647  OD2 ASP A 114      47.029  50.849  60.869  1.00  0.00           O
ATOM   1648  C   ASP A 114      48.659  48.639  57.859  1.00  0.00           C
ATOM   1649  O   ASP A 114      49.479  49.429  57.399  1.00  0.00           O
ATOM   1650  N   TYR A 115      49.049  47.429  58.259  1.00  0.00           N
ATOM   1651  HN  TYR A 115      48.439  46.859  58.799  1.00  0.00           H
ATOM   1652  CA  TYR A 115      50.349  46.819  57.999  1.00  0.00           C
ATOM   1653  HA  TYR A 115      51.079  47.449  58.479  1.00  0.00           H
ATOM   1654  CB  TYR A 115      50.489  45.489  58.879  1.00  0.00           C
ATOM   1655  HB1 TYR A 115      49.669  44.809  58.559  1.00  0.00           H
ATOM   1656  HB2 TYR A 115      50.469  45.709  59.969  1.00  0.00           H
ATOM   1657  CG  TYR A 115      51.759  44.759  58.579  1.00  0.00           C
ATOM   1658  CD1 TYR A 115      51.779  44.039  57.369  1.00  0.00           C
ATOM   1659  HD1 TYR A 115      50.919  43.939  56.729  1.00  0.00           H
ATOM   1660  CE1 TYR A 115      52.999  43.399  56.999  1.00  0.00           C
ATOM   1661  HE1 TYR A 115      53.009  42.879  56.049  1.00  0.00           H
ATOM   1662  CZ  TYR A 115      54.149  43.529  57.719  1.00  0.00           C
ATOM   1663  OH  TYR A 115      55.409  43.129  57.229  1.00  0.00           O
ATOM   1664  HH  TYR A 115      55.299  42.499  56.509  1.00  0.00           H
ATOM   1665  CD2 TYR A 115      52.969  44.829  59.359  1.00  0.00           C
ATOM   1666  HD2 TYR A 115      53.069  45.599  60.109  1.00  0.00           H
ATOM   1667  CE2 TYR A 115      54.139  44.219  58.949  1.00  0.00           C
ATOM   1668  HE2 TYR A 115      55.029  44.259  59.559  1.00  0.00           H
ATOM   1669  C   TYR A 115      50.779  46.699  56.589  1.00  0.00           C
ATOM   1670  O   TYR A 115      51.869  47.219  56.289  1.00  0.00           O
ATOM   1671  N   VAL A 116      49.999  46.119  55.629  1.00  0.00           N
ATOM   1672  HN  VAL A 116      49.139  45.679  55.889  1.00  0.00           H
ATOM   1673  CA  VAL A 116      50.299  46.219  54.199  1.00  0.00           C
ATOM   1674  HA  VAL A 116      51.259  45.759  54.009  1.00  0.00           H
ATOM   1675  CB  VAL A 116      49.439  45.309  53.419  1.00  0.00           C
ATOM   1676  HB  VAL A 116      48.369  45.429  53.719  1.00  0.00           H
ATOM   1677  CG1 VAL A 116      49.549  45.629  51.939  1.00  0.00           C
ATOM   1678 HG11 VAL A 116      48.869  45.039  51.299  1.00  0.00           H
ATOM   1679 HG12 VAL A 116      49.399  46.699  51.699  1.00  0.00           H
ATOM   1680 HG13 VAL A 116      50.599  45.459  51.609  1.00  0.00           H
ATOM   1681  CG2 VAL A 116      49.879  43.879  53.729  1.00  0.00           C
ATOM   1682 HG21 VAL A 116      50.979  43.779  53.609  1.00  0.00           H
ATOM   1683 HG22 VAL A 116      49.569  43.539  54.739  1.00  0.00           H
ATOM   1684 HG23 VAL A 116      49.259  43.309  53.009  1.00  0.00           H
ATOM   1685  C   VAL A 116      50.309  47.619  53.689  1.00  0.00           C
ATOM   1686  O   VAL A 116      51.329  47.949  53.099  1.00  0.00           O
ATOM   1687  N   GLN A 117      49.419  48.549  54.049  1.00  0.00           N
ATOM   1688  HN  GLN A 117      48.639  48.189  54.559  1.00  0.00           H
ATOM   1689  CA  GLN A 117      49.399  49.859  53.609  1.00  0.00           C
ATOM   1690  HA  GLN A 117      49.249  49.829  52.539  1.00  0.00           H
ATOM   1691  CB  GLN A 117      48.179  50.549  54.159  1.00  0.00           C
ATOM   1692  HB1 GLN A 117      48.359  51.619  53.889  1.00  0.00           H
ATOM   1693  HB2 GLN A 117      48.079  50.429  55.259  1.00  0.00           H
ATOM   1694  CG  GLN A 117      46.869  50.019  53.439  1.00  0.00           C
ATOM   1695  HG1 GLN A 117      46.799  48.909  53.509  1.00  0.00           H
ATOM   1696  HG2 GLN A 117      47.049  50.269  52.379  1.00  0.00           H
ATOM   1697  CD  GLN A 117      45.669  50.689  54.019  1.00  0.00           C
ATOM   1698  OE1 GLN A 117      45.789  51.619  54.859  1.00  0.00           O
ATOM   1699  NE2 GLN A 117      44.489  50.299  53.579  1.00  0.00           N
ATOM   1700 HE21 GLN A 117      44.459  49.499  52.979  1.00  0.00           H
ATOM   1701 HE22 GLN A 117      43.649  50.819  53.769  1.00  0.00           H
ATOM   1702  C   GLN A 117      50.729  50.659  53.959  1.00  0.00           C
ATOM   1703  O   GLN A 117      51.329  51.319  53.139  1.00  0.00           O
ATOM   1704  N   ASP A 118      51.179  50.539  55.239  1.00  0.00           N
ATOM   1705  HN  ASP A 118      50.719  49.979  55.919  1.00  0.00           H
ATOM   1706  CA  ASP A 118      52.459  51.079  55.689  1.00  0.00           C
ATOM   1707  HA  ASP A 118      52.449  52.099  55.339  1.00  0.00           H
ATOM   1708  CB  ASP A 118      52.559  51.159  57.269  1.00  0.00           C
ATOM   1709  HB1 ASP A 118      53.209  50.359  57.689  1.00  0.00           H
ATOM   1710  HB2 ASP A 118      51.559  50.899  57.669  1.00  0.00           H
ATOM   1711  CG  ASP A 118      52.869  52.539  57.799  1.00  0.00           C
ATOM   1712  OD1 ASP A 118      53.469  53.329  57.039  1.00  0.00           O
ATOM   1713  OD2 ASP A 118      52.469  52.839  58.969  1.00  0.00           O
ATOM   1714  C   ASP A 118      53.669  50.439  55.079  1.00  0.00           C
ATOM   1715  O   ASP A 118      54.689  51.109  54.789  1.00  0.00           O
ATOM   1716  N   ARG A 119      53.629  49.129  54.889  1.00  0.00           N
ATOM   1717  HN  ARG A 119      52.959  48.489  55.259  1.00  0.00           H
ATOM   1718  CA  ARG A 119      54.669  48.349  54.159  1.00  0.00           C
ATOM   1719  HA  ARG A 119      55.579  48.409  54.749  1.00  0.00           H
ATOM   1720  CB  ARG A 119      54.279  46.869  54.189  1.00  0.00           C
ATOM   1721  HB1 ARG A 119      53.219  46.869  53.869  1.00  0.00           H
ATOM   1722  HB2 ARG A 119      54.229  46.559  55.259  1.00  0.00           H
ATOM   1723  CG  ARG A 119      55.119  45.879  53.439  1.00  0.00           C
ATOM   1724  HG1 ARG A 119      56.099  45.999  53.939  1.00  0.00           H
ATOM   1725  HG2 ARG A 119      55.249  46.269  52.409  1.00  0.00           H
ATOM   1726  CD  ARG A 119      54.719  44.359  53.349  1.00  0.00           C
ATOM   1727  HD1 ARG A 119      53.849  44.099  52.699  1.00  0.00           H
ATOM   1728  HD2 ARG A 119      54.499  43.939  54.349  1.00  0.00           H
ATOM   1729  NE  ARG A 119      55.989  43.589  52.899  1.00  0.00           N
ATOM   1730  HE  ARG A 119      56.889  43.879  53.219  1.00  0.00           H
ATOM   1731  CZ  ARG A 119      56.179  42.409  52.429  1.00  0.00           C
ATOM   1732  NH1 ARG A 119      55.219  41.679  51.929  1.00  0.00           N
ATOM   1733 HH11 ARG A 119      54.379  42.159  51.699  1.00  0.00           H
ATOM   1734 HH12 ARG A 119      55.389  40.769  51.539  1.00  0.00           H
ATOM   1735  NH2 ARG A 119      57.409  41.999  52.299  1.00  0.00           N
ATOM   1736 HH21 ARG A 119      58.159  42.269  52.909  1.00  0.00           H
ATOM   1737 HH22 ARG A 119      57.549  41.159  51.789  1.00  0.00           H
ATOM   1738  C   ARG A 119      54.899  48.779  52.779  1.00  0.00           C
ATOM   1739  O   ARG A 119      56.059  48.919  52.329  1.00  0.00           O
ATOM   1740  N   ILE A 120      53.799  48.979  51.979  1.00  0.00           N
ATOM   1741  HN  ILE A 120      52.939  48.859  52.469  1.00  0.00           H
ATOM   1742  CA  ILE A 120      53.839  49.489  50.599  1.00  0.00           C
ATOM   1743  HA  ILE A 120      54.509  48.819  50.089  1.00  0.00           H
ATOM   1744  CB  ILE A 120      52.539  49.239  49.849  1.00  0.00           C
ATOM   1745  HB  ILE A 120      51.629  49.669  50.329  1.00  0.00           H
ATOM   1746  CG2 ILE A 120      52.699  49.879  48.409  1.00  0.00           C
ATOM   1747 HG21 ILE A 120      53.539  49.389  47.859  1.00  0.00           H
ATOM   1748 HG22 ILE A 120      51.849  49.739  47.709  1.00  0.00           H
ATOM   1749 HG23 ILE A 120      52.899  50.969  48.459  1.00  0.00           H
ATOM   1750  CG1 ILE A 120      52.229  47.679  49.719  1.00  0.00           C
ATOM   1751 HG11 ILE A 120      52.249  47.299  50.759  1.00  0.00           H
ATOM   1752 HG12 ILE A 120      53.029  47.229  49.099  1.00  0.00           H
ATOM   1753  CD  ILE A 120      50.919  47.319  48.979  1.00  0.00           C
ATOM   1754  HD1 ILE A 120      50.669  46.239  48.929  1.00  0.00           H
ATOM   1755  HD2 ILE A 120      49.949  47.749  49.299  1.00  0.00           H
ATOM   1756  HD3 ILE A 120      51.019  47.699  47.949  1.00  0.00           H
ATOM   1757  C   ILE A 120      54.339  50.899  50.629  1.00  0.00           C
ATOM   1758  O   ILE A 120      55.309  51.219  49.929  1.00  0.00           O
ATOM   1759  N   ARG A 121      53.789  51.729  51.499  1.00  0.00           N
ATOM   1760  HN  ARG A 121      53.199  51.349  52.209  1.00  0.00           H
ATOM   1761  CA  ARG A 121      54.229  53.129  51.629  1.00  0.00           C
ATOM   1762  HA  ARG A 121      54.149  53.659  50.689  1.00  0.00           H
ATOM   1763  CB  ARG A 121      53.279  53.859  52.639  1.00  0.00           C
ATOM   1764  HB1 ARG A 121      53.149  53.189  53.519  1.00  0.00           H
ATOM   1765  HB2 ARG A 121      52.329  54.049  52.089  1.00  0.00           H
ATOM   1766  CG  ARG A 121      53.699  55.249  53.189  1.00  0.00           C
ATOM   1767  HG1 ARG A 121      53.539  56.079  52.469  1.00  0.00           H
ATOM   1768  HG2 ARG A 121      54.769  55.219  53.499  1.00  0.00           H
ATOM   1769  CD  ARG A 121      52.959  55.579  54.539  1.00  0.00           C
ATOM   1770  HD1 ARG A 121      53.169  56.639  54.819  1.00  0.00           H
ATOM   1771  HD2 ARG A 121      53.319  54.979  55.409  1.00  0.00           H
ATOM   1772  NE  ARG A 121      51.489  55.329  54.359  1.00  0.00           N
ATOM   1773  HE  ARG A 121      51.069  55.349  53.449  1.00  0.00           H
ATOM   1774  CZ  ARG A 121      50.649  55.079  55.359  1.00  0.00           C
ATOM   1775  NH1 ARG A 121      51.079  54.819  56.559  1.00  0.00           N
ATOM   1776 HH11 ARG A 121      51.989  54.419  56.699  1.00  0.00           H
ATOM   1777 HH12 ARG A 121      50.379  54.479  57.199  1.00  0.00           H
ATOM   1778  NH2 ARG A 121      49.399  55.249  55.199  1.00  0.00           N
ATOM   1779 HH21 ARG A 121      49.129  55.649  54.319  1.00  0.00           H
ATOM   1780 HH22 ARG A 121      48.729  55.409  55.919  1.00  0.00           H
ATOM   1781  C   ARG A 121      55.699  53.269  52.039  1.00  0.00           C
ATOM   1782  O   ARG A 121      56.419  54.189  51.589  1.00  0.00           O
ATOM   1783  N   ALA A 122      56.269  52.329  52.879  1.00  0.00           N
ATOM   1784  HN  ALA A 122      55.709  51.669  53.379  1.00  0.00           H
ATOM   1785  CA  ALA A 122      57.719  52.269  53.039  1.00  0.00           C
ATOM   1786  HA  ALA A 122      58.189  53.219  53.219  1.00  0.00           H
ATOM   1787  CB  ALA A 122      58.129  51.419  54.269  1.00  0.00           C
ATOM   1788  HB1 ALA A 122      58.139  50.329  54.039  1.00  0.00           H
ATOM   1789  HB2 ALA A 122      59.209  51.629  54.409  1.00  0.00           H
ATOM   1790  HB3 ALA A 122      57.529  51.659  55.169  1.00  0.00           H
ATOM   1791  C   ALA A 122      58.489  51.819  51.809  1.00  0.00           C
ATOM   1792  O   ALA A 122      59.409  52.529  51.359  1.00  0.00           O
ATOM   1793  N   LEU A 123      57.939  50.869  51.099  1.00  0.00           N
ATOM   1794  HN  LEU A 123      57.119  50.449  51.499  1.00  0.00           H
ATOM   1795  CA  LEU A 123      58.549  50.299  49.839  1.00  0.00           C
ATOM   1796  HA  LEU A 123      59.529  50.019  50.199  1.00  0.00           H
ATOM   1797  CB  LEU A 123      57.759  49.169  49.229  1.00  0.00           C
ATOM   1798  HB1 LEU A 123      57.919  48.899  48.159  1.00  0.00           H
ATOM   1799  HB2 LEU A 123      56.689  49.359  49.409  1.00  0.00           H
ATOM   1800  CG  LEU A 123      58.029  47.799  49.969  1.00  0.00           C
ATOM   1801  HG  LEU A 123      58.199  47.919  51.069  1.00  0.00           H
ATOM   1802  CD1 LEU A 123      56.889  46.789  49.769  1.00  0.00           C
ATOM   1803 HD11 LEU A 123      57.059  45.829  50.299  1.00  0.00           H
ATOM   1804 HD12 LEU A 123      55.989  47.269  50.219  1.00  0.00           H
ATOM   1805 HD13 LEU A 123      56.659  46.509  48.719  1.00  0.00           H
ATOM   1806  CD2 LEU A 123      59.339  47.089  49.489  1.00  0.00           C
ATOM   1807 HD21 LEU A 123      59.389  46.909  48.399  1.00  0.00           H
ATOM   1808 HD22 LEU A 123      60.249  47.669  49.779  1.00  0.00           H
ATOM   1809 HD23 LEU A 123      59.339  46.029  49.819  1.00  0.00           H
ATOM   1810  C   LEU A 123      58.769  51.299  48.679  1.00  0.00           C
ATOM   1811  O   LEU A 123      59.819  51.349  47.989  1.00  0.00           O
ATOM   1812  N   ARG A 124      57.739  52.089  48.589  1.00  0.00           N
ATOM   1813  HN  ARG A 124      56.919  51.919  49.129  1.00  0.00           H
ATOM   1814  CA  ARG A 124      57.599  53.259  47.769  1.00  0.00           C
ATOM   1815  HA  ARG A 124      57.829  52.949  46.759  1.00  0.00           H
ATOM   1816  CB  ARG A 124      56.149  53.699  47.809  1.00  0.00           C
ATOM   1817  HB1 ARG A 124      55.929  54.659  47.299  1.00  0.00           H
ATOM   1818  HB2 ARG A 124      55.779  53.829  48.839  1.00  0.00           H
ATOM   1819  CG  ARG A 124      55.149  52.809  47.059  1.00  0.00           C
ATOM   1820  HG1 ARG A 124      55.059  51.819  47.569  1.00  0.00           H
ATOM   1821  HG2 ARG A 124      55.599  52.739  46.049  1.00  0.00           H
ATOM   1822  CD  ARG A 124      53.809  53.439  46.849  1.00  0.00           C
ATOM   1823  HD1 ARG A 124      53.859  54.399  46.299  1.00  0.00           H
ATOM   1824  HD2 ARG A 124      53.379  53.609  47.849  1.00  0.00           H
ATOM   1825  NE  ARG A 124      52.809  52.539  46.169  1.00  0.00           N
ATOM   1826  HE  ARG A 124      53.079  51.579  46.149  1.00  0.00           H
ATOM   1827  CZ  ARG A 124      51.529  52.909  45.859  1.00  0.00           C
ATOM   1828  NH1 ARG A 124      51.099  54.109  46.169  1.00  0.00           N
ATOM   1829 HH11 ARG A 124      51.699  54.749  46.649  1.00  0.00           H
ATOM   1830 HH12 ARG A 124      50.109  54.209  46.109  1.00  0.00           H
ATOM   1831  NH2 ARG A 124      50.639  52.159  45.319  1.00  0.00           N
ATOM   1832 HH21 ARG A 124      50.689  51.189  45.069  1.00  0.00           H
ATOM   1833 HH22 ARG A 124      49.699  52.479  45.279  1.00  0.00           H
ATOM   1834  C   ARG A 124      58.399  54.459  48.039  1.00  0.00           C
ATOM   1835  O   ARG A 124      58.559  55.289  47.179  1.00  0.00           O
ATOM   1836  N   ALA A 125      58.779  54.589  49.309  1.00  0.00           N
ATOM   1837  HN  ALA A 125      58.549  54.019  50.089  1.00  0.00           H
ATOM   1838  CA  ALA A 125      59.569  55.669  49.759  1.00  0.00           C
ATOM   1839  HA  ALA A 125      59.579  56.429  48.979  1.00  0.00           H
ATOM   1840  CB  ALA A 125      59.079  56.089  51.159  1.00  0.00           C
ATOM   1841  HB1 ALA A 125      59.119  55.259  51.899  1.00  0.00           H
ATOM   1842  HB2 ALA A 125      59.739  56.889  51.569  1.00  0.00           H
ATOM   1843  HB3 ALA A 125      58.059  56.529  51.139  1.00  0.00           H
ATOM   1844  C   ALA A 125      61.009  55.299  49.849  1.00  0.00           C
ATOM   1845  O   ALA A 125      61.849  56.049  50.269  1.00  0.00           O
ATOM   1846  N   ALA A 126      61.439  54.079  49.459  1.00  0.00           N
ATOM   1847  HN  ALA A 126      60.769  53.399  49.149  1.00  0.00           H
ATOM   1848  CA  ALA A 126      62.789  53.649  49.469  1.00  0.00           C
ATOM   1849  HA  ALA A 126      63.059  53.989  50.459  1.00  0.00           H
ATOM   1850  CB  ALA A 126      62.749  52.119  49.319  1.00  0.00           C
ATOM   1851  HB1 ALA A 126      61.979  51.629  49.949  1.00  0.00           H
ATOM   1852  HB2 ALA A 126      62.479  51.889  48.269  1.00  0.00           H
ATOM   1853  HB3 ALA A 126      63.729  51.689  49.599  1.00  0.00           H
ATOM   1854  C   ALA A 126      63.689  54.399  48.389  1.00  0.00           C
ATOM   1855  O   ALA A 126      63.079  54.699  47.339  1.00  0.00           O
ATOM   1856  N   PRO A 127      64.979  54.619  48.429  1.00  0.00           N
ATOM   1857  CD  PRO A 127      65.789  54.739  49.729  1.00  0.00           C
ATOM   1858  HD1 PRO A 127      65.159  55.039  50.589  1.00  0.00           H
ATOM   1859  HD2 PRO A 127      66.299  53.759  49.839  1.00  0.00           H
ATOM   1860  CA  PRO A 127      65.779  54.939  47.249  1.00  0.00           C
ATOM   1861  HA  PRO A 127      65.319  55.819  46.829  1.00  0.00           H
ATOM   1862  CB  PRO A 127      67.209  55.279  47.779  1.00  0.00           C
ATOM   1863  HB1 PRO A 127      67.769  56.029  47.179  1.00  0.00           H
ATOM   1864  HB2 PRO A 127      67.839  54.369  47.869  1.00  0.00           H
ATOM   1865  CG  PRO A 127      66.899  55.619  49.289  1.00  0.00           C
ATOM   1866  HG1 PRO A 127      66.499  56.659  49.329  1.00  0.00           H
ATOM   1867  HG2 PRO A 127      67.819  55.439  49.899  1.00  0.00           H
ATOM   1868  C   PRO A 127      65.899  53.899  46.169  1.00  0.00           C
ATOM   1869  O   PRO A 127      66.439  54.199  45.129  1.00  0.00           O
ATOM   1870  N   ALA A 128      65.409  52.689  46.389  1.00  0.00           N
ATOM   1871  HN  ALA A 128      64.879  52.479  47.199  1.00  0.00           H
ATOM   1872  CA  ALA A 128      65.349  51.719  45.329  1.00  0.00           C
ATOM   1873  HA  ALA A 128      66.309  51.689  44.849  1.00  0.00           H
ATOM   1874  CB  ALA A 128      65.139  50.379  45.989  1.00  0.00           C
ATOM   1875  HB1 ALA A 128      65.169  49.459  45.359  1.00  0.00           H
ATOM   1876  HB2 ALA A 128      65.929  50.159  46.749  1.00  0.00           H
ATOM   1877  HB3 ALA A 128      64.189  50.299  46.559  1.00  0.00           H
ATOM   1878  C   ALA A 128      64.279  51.869  44.249  1.00  0.00           C
ATOM   1879  O   ALA A 128      64.289  51.329  43.129  1.00  0.00           O
ATOM   1880  N   GLY A 129      63.229  52.659  44.559  1.00  0.00           N
ATOM   1881  HN  GLY A 129      63.189  53.169  45.419  1.00  0.00           H
ATOM   1882  CA  GLY A 129      62.029  52.799  43.669  1.00  0.00           C
ATOM   1883  HA1 GLY A 129      61.499  53.609  44.139  1.00  0.00           H
ATOM   1884  HA2 GLY A 129      62.359  52.939  42.649  1.00  0.00           H
ATOM   1885  C   GLY A 129      61.149  51.599  43.639  1.00  0.00           C
ATOM   1886  O   GLY A 129      61.429  50.559  44.259  1.00  0.00           O
ATOM   1887  N   GLY A 130      60.129  51.619  42.759  1.00  0.00           N
ATOM   1888  HN  GLY A 130      59.919  52.469  42.269  1.00  0.00           H
ATOM   1889  CA  GLY A 130      59.149  50.589  42.729  1.00  0.00           C
ATOM   1890  HA1 GLY A 130      58.639  50.609  41.779  1.00  0.00           H
ATOM   1891  HA2 GLY A 130      59.619  49.629  42.899  1.00  0.00           H
ATOM   1892  C   GLY A 130      57.979  50.589  43.759  1.00  0.00           C
ATOM   1893  O   GLY A 130      57.839  51.479  44.599  1.00  0.00           O
ATOM   1894  N   PHE A 131      57.129  49.539  43.569  1.00  0.00           N
ATOM   1895  HN  PHE A 131      57.379  48.899  42.849  1.00  0.00           H
ATOM   1896  CA  PHE A 131      55.969  49.159  44.389  1.00  0.00           C
ATOM   1897  HA  PHE A 131      55.669  48.209  43.969  1.00  0.00           H
ATOM   1898  CB  PHE A 131      56.429  48.819  45.849  1.00  0.00           C
ATOM   1899  HB1 PHE A 131      55.569  48.389  46.399  1.00  0.00           H
ATOM   1900  HB2 PHE A 131      56.599  49.749  46.429  1.00  0.00           H
ATOM   1901  CG  PHE A 131      57.669  47.889  45.769  1.00  0.00           C
ATOM   1902  CD1 PHE A 131      57.389  46.549  45.489  1.00  0.00           C
ATOM   1903  HD1 PHE A 131      56.369  46.189  45.469  1.00  0.00           H
ATOM   1904  CE1 PHE A 131      58.389  45.569  45.429  1.00  0.00           C
ATOM   1905  HE1 PHE A 131      58.119  44.539  45.279  1.00  0.00           H
ATOM   1906  CZ  PHE A 131      59.719  45.899  45.649  1.00  0.00           C
ATOM   1907  HZ  PHE A 131      60.459  45.119  45.559  1.00  0.00           H
ATOM   1908  CD2 PHE A 131      59.049  48.259  45.879  1.00  0.00           C
ATOM   1909  HD2 PHE A 131      59.259  49.299  46.039  1.00  0.00           H
ATOM   1910  CE2 PHE A 131      60.059  47.259  45.919  1.00  0.00           C
ATOM   1911  HE2 PHE A 131      61.099  47.509  46.029  1.00  0.00           H
ATOM   1912  C   PHE A 131      54.779  50.019  44.179  1.00  0.00           C
ATOM   1913  O   PHE A 131      53.809  49.929  44.939  1.00  0.00           O
ATOM   1914  N   GLN A 132      54.799  50.789  43.049  1.00  0.00           N
ATOM   1915  HN  GLN A 132      55.469  50.619  42.329  1.00  0.00           H
ATOM   1916  CA  GLN A 132      53.979  51.939  42.729  1.00  0.00           C
ATOM   1917  HA  GLN A 132      53.639  52.429  43.629  1.00  0.00           H
ATOM   1918  CB  GLN A 132      54.659  53.029  41.869  1.00  0.00           C
ATOM   1919  HB1 GLN A 132      53.949  53.759  41.439  1.00  0.00           H
ATOM   1920  HB2 GLN A 132      55.209  52.579  41.009  1.00  0.00           H
ATOM   1921  CG  GLN A 132      55.689  53.769  42.729  1.00  0.00           C
ATOM   1922  HG1 GLN A 132      56.369  54.299  42.029  1.00  0.00           H
ATOM   1923  HG2 GLN A 132      56.189  52.929  43.269  1.00  0.00           H
ATOM   1924  CD  GLN A 132      55.239  54.669  43.829  1.00  0.00           C
ATOM   1925  OE1 GLN A 132      54.039  54.899  43.989  1.00  0.00           O
ATOM   1926  NE2 GLN A 132      56.159  55.299  44.629  1.00  0.00           N
ATOM   1927 HE21 GLN A 132      57.119  55.039  44.569  1.00  0.00           H
ATOM   1928 HE22 GLN A 132      55.699  55.679  45.439  1.00  0.00           H
ATOM   1929  C   GLN A 132      52.629  51.429  42.159  1.00  0.00           C
ATOM   1930  O   GLN A 132      51.629  52.129  42.189  1.00  0.00           O
ATOM   1931  N   ASN A 133      52.639  50.209  41.659  1.00  0.00           N
ATOM   1932  HN  ASN A 133      53.499  49.729  41.509  1.00  0.00           H
ATOM   1933  CA  ASN A 133      51.559  49.559  40.929  1.00  0.00           C
ATOM   1934  HA  ASN A 133      50.809  50.289  40.649  1.00  0.00           H
ATOM   1935  CB  ASN A 133      52.099  48.769  39.719  1.00  0.00           C
ATOM   1936  HB1 ASN A 133      52.609  49.369  38.929  1.00  0.00           H
ATOM   1937  HB2 ASN A 133      51.189  48.309  39.289  1.00  0.00           H
ATOM   1938  CG  ASN A 133      52.989  47.549  40.069  1.00  0.00           C
ATOM   1939  OD1 ASN A 133      53.389  47.349  41.219  1.00  0.00           O
ATOM   1940  ND2 ASN A 133      53.309  46.659  39.069  1.00  0.00           N
ATOM   1941 HD21 ASN A 133      52.719  46.729  38.269  1.00  0.00           H
ATOM   1942 HD22 ASN A 133      53.949  45.899  39.139  1.00  0.00           H
ATOM   1943  C   ASN A 133      50.829  48.589  41.849  1.00  0.00           C
ATOM   1944  O   ASN A 133      49.919  47.929  41.359  1.00  0.00           O
ATOM   1945  N   ILE A 134      51.199  48.469  43.159  1.00  0.00           N
ATOM   1946  HN  ILE A 134      52.059  48.829  43.509  1.00  0.00           H
ATOM   1947  CA  ILE A 134      50.439  47.659  44.109  1.00  0.00           C
ATOM   1948  HA  ILE A 134      49.569  47.249  43.619  1.00  0.00           H
ATOM   1949  CB  ILE A 134      51.279  46.529  44.589  1.00  0.00           C
ATOM   1950  HB  ILE A 134      50.659  46.009  45.359  1.00  0.00           H
ATOM   1951  CG2 ILE A 134      51.469  45.579  43.389  1.00  0.00           C
ATOM   1952 HG21 ILE A 134      52.229  45.819  42.629  1.00  0.00           H
ATOM   1953 HG22 ILE A 134      51.859  44.609  43.749  1.00  0.00           H
ATOM   1954 HG23 ILE A 134      50.559  45.339  42.799  1.00  0.00           H
ATOM   1955  CG1 ILE A 134      52.659  46.859  45.219  1.00  0.00           C
ATOM   1956 HG11 ILE A 134      52.499  47.859  45.679  1.00  0.00           H
ATOM   1957 HG12 ILE A 134      53.349  46.959  44.349  1.00  0.00           H
ATOM   1958  CD  ILE A 134      53.229  45.859  46.289  1.00  0.00           C
ATOM   1959  HD1 ILE A 134      53.719  45.089  45.649  1.00  0.00           H
ATOM   1960  HD2 ILE A 134      53.879  46.419  47.009  1.00  0.00           H
ATOM   1961  HD3 ILE A 134      52.359  45.439  46.819  1.00  0.00           H
ATOM   1962  C   ILE A 134      49.929  48.459  45.259  1.00  0.00           C
ATOM   1963  O   ILE A 134      50.549  49.509  45.529  1.00  0.00           O
ATOM   1964  N   ALA A 135      48.809  48.119  45.989  1.00  0.00           N
ATOM   1965  HN  ALA A 135      48.319  47.289  45.729  1.00  0.00           H
ATOM   1966  CA  ALA A 135      48.249  48.949  47.059  1.00  0.00           C
ATOM   1967  HA  ALA A 135      49.029  49.269  47.729  1.00  0.00           H
ATOM   1968  CB  ALA A 135      47.509  50.089  46.499  1.00  0.00           C
ATOM   1969  HB1 ALA A 135      47.289  50.879  47.249  1.00  0.00           H
ATOM   1970  HB2 ALA A 135      48.079  50.689  45.749  1.00  0.00           H
ATOM   1971  HB3 ALA A 135      46.619  49.649  45.999  1.00  0.00           H
ATOM   1972  C   ALA A 135      47.219  48.019  47.729  1.00  0.00           C
ATOM   1973  O   ALA A 135      46.909  46.909  47.199  1.00  0.00           O
ATOM   1974  N   CYS A 136      46.709  48.389  48.919  1.00  0.00           N
ATOM   1975  HN  CYS A 136      47.059  49.169  49.439  1.00  0.00           H
ATOM   1976  CA  CYS A 136      45.809  47.559  49.629  1.00  0.00           C
ATOM   1977  HA  CYS A 136      45.289  46.979  48.879  1.00  0.00           H
ATOM   1978  CB  CYS A 136      46.629  46.649  50.549  1.00  0.00           C
ATOM   1979  HB1 CYS A 136      47.289  47.279  51.189  1.00  0.00           H
ATOM   1980  HB2 CYS A 136      47.309  45.989  49.969  1.00  0.00           H
ATOM   1981  SG  CYS A 136      45.739  45.689  51.829  1.00  0.00           S
ATOM   1982  HG1 CYS A 136      45.249  44.769  51.009  1.00  0.00           H
ATOM   1983  C   CYS A 136      44.729  48.289  50.379  1.00  0.00           C
ATOM   1984  O   CYS A 136      44.969  49.369  50.989  1.00  0.00           O
ATOM   1985  N   LEU A 137      43.489  47.749  50.319  1.00  0.00           N
ATOM   1986  HN  LEU A 137      43.359  46.929  49.759  1.00  0.00           H
ATOM   1987  CA  LEU A 137      42.339  48.279  50.989  1.00  0.00           C
ATOM   1988  HA  LEU A 137      42.699  49.199  51.419  1.00  0.00           H
ATOM   1989  CB  LEU A 137      41.169  48.459  50.039  1.00  0.00           C
ATOM   1990  HB1 LEU A 137      40.209  48.609  50.569  1.00  0.00           H
ATOM   1991  HB2 LEU A 137      41.039  47.569  49.389  1.00  0.00           H
ATOM   1992  CG  LEU A 137      41.349  49.629  49.089  1.00  0.00           C
ATOM   1993  HG  LEU A 137      42.339  49.549  48.589  1.00  0.00           H
ATOM   1994  CD1 LEU A 137      40.159  49.689  48.119  1.00  0.00           C
ATOM   1995 HD11 LEU A 137      39.159  49.849  48.549  1.00  0.00           H
ATOM   1996 HD12 LEU A 137      40.269  50.569  47.449  1.00  0.00           H
ATOM   1997 HD13 LEU A 137      40.159  48.799  47.449  1.00  0.00           H
ATOM   1998  CD2 LEU A 137      41.289  50.989  49.839  1.00  0.00           C
ATOM   1999 HD21 LEU A 137      42.059  51.129  50.629  1.00  0.00           H
ATOM   2000 HD22 LEU A 137      41.449  51.849  49.169  1.00  0.00           H
ATOM   2001 HD23 LEU A 137      40.299  51.059  50.349  1.00  0.00           H
ATOM   2002  C   LEU A 137      41.779  47.369  52.009  1.00  0.00           C
ATOM   2003  O   LEU A 137      41.979  46.139  51.979  1.00  0.00           O
ATOM   2004  N   ARG A 138      41.139  48.009  52.999  1.00  0.00           N
ATOM   2005  HN  ARG A 138      40.969  48.989  52.929  1.00  0.00           H
ATOM   2006  CA  ARG A 138      40.259  47.249  53.969  1.00  0.00           C
ATOM   2007  HA  ARG A 138      40.589  46.219  54.009  1.00  0.00           H
ATOM   2008  CB  ARG A 138      40.369  47.799  55.379  1.00  0.00           C
ATOM   2009  HB1 ARG A 138      39.979  48.829  55.489  1.00  0.00           H
ATOM   2010  HB2 ARG A 138      41.429  47.759  55.699  1.00  0.00           H
ATOM   2011  CG  ARG A 138      39.559  46.949  56.379  1.00  0.00           C
ATOM   2012  HG1 ARG A 138      39.859  45.879  56.369  1.00  0.00           H
ATOM   2013  HG2 ARG A 138      38.519  47.029  56.009  1.00  0.00           H
ATOM   2014  CD  ARG A 138      39.669  47.329  57.769  1.00  0.00           C
ATOM   2015  HD1 ARG A 138      39.459  48.379  58.079  1.00  0.00           H
ATOM   2016  HD2 ARG A 138      40.729  47.099  58.009  1.00  0.00           H
ATOM   2017  NE  ARG A 138      38.679  46.519  58.539  1.00  0.00           N
ATOM   2018  HE  ARG A 138      38.669  45.519  58.519  1.00  0.00           H
ATOM   2019  CZ  ARG A 138      37.659  46.949  59.279  1.00  0.00           C
ATOM   2020  NH1 ARG A 138      37.169  48.139  59.099  1.00  0.00           N
ATOM   2021 HH11 ARG A 138      37.519  48.659  58.329  1.00  0.00           H
ATOM   2022 HH12 ARG A 138      36.239  48.399  59.339  1.00  0.00           H
ATOM   2023  NH2 ARG A 138      36.979  46.099  59.959  1.00  0.00           N
ATOM   2024 HH21 ARG A 138      37.199  45.179  60.269  1.00  0.00           H
ATOM   2025 HH22 ARG A 138      36.309  46.589  60.509  1.00  0.00           H
ATOM   2026  C   ARG A 138      38.859  47.249  53.409  1.00  0.00           C
ATOM   2027  O   ARG A 138      38.269  48.319  53.149  1.00  0.00           O
ATOM   2028  N   SER A 139      38.299  46.039  53.199  1.00  0.00           N
ATOM   2029  HN  SER A 139      38.869  45.219  53.189  1.00  0.00           H
ATOM   2030  CA  SER A 139      36.989  45.909  52.639  1.00  0.00           C
ATOM   2031  HA  SER A 139      36.339  46.639  53.109  1.00  0.00           H
ATOM   2032  CB  SER A 139      36.909  46.139  51.099  1.00  0.00           C
ATOM   2033  HB1 SER A 139      37.479  45.419  50.479  1.00  0.00           H
ATOM   2034  HB2 SER A 139      37.379  47.099  50.809  1.00  0.00           H
ATOM   2035  OG  SER A 139      35.559  46.279  50.559  1.00  0.00           O
ATOM   2036  HG1 SER A 139      35.379  45.749  49.789  1.00  0.00           H
ATOM   2037  C   SER A 139      36.479  44.479  52.939  1.00  0.00           C
ATOM   2038  O   SER A 139      37.189  43.649  53.569  1.00  0.00           O
ATOM   2039  N   ASN A 140      35.279  44.139  52.439  1.00  0.00           N
ATOM   2040  HN  ASN A 140      34.679  44.829  52.049  1.00  0.00           H
ATOM   2041  CA  ASN A 140      34.829  42.769  52.509  1.00  0.00           C
ATOM   2042  HA  ASN A 140      35.599  42.079  52.799  1.00  0.00           H
ATOM   2043  CB  ASN A 140      33.659  42.639  53.559  1.00  0.00           C
ATOM   2044  HB1 ASN A 140      32.919  43.299  53.069  1.00  0.00           H
ATOM   2045  HB2 ASN A 140      33.959  43.049  54.549  1.00  0.00           H
ATOM   2046  CG  ASN A 140      32.839  41.289  53.669  1.00  0.00           C
ATOM   2047  OD1 ASN A 140      33.149  40.339  52.959  1.00  0.00           O
ATOM   2048  ND2 ASN A 140      31.869  41.239  54.589  1.00  0.00           N
ATOM   2049 HD21 ASN A 140      31.559  42.049  55.089  1.00  0.00           H
ATOM   2050 HD22 ASN A 140      31.379  40.379  54.739  1.00  0.00           H
ATOM   2051  C   ASN A 140      34.409  42.369  51.159  1.00  0.00           C
ATOM   2052  O   ASN A 140      33.409  42.839  50.639  1.00  0.00           O
ATOM   2053  N   ALA A 141      35.129  41.449  50.519  1.00  0.00           N
ATOM   2054  HN  ALA A 141      35.829  41.019  51.079  1.00  0.00           H
ATOM   2055  CA  ALA A 141      34.999  40.949  49.169  1.00  0.00           C
ATOM   2056  HA  ALA A 141      34.869  41.739  48.459  1.00  0.00           H
ATOM   2057  CB  ALA A 141      36.389  40.159  49.009  1.00  0.00           C
ATOM   2058  HB1 ALA A 141      36.689  39.759  48.019  1.00  0.00           H
ATOM   2059  HB2 ALA A 141      37.119  40.919  49.359  1.00  0.00           H
ATOM   2060  HB3 ALA A 141      36.409  39.329  49.749  1.00  0.00           H
ATOM   2061  C   ALA A 141      33.839  39.969  48.989  1.00  0.00           C
ATOM   2062  O   ALA A 141      33.339  39.749  47.919  1.00  0.00           O
ATOM   2063  N   MET A 142      33.309  39.489  50.169  1.00  0.00           N
ATOM   2064  HN  MET A 142      33.579  39.999  50.979  1.00  0.00           H
ATOM   2065  CA  MET A 142      32.149  38.649  50.139  1.00  0.00           C
ATOM   2066  HA  MET A 142      32.079  37.999  49.279  1.00  0.00           H
ATOM   2067  CB  MET A 142      32.259  37.639  51.289  1.00  0.00           C
ATOM   2068  HB1 MET A 142      31.269  37.179  51.479  1.00  0.00           H
ATOM   2069  HB2 MET A 142      32.679  38.089  52.219  1.00  0.00           H
ATOM   2070  CG  MET A 142      33.429  36.529  51.069  1.00  0.00           C
ATOM   2071  HG1 MET A 142      34.379  37.089  51.189  1.00  0.00           H
ATOM   2072  HG2 MET A 142      33.439  36.059  50.069  1.00  0.00           H
ATOM   2073  SD  MET A 142      33.549  35.349  52.459  1.00  0.00           S
ATOM   2074  CE  MET A 142      31.879  34.529  52.139  1.00  0.00           C
ATOM   2075  HE1 MET A 142      31.809  33.629  52.789  1.00  0.00           H
ATOM   2076  HE2 MET A 142      30.989  35.119  52.459  1.00  0.00           H
ATOM   2077  HE3 MET A 142      31.739  34.219  51.079  1.00  0.00           H
ATOM   2078  C   MET A 142      30.899  39.449  50.119  1.00  0.00           C
ATOM   2079  O   MET A 142      29.839  38.929  49.849  1.00  0.00           O
ATOM   2080  N   LYS A 143      30.929  40.789  50.299  1.00  0.00           N
ATOM   2081  HN  LYS A 143      31.729  41.349  50.509  1.00  0.00           H
ATOM   2082  CA  LYS A 143      29.769  41.699  50.179  1.00  0.00           C
ATOM   2083  HA  LYS A 143      28.929  41.089  49.879  1.00  0.00           H
ATOM   2084  CB  LYS A 143      29.319  42.389  51.479  1.00  0.00           C
ATOM   2085  HB1 LYS A 143      28.569  43.179  51.269  1.00  0.00           H
ATOM   2086  HB2 LYS A 143      30.149  42.919  51.989  1.00  0.00           H
ATOM   2087  CG  LYS A 143      28.679  41.419  52.469  1.00  0.00           C
ATOM   2088  HG1 LYS A 143      29.379  40.609  52.769  1.00  0.00           H
ATOM   2089  HG2 LYS A 143      27.839  40.879  51.979  1.00  0.00           H
ATOM   2090  CD  LYS A 143      28.179  42.059  53.769  1.00  0.00           C
ATOM   2091  HD1 LYS A 143      29.019  42.559  54.299  1.00  0.00           H
ATOM   2092  HD2 LYS A 143      27.369  42.769  53.529  1.00  0.00           H
ATOM   2093  CE  LYS A 143      27.539  41.059  54.769  1.00  0.00           C
ATOM   2094  HE1 LYS A 143      28.229  40.379  55.319  1.00  0.00           H
ATOM   2095  HE2 LYS A 143      26.779  40.519  54.169  1.00  0.00           H
ATOM   2096  NZ  LYS A 143      26.789  41.809  55.809  1.00  0.00           N
ATOM   2097  HZ1 LYS A 143      25.899  41.989  55.289  1.00  0.00           H
ATOM   2098  HZ2 LYS A 143      26.759  41.229  56.659  1.00  0.00           H
ATOM   2099  HZ3 LYS A 143      27.229  42.739  55.989  1.00  0.00           H
ATOM   2100  C   LYS A 143      29.969  42.739  49.009  1.00  0.00           C
ATOM   2101  O   LYS A 143      29.089  42.889  48.139  1.00  0.00           O
ATOM   2102  N   HIS A 144      31.049  43.399  49.019  1.00  0.00           N
ATOM   2103  HN  HIS A 144      31.819  43.259  49.629  1.00  0.00           H
ATOM   2104  CA  HIS A 144      31.229  44.659  48.289  1.00  0.00           C
ATOM   2105  HA  HIS A 144      30.279  44.959  47.879  1.00  0.00           H
ATOM   2106  CB  HIS A 144      31.639  45.829  49.219  1.00  0.00           C
ATOM   2107  HB1 HIS A 144      31.599  46.759  48.609  1.00  0.00           H
ATOM   2108  HB2 HIS A 144      32.659  45.689  49.629  1.00  0.00           H
ATOM   2109  ND1 HIS A 144      29.389  45.969  50.249  1.00  0.00           N
ATOM   2110  CG  HIS A 144      30.769  45.939  50.379  1.00  0.00           C
ATOM   2111  CE1 HIS A 144      28.889  46.059  51.449  1.00  0.00           C
ATOM   2112  HE1 HIS A 144      27.859  45.939  51.779  1.00  0.00           H
ATOM   2113  NE2 HIS A 144      29.839  46.059  52.389  1.00  0.00           N
ATOM   2114  HE2 HIS A 144      29.729  46.079  53.389  1.00  0.00           H
ATOM   2115  CD2 HIS A 144      31.049  45.999  51.739  1.00  0.00           C
ATOM   2116  HD2 HIS A 144      32.049  45.949  52.159  1.00  0.00           H
ATOM   2117  C   HIS A 144      32.109  44.599  47.069  1.00  0.00           C
ATOM   2118  O   HIS A 144      32.619  45.599  46.609  1.00  0.00           O
ATOM   2119  N   LEU A 145      32.509  43.469  46.559  1.00  0.00           N
ATOM   2120  HN  LEU A 145      32.059  42.619  46.839  1.00  0.00           H
ATOM   2121  CA  LEU A 145      33.389  43.299  45.469  1.00  0.00           C
ATOM   2122  HA  LEU A 145      34.239  43.819  45.869  1.00  0.00           H
ATOM   2123  CB  LEU A 145      33.639  41.799  45.219  1.00  0.00           C
ATOM   2124  HB1 LEU A 145      32.739  41.199  44.959  1.00  0.00           H
ATOM   2125  HB2 LEU A 145      33.859  41.349  46.209  1.00  0.00           H
ATOM   2126  CG  LEU A 145      34.779  41.489  44.139  1.00  0.00           C
ATOM   2127  HG  LEU A 145      34.799  42.259  43.329  1.00  0.00           H
ATOM   2128  CD1 LEU A 145      36.089  41.479  44.939  1.00  0.00           C
ATOM   2129 HD11 LEU A 145      36.159  42.399  45.559  1.00  0.00           H
ATOM   2130 HD12 LEU A 145      36.029  40.569  45.569  1.00  0.00           H
ATOM   2131 HD13 LEU A 145      37.089  41.439  44.469  1.00  0.00           H
ATOM   2132  CD2 LEU A 145      34.589  40.129  43.499  1.00  0.00           C
ATOM   2133 HD21 LEU A 145      35.529  39.669  43.129  1.00  0.00           H
ATOM   2134 HD22 LEU A 145      34.429  39.409  44.319  1.00  0.00           H
ATOM   2135 HD23 LEU A 145      33.749  40.089  42.759  1.00  0.00           H
ATOM   2136  C   LEU A 145      32.969  44.049  44.159  1.00  0.00           C
ATOM   2137  O   LEU A 145      33.809  44.849  43.699  1.00  0.00           O
ATOM   2138  N   PRO A 146      31.699  43.919  43.609  1.00  0.00           N
ATOM   2139  CD  PRO A 146      30.609  42.919  43.959  1.00  0.00           C
ATOM   2140  HD1 PRO A 146      31.099  41.979  43.619  1.00  0.00           H
ATOM   2141  HD2 PRO A 146      30.369  42.859  45.039  1.00  0.00           H
ATOM   2142  CA  PRO A 146      31.409  44.529  42.319  1.00  0.00           C
ATOM   2143  HA  PRO A 146      32.249  44.279  41.679  1.00  0.00           H
ATOM   2144  CB  PRO A 146      30.069  43.839  41.839  1.00  0.00           C
ATOM   2145  HB1 PRO A 146      30.369  43.109  41.049  1.00  0.00           H
ATOM   2146  HB2 PRO A 146      29.369  44.479  41.259  1.00  0.00           H
ATOM   2147  CG  PRO A 146      29.449  43.259  43.149  1.00  0.00           C
ATOM   2148  HG1 PRO A 146      28.799  42.399  42.919  1.00  0.00           H
ATOM   2149  HG2 PRO A 146      28.959  44.129  43.639  1.00  0.00           H
ATOM   2150  C   PRO A 146      31.309  46.059  42.369  1.00  0.00           C
ATOM   2151  O   PRO A 146      31.419  46.749  41.369  1.00  0.00           O
ATOM   2152  N   ASN A 147      31.069  46.619  43.579  1.00  0.00           N
ATOM   2153  HN  ASN A 147      30.999  45.979  44.339  1.00  0.00           H
ATOM   2154  CA  ASN A 147      31.099  48.029  43.889  1.00  0.00           C
ATOM   2155  HA  ASN A 147      30.349  48.339  43.179  1.00  0.00           H
ATOM   2156  CB  ASN A 147      30.829  48.369  45.349  1.00  0.00           C
ATOM   2157  HB1 ASN A 147      30.909  49.439  45.619  1.00  0.00           H
ATOM   2158  HB2 ASN A 147      31.619  47.779  45.849  1.00  0.00           H
ATOM   2159  CG  ASN A 147      29.429  47.889  45.749  1.00  0.00           C
ATOM   2160  OD1 ASN A 147      29.269  46.719  46.019  1.00  0.00           O
ATOM   2161  ND2 ASN A 147      28.489  48.819  45.859  1.00  0.00           N
ATOM   2162 HD21 ASN A 147      28.679  49.729  45.479  1.00  0.00           H
ATOM   2163 HD22 ASN A 147      27.699  48.599  46.429  1.00  0.00           H
ATOM   2164  C   ASN A 147      32.329  48.729  43.459  1.00  0.00           C
ATOM   2165  O   ASN A 147      32.289  49.879  43.059  1.00  0.00           O
ATOM   2166  N   PHE A 148      33.509  48.119  43.499  1.00  0.00           N
ATOM   2167  HN  PHE A 148      33.569  47.179  43.829  1.00  0.00           H
ATOM   2168  CA  PHE A 148      34.639  48.739  42.989  1.00  0.00           C
ATOM   2169  HA  PHE A 148      34.599  49.819  42.959  1.00  0.00           H
ATOM   2170  CB  PHE A 148      35.909  48.169  43.769  1.00  0.00           C
ATOM   2171  HB1 PHE A 148      36.839  48.579  43.309  1.00  0.00           H
ATOM   2172  HB2 PHE A 148      35.859  47.069  43.619  1.00  0.00           H
ATOM   2173  CG  PHE A 148      36.019  48.509  45.199  1.00  0.00           C
ATOM   2174  CD1 PHE A 148      36.829  49.419  45.739  1.00  0.00           C
ATOM   2175  HD1 PHE A 148      37.389  50.119  45.129  1.00  0.00           H
ATOM   2176  CE1 PHE A 148      36.799  49.729  47.099  1.00  0.00           C
ATOM   2177  HE1 PHE A 148      37.359  50.609  47.399  1.00  0.00           H
ATOM   2178  CZ  PHE A 148      35.989  49.049  47.969  1.00  0.00           C
ATOM   2179  HZ  PHE A 148      35.959  49.259  49.029  1.00  0.00           H
ATOM   2180  CD2 PHE A 148      35.299  47.649  46.109  1.00  0.00           C
ATOM   2181  HD2 PHE A 148      34.589  46.919  45.759  1.00  0.00           H
ATOM   2182  CE2 PHE A 148      35.349  47.909  47.469  1.00  0.00           C
ATOM   2183  HE2 PHE A 148      34.789  47.229  48.099  1.00  0.00           H
ATOM   2184  C   PHE A 148      34.959  48.419  41.479  1.00  0.00           C
ATOM   2185  O   PHE A 148      35.639  49.239  40.879  1.00  0.00           O
ATOM   2186  N   PHE A 149      34.459  47.269  41.029  1.00  0.00           N
ATOM   2187  HN  PHE A 149      33.819  46.669  41.509  1.00  0.00           H
ATOM   2188  CA  PHE A 149      34.839  46.669  39.799  1.00  0.00           C
ATOM   2189  HA  PHE A 149      35.669  47.279  39.469  1.00  0.00           H
ATOM   2190  CB  PHE A 149      35.429  45.239  40.019  1.00  0.00           C
ATOM   2191  HB1 PHE A 149      35.659  44.669  39.089  1.00  0.00           H
ATOM   2192  HB2 PHE A 149      34.599  44.709  40.529  1.00  0.00           H
ATOM   2193  CG  PHE A 149      36.689  45.119  40.929  1.00  0.00           C
ATOM   2194  CD1 PHE A 149      37.669  46.209  40.969  1.00  0.00           C
ATOM   2195  HD1 PHE A 149      37.549  47.059  40.329  1.00  0.00           H
ATOM   2196  CE1 PHE A 149      38.799  46.029  41.769  1.00  0.00           C
ATOM   2197  HE1 PHE A 149      39.439  46.899  41.739  1.00  0.00           H
ATOM   2198  CZ  PHE A 149      39.009  44.939  42.589  1.00  0.00           C
ATOM   2199  HZ  PHE A 149      39.869  44.949  43.249  1.00  0.00           H
ATOM   2200  CD2 PHE A 149      36.919  44.009  41.779  1.00  0.00           C
ATOM   2201  HD2 PHE A 149      36.209  43.199  41.799  1.00  0.00           H
ATOM   2202  CE2 PHE A 149      38.049  43.899  42.589  1.00  0.00           C
ATOM   2203  HE2 PHE A 149      38.219  43.039  43.219  1.00  0.00           H
ATOM   2204  C   PHE A 149      33.799  46.669  38.689  1.00  0.00           C
ATOM   2205  O   PHE A 149      32.739  46.049  38.839  1.00  0.00           O
ATOM   2206  N   TYR A 150      34.059  47.299  37.539  1.00  0.00           N
ATOM   2207  HN  TYR A 150      34.799  47.969  37.519  1.00  0.00           H
ATOM   2208  CA  TYR A 150      33.349  47.129  36.299  1.00  0.00           C
ATOM   2209  HA  TYR A 150      32.429  47.679  36.469  1.00  0.00           H
ATOM   2210  CB  TYR A 150      33.999  47.829  35.049  1.00  0.00           C
ATOM   2211  HB1 TYR A 150      33.409  47.689  34.119  1.00  0.00           H
ATOM   2212  HB2 TYR A 150      35.019  47.409  34.939  1.00  0.00           H
ATOM   2213  CG  TYR A 150      34.319  49.229  35.349  1.00  0.00           C
ATOM   2214  CD1 TYR A 150      33.229  50.119  35.359  1.00  0.00           C
ATOM   2215  HD1 TYR A 150      32.199  49.799  35.259  1.00  0.00           H
ATOM   2216  CE1 TYR A 150      33.459  51.499  35.389  1.00  0.00           C
ATOM   2217  HE1 TYR A 150      32.629  52.189  35.389  1.00  0.00           H
ATOM   2218  CZ  TYR A 150      34.769  51.979  35.569  1.00  0.00           C
ATOM   2219  OH  TYR A 150      34.979  53.379  35.549  1.00  0.00           O
ATOM   2220  HH  TYR A 150      35.759  53.589  36.049  1.00  0.00           H
ATOM   2221  CD2 TYR A 150      35.599  49.729  35.539  1.00  0.00           C
ATOM   2222  HD2 TYR A 150      36.419  49.039  35.599  1.00  0.00           H
ATOM   2223  CE2 TYR A 150      35.829  51.089  35.619  1.00  0.00           C
ATOM   2224  HE2 TYR A 150      36.849  51.389  35.829  1.00  0.00           H
ATOM   2225  C   TYR A 150      33.179  45.719  35.869  1.00  0.00           C
ATOM   2226  O   TYR A 150      33.929  44.869  36.239  1.00  0.00           O
ATOM   2227  N   LYS A 151      32.129  45.469  35.059  1.00  0.00           N
ATOM   2228  HN  LYS A 151      31.619  46.279  34.769  1.00  0.00           H
ATOM   2229  CA  LYS A 151      31.879  44.189  34.409  1.00  0.00           C
ATOM   2230  HA  LYS A 151      31.809  43.489  35.219  1.00  0.00           H
ATOM   2231  CB  LYS A 151      30.529  44.149  33.699  1.00  0.00           C
ATOM   2232  HB1 LYS A 151      30.599  44.859  32.839  1.00  0.00           H
ATOM   2233  HB2 LYS A 151      29.859  44.679  34.409  1.00  0.00           H
ATOM   2234  CG  LYS A 151      30.029  42.719  33.179  1.00  0.00           C
ATOM   2235  HG1 LYS A 151      29.859  42.059  34.049  1.00  0.00           H
ATOM   2236  HG2 LYS A 151      30.909  42.379  32.589  1.00  0.00           H
ATOM   2237  CD  LYS A 151      28.759  42.939  32.369  1.00  0.00           C
ATOM   2238  HD1 LYS A 151      28.129  43.559  33.049  1.00  0.00           H
ATOM   2239  HD2 LYS A 151      29.049  43.519  31.469  1.00  0.00           H
ATOM   2240  CE  LYS A 151      28.059  41.729  31.779  1.00  0.00           C
ATOM   2241  HE1 LYS A 151      27.789  41.049  32.609  1.00  0.00           H
ATOM   2242  HE2 LYS A 151      28.689  41.169  31.059  1.00  0.00           H
ATOM   2243  NZ  LYS A 151      26.749  42.079  31.089  1.00  0.00           N
ATOM   2244  HZ1 LYS A 151      26.229  41.229  30.799  1.00  0.00           H
ATOM   2245  HZ2 LYS A 151      26.229  42.569  31.859  1.00  0.00           H
ATOM   2246  HZ3 LYS A 151      26.809  42.679  30.249  1.00  0.00           H
ATOM   2247  C   LYS A 151      33.089  43.819  33.539  1.00  0.00           C
ATOM   2248  O   LYS A 151      33.469  44.669  32.739  1.00  0.00           O
ATOM   2249  N   GLY A 152      33.639  42.599  33.739  1.00  0.00           N
ATOM   2250  HN  GLY A 152      33.389  42.069  34.549  1.00  0.00           H
ATOM   2251  CA  GLY A 152      34.909  42.139  33.069  1.00  0.00           C
ATOM   2252  HA1 GLY A 152      35.229  41.169  33.409  1.00  0.00           H
ATOM   2253  HA2 GLY A 152      34.709  42.109  32.009  1.00  0.00           H
ATOM   2254  C   GLY A 152      36.129  43.029  33.129  1.00  0.00           C
ATOM   2255  O   GLY A 152      37.009  42.929  32.319  1.00  0.00           O
ATOM   2256  N   GLN A 153      36.259  43.779  34.279  1.00  0.00           N
ATOM   2257  HN  GLN A 153      35.539  43.889  34.959  1.00  0.00           H
ATOM   2258  CA  GLN A 153      37.489  44.589  34.549  1.00  0.00           C
ATOM   2259  HA  GLN A 153      37.749  45.199  33.699  1.00  0.00           H
ATOM   2260  CB  GLN A 153      37.229  45.499  35.829  1.00  0.00           C
ATOM   2261  HB1 GLN A 153      36.989  44.859  36.709  1.00  0.00           H
ATOM   2262  HB2 GLN A 153      36.389  46.199  35.659  1.00  0.00           H
ATOM   2263  CG  GLN A 153      38.419  46.479  36.129  1.00  0.00           C
ATOM   2264  HG1 GLN A 153      38.519  47.239  35.329  1.00  0.00           H
ATOM   2265  HG2 GLN A 153      39.389  45.939  36.229  1.00  0.00           H
ATOM   2266  CD  GLN A 153      38.189  47.299  37.369  1.00  0.00           C
ATOM   2267  OE1 GLN A 153      37.099  47.809  37.659  1.00  0.00           O
ATOM   2268  NE2 GLN A 153      39.309  47.609  38.089  1.00  0.00           N
ATOM   2269 HE21 GLN A 153      40.089  46.999  37.929  1.00  0.00           H
ATOM   2270 HE22 GLN A 153      39.309  48.259  38.859  1.00  0.00           H
ATOM   2271  C   GLN A 153      38.769  43.729  34.819  1.00  0.00           C
ATOM   2272  O   GLN A 153      39.779  43.999  34.249  1.00  0.00           O
ATOM   2273  N   LEU A 154      38.639  42.679  35.699  1.00  0.00           N
ATOM   2274  HN  LEU A 154      37.729  42.619  36.099  1.00  0.00           H
ATOM   2275  CA  LEU A 154      39.759  41.869  36.019  1.00  0.00           C
ATOM   2276  HA  LEU A 154      40.629  42.499  36.149  1.00  0.00           H
ATOM   2277  CB  LEU A 154      39.409  41.129  37.329  1.00  0.00           C
ATOM   2278  HB1 LEU A 154      40.349  40.689  37.729  1.00  0.00           H
ATOM   2279  HB2 LEU A 154      38.699  40.309  37.079  1.00  0.00           H
ATOM   2280  CG  LEU A 154      38.939  42.009  38.529  1.00  0.00           C
ATOM   2281  HG  LEU A 154      37.899  42.279  38.229  1.00  0.00           H
ATOM   2282  CD1 LEU A 154      38.989  41.169  39.769  1.00  0.00           C
ATOM   2283 HD11 LEU A 154      38.259  40.329  39.809  1.00  0.00           H
ATOM   2284 HD12 LEU A 154      40.059  40.889  39.889  1.00  0.00           H
ATOM   2285 HD13 LEU A 154      38.859  41.799  40.669  1.00  0.00           H
ATOM   2286  CD2 LEU A 154      39.719  43.339  38.589  1.00  0.00           C
ATOM   2287 HD21 LEU A 154      40.799  43.099  38.569  1.00  0.00           H
ATOM   2288 HD22 LEU A 154      39.559  44.039  37.749  1.00  0.00           H
ATOM   2289 HD23 LEU A 154      39.459  43.899  39.519  1.00  0.00           H
ATOM   2290  C   LEU A 154      40.199  40.899  34.939  1.00  0.00           C
ATOM   2291  O   LEU A 154      39.349  40.459  34.149  1.00  0.00           O
ATOM   2292  N   THR A 155      41.509  40.539  34.939  1.00  0.00           N
ATOM   2293  HN  THR A 155      42.169  40.929  35.569  1.00  0.00           H
ATOM   2294  CA  THR A 155      42.159  39.459  34.199  1.00  0.00           C
ATOM   2295  HA  THR A 155      41.419  39.219  33.449  1.00  0.00           H
ATOM   2296  CB  THR A 155      43.489  39.849  33.569  1.00  0.00           C
ATOM   2297  HB  THR A 155      43.869  39.019  32.929  1.00  0.00           H
ATOM   2298  OG1 THR A 155      44.519  40.389  34.449  1.00  0.00           O
ATOM   2299  HG1 THR A 155      44.749  41.209  34.009  1.00  0.00           H
ATOM   2300  CG2 THR A 155      43.339  40.999  32.579  1.00  0.00           C
ATOM   2301 HG21 THR A 155      42.919  41.839  33.169  1.00  0.00           H
ATOM   2302 HG22 THR A 155      44.279  41.179  32.019  1.00  0.00           H
ATOM   2303 HG23 THR A 155      42.629  40.779  31.749  1.00  0.00           H
ATOM   2304  C   THR A 155      42.499  38.299  35.029  1.00  0.00           C
ATOM   2305  O   THR A 155      42.759  37.259  34.569  1.00  0.00           O
ATOM   2306  N   LYS A 156      42.569  38.529  36.369  1.00  0.00           N
ATOM   2307  HN  LYS A 156      42.669  39.449  36.729  1.00  0.00           H
ATOM   2308  CA  LYS A 156      43.019  37.499  37.279  1.00  0.00           C
ATOM   2309  HA  LYS A 156      42.519  36.619  36.909  1.00  0.00           H
ATOM   2310  CB  LYS A 156      44.539  37.319  37.509  1.00  0.00           C
ATOM   2311  HB1 LYS A 156      44.889  36.509  38.179  1.00  0.00           H
ATOM   2312  HB2 LYS A 156      44.959  38.269  37.899  1.00  0.00           H
ATOM   2313  CG  LYS A 156      45.359  37.149  36.169  1.00  0.00           C
ATOM   2314  HG1 LYS A 156      45.169  38.039  35.529  1.00  0.00           H
ATOM   2315  HG2 LYS A 156      44.949  36.209  35.739  1.00  0.00           H
ATOM   2316  CD  LYS A 156      46.909  37.059  36.499  1.00  0.00           C
ATOM   2317  HD1 LYS A 156      47.129  37.969  37.099  1.00  0.00           H
ATOM   2318  HD2 LYS A 156      47.059  36.119  37.079  1.00  0.00           H
ATOM   2319  CE  LYS A 156      47.949  36.859  35.439  1.00  0.00           C
ATOM   2320  HE1 LYS A 156      48.989  36.689  35.779  1.00  0.00           H
ATOM   2321  HE2 LYS A 156      47.959  37.829  34.909  1.00  0.00           H
ATOM   2322  NZ  LYS A 156      47.679  35.799  34.439  1.00  0.00           N
ATOM   2323  HZ1 LYS A 156      47.679  34.829  34.809  1.00  0.00           H
ATOM   2324  HZ2 LYS A 156      47.009  36.109  33.709  1.00  0.00           H
ATOM   2325  HZ3 LYS A 156      48.559  35.719  33.889  1.00  0.00           H
ATOM   2326  C   LYS A 156      42.409  37.729  38.649  1.00  0.00           C
ATOM   2327  O   LYS A 156      42.229  38.919  38.999  1.00  0.00           O
ATOM   2328  N   MET A 157      42.159  36.729  39.479  1.00  0.00           N
ATOM   2329  HN  MET A 157      42.139  35.829  39.059  1.00  0.00           H
ATOM   2330  CA  MET A 157      41.859  36.959  40.889  1.00  0.00           C
ATOM   2331  HA  MET A 157      42.249  37.939  41.119  1.00  0.00           H
ATOM   2332  CB  MET A 157      40.339  36.889  41.229  1.00  0.00           C
ATOM   2333  HB1 MET A 157      40.199  37.309  42.249  1.00  0.00           H
ATOM   2334  HB2 MET A 157      40.199  35.789  41.329  1.00  0.00           H
ATOM   2335  CG  MET A 157      39.369  37.409  40.199  1.00  0.00           C
ATOM   2336  HG1 MET A 157      39.569  36.899  39.229  1.00  0.00           H
ATOM   2337  HG2 MET A 157      39.609  38.449  39.909  1.00  0.00           H
ATOM   2338  SD  MET A 157      37.699  37.179  40.519  1.00  0.00           S
ATOM   2339  CE  MET A 157      37.609  38.089  42.059  1.00  0.00           C
ATOM   2340  HE1 MET A 157      38.609  38.529  42.279  1.00  0.00           H
ATOM   2341  HE2 MET A 157      36.889  38.939  42.029  1.00  0.00           H
ATOM   2342  HE3 MET A 157      37.239  37.489  42.919  1.00  0.00           H
ATOM   2343  C   MET A 157      42.789  35.949  41.589  1.00  0.00           C
ATOM   2344  O   MET A 157      43.189  34.909  41.099  1.00  0.00           O
ATOM   2345  N   PHE A 158      43.379  36.259  42.769  1.00  0.00           N
ATOM   2346  HN  PHE A 158      43.229  37.189  43.109  1.00  0.00           H
ATOM   2347  CA  PHE A 158      44.189  35.309  43.639  1.00  0.00           C
ATOM   2348  HA  PHE A 158      44.279  34.379  43.089  1.00  0.00           H
ATOM   2349  CB  PHE A 158      45.569  35.869  43.929  1.00  0.00           C
ATOM   2350  HB1 PHE A 158      46.189  35.019  44.289  1.00  0.00           H
ATOM   2351  HB2 PHE A 158      45.599  36.629  44.749  1.00  0.00           H
ATOM   2352  CG  PHE A 158      46.249  36.429  42.729  1.00  0.00           C
ATOM   2353  CD1 PHE A 158      46.569  35.579  41.619  1.00  0.00           C
ATOM   2354  HD1 PHE A 158      46.159  34.579  41.659  1.00  0.00           H
ATOM   2355  CE1 PHE A 158      47.299  36.029  40.479  1.00  0.00           C
ATOM   2356  HE1 PHE A 158      47.409  35.419  39.599  1.00  0.00           H
ATOM   2357  CZ  PHE A 158      47.799  37.309  40.429  1.00  0.00           C
ATOM   2358  HZ  PHE A 158      48.479  37.649  39.669  1.00  0.00           H
ATOM   2359  CD2 PHE A 158      46.829  37.769  42.649  1.00  0.00           C
ATOM   2360  HD2 PHE A 158      46.679  38.459  43.469  1.00  0.00           H
ATOM   2361  CE2 PHE A 158      47.589  38.169  41.559  1.00  0.00           C
ATOM   2362  HE2 PHE A 158      47.839  39.199  41.369  1.00  0.00           H
ATOM   2363  C   PHE A 158      43.519  35.109  44.989  1.00  0.00           C
ATOM   2364  O   PHE A 158      43.169  36.089  45.659  1.00  0.00           O
ATOM   2365  N   PHE A 159      43.299  33.829  45.389  1.00  0.00           N
ATOM   2366  HN  PHE A 159      43.509  33.079  44.759  1.00  0.00           H
ATOM   2367  CA  PHE A 159      42.759  33.379  46.709  1.00  0.00           C
ATOM   2368  HA  PHE A 159      42.519  34.199  47.369  1.00  0.00           H
ATOM   2369  CB  PHE A 159      41.409  32.629  46.449  1.00  0.00           C
ATOM   2370  HB1 PHE A 159      41.149  32.279  47.479  1.00  0.00           H
ATOM   2371  HB2 PHE A 159      41.519  31.839  45.679  1.00  0.00           H
ATOM   2372  CG  PHE A 159      40.329  33.559  45.849  1.00  0.00           C
ATOM   2373  CD1 PHE A 159      39.409  34.349  46.659  1.00  0.00           C
ATOM   2374  HD1 PHE A 159      39.639  34.439  47.719  1.00  0.00           H
ATOM   2375  CE1 PHE A 159      38.349  35.039  46.089  1.00  0.00           C
ATOM   2376  HE1 PHE A 159      37.679  35.669  46.649  1.00  0.00           H
ATOM   2377  CZ  PHE A 159      38.159  35.069  44.729  1.00  0.00           C
ATOM   2378  HZ  PHE A 159      37.429  35.719  44.279  1.00  0.00           H
ATOM   2379  CD2 PHE A 159      40.069  33.579  44.429  1.00  0.00           C
ATOM   2380  HD2 PHE A 159      40.729  32.939  43.859  1.00  0.00           H
ATOM   2381  CE2 PHE A 159      39.059  34.419  43.879  1.00  0.00           C
ATOM   2382  HE2 PHE A 159      38.909  34.539  42.809  1.00  0.00           H
ATOM   2383  C   PHE A 159      43.769  32.459  47.369  1.00  0.00           C
ATOM   2384  O   PHE A 159      43.579  31.249  47.419  1.00  0.00           O
ATOM   2385  N   LEU A 160      44.939  33.009  47.889  1.00  0.00           N
ATOM   2386  HN  LEU A 160      45.079  33.989  48.009  1.00  0.00           H
ATOM   2387  CA  LEU A 160      45.959  32.139  48.449  1.00  0.00           C
ATOM   2388  HA  LEU A 160      45.979  31.179  47.939  1.00  0.00           H
ATOM   2389  CB  LEU A 160      47.309  32.769  48.239  1.00  0.00           C
ATOM   2390  HB1 LEU A 160      48.159  32.069  48.359  1.00  0.00           H
ATOM   2391  HB2 LEU A 160      47.529  33.559  48.989  1.00  0.00           H
ATOM   2392  CG  LEU A 160      47.569  33.439  46.819  1.00  0.00           C
ATOM   2393  HG  LEU A 160      47.039  34.409  46.729  1.00  0.00           H
ATOM   2394  CD1 LEU A 160      49.069  33.589  46.589  1.00  0.00           C
ATOM   2395 HD11 LEU A 160      49.279  33.969  45.559  1.00  0.00           H
ATOM   2396 HD12 LEU A 160      49.479  34.329  47.309  1.00  0.00           H
ATOM   2397 HD13 LEU A 160      49.419  32.569  46.859  1.00  0.00           H
ATOM   2398  CD2 LEU A 160      47.219  32.569  45.579  1.00  0.00           C
ATOM   2399 HD21 LEU A 160      48.039  31.859  45.359  1.00  0.00           H
ATOM   2400 HD22 LEU A 160      46.299  31.979  45.769  1.00  0.00           H
ATOM   2401 HD23 LEU A 160      47.109  33.189  44.669  1.00  0.00           H
ATOM   2402  C   LEU A 160      45.689  31.899  49.939  1.00  0.00           C
ATOM   2403  O   LEU A 160      45.549  32.809  50.719  1.00  0.00           O
ATOM   2404  N   PHE A 161      45.469  30.579  50.279  1.00  0.00           N
ATOM   2405  HN  PHE A 161      45.649  29.819  49.659  1.00  0.00           H
ATOM   2406  CA  PHE A 161      45.179  30.069  51.669  1.00  0.00           C
ATOM   2407  HA  PHE A 161      45.089  29.009  51.519  1.00  0.00           H
ATOM   2408  CB  PHE A 161      46.509  30.299  52.519  1.00  0.00           C
ATOM   2409  HB1 PHE A 161      46.289  29.949  53.549  1.00  0.00           H
ATOM   2410  HB2 PHE A 161      46.729  31.379  52.619  1.00  0.00           H
ATOM   2411  CG  PHE A 161      47.659  29.579  51.899  1.00  0.00           C
ATOM   2412  CD1 PHE A 161      48.039  28.309  52.289  1.00  0.00           C
ATOM   2413  HD1 PHE A 161      47.409  27.689  52.909  1.00  0.00           H
ATOM   2414  CE1 PHE A 161      49.239  27.739  51.789  1.00  0.00           C
ATOM   2415  HE1 PHE A 161      49.489  26.729  52.109  1.00  0.00           H
ATOM   2416  CZ  PHE A 161      50.039  28.539  50.949  1.00  0.00           C
ATOM   2417  HZ  PHE A 161      50.859  28.049  50.449  1.00  0.00           H
ATOM   2418  CD2 PHE A 161      48.549  30.389  51.179  1.00  0.00           C
ATOM   2419  HD2 PHE A 161      48.279  31.429  51.079  1.00  0.00           H
ATOM   2420  CE2 PHE A 161      49.669  29.829  50.599  1.00  0.00           C
ATOM   2421  HE2 PHE A 161      50.389  30.329  49.969  1.00  0.00           H
ATOM   2422  C   PHE A 161      43.939  30.609  52.409  1.00  0.00           C
ATOM   2423  O   PHE A 161      44.189  31.089  53.479  1.00  0.00           O
ATOM   2424  N   PRO A 162      42.699  30.579  51.839  1.00  0.00           N
ATOM   2425  CD  PRO A 162      42.429  30.379  50.429  1.00  0.00           C
ATOM   2426  HD1 PRO A 162      43.009  31.089  49.799  1.00  0.00           H
ATOM   2427  HD2 PRO A 162      42.479  29.299  50.179  1.00  0.00           H
ATOM   2428  CA  PRO A 162      41.469  30.719  52.609  1.00  0.00           C
ATOM   2429  HA  PRO A 162      41.469  31.729  52.989  1.00  0.00           H
ATOM   2430  CB  PRO A 162      40.349  30.399  51.639  1.00  0.00           C
ATOM   2431  HB1 PRO A 162      39.399  30.929  51.869  1.00  0.00           H
ATOM   2432  HB2 PRO A 162      40.099  29.319  51.739  1.00  0.00           H
ATOM   2433  CG  PRO A 162      40.899  30.639  50.239  1.00  0.00           C
ATOM   2434  HG1 PRO A 162      40.539  31.649  49.939  1.00  0.00           H
ATOM   2435  HG2 PRO A 162      40.459  29.869  49.579  1.00  0.00           H
ATOM   2436  C   PRO A 162      41.299  30.109  53.959  1.00  0.00           C
ATOM   2437  O   PRO A 162      41.929  29.049  54.209  1.00  0.00           O
ATOM   2438  N   ASP A 163      40.419  30.679  54.809  1.00  0.00           N
ATOM   2439  HN  ASP A 163      39.989  31.529  54.519  1.00  0.00           H
ATOM   2440  CA  ASP A 163      40.039  30.189  56.089  1.00  0.00           C
ATOM   2441  HA  ASP A 163      40.849  29.829  56.709  1.00  0.00           H
ATOM   2442  CB  ASP A 163      39.279  31.259  56.909  1.00  0.00           C
ATOM   2443  HB1 ASP A 163      38.299  31.539  56.459  1.00  0.00           H
ATOM   2444  HB2 ASP A 163      39.969  32.119  56.909  1.00  0.00           H
ATOM   2445  CG  ASP A 163      39.139  30.929  58.409  1.00  0.00           C
ATOM   2446  OD1 ASP A 163      39.309  29.779  58.919  1.00  0.00           O
ATOM   2447  OD2 ASP A 163      38.639  31.869  59.079  1.00  0.00           O
ATOM   2448  C   ASP A 163      39.079  28.999  55.889  1.00  0.00           C
ATOM   2449  O   ASP A 163      38.039  29.129  55.229  1.00  0.00           O
ATOM   2450  N   PRO A 164      39.449  27.779  56.419  1.00  0.00           N
ATOM   2451  CD  PRO A 164      40.829  27.429  56.859  1.00  0.00           C
ATOM   2452  HD1 PRO A 164      41.629  28.019  56.369  1.00  0.00           H
ATOM   2453  HD2 PRO A 164      40.959  27.579  57.949  1.00  0.00           H
ATOM   2454  CA  PRO A 164      38.739  26.609  55.979  1.00  0.00           C
ATOM   2455  HA  PRO A 164      38.679  26.609  54.899  1.00  0.00           H
ATOM   2456  CB  PRO A 164      39.549  25.399  56.489  1.00  0.00           C
ATOM   2457  HB1 PRO A 164      39.319  24.499  55.889  1.00  0.00           H
ATOM   2458  HB2 PRO A 164      39.069  25.109  57.449  1.00  0.00           H
ATOM   2459  CG  PRO A 164      40.999  25.949  56.629  1.00  0.00           C
ATOM   2460  HG1 PRO A 164      41.569  25.819  55.679  1.00  0.00           H
ATOM   2461  HG2 PRO A 164      41.549  25.429  57.439  1.00  0.00           H
ATOM   2462  C   PRO A 164      37.319  26.519  56.399  1.00  0.00           C
ATOM   2463  O   PRO A 164      36.519  25.969  55.659  1.00  0.00           O
ATOM   2464  N   HIS A 165      37.019  27.069  57.579  1.00  0.00           N
ATOM   2465  HN  HIS A 165      37.759  27.519  58.059  1.00  0.00           H
ATOM   2466  CA  HIS A 165      35.729  26.979  58.189  1.00  0.00           C
ATOM   2467  HA  HIS A 165      35.839  27.419  59.169  1.00  0.00           H
ATOM   2468  CB  HIS A 165      34.589  27.779  57.559  1.00  0.00           C
ATOM   2469  HB1 HIS A 165      33.599  27.599  58.019  1.00  0.00           H
ATOM   2470  HB2 HIS A 165      34.449  27.409  56.519  1.00  0.00           H
ATOM   2471  ND1 HIS A 165      34.709  29.999  58.689  1.00  0.00           N
ATOM   2472  CG  HIS A 165      34.969  29.269  57.509  1.00  0.00           C
ATOM   2473  CE1 HIS A 165      34.869  31.259  58.269  1.00  0.00           C
ATOM   2474  HE1 HIS A 165      34.649  32.109  58.919  1.00  0.00           H
ATOM   2475  NE2 HIS A 165      35.269  31.339  56.979  1.00  0.00           N
ATOM   2476  HE2 HIS A 165      35.459  32.139  56.419  1.00  0.00           H
ATOM   2477  CD2 HIS A 165      35.329  30.059  56.489  1.00  0.00           C
ATOM   2478  HD2 HIS A 165      35.739  29.809  55.519  1.00  0.00           H
ATOM   2479  C   HIS A 165      35.259  25.519  58.499  1.00  0.00           C
ATOM   2480  O   HIS A 165      34.429  24.999  57.759  1.00  0.00           O
ATOM   2481  N   PHE A 166      35.889  24.779  59.419  1.00  0.00           N
ATOM   2482  HN  PHE A 166      36.569  25.089  60.079  1.00  0.00           H
ATOM   2483  CA  PHE A 166      35.639  23.349  59.619  1.00  0.00           C
ATOM   2484  HA  PHE A 166      35.829  22.869  58.659  1.00  0.00           H
ATOM   2485  CB  PHE A 166      36.709  22.729  60.559  1.00  0.00           C
ATOM   2486  HB1 PHE A 166      36.599  21.669  60.879  1.00  0.00           H
ATOM   2487  HB2 PHE A 166      36.619  23.309  61.499  1.00  0.00           H
ATOM   2488  CG  PHE A 166      38.119  22.919  60.089  1.00  0.00           C
ATOM   2489  CD1 PHE A 166      38.619  22.159  58.979  1.00  0.00           C
ATOM   2490  HD1 PHE A 166      37.949  21.559  58.379  1.00  0.00           H
ATOM   2491  CE1 PHE A 166      39.949  22.249  58.529  1.00  0.00           C
ATOM   2492  HE1 PHE A 166      40.259  21.719  57.639  1.00  0.00           H
ATOM   2493  CZ  PHE A 166      40.769  23.239  59.159  1.00  0.00           C
ATOM   2494  HZ  PHE A 166      41.769  23.419  58.779  1.00  0.00           H
ATOM   2495  CD2 PHE A 166      38.999  23.739  60.719  1.00  0.00           C
ATOM   2496  HD2 PHE A 166      38.619  24.179  61.619  1.00  0.00           H
ATOM   2497  CE2 PHE A 166      40.329  23.939  60.259  1.00  0.00           C
ATOM   2498  HE2 PHE A 166      40.959  24.739  60.619  1.00  0.00           H
ATOM   2499  C   PHE A 166      34.219  23.029  60.129  1.00  0.00           C
ATOM   2500  O   PHE A 166      33.689  22.009  59.749  1.00  0.00           O
ATOM   2501  N   LYS A 167      33.649  24.019  60.859  1.00  0.00           N
ATOM   2502  HN  LYS A 167      34.149  24.879  60.849  1.00  0.00           H
ATOM   2503  CA  LYS A 167      32.249  23.999  61.219  1.00  0.00           C
ATOM   2504  HA  LYS A 167      31.909  23.139  61.769  1.00  0.00           H
ATOM   2505  CB  LYS A 167      31.969  25.149  62.249  1.00  0.00           C
ATOM   2506  HB1 LYS A 167      30.899  25.399  62.379  1.00  0.00           H
ATOM   2507  HB2 LYS A 167      32.359  26.149  61.949  1.00  0.00           H
ATOM   2508  CG  LYS A 167      32.499  24.819  63.699  1.00  0.00           C
ATOM   2509  HG1 LYS A 167      33.599  24.889  63.689  1.00  0.00           H
ATOM   2510  HG2 LYS A 167      32.149  23.829  64.069  1.00  0.00           H
ATOM   2511  CD  LYS A 167      32.009  25.759  64.789  1.00  0.00           C
ATOM   2512  HD1 LYS A 167      32.329  26.799  64.559  1.00  0.00           H
ATOM   2513  HD2 LYS A 167      30.929  25.849  65.039  1.00  0.00           H
ATOM   2514  CE  LYS A 167      32.669  25.449  66.089  1.00  0.00           C
ATOM   2515  HE1 LYS A 167      33.759  25.639  66.019  1.00  0.00           H
ATOM   2516  HE2 LYS A 167      32.469  24.369  66.279  1.00  0.00           H
ATOM   2517  NZ  LYS A 167      32.119  26.259  67.199  1.00  0.00           N
ATOM   2518  HZ1 LYS A 167      31.079  26.219  67.199  1.00  0.00           H
ATOM   2519  HZ2 LYS A 167      32.469  25.989  68.139  1.00  0.00           H
ATOM   2520  HZ3 LYS A 167      32.409  27.229  66.969  1.00  0.00           H
ATOM   2521  C   LYS A 167      31.249  23.999  60.119  1.00  0.00           C
ATOM   2522  O   LYS A 167      31.289  24.869  59.249  1.00  0.00           O
ATOM   2523  N   ARG A 168      30.349  23.049  59.999  1.00  0.00           N
ATOM   2524  HN  ARG A 168      30.199  22.519  60.829  1.00  0.00           H
ATOM   2525  CA  ARG A 168      29.479  22.889  58.819  1.00  0.00           C
ATOM   2526  HA  ARG A 168      30.149  22.889  57.959  1.00  0.00           H
ATOM   2527  CB  ARG A 168      28.839  21.449  58.969  1.00  0.00           C
ATOM   2528  HB1 ARG A 168      28.069  21.549  59.759  1.00  0.00           H
ATOM   2529  HB2 ARG A 168      29.619  20.759  59.359  1.00  0.00           H
ATOM   2530  CG  ARG A 168      28.249  20.949  57.629  1.00  0.00           C
ATOM   2531  HG1 ARG A 168      29.129  20.979  56.949  1.00  0.00           H
ATOM   2532  HG2 ARG A 168      27.469  21.599  57.179  1.00  0.00           H
ATOM   2533  CD  ARG A 168      27.569  19.589  57.529  1.00  0.00           C
ATOM   2534  HD1 ARG A 168      28.359  18.829  57.749  1.00  0.00           H
ATOM   2535  HD2 ARG A 168      27.259  19.359  56.489  1.00  0.00           H
ATOM   2536  NE  ARG A 168      26.439  19.479  58.499  1.00  0.00           N
ATOM   2537  HE  ARG A 168      25.909  20.299  58.729  1.00  0.00           H
ATOM   2538  CZ  ARG A 168      25.949  18.349  59.029  1.00  0.00           C
ATOM   2539  NH1 ARG A 168      26.459  17.159  58.969  1.00  0.00           N
ATOM   2540 HH11 ARG A 168      27.259  16.939  58.399  1.00  0.00           H
ATOM   2541 HH12 ARG A 168      26.089  16.419  59.519  1.00  0.00           H
ATOM   2542  NH2 ARG A 168      24.809  18.439  59.689  1.00  0.00           N
ATOM   2543 HH21 ARG A 168      24.469  19.369  59.869  1.00  0.00           H
ATOM   2544 HH22 ARG A 168      24.389  17.559  59.909  1.00  0.00           H
ATOM   2545  C   ARG A 168      28.399  23.929  58.579  1.00  0.00           C
ATOM   2546  O   ARG A 168      28.029  24.369  57.509  1.00  0.00           O
ATOM   2547  N   THR A 169      28.099  24.549  59.749  1.00  0.00           N
ATOM   2548  HN  THR A 169      28.489  24.209  60.599  1.00  0.00           H
ATOM   2549  CA  THR A 169      27.269  25.699  59.999  1.00  0.00           C
ATOM   2550  HA  THR A 169      26.479  25.689  59.259  1.00  0.00           H
ATOM   2551  CB  THR A 169      26.749  25.899  61.389  1.00  0.00           C
ATOM   2552  HB  THR A 169      26.219  26.879  61.489  1.00  0.00           H
ATOM   2553  OG1 THR A 169      27.809  25.689  62.269  1.00  0.00           O
ATOM   2554  HG1 THR A 169      27.479  25.919  63.139  1.00  0.00           H
ATOM   2555  CG2 THR A 169      25.719  24.729  61.669  1.00  0.00           C
ATOM   2556 HG21 THR A 169      25.219  24.839  62.649  1.00  0.00           H
ATOM   2557 HG22 THR A 169      24.919  24.549  60.919  1.00  0.00           H
ATOM   2558 HG23 THR A 169      26.329  23.799  61.679  1.00  0.00           H
ATOM   2559  C   THR A 169      27.999  27.039  59.599  1.00  0.00           C
ATOM   2560  O   THR A 169      27.449  28.159  59.519  1.00  0.00           O
ATOM   2561  N   LYS A 170      29.319  26.959  59.339  1.00  0.00           N
ATOM   2562  HN  LYS A 170      29.849  26.139  59.539  1.00  0.00           H
ATOM   2563  CA  LYS A 170      30.159  28.119  58.809  1.00  0.00           C
ATOM   2564  HA  LYS A 170      29.599  29.039  58.849  1.00  0.00           H
ATOM   2565  CB  LYS A 170      31.449  28.329  59.649  1.00  0.00           C
ATOM   2566  HB1 LYS A 170      31.849  29.309  59.289  1.00  0.00           H
ATOM   2567  HB2 LYS A 170      32.299  27.629  59.509  1.00  0.00           H
ATOM   2568  CG  LYS A 170      31.229  28.629  61.089  1.00  0.00           C
ATOM   2569  HG1 LYS A 170      30.889  27.709  61.609  1.00  0.00           H
ATOM   2570  HG2 LYS A 170      30.439  29.399  61.079  1.00  0.00           H
ATOM   2571  CD  LYS A 170      32.529  29.089  61.729  1.00  0.00           C
ATOM   2572  HD1 LYS A 170      33.369  28.369  61.679  1.00  0.00           H
ATOM   2573  HD2 LYS A 170      32.969  29.929  61.149  1.00  0.00           H
ATOM   2574  CE  LYS A 170      32.219  29.479  63.159  1.00  0.00           C
ATOM   2575  HE1 LYS A 170      31.869  28.669  63.839  1.00  0.00           H
ATOM   2576  HE2 LYS A 170      31.549  30.359  63.109  1.00  0.00           H
ATOM   2577  NZ  LYS A 170      33.579  29.869  63.749  1.00  0.00           N
ATOM   2578  HZ1 LYS A 170      34.149  29.009  63.819  1.00  0.00           H
ATOM   2579  HZ2 LYS A 170      34.109  30.469  63.079  1.00  0.00           H
ATOM   2580  HZ3 LYS A 170      33.519  30.309  64.689  1.00  0.00           H
ATOM   2581  C   LYS A 170      30.539  27.839  57.339  1.00  0.00           C
ATOM   2582  O   LYS A 170      31.459  28.489  56.829  1.00  0.00           O
ATOM   2583  N   HIS A 171      29.889  26.869  56.579  1.00  0.00           N
ATOM   2584  HN  HIS A 171      29.179  26.369  57.069  1.00  0.00           H
ATOM   2585  CA  HIS A 171      30.189  26.479  55.189  1.00  0.00           C
ATOM   2586  HA  HIS A 171      31.259  26.369  55.159  1.00  0.00           H
ATOM   2587  CB  HIS A 171      29.719  25.089  54.709  1.00  0.00           C
ATOM   2588  HB1 HIS A 171      29.709  24.959  53.609  1.00  0.00           H
ATOM   2589  HB2 HIS A 171      28.699  24.869  55.099  1.00  0.00           H
ATOM   2590  ND1 HIS A 171      30.299  22.669  54.819  1.00  0.00           N
ATOM   2591  CG  HIS A 171      30.649  23.939  55.029  1.00  0.00           C
ATOM   2592  CE1 HIS A 171      31.169  21.909  55.479  1.00  0.00           C
ATOM   2593  HE1 HIS A 171      31.249  20.829  55.409  1.00  0.00           H
ATOM   2594  NE2 HIS A 171      32.099  22.709  56.079  1.00  0.00           N
ATOM   2595  HE2 HIS A 171      32.679  22.479  56.849  1.00  0.00           H
ATOM   2596  CD2 HIS A 171      31.669  24.049  55.829  1.00  0.00           C
ATOM   2597  HD2 HIS A 171      32.149  24.909  56.279  1.00  0.00           H
ATOM   2598  C   HIS A 171      29.869  27.519  54.219  1.00  0.00           C
ATOM   2599  O   HIS A 171      30.529  27.719  53.209  1.00  0.00           O
ATOM   2600  N   LYS A 172      28.769  28.219  54.429  1.00  0.00           N
ATOM   2601  HN  LYS A 172      28.269  28.059  55.279  1.00  0.00           H
ATOM   2602  CA  LYS A 172      28.419  29.439  53.649  1.00  0.00           C
ATOM   2603  HA  LYS A 172      28.439  29.179  52.599  1.00  0.00           H
ATOM   2604  CB  LYS A 172      27.019  29.809  54.059  1.00  0.00           C
ATOM   2605  HB1 LYS A 172      26.999  30.489  54.939  1.00  0.00           H
ATOM   2606  HB2 LYS A 172      26.539  28.819  54.249  1.00  0.00           H
ATOM   2607  CG  LYS A 172      26.189  30.469  52.929  1.00  0.00           C
ATOM   2608  HG1 LYS A 172      25.979  29.759  52.099  1.00  0.00           H
ATOM   2609  HG2 LYS A 172      26.789  31.339  52.579  1.00  0.00           H
ATOM   2610  CD  LYS A 172      24.849  31.089  53.459  1.00  0.00           C
ATOM   2611  HD1 LYS A 172      24.389  30.459  54.239  1.00  0.00           H
ATOM   2612  HD2 LYS A 172      25.149  32.029  53.969  1.00  0.00           H
ATOM   2613  CE  LYS A 172      23.719  31.329  52.419  1.00  0.00           C
ATOM   2614  HE1 LYS A 172      23.499  30.269  52.179  1.00  0.00           H
ATOM   2615  HE2 LYS A 172      24.089  31.849  51.509  1.00  0.00           H
ATOM   2616  NZ  LYS A 172      22.529  31.999  52.949  1.00  0.00           N
ATOM   2617  HZ1 LYS A 172      22.209  31.699  53.889  1.00  0.00           H
ATOM   2618  HZ2 LYS A 172      22.549  33.029  53.019  1.00  0.00           H
ATOM   2619  HZ3 LYS A 172      21.769  31.849  52.249  1.00  0.00           H
ATOM   2620  C   LYS A 172      29.439  30.629  53.869  1.00  0.00           C
ATOM   2621  O   LYS A 172      29.549  31.539  53.059  1.00  0.00           O
ATOM   2622  N   TRP A 173      30.209  30.569  54.959  1.00  0.00           N
ATOM   2623  HN  TRP A 173      30.109  29.869  55.659  1.00  0.00           H
ATOM   2624  CA  TRP A 173      31.179  31.599  55.229  1.00  0.00           C
ATOM   2625  HA  TRP A 173      30.829  32.549  54.859  1.00  0.00           H
ATOM   2626  CB  TRP A 173      31.599  31.679  56.729  1.00  0.00           C
ATOM   2627  HB1 TRP A 173      32.229  32.599  56.699  1.00  0.00           H
ATOM   2628  HB2 TRP A 173      32.249  30.839  57.049  1.00  0.00           H
ATOM   2629  CG  TRP A 173      30.499  31.919  57.779  1.00  0.00           C
ATOM   2630  CD1 TRP A 173      29.169  31.769  57.669  1.00  0.00           C
ATOM   2631  HD1 TRP A 173      28.629  31.669  56.739  1.00  0.00           H
ATOM   2632  NE1 TRP A 173      28.649  31.959  58.899  1.00  0.00           N
ATOM   2633  HE1 TRP A 173      27.709  31.829  59.139  1.00  0.00           H
ATOM   2634  CE2 TRP A 173      29.589  32.249  59.799  1.00  0.00           C
ATOM   2635  CD2 TRP A 173      30.819  32.289  59.149  1.00  0.00           C
ATOM   2636  CE3 TRP A 173      31.989  32.519  59.899  1.00  0.00           C
ATOM   2637  HE3 TRP A 173      32.959  32.609  59.429  1.00  0.00           H
ATOM   2638  CZ3 TRP A 173      31.849  33.009  61.149  1.00  0.00           C
ATOM   2639  HZ3 TRP A 173      32.749  33.419  61.589  1.00  0.00           H
ATOM   2640  CZ2 TRP A 173      29.479  32.589  61.189  1.00  0.00           C
ATOM   2641  HZ2 TRP A 173      28.509  32.699  61.649  1.00  0.00           H
ATOM   2642  CH2 TRP A 173      30.619  32.939  61.829  1.00  0.00           C
ATOM   2643  HH2 TRP A 173      30.539  33.389  62.809  1.00  0.00           H
ATOM   2644  C   TRP A 173      32.449  31.359  54.419  1.00  0.00           C
ATOM   2645  O   TRP A 173      33.379  32.149  54.489  1.00  0.00           O
ATOM   2646  N   ARG A 174      32.689  30.219  53.759  1.00  0.00           N
ATOM   2647  HN  ARG A 174      32.059  29.469  53.939  1.00  0.00           H
ATOM   2648  CA  ARG A 174      33.699  30.029  52.789  1.00  0.00           C
ATOM   2649  HA  ARG A 174      34.669  30.099  53.269  1.00  0.00           H
ATOM   2650  CB  ARG A 174      33.569  28.529  52.239  1.00  0.00           C
ATOM   2651  HB1 ARG A 174      34.059  28.379  51.259  1.00  0.00           H
ATOM   2652  HB2 ARG A 174      32.489  28.379  51.999  1.00  0.00           H
ATOM   2653  CG  ARG A 174      34.159  27.459  53.179  1.00  0.00           C
ATOM   2654  HG1 ARG A 174      33.649  27.539  54.159  1.00  0.00           H
ATOM   2655  HG2 ARG A 174      35.229  27.709  53.379  1.00  0.00           H
ATOM   2656  CD  ARG A 174      33.989  25.999  52.729  1.00  0.00           C
ATOM   2657  HD1 ARG A 174      34.539  25.859  51.779  1.00  0.00           H
ATOM   2658  HD2 ARG A 174      32.909  25.789  52.619  1.00  0.00           H
ATOM   2659  NE  ARG A 174      34.619  25.269  53.859  1.00  0.00           N
ATOM   2660  HE  ARG A 174      35.249  25.809  54.419  1.00  0.00           H
ATOM   2661  CZ  ARG A 174      34.599  23.939  54.019  1.00  0.00           C
ATOM   2662  NH1 ARG A 174      33.869  23.239  53.169  1.00  0.00           N
ATOM   2663 HH11 ARG A 174      33.229  23.629  52.509  1.00  0.00           H
ATOM   2664 HH12 ARG A 174      33.959  22.239  53.219  1.00  0.00           H
ATOM   2665  NH2 ARG A 174      35.209  23.369  55.059  1.00  0.00           N
ATOM   2666 HH21 ARG A 174      35.529  23.989  55.769  1.00  0.00           H
ATOM   2667 HH22 ARG A 174      35.299  22.369  55.059  1.00  0.00           H
ATOM   2668  C   ARG A 174      33.679  31.059  51.629  1.00  0.00           C
ATOM   2669  O   ARG A 174      32.589  31.389  51.069  1.00  0.00           O
ATOM   2670  N   ILE A 175      34.829  31.549  51.139  1.00  0.00           N
ATOM   2671  HN  ILE A 175      35.699  31.259  51.539  1.00  0.00           H
ATOM   2672  CA  ILE A 175      34.909  32.569  50.109  1.00  0.00           C
ATOM   2673  HA  ILE A 175      34.249  33.379  50.359  1.00  0.00           H
ATOM   2674  CB  ILE A 175      36.309  33.159  50.289  1.00  0.00           C
ATOM   2675  HB  ILE A 175      36.419  33.239  51.389  1.00  0.00           H
ATOM   2676  CG2 ILE A 175      37.409  32.179  49.879  1.00  0.00           C
ATOM   2677 HG21 ILE A 175      38.369  32.589  50.279  1.00  0.00           H
ATOM   2678 HG22 ILE A 175      37.339  31.109  50.199  1.00  0.00           H
ATOM   2679 HG23 ILE A 175      37.369  32.089  48.769  1.00  0.00           H
ATOM   2680  CG1 ILE A 175      36.449  34.539  49.649  1.00  0.00           C
ATOM   2681 HG11 ILE A 175      35.399  34.899  49.649  1.00  0.00           H
ATOM   2682 HG12 ILE A 175      36.729  34.479  48.579  1.00  0.00           H
ATOM   2683  CD  ILE A 175      37.379  35.539  50.379  1.00  0.00           C
ATOM   2684  HD1 ILE A 175      38.369  35.029  50.379  1.00  0.00           H
ATOM   2685  HD2 ILE A 175      37.479  36.529  49.889  1.00  0.00           H
ATOM   2686  HD3 ILE A 175      37.059  35.679  51.439  1.00  0.00           H
ATOM   2687  C   ILE A 175      34.639  32.009  48.649  1.00  0.00           C
ATOM   2688  O   ILE A 175      34.279  32.769  47.739  1.00  0.00           O
ATOM   2689  N   ILE A 176      34.719  30.679  48.509  1.00  0.00           N
ATOM   2690  HN  ILE A 176      35.089  30.079  49.219  1.00  0.00           H
ATOM   2691  CA  ILE A 176      34.439  30.059  47.299  1.00  0.00           C
ATOM   2692  HA  ILE A 176      34.299  30.749  46.489  1.00  0.00           H
ATOM   2693  CB  ILE A 176      35.619  29.109  46.889  1.00  0.00           C
ATOM   2694  HB  ILE A 176      35.689  28.369  47.709  1.00  0.00           H
ATOM   2695  CG2 ILE A 176      35.219  28.279  45.589  1.00  0.00           C
ATOM   2696 HG21 ILE A 176      34.309  27.639  45.669  1.00  0.00           H
ATOM   2697 HG22 ILE A 176      34.939  29.029  44.819  1.00  0.00           H
ATOM   2698 HG23 ILE A 176      36.009  27.569  45.269  1.00  0.00           H
ATOM   2699  CG1 ILE A 176      36.979  29.749  46.579  1.00  0.00           C
ATOM   2700 HG11 ILE A 176      37.589  28.879  46.259  1.00  0.00           H
ATOM   2701 HG12 ILE A 176      37.369  30.249  47.489  1.00  0.00           H
ATOM   2702  CD  ILE A 176      37.079  30.779  45.469  1.00  0.00           C
ATOM   2703  HD1 ILE A 176      36.409  31.599  45.799  1.00  0.00           H
ATOM   2704  HD2 ILE A 176      38.109  31.179  45.329  1.00  0.00           H
ATOM   2705  HD3 ILE A 176      36.729  30.279  44.539  1.00  0.00           H
ATOM   2706  C   ILE A 176      33.129  29.289  47.429  1.00  0.00           C
ATOM   2707  O   ILE A 176      33.039  28.369  48.239  1.00  0.00           O
ATOM   2708  N   SER A 177      32.049  29.769  46.689  1.00  0.00           N
ATOM   2709  HN  SER A 177      32.129  30.459  45.979  1.00  0.00           H
ATOM   2710  CA  SER A 177      30.699  29.259  46.869  1.00  0.00           C
ATOM   2711  HA  SER A 177      30.709  28.189  47.039  1.00  0.00           H
ATOM   2712  CB  SER A 177      29.949  30.009  48.019  1.00  0.00           C
ATOM   2713  HB1 SER A 177      30.629  29.879  48.889  1.00  0.00           H
ATOM   2714  HB2 SER A 177      29.039  29.499  48.379  1.00  0.00           H
ATOM   2715  OG  SER A 177      29.689  31.399  47.849  1.00  0.00           O
ATOM   2716  HG1 SER A 177      29.499  31.759  48.719  1.00  0.00           H
ATOM   2717  C   SER A 177      29.969  29.569  45.549  1.00  0.00           C
ATOM   2718  O   SER A 177      30.409  30.469  44.809  1.00  0.00           O
ATOM   2719  N   PRO A 178      28.899  28.939  45.119  1.00  0.00           N
ATOM   2720  CD  PRO A 178      28.249  27.899  45.869  1.00  0.00           C
ATOM   2721  HD1 PRO A 178      28.909  27.169  46.379  1.00  0.00           H
ATOM   2722  HD2 PRO A 178      27.749  28.379  46.729  1.00  0.00           H
ATOM   2723  CA  PRO A 178      28.179  29.259  43.899  1.00  0.00           C
ATOM   2724  HA  PRO A 178      28.819  29.109  43.049  1.00  0.00           H
ATOM   2725  CB  PRO A 178      26.949  28.309  43.879  1.00  0.00           C
ATOM   2726  HB1 PRO A 178      26.809  27.849  42.879  1.00  0.00           H
ATOM   2727  HB2 PRO A 178      25.999  28.829  44.139  1.00  0.00           H
ATOM   2728  CG  PRO A 178      27.289  27.229  44.909  1.00  0.00           C
ATOM   2729  HG1 PRO A 178      27.899  26.419  44.459  1.00  0.00           H
ATOM   2730  HG2 PRO A 178      26.319  26.849  45.289  1.00  0.00           H
ATOM   2731  C   PRO A 178      27.709  30.719  43.799  1.00  0.00           C
ATOM   2732  O   PRO A 178      27.879  31.399  42.829  1.00  0.00           O
ATOM   2733  N   THR A 179      27.189  31.349  44.929  1.00  0.00           N
ATOM   2734  HN  THR A 179      27.409  30.949  45.809  1.00  0.00           H
ATOM   2735  CA  THR A 179      26.739  32.809  44.899  1.00  0.00           C
ATOM   2736  HA  THR A 179      25.909  32.889  44.209  1.00  0.00           H
ATOM   2737  CB  THR A 179      26.349  33.219  46.419  1.00  0.00           C
ATOM   2738  HB  THR A 179      27.169  32.889  47.089  1.00  0.00           H
ATOM   2739  OG1 THR A 179      25.129  32.599  46.839  1.00  0.00           O
ATOM   2740  HG1 THR A 179      25.199  31.649  46.789  1.00  0.00           H
ATOM   2741  CG2 THR A 179      26.039  34.759  46.469  1.00  0.00           C
ATOM   2742 HG21 THR A 179      25.729  35.069  47.489  1.00  0.00           H
ATOM   2743 HG22 THR A 179      26.999  35.269  46.239  1.00  0.00           H
ATOM   2744 HG23 THR A 179      25.289  34.899  45.659  1.00  0.00           H
ATOM   2745  C   THR A 179      27.819  33.689  44.469  1.00  0.00           C
ATOM   2746  O   THR A 179      27.649  34.639  43.669  1.00  0.00           O
ATOM   2747  N   LEU A 180      29.039  33.519  45.039  1.00  0.00           N
ATOM   2748  HN  LEU A 180      29.309  32.789  45.659  1.00  0.00           H
ATOM   2749  CA  LEU A 180      30.189  34.339  44.769  1.00  0.00           C
ATOM   2750  HA  LEU A 180      29.939  35.379  44.629  1.00  0.00           H
ATOM   2751  CB  LEU A 180      31.159  34.249  46.039  1.00  0.00           C
ATOM   2752  HB1 LEU A 180      32.199  34.559  45.809  1.00  0.00           H
ATOM   2753  HB2 LEU A 180      31.249  33.209  46.409  1.00  0.00           H
ATOM   2754  CG  LEU A 180      30.669  35.109  47.179  1.00  0.00           C
ATOM   2755  HG  LEU A 180      29.579  34.899  47.249  1.00  0.00           H
ATOM   2756  CD1 LEU A 180      31.459  34.799  48.479  1.00  0.00           C
ATOM   2757 HD11 LEU A 180      31.209  33.829  48.969  1.00  0.00           H
ATOM   2758 HD12 LEU A 180      32.479  35.059  48.119  1.00  0.00           H
ATOM   2759 HD13 LEU A 180      31.269  35.619  49.209  1.00  0.00           H
ATOM   2760  CD2 LEU A 180      30.639  36.609  46.919  1.00  0.00           C
ATOM   2761 HD21 LEU A 180      31.569  36.969  46.419  1.00  0.00           H
ATOM   2762 HD22 LEU A 180      29.749  36.709  46.269  1.00  0.00           H
ATOM   2763 HD23 LEU A 180      30.479  37.209  47.829  1.00  0.00           H
ATOM   2764  C   LEU A 180      30.979  34.069  43.499  1.00  0.00           C
ATOM   2765  O   LEU A 180      31.599  34.909  42.849  1.00  0.00           O
ATOM   2766  N   LEU A 181      30.859  32.839  42.979  1.00  0.00           N
ATOM   2767  HN  LEU A 181      30.379  32.089  43.419  1.00  0.00           H
ATOM   2768  CA  LEU A 181      31.279  32.479  41.639  1.00  0.00           C
ATOM   2769  HA  LEU A 181      32.329  32.719  41.589  1.00  0.00           H
ATOM   2770  CB  LEU A 181      31.189  30.989  41.399  1.00  0.00           C
ATOM   2771  HB1 LEU A 181      31.289  30.719  40.329  1.00  0.00           H
ATOM   2772  HB2 LEU A 181      30.209  30.639  41.789  1.00  0.00           H
ATOM   2773  CG  LEU A 181      32.209  30.069  42.179  1.00  0.00           C
ATOM   2774  HG  LEU A 181      32.249  30.629  43.139  1.00  0.00           H
ATOM   2775  CD1 LEU A 181      31.769  28.609  42.469  1.00  0.00           C
ATOM   2776 HD11 LEU A 181      30.689  28.569  42.709  1.00  0.00           H
ATOM   2777 HD12 LEU A 181      31.859  27.799  41.719  1.00  0.00           H
ATOM   2778 HD13 LEU A 181      32.219  28.409  43.459  1.00  0.00           H
ATOM   2779  CD2 LEU A 181      33.599  30.069  41.489  1.00  0.00           C
ATOM   2780 HD21 LEU A 181      33.739  31.039  40.959  1.00  0.00           H
ATOM   2781 HD22 LEU A 181      34.349  29.809  42.259  1.00  0.00           H
ATOM   2782 HD23 LEU A 181      33.569  29.279  40.709  1.00  0.00           H
ATOM   2783  C   LEU A 181      30.569  33.219  40.579  1.00  0.00           C
ATOM   2784  O   LEU A 181      31.169  33.659  39.639  1.00  0.00           O
ATOM   2785  N   ALA A 182      29.259  33.449  40.699  1.00  0.00           N
ATOM   2786  HN  ALA A 182      28.809  33.049  41.499  1.00  0.00           H
ATOM   2787  CA  ALA A 182      28.539  34.419  39.899  1.00  0.00           C
ATOM   2788  HA  ALA A 182      28.629  34.089  38.879  1.00  0.00           H
ATOM   2789  CB  ALA A 182      27.099  34.119  40.299  1.00  0.00           C
ATOM   2790  HB1 ALA A 182      26.799  33.069  40.129  1.00  0.00           H
ATOM   2791  HB2 ALA A 182      26.749  34.439  41.299  1.00  0.00           H
ATOM   2792  HB3 ALA A 182      26.529  34.709  39.549  1.00  0.00           H
ATOM   2793  C   ALA A 182      29.149  35.869  39.999  1.00  0.00           C
ATOM   2794  O   ALA A 182      29.579  36.499  39.019  1.00  0.00           O
ATOM   2795  N   GLU A 183      29.349  36.439  41.219  1.00  0.00           N
ATOM   2796  HN  GLU A 183      29.169  35.879  42.019  1.00  0.00           H
ATOM   2797  CA  GLU A 183      29.909  37.729  41.449  1.00  0.00           C
ATOM   2798  HA  GLU A 183      29.469  38.529  40.859  1.00  0.00           H
ATOM   2799  CB  GLU A 183      29.719  38.099  42.949  1.00  0.00           C
ATOM   2800  HB1 GLU A 183      30.319  38.999  43.219  1.00  0.00           H
ATOM   2801  HB2 GLU A 183      29.989  37.239  43.589  1.00  0.00           H
ATOM   2802  CG  GLU A 183      28.209  38.359  43.169  1.00  0.00           C
ATOM   2803  HG1 GLU A 183      27.619  37.619  42.589  1.00  0.00           H
ATOM   2804  HG2 GLU A 183      28.139  39.339  42.649  1.00  0.00           H
ATOM   2805  CD  GLU A 183      27.859  38.689  44.559  1.00  0.00           C
ATOM   2806  OE1 GLU A 183      26.689  38.299  44.959  1.00  0.00           O
ATOM   2807  OE2 GLU A 183      28.519  39.449  45.289  1.00  0.00           O
ATOM   2808  C   GLU A 183      31.409  37.919  41.009  1.00  0.00           C
ATOM   2809  O   GLU A 183      31.839  38.949  40.389  1.00  0.00           O
ATOM   2810  N   TYR A 184      32.169  36.869  41.169  1.00  0.00           N
ATOM   2811  HN  TYR A 184      31.939  36.009  41.599  1.00  0.00           H
ATOM   2812  CA  TYR A 184      33.549  36.749  40.639  1.00  0.00           C
ATOM   2813  HA  TYR A 184      34.119  37.639  40.849  1.00  0.00           H
ATOM   2814  CB  TYR A 184      34.389  35.499  41.159  1.00  0.00           C
ATOM   2815  HB1 TYR A 184      35.419  35.529  40.739  1.00  0.00           H
ATOM   2816  HB2 TYR A 184      33.989  34.529  40.799  1.00  0.00           H
ATOM   2817  CG  TYR A 184      34.569  35.499  42.689  1.00  0.00           C
ATOM   2818  CD1 TYR A 184      34.439  36.729  43.399  1.00  0.00           C
ATOM   2819  HD1 TYR A 184      34.339  37.669  42.869  1.00  0.00           H
ATOM   2820  CE1 TYR A 184      34.559  36.649  44.799  1.00  0.00           C
ATOM   2821  HE1 TYR A 184      34.389  37.529  45.409  1.00  0.00           H
ATOM   2822  CZ  TYR A 184      34.619  35.419  45.509  1.00  0.00           C
ATOM   2823  OH  TYR A 184      34.529  35.459  46.879  1.00  0.00           O
ATOM   2824  HH  TYR A 184      34.579  34.539  47.159  1.00  0.00           H
ATOM   2825  CD2 TYR A 184      34.719  34.249  43.389  1.00  0.00           C
ATOM   2826  HD2 TYR A 184      34.689  33.309  42.859  1.00  0.00           H
ATOM   2827  CE2 TYR A 184      34.699  34.229  44.779  1.00  0.00           C
ATOM   2828  HE2 TYR A 184      34.739  33.299  45.329  1.00  0.00           H
ATOM   2829  C   TYR A 184      33.679  36.719  39.089  1.00  0.00           C
ATOM   2830  O   TYR A 184      34.499  37.459  38.529  1.00  0.00           O
ATOM   2831  N   ALA A 185      32.729  35.989  38.429  1.00  0.00           N
ATOM   2832  HN  ALA A 185      32.209  35.389  39.029  1.00  0.00           H
ATOM   2833  CA  ALA A 185      32.629  35.799  36.989  1.00  0.00           C
ATOM   2834  HA  ALA A 185      33.569  35.519  36.549  1.00  0.00           H
ATOM   2835  CB  ALA A 185      31.579  34.729  36.759  1.00  0.00           C
ATOM   2836  HB1 ALA A 185      30.609  35.009  37.219  1.00  0.00           H
ATOM   2837  HB2 ALA A 185      31.319  34.669  35.689  1.00  0.00           H
ATOM   2838  HB3 ALA A 185      31.879  33.699  37.059  1.00  0.00           H
ATOM   2839  C   ALA A 185      32.179  37.049  36.309  1.00  0.00           C
ATOM   2840  O   ALA A 185      32.659  37.429  35.239  1.00  0.00           O
ATOM   2841  N   TYR A 186      31.329  37.849  36.979  1.00  0.00           N
ATOM   2842  HN  TYR A 186      30.929  37.599  37.859  1.00  0.00           H
ATOM   2843  CA  TYR A 186      30.989  39.219  36.699  1.00  0.00           C
ATOM   2844  HA  TYR A 186      30.689  39.109  35.669  1.00  0.00           H
ATOM   2845  CB  TYR A 186      29.739  39.719  37.379  1.00  0.00           C
ATOM   2846  HB1 TYR A 186      29.889  39.719  38.479  1.00  0.00           H
ATOM   2847  HB2 TYR A 186      28.899  39.039  37.139  1.00  0.00           H
ATOM   2848  CG  TYR A 186      29.339  41.119  37.079  1.00  0.00           C
ATOM   2849  CD1 TYR A 186      30.099  42.209  37.599  1.00  0.00           C
ATOM   2850  HD1 TYR A 186      30.979  41.929  38.159  1.00  0.00           H
ATOM   2851  CE1 TYR A 186      29.619  43.469  37.399  1.00  0.00           C
ATOM   2852  HE1 TYR A 186      30.219  44.229  37.879  1.00  0.00           H
ATOM   2853  CZ  TYR A 186      28.419  43.779  36.699  1.00  0.00           C
ATOM   2854  OH  TYR A 186      28.099  45.189  36.649  1.00  0.00           O
ATOM   2855  HH  TYR A 186      28.849  45.739  36.879  1.00  0.00           H
ATOM   2856  CD2 TYR A 186      28.069  41.369  36.459  1.00  0.00           C
ATOM   2857  HD2 TYR A 186      27.509  40.449  36.299  1.00  0.00           H
ATOM   2858  CE2 TYR A 186      27.609  42.749  36.239  1.00  0.00           C
ATOM   2859  HE2 TYR A 186      26.589  43.009  35.999  1.00  0.00           H
ATOM   2860  C   TYR A 186      32.129  40.209  36.619  1.00  0.00           C
ATOM   2861  O   TYR A 186      32.279  41.029  35.689  1.00  0.00           O
ATOM   2862  N   VAL A 187      33.129  40.199  37.579  1.00  0.00           N
ATOM   2863  HN  VAL A 187      33.119  39.579  38.349  1.00  0.00           H
ATOM   2864  CA  VAL A 187      34.209  41.209  37.589  1.00  0.00           C
ATOM   2865  HA  VAL A 187      33.859  42.099  37.089  1.00  0.00           H
ATOM   2866  CB  VAL A 187      34.489  41.729  39.039  1.00  0.00           C
ATOM   2867  HB  VAL A 187      35.289  42.499  38.949  1.00  0.00           H
ATOM   2868  CG1 VAL A 187      33.199  42.219  39.699  1.00  0.00           C
ATOM   2869 HG11 VAL A 187      33.549  42.729  40.629  1.00  0.00           H
ATOM   2870 HG12 VAL A 187      32.709  42.999  39.079  1.00  0.00           H
ATOM   2871 HG13 VAL A 187      32.619  41.329  40.009  1.00  0.00           H
ATOM   2872  CG2 VAL A 187      35.129  40.479  39.819  1.00  0.00           C
ATOM   2873 HG21 VAL A 187      34.409  39.629  39.759  1.00  0.00           H
ATOM   2874 HG22 VAL A 187      35.999  40.089  39.249  1.00  0.00           H
ATOM   2875 HG23 VAL A 187      35.339  40.659  40.899  1.00  0.00           H
ATOM   2876  C   VAL A 187      35.319  40.809  36.769  1.00  0.00           C
ATOM   2877  O   VAL A 187      36.009  41.659  36.199  1.00  0.00           O
ATOM   2878  N   LEU A 188      35.419  39.549  36.469  1.00  0.00           N
ATOM   2879  HN  LEU A 188      34.729  38.969  36.889  1.00  0.00           H
ATOM   2880  CA  LEU A 188      36.479  38.889  35.689  1.00  0.00           C
ATOM   2881  HA  LEU A 188      37.339  39.529  35.829  1.00  0.00           H
ATOM   2882  CB  LEU A 188      36.679  37.549  36.439  1.00  0.00           C
ATOM   2883  HB1 LEU A 188      35.739  36.959  36.449  1.00  0.00           H
ATOM   2884  HB2 LEU A 188      36.979  37.729  37.489  1.00  0.00           H
ATOM   2885  CG  LEU A 188      37.899  36.629  35.929  1.00  0.00           C
ATOM   2886  HG  LEU A 188      37.739  36.359  34.869  1.00  0.00           H
ATOM   2887  CD1 LEU A 188      39.249  37.389  36.019  1.00  0.00           C
ATOM   2888 HD11 LEU A 188      39.969  36.559  35.879  1.00  0.00           H
ATOM   2889 HD12 LEU A 188      39.409  38.189  35.259  1.00  0.00           H
ATOM   2890 HD13 LEU A 188      39.309  37.869  37.019  1.00  0.00           H
ATOM   2891  CD2 LEU A 188      38.019  35.379  36.769  1.00  0.00           C
ATOM   2892 HD21 LEU A 188      37.039  34.869  36.699  1.00  0.00           H
ATOM   2893 HD22 LEU A 188      38.869  34.749  36.439  1.00  0.00           H
ATOM   2894 HD23 LEU A 188      38.329  35.549  37.829  1.00  0.00           H
ATOM   2895  C   LEU A 188      36.189  38.559  34.249  1.00  0.00           C
ATOM   2896  O   LEU A 188      35.179  37.889  33.929  1.00  0.00           O
ATOM   2897  N   ARG A 189      36.919  39.099  33.279  1.00  0.00           N
ATOM   2898  HN  ARG A 189      37.679  39.719  33.469  1.00  0.00           H
ATOM   2899  CA  ARG A 189      36.629  38.909  31.859  1.00  0.00           C
ATOM   2900  HA  ARG A 189      35.599  39.169  31.619  1.00  0.00           H
ATOM   2901  CB  ARG A 189      37.619  39.819  31.029  1.00  0.00           C
ATOM   2902  HB1 ARG A 189      37.629  40.809  31.539  1.00  0.00           H
ATOM   2903  HB2 ARG A 189      37.229  39.799  29.989  1.00  0.00           H
ATOM   2904  CG  ARG A 189      39.099  39.369  30.919  1.00  0.00           C
ATOM   2905  HG1 ARG A 189      39.209  38.499  30.229  1.00  0.00           H
ATOM   2906  HG2 ARG A 189      39.509  39.139  31.919  1.00  0.00           H
ATOM   2907  CD  ARG A 189      40.069  40.459  30.369  1.00  0.00           C
ATOM   2908  HD1 ARG A 189      39.799  40.709  29.329  1.00  0.00           H
ATOM   2909  HD2 ARG A 189      41.119  40.119  30.349  1.00  0.00           H
ATOM   2910  NE  ARG A 189      40.009  41.749  31.199  1.00  0.00           N
ATOM   2911  HE  ARG A 189      39.489  41.819  32.049  1.00  0.00           H
ATOM   2912  CZ  ARG A 189      40.779  42.759  30.939  1.00  0.00           C
ATOM   2913  NH1 ARG A 189      41.569  42.769  29.829  1.00  0.00           N
ATOM   2914 HH11 ARG A 189      41.129  42.409  29.019  1.00  0.00           H
ATOM   2915 HH12 ARG A 189      42.049  43.649  29.729  1.00  0.00           H
ATOM   2916  NH2 ARG A 189      40.789  43.789  31.729  1.00  0.00           N
ATOM   2917 HH21 ARG A 189      40.449  43.779  32.669  1.00  0.00           H
ATOM   2918 HH22 ARG A 189      41.649  44.299  31.749  1.00  0.00           H
ATOM   2919  C   ARG A 189      36.859  37.509  31.399  1.00  0.00           C
ATOM   2920  O   ARG A 189      37.709  36.779  31.979  1.00  0.00           O
ATOM   2921  N   VAL A 190      36.109  37.059  30.369  1.00  0.00           N
ATOM   2922  HN  VAL A 190      35.369  37.629  30.019  1.00  0.00           H
ATOM   2923  CA  VAL A 190      36.339  35.779  29.699  1.00  0.00           C
ATOM   2924  HA  VAL A 190      36.189  34.969  30.389  1.00  0.00           H
ATOM   2925  CB  VAL A 190      35.369  35.679  28.549  1.00  0.00           C
ATOM   2926  HB  VAL A 190      35.469  36.579  27.909  1.00  0.00           H
ATOM   2927  CG1 VAL A 190      35.569  34.479  27.659  1.00  0.00           C
ATOM   2928 HG11 VAL A 190      35.529  33.519  28.219  1.00  0.00           H
ATOM   2929 HG12 VAL A 190      34.779  34.559  26.889  1.00  0.00           H
ATOM   2930 HG13 VAL A 190      36.499  34.539  27.049  1.00  0.00           H
ATOM   2931  CG2 VAL A 190      33.959  35.709  29.079  1.00  0.00           C
ATOM   2932 HG21 VAL A 190      33.689  34.939  29.829  1.00  0.00           H
ATOM   2933 HG22 VAL A 190      33.729  36.699  29.529  1.00  0.00           H
ATOM   2934 HG23 VAL A 190      33.269  35.619  28.209  1.00  0.00           H
ATOM   2935  C   VAL A 190      37.809  35.629  29.189  1.00  0.00           C
ATOM   2936  O   VAL A 190      38.389  36.539  28.529  1.00  0.00           O
ATOM   2937  N   GLY A 191      38.449  34.589  29.669  1.00  0.00           N
ATOM   2938  HN  GLY A 191      37.889  33.879  30.089  1.00  0.00           H
ATOM   2939  CA  GLY A 191      39.869  34.339  29.539  1.00  0.00           C
ATOM   2940  HA1 GLY A 191      39.859  33.269  29.449  1.00  0.00           H
ATOM   2941  HA2 GLY A 191      40.319  34.819  28.679  1.00  0.00           H
ATOM   2942  C   GLY A 191      40.619  34.609  30.809  1.00  0.00           C
ATOM   2943  O   GLY A 191      41.799  34.309  30.899  1.00  0.00           O
ATOM   2944  N   GLY A 192      40.019  35.349  31.739  1.00  0.00           N
ATOM   2945  HN  GLY A 192      39.109  35.679  31.529  1.00  0.00           H
ATOM   2946  CA  GLY A 192      40.459  35.489  33.129  1.00  0.00           C
ATOM   2947  HA1 GLY A 192      41.379  36.059  33.169  1.00  0.00           H
ATOM   2948  HA2 GLY A 192      39.719  35.929  33.769  1.00  0.00           H
ATOM   2949  C   GLY A 192      40.839  34.149  33.829  1.00  0.00           C
ATOM   2950  O   GLY A 192      40.269  33.119  33.639  1.00  0.00           O
ATOM   2951  N   LEU A 193      41.709  34.299  34.849  1.00  0.00           N
ATOM   2952  HN  LEU A 193      42.179  35.169  34.989  1.00  0.00           H
ATOM   2953  CA  LEU A 193      42.259  33.179  35.629  1.00  0.00           C
ATOM   2954  HA  LEU A 193      41.709  32.279  35.389  1.00  0.00           H
ATOM   2955  CB  LEU A 193      43.739  32.889  35.309  1.00  0.00           C
ATOM   2956  HB1 LEU A 193      44.239  32.259  36.069  1.00  0.00           H
ATOM   2957  HB2 LEU A 193      44.259  33.869  35.279  1.00  0.00           H
ATOM   2958  CG  LEU A 193      44.039  32.299  33.939  1.00  0.00           C
ATOM   2959  HG  LEU A 193      43.629  32.909  33.109  1.00  0.00           H
ATOM   2960  CD1 LEU A 193      45.529  32.379  33.929  1.00  0.00           C
ATOM   2961 HD11 LEU A 193      45.909  32.099  32.919  1.00  0.00           H
ATOM   2962 HD12 LEU A 193      45.849  33.429  34.099  1.00  0.00           H
ATOM   2963 HD13 LEU A 193      46.089  31.929  34.779  1.00  0.00           H
ATOM   2964  CD2 LEU A 193      43.679  30.859  33.629  1.00  0.00           C
ATOM   2965 HD21 LEU A 193      44.269  30.079  34.159  1.00  0.00           H
ATOM   2966 HD22 LEU A 193      42.599  30.759  33.899  1.00  0.00           H
ATOM   2967 HD23 LEU A 193      43.809  30.599  32.559  1.00  0.00           H
ATOM   2968  C   LEU A 193      42.059  33.369  37.089  1.00  0.00           C
ATOM   2969  O   LEU A 193      42.429  34.439  37.679  1.00  0.00           O
ATOM   2970  N   VAL A 194      41.559  32.319  37.779  1.00  0.00           N
ATOM   2971  HN  VAL A 194      41.199  31.569  37.219  1.00  0.00           H
ATOM   2972  CA  VAL A 194      41.349  32.359  39.219  1.00  0.00           C
ATOM   2973  HA  VAL A 194      41.679  33.279  39.689  1.00  0.00           H
ATOM   2974  CB  VAL A 194      39.779  32.049  39.589  1.00  0.00           C
ATOM   2975  HB  VAL A 194      39.549  31.019  39.249  1.00  0.00           H
ATOM   2976  CG1 VAL A 194      39.559  32.109  41.149  1.00  0.00           C
ATOM   2977 HG11 VAL A 194      38.479  32.029  41.429  1.00  0.00           H
ATOM   2978 HG12 VAL A 194      40.259  31.369  41.589  1.00  0.00           H
ATOM   2979 HG13 VAL A 194      39.929  33.099  41.499  1.00  0.00           H
ATOM   2980  CG2 VAL A 194      38.859  32.959  38.739  1.00  0.00           C
ATOM   2981 HG21 VAL A 194      38.949  34.009  39.099  1.00  0.00           H
ATOM   2982 HG22 VAL A 194      39.079  32.909  37.659  1.00  0.00           H
ATOM   2983 HG23 VAL A 194      37.789  32.659  38.819  1.00  0.00           H
ATOM   2984  C   VAL A 194      42.259  31.299  39.749  1.00  0.00           C
ATOM   2985  O   VAL A 194      42.189  30.109  39.479  1.00  0.00           O
ATOM   2986  N   TYR A 195      43.159  31.729  40.629  1.00  0.00           N
ATOM   2987  HN  TYR A 195      43.019  32.629  41.039  1.00  0.00           H
ATOM   2988  CA  TYR A 195      44.209  31.009  41.269  1.00  0.00           C
ATOM   2989  HA  TYR A 195      44.379  30.109  40.689  1.00  0.00           H
ATOM   2990  CB  TYR A 195      45.589  31.749  41.219  1.00  0.00           C
ATOM   2991  HB1 TYR A 195      46.449  31.269  41.729  1.00  0.00           H
ATOM   2992  HB2 TYR A 195      45.469  32.719  41.749  1.00  0.00           H
ATOM   2993  CG  TYR A 195      46.179  32.199  39.899  1.00  0.00           C
ATOM   2994  CD1 TYR A 195      47.379  31.659  39.459  1.00  0.00           C
ATOM   2995  HD1 TYR A 195      47.879  30.859  39.999  1.00  0.00           H
ATOM   2996  CE1 TYR A 195      47.889  32.029  38.159  1.00  0.00           C
ATOM   2997  HE1 TYR A 195      48.799  31.519  37.889  1.00  0.00           H
ATOM   2998  CZ  TYR A 195      47.299  33.019  37.399  1.00  0.00           C
ATOM   2999  OH  TYR A 195      47.789  33.399  36.149  1.00  0.00           O
ATOM   3000  HH  TYR A 195      48.649  33.029  35.949  1.00  0.00           H
ATOM   3001  CD2 TYR A 195      45.549  33.179  39.119  1.00  0.00           C
ATOM   3002  HD2 TYR A 195      44.609  33.569  39.459  1.00  0.00           H
ATOM   3003  CE2 TYR A 195      46.149  33.569  37.889  1.00  0.00           C
ATOM   3004  HE2 TYR A 195      45.659  34.279  37.249  1.00  0.00           H
ATOM   3005  C   TYR A 195      44.049  30.619  42.739  1.00  0.00           C
ATOM   3006  O   TYR A 195      44.119  31.369  43.669  1.00  0.00           O
ATOM   3007  N   THR A 196      43.839  29.339  42.999  1.00  0.00           N
ATOM   3008  HN  THR A 196      43.739  28.639  42.289  1.00  0.00           H
ATOM   3009  CA  THR A 196      43.619  28.809  44.339  1.00  0.00           C
ATOM   3010  HA  THR A 196      43.529  29.629  45.019  1.00  0.00           H
ATOM   3011  CB  THR A 196      42.349  27.989  44.459  1.00  0.00           C
ATOM   3012  HB  THR A 196      42.209  27.719  45.529  1.00  0.00           H
ATOM   3013  OG1 THR A 196      42.419  26.749  43.789  1.00  0.00           O
ATOM   3014  HG1 THR A 196      42.709  26.129  44.469  1.00  0.00           H
ATOM   3015  CG2 THR A 196      41.099  28.829  44.079  1.00  0.00           C
ATOM   3016 HG21 THR A 196      41.099  29.249  43.049  1.00  0.00           H
ATOM   3017 HG22 THR A 196      40.319  28.049  44.129  1.00  0.00           H
ATOM   3018 HG23 THR A 196      40.809  29.549  44.879  1.00  0.00           H
ATOM   3019  C   THR A 196      44.829  28.029  44.889  1.00  0.00           C
ATOM   3020  O   THR A 196      45.459  27.279  44.199  1.00  0.00           O
ATOM   3021  N   ILE A 197      45.209  28.209  46.159  1.00  0.00           N
ATOM   3022  HN  ILE A 197      44.909  28.969  46.719  1.00  0.00           H
ATOM   3023  CA  ILE A 197      46.209  27.429  46.849  1.00  0.00           C
ATOM   3024  HA  ILE A 197      46.189  26.419  46.449  1.00  0.00           H
ATOM   3025  CB  ILE A 197      47.649  27.959  46.589  1.00  0.00           C
ATOM   3026  HB  ILE A 197      47.789  28.099  45.489  1.00  0.00           H
ATOM   3027  CG2 ILE A 197      47.889  29.309  47.309  1.00  0.00           C
ATOM   3028 HG21 ILE A 197      48.839  29.769  46.969  1.00  0.00           H
ATOM   3029 HG22 ILE A 197      47.109  30.029  47.009  1.00  0.00           H
ATOM   3030 HG23 ILE A 197      47.799  29.189  48.409  1.00  0.00           H
ATOM   3031  CG1 ILE A 197      48.719  26.989  47.029  1.00  0.00           C
ATOM   3032 HG11 ILE A 197      48.519  25.949  46.699  1.00  0.00           H
ATOM   3033 HG12 ILE A 197      48.799  27.059  48.129  1.00  0.00           H
ATOM   3034  CD  ILE A 197      50.089  27.289  46.479  1.00  0.00           C
ATOM   3035  HD1 ILE A 197      50.729  26.389  46.629  1.00  0.00           H
ATOM   3036  HD2 ILE A 197      50.109  27.429  45.379  1.00  0.00           H
ATOM   3037  HD3 ILE A 197      50.619  28.099  47.019  1.00  0.00           H
ATOM   3038  C   ILE A 197      45.869  27.339  48.349  1.00  0.00           C
ATOM   3039  O   ILE A 197      45.339  28.319  48.909  1.00  0.00           O
ATOM   3040  N   THR A 198      46.159  26.199  49.039  1.00  0.00           N
ATOM   3041  HN  THR A 198      46.479  25.439  48.479  1.00  0.00           H
ATOM   3042  CA  THR A 198      45.789  25.919  50.389  1.00  0.00           C
ATOM   3043  HA  THR A 198      46.039  26.779  50.989  1.00  0.00           H
ATOM   3044  CB  THR A 198      44.269  25.509  50.519  1.00  0.00           C
ATOM   3045  HB  THR A 198      43.699  26.379  50.129  1.00  0.00           H
ATOM   3046  OG1 THR A 198      43.909  25.229  51.829  1.00  0.00           O
ATOM   3047  HG1 THR A 198      43.969  26.019  52.379  1.00  0.00           H
ATOM   3048  CG2 THR A 198      43.809  24.339  49.639  1.00  0.00           C
ATOM   3049 HG21 THR A 198      44.359  24.469  48.679  1.00  0.00           H
ATOM   3050 HG22 THR A 198      44.169  23.419  50.139  1.00  0.00           H
ATOM   3051 HG23 THR A 198      42.709  24.429  49.519  1.00  0.00           H
ATOM   3052  C   THR A 198      46.609  24.699  50.879  1.00  0.00           C
ATOM   3053  O   THR A 198      47.119  24.009  49.989  1.00  0.00           O
ATOM   3054  N   ASP A 199      46.689  24.479  52.229  1.00  0.00           N
ATOM   3055  HN  ASP A 199      46.339  25.139  52.889  1.00  0.00           H
ATOM   3056  CA  ASP A 199      47.319  23.259  52.699  1.00  0.00           C
ATOM   3057  HA  ASP A 199      47.839  22.779  51.879  1.00  0.00           H
ATOM   3058  CB  ASP A 199      48.539  23.519  53.539  1.00  0.00           C
ATOM   3059  HB1 ASP A 199      49.119  24.369  53.139  1.00  0.00           H
ATOM   3060  HB2 ASP A 199      49.319  22.739  53.659  1.00  0.00           H
ATOM   3061  CG  ASP A 199      48.109  23.929  54.979  1.00  0.00           C
ATOM   3062  OD1 ASP A 199      47.199  24.729  55.079  1.00  0.00           O
ATOM   3063  OD2 ASP A 199      48.909  23.599  55.879  1.00  0.00           O
ATOM   3064  C   ASP A 199      46.219  22.309  53.229  1.00  0.00           C
ATOM   3065  O   ASP A 199      46.549  21.269  53.769  1.00  0.00           O
ATOM   3066  N   VAL A 200      44.939  22.599  53.019  1.00  0.00           N
ATOM   3067  HN  VAL A 200      44.759  23.559  52.829  1.00  0.00           H
ATOM   3068  CA  VAL A 200      43.879  21.909  53.619  1.00  0.00           C
ATOM   3069  HA  VAL A 200      44.209  21.249  54.409  1.00  0.00           H
ATOM   3070  CB  VAL A 200      43.039  22.949  54.359  1.00  0.00           C
ATOM   3071  HB  VAL A 200      42.629  23.679  53.629  1.00  0.00           H
ATOM   3072  CG1 VAL A 200      41.859  22.279  55.089  1.00  0.00           C
ATOM   3073 HG11 VAL A 200      41.149  21.679  54.469  1.00  0.00           H
ATOM   3074 HG12 VAL A 200      42.189  21.539  55.849  1.00  0.00           H
ATOM   3075 HG13 VAL A 200      41.269  23.059  55.609  1.00  0.00           H
ATOM   3076  CG2 VAL A 200      43.939  23.839  55.269  1.00  0.00           C
ATOM   3077 HG21 VAL A 200      44.649  23.249  55.879  1.00  0.00           H
ATOM   3078 HG22 VAL A 200      44.499  24.729  54.899  1.00  0.00           H
ATOM   3079 HG23 VAL A 200      43.219  24.289  55.989  1.00  0.00           H
ATOM   3080  C   VAL A 200      43.179  21.129  52.569  1.00  0.00           C
ATOM   3081  O   VAL A 200      42.469  21.619  51.699  1.00  0.00           O
ATOM   3082  N   LEU A 201      43.329  19.749  52.489  1.00  0.00           N
ATOM   3083  HN  LEU A 201      43.919  19.219  53.089  1.00  0.00           H
ATOM   3084  CA  LEU A 201      42.799  18.939  51.469  1.00  0.00           C
ATOM   3085  HA  LEU A 201      43.219  19.299  50.549  1.00  0.00           H
ATOM   3086  CB  LEU A 201      43.149  17.449  51.839  1.00  0.00           C
ATOM   3087  HB1 LEU A 201      42.499  17.089  52.669  1.00  0.00           H
ATOM   3088  HB2 LEU A 201      44.219  17.379  52.109  1.00  0.00           H
ATOM   3089  CG  LEU A 201      42.909  16.379  50.689  1.00  0.00           C
ATOM   3090  HG  LEU A 201      41.839  16.309  50.399  1.00  0.00           H
ATOM   3091  CD1 LEU A 201      43.539  16.899  49.429  1.00  0.00           C
ATOM   3092 HD11 LEU A 201      43.659  16.089  48.679  1.00  0.00           H
ATOM   3093 HD12 LEU A 201      42.929  17.619  48.839  1.00  0.00           H
ATOM   3094 HD13 LEU A 201      44.589  17.239  49.609  1.00  0.00           H
ATOM   3095  CD2 LEU A 201      43.399  14.909  51.049  1.00  0.00           C
ATOM   3096 HD21 LEU A 201      43.189  14.139  50.269  1.00  0.00           H
ATOM   3097 HD22 LEU A 201      44.489  14.829  51.269  1.00  0.00           H
ATOM   3098 HD23 LEU A 201      42.879  14.589  51.979  1.00  0.00           H
ATOM   3099  C   LEU A 201      41.279  19.049  51.309  1.00  0.00           C
ATOM   3100  O   LEU A 201      40.849  19.129  50.139  1.00  0.00           O
ATOM   3101  N   GLU A 202      40.459  19.069  52.339  1.00  0.00           N
ATOM   3102  HN  GLU A 202      40.859  19.079  53.259  1.00  0.00           H
ATOM   3103  CA  GLU A 202      39.019  19.209  52.339  1.00  0.00           C
ATOM   3104  HA  GLU A 202      38.639  18.329  51.849  1.00  0.00           H
ATOM   3105  CB  GLU A 202      38.419  19.239  53.729  1.00  0.00           C
ATOM   3106  HB1 GLU A 202      39.039  19.999  54.249  1.00  0.00           H
ATOM   3107  HB2 GLU A 202      38.609  18.349  54.369  1.00  0.00           H
ATOM   3108  CG  GLU A 202      36.869  19.449  53.729  1.00  0.00           C
ATOM   3109  HG1 GLU A 202      36.309  18.509  53.579  1.00  0.00           H
ATOM   3110  HG2 GLU A 202      36.509  20.239  53.029  1.00  0.00           H
ATOM   3111  CD  GLU A 202      36.259  19.829  55.109  1.00  0.00           C
ATOM   3112  OE1 GLU A 202      35.219  20.559  55.109  1.00  0.00           O
ATOM   3113  OE2 GLU A 202      36.879  19.469  56.129  1.00  0.00           O
ATOM   3114  C   GLU A 202      38.629  20.439  51.599  1.00  0.00           C
ATOM   3115  O   GLU A 202      37.809  20.519  50.689  1.00  0.00           O
ATOM   3116  N   LEU A 203      39.259  21.549  51.969  1.00  0.00           N
ATOM   3117  HN  LEU A 203      39.929  21.479  52.699  1.00  0.00           H
ATOM   3118  CA  LEU A 203      39.129  22.869  51.319  1.00  0.00           C
ATOM   3119  HA  LEU A 203      38.119  23.199  51.499  1.00  0.00           H
ATOM   3120  CB  LEU A 203      40.019  23.929  52.059  1.00  0.00           C
ATOM   3121  HB1 LEU A 203      41.099  23.709  51.909  1.00  0.00           H
ATOM   3122  HB2 LEU A 203      39.779  23.759  53.129  1.00  0.00           H
ATOM   3123  CG  LEU A 203      39.839  25.429  51.679  1.00  0.00           C
ATOM   3124  HG  LEU A 203      40.239  25.559  50.649  1.00  0.00           H
ATOM   3125  CD1 LEU A 203      38.439  25.949  51.469  1.00  0.00           C
ATOM   3126 HD11 LEU A 203      38.039  25.789  52.499  1.00  0.00           H
ATOM   3127 HD12 LEU A 203      38.419  27.029  51.199  1.00  0.00           H
ATOM   3128 HD13 LEU A 203      37.929  25.329  50.709  1.00  0.00           H
ATOM   3129  CD2 LEU A 203      40.739  26.209  52.639  1.00  0.00           C
ATOM   3130 HD21 LEU A 203      41.749  25.739  52.699  1.00  0.00           H
ATOM   3131 HD22 LEU A 203      41.049  27.129  52.109  1.00  0.00           H
ATOM   3132 HD23 LEU A 203      40.429  26.529  53.659  1.00  0.00           H
ATOM   3133  C   LEU A 203      39.539  22.839  49.849  1.00  0.00           C
ATOM   3134  O   LEU A 203      38.749  23.229  48.999  1.00  0.00           O
ATOM   3135  N   HIS A 204      40.709  22.269  49.459  1.00  0.00           N
ATOM   3136  HN  HIS A 204      41.419  22.069  50.139  1.00  0.00           H
ATOM   3137  CA  HIS A 204      41.069  22.069  47.989  1.00  0.00           C
ATOM   3138  HA  HIS A 204      41.279  23.029  47.559  1.00  0.00           H
ATOM   3139  CB  HIS A 204      42.439  21.279  47.739  1.00  0.00           C
ATOM   3140  HB1 HIS A 204      42.359  20.329  48.319  1.00  0.00           H
ATOM   3141  HB2 HIS A 204      43.339  21.809  48.099  1.00  0.00           H
ATOM   3142  ND1 HIS A 204      43.299  21.859  45.469  1.00  0.00           N
ATOM   3143  CG  HIS A 204      42.759  20.899  46.309  1.00  0.00           C
ATOM   3144  CE1 HIS A 204      43.499  21.279  44.349  1.00  0.00           C
ATOM   3145  HE1 HIS A 204      44.019  21.749  43.509  1.00  0.00           H
ATOM   3146  NE2 HIS A 204      43.079  19.989  44.449  1.00  0.00           N
ATOM   3147  HE2 HIS A 204      43.079  19.329  43.699  1.00  0.00           H
ATOM   3148  CD2 HIS A 204      42.639  19.719  45.689  1.00  0.00           C
ATOM   3149  HD2 HIS A 204      42.079  18.829  45.949  1.00  0.00           H
ATOM   3150  C   HIS A 204      40.059  21.369  47.059  1.00  0.00           C
ATOM   3151  O   HIS A 204      39.629  21.909  46.049  1.00  0.00           O
ATOM   3152  N   ASP A 205      39.559  20.139  47.519  1.00  0.00           N
ATOM   3153  HN  ASP A 205      39.919  19.619  48.289  1.00  0.00           H
ATOM   3154  CA  ASP A 205      38.439  19.429  46.899  1.00  0.00           C
ATOM   3155  HA  ASP A 205      38.649  19.299  45.849  1.00  0.00           H
ATOM   3156  CB  ASP A 205      38.379  18.019  47.549  1.00  0.00           C
ATOM   3157  HB1 ASP A 205      37.339  17.629  47.569  1.00  0.00           H
ATOM   3158  HB2 ASP A 205      38.769  18.089  48.579  1.00  0.00           H
ATOM   3159  CG  ASP A 205      39.199  16.999  46.759  1.00  0.00           C
ATOM   3160  OD1 ASP A 205      39.239  17.089  45.519  1.00  0.00           O
ATOM   3161  OD2 ASP A 205      39.679  15.989  47.299  1.00  0.00           O
ATOM   3162  C   ASP A 205      37.099  20.169  46.969  1.00  0.00           C
ATOM   3163  O   ASP A 205      36.399  20.219  45.969  1.00  0.00           O
ATOM   3164  N   TRP A 206      36.739  20.929  48.079  1.00  0.00           N
ATOM   3165  HN  TRP A 206      37.309  20.949  48.909  1.00  0.00           H
ATOM   3166  CA  TRP A 206      35.649  21.859  48.069  1.00  0.00           C
ATOM   3167  HA  TRP A 206      34.859  21.159  47.889  1.00  0.00           H
ATOM   3168  CB  TRP A 206      35.389  22.519  49.419  1.00  0.00           C
ATOM   3169  HB1 TRP A 206      36.329  22.689  49.979  1.00  0.00           H
ATOM   3170  HB2 TRP A 206      34.799  21.769  49.989  1.00  0.00           H
ATOM   3171  CG  TRP A 206      34.559  23.689  49.419  1.00  0.00           C
ATOM   3172  CD1 TRP A 206      35.169  24.939  49.229  1.00  0.00           C
ATOM   3173  HD1 TRP A 206      36.229  25.069  49.049  1.00  0.00           H
ATOM   3174  NE1 TRP A 206      34.149  25.889  49.219  1.00  0.00           N
ATOM   3175  HE1 TRP A 206      34.039  26.799  48.889  1.00  0.00           H
ATOM   3176  CE2 TRP A 206      32.979  25.269  49.669  1.00  0.00           C
ATOM   3177  CD2 TRP A 206      33.229  23.909  49.889  1.00  0.00           C
ATOM   3178  CE3 TRP A 206      32.259  23.079  50.459  1.00  0.00           C
ATOM   3179  HE3 TRP A 206      32.379  21.999  50.489  1.00  0.00           H
ATOM   3180  CZ3 TRP A 206      30.969  23.589  50.639  1.00  0.00           C
ATOM   3181  HZ3 TRP A 206      30.219  22.889  50.979  1.00  0.00           H
ATOM   3182  CZ2 TRP A 206      31.679  25.819  49.959  1.00  0.00           C
ATOM   3183  HZ2 TRP A 206      31.439  26.809  49.599  1.00  0.00           H
ATOM   3184  CH2 TRP A 206      30.749  24.929  50.379  1.00  0.00           C
ATOM   3185  HH2 TRP A 206      29.729  25.229  50.559  1.00  0.00           H
ATOM   3186  C   TRP A 206      35.719  22.889  46.949  1.00  0.00           C
ATOM   3187  O   TRP A 206      34.729  23.149  46.269  1.00  0.00           O
ATOM   3188  N   MET A 207      36.839  23.519  46.719  1.00  0.00           N
ATOM   3189  HN  MET A 207      37.659  23.379  47.259  1.00  0.00           H
ATOM   3190  CA  MET A 207      36.989  24.419  45.639  1.00  0.00           C
ATOM   3191  HA  MET A 207      36.199  25.149  45.599  1.00  0.00           H
ATOM   3192  CB  MET A 207      38.249  25.329  45.889  1.00  0.00           C
ATOM   3193  HB1 MET A 207      38.369  26.039  45.039  1.00  0.00           H
ATOM   3194  HB2 MET A 207      39.079  24.589  45.929  1.00  0.00           H
ATOM   3195  CG  MET A 207      38.159  26.069  47.259  1.00  0.00           C
ATOM   3196  HG1 MET A 207      38.069  25.309  48.069  1.00  0.00           H
ATOM   3197  HG2 MET A 207      37.229  26.669  47.369  1.00  0.00           H
ATOM   3198  SD  MET A 207      39.609  27.159  47.579  1.00  0.00           S
ATOM   3199  CE  MET A 207      40.909  25.959  47.549  1.00  0.00           C
ATOM   3200  HE1 MET A 207      41.799  26.169  48.179  1.00  0.00           H
ATOM   3201  HE2 MET A 207      40.479  24.959  47.769  1.00  0.00           H
ATOM   3202  HE3 MET A 207      41.269  25.859  46.509  1.00  0.00           H
ATOM   3203  C   MET A 207      36.989  23.749  44.249  1.00  0.00           C
ATOM   3204  O   MET A 207      36.219  24.149  43.339  1.00  0.00           O
ATOM   3205  N   CYS A 208      37.729  22.619  44.049  1.00  0.00           N
ATOM   3206  HN  CYS A 208      38.269  22.279  44.809  1.00  0.00           H
ATOM   3207  CA  CYS A 208      37.699  21.839  42.799  1.00  0.00           C
ATOM   3208  HA  CYS A 208      38.119  22.399  41.979  1.00  0.00           H
ATOM   3209  CB  CYS A 208      38.599  20.609  42.879  1.00  0.00           C
ATOM   3210  HB1 CYS A 208      38.369  19.949  42.019  1.00  0.00           H
ATOM   3211  HB2 CYS A 208      38.209  20.029  43.739  1.00  0.00           H
ATOM   3212  SG  CYS A 208      40.419  21.039  42.969  1.00  0.00           S
ATOM   3213  HG1 CYS A 208      40.349  21.459  44.229  1.00  0.00           H
ATOM   3214  C   CYS A 208      36.399  21.379  42.399  1.00  0.00           C
ATOM   3215  O   CYS A 208      35.859  21.689  41.369  1.00  0.00           O
ATOM   3216  N   THR A 209      35.619  20.809  43.329  1.00  0.00           N
ATOM   3217  HN  THR A 209      36.029  20.529  44.189  1.00  0.00           H
ATOM   3218  CA  THR A 209      34.179  20.419  43.149  1.00  0.00           C
ATOM   3219  HA  THR A 209      34.159  19.719  42.329  1.00  0.00           H
ATOM   3220  CB  THR A 209      33.639  19.799  44.409  1.00  0.00           C
ATOM   3221  HB  THR A 209      33.869  20.539  45.199  1.00  0.00           H
ATOM   3222  OG1 THR A 209      34.289  18.579  44.649  1.00  0.00           O
ATOM   3223  HG1 THR A 209      35.209  18.839  44.639  1.00  0.00           H
ATOM   3224  CG2 THR A 209      32.169  19.459  44.469  1.00  0.00           C
ATOM   3225 HG21 THR A 209      31.779  18.809  43.649  1.00  0.00           H
ATOM   3226 HG22 THR A 209      31.919  18.919  45.409  1.00  0.00           H
ATOM   3227 HG23 THR A 209      31.399  20.259  44.469  1.00  0.00           H
ATOM   3228  C   THR A 209      33.279  21.639  42.809  1.00  0.00           C
ATOM   3229  O   THR A 209      32.389  21.579  42.029  1.00  0.00           O
ATOM   3230  N   HSP A 210      33.489  22.809  43.449  1.00  0.00           N
ATOM   3231  HN  HSP A 210      34.219  22.929  44.119  1.00  0.00           H
ATOM   3232  CA  HSP A 210      32.639  24.029  43.079  1.00  0.00           C
ATOM   3233  HA  HSP A 210      31.609  23.769  42.869  1.00  0.00           H
ATOM   3234  CB  HSP A 210      32.399  25.079  44.179  1.00  0.00           C
ATOM   3235  HB1 HSP A 210      31.749  25.909  43.819  1.00  0.00           H
ATOM   3236  HB2 HSP A 210      33.389  25.419  44.569  1.00  0.00           H
ATOM   3237  CD2 HSP A 210      30.189  24.779  45.589  1.00  0.00           C
ATOM   3238  HD2 HSP A 210      29.519  25.269  44.899  1.00  0.00           H
ATOM   3239  CG  HSP A 210      31.529  24.619  45.379  1.00  0.00           C
ATOM   3240  NE2 HSP A 210      29.919  24.199  46.829  1.00  0.00           N
ATOM   3241  HE2 HSP A 210      29.059  24.139  47.339  1.00  0.00           H
ATOM   3242  ND1 HSP A 210      31.979  23.799  46.409  1.00  0.00           N
ATOM   3243  HD1 HSP A 210      32.929  23.509  46.489  1.00  0.00           H
ATOM   3244  CE1 HSP A 210      30.959  23.559  47.299  1.00  0.00           C
ATOM   3245  HE1 HSP A 210      31.109  22.919  48.139  1.00  0.00           H
ATOM   3246  C   HSP A 210      33.049  24.609  41.739  1.00  0.00           C
ATOM   3247  O   HSP A 210      32.159  24.899  40.939  1.00  0.00           O
ATOM   3248  N   PHE A 211      34.309  24.809  41.409  1.00  0.00           N
ATOM   3249  HN  PHE A 211      34.979  24.539  42.099  1.00  0.00           H
ATOM   3250  CA  PHE A 211      34.759  25.409  40.159  1.00  0.00           C
ATOM   3251  HA  PHE A 211      34.089  26.229  39.969  1.00  0.00           H
ATOM   3252  CB  PHE A 211      36.279  25.729  40.219  1.00  0.00           C
ATOM   3253  HB1 PHE A 211      36.709  25.619  39.199  1.00  0.00           H
ATOM   3254  HB2 PHE A 211      36.699  24.879  40.809  1.00  0.00           H
ATOM   3255  CG  PHE A 211      36.459  27.029  40.819  1.00  0.00           C
ATOM   3256  CD1 PHE A 211      36.419  28.149  39.999  1.00  0.00           C
ATOM   3257  HD1 PHE A 211      36.049  28.009  38.999  1.00  0.00           H
ATOM   3258  CE1 PHE A 211      36.989  29.399  40.419  1.00  0.00           C
ATOM   3259  HE1 PHE A 211      37.029  30.359  39.939  1.00  0.00           H
ATOM   3260  CZ  PHE A 211      37.429  29.479  41.729  1.00  0.00           C
ATOM   3261  HZ  PHE A 211      37.839  30.369  42.189  1.00  0.00           H
ATOM   3262  CD2 PHE A 211      36.959  27.079  42.089  1.00  0.00           C
ATOM   3263  HD2 PHE A 211      37.039  26.209  42.719  1.00  0.00           H
ATOM   3264  CE2 PHE A 211      37.429  28.299  42.529  1.00  0.00           C
ATOM   3265  HE2 PHE A 211      37.799  28.409  43.539  1.00  0.00           H
ATOM   3266  C   PHE A 211      34.489  24.429  39.039  1.00  0.00           C
ATOM   3267  O   PHE A 211      34.169  24.809  37.919  1.00  0.00           O
ATOM   3268  N   GLU A 212      34.459  23.059  39.249  1.00  0.00           N
ATOM   3269  HN  GLU A 212      34.619  22.669  40.159  1.00  0.00           H
ATOM   3270  CA  GLU A 212      34.169  22.059  38.199  1.00  0.00           C
ATOM   3271  HA  GLU A 212      34.619  22.389  37.269  1.00  0.00           H
ATOM   3272  CB  GLU A 212      34.969  20.659  38.409  1.00  0.00           C
ATOM   3273  HB1 GLU A 212      34.649  19.919  37.649  1.00  0.00           H
ATOM   3274  HB2 GLU A 212      34.669  20.279  39.409  1.00  0.00           H
ATOM   3275  CG  GLU A 212      36.449  20.859  38.199  1.00  0.00           C
ATOM   3276  HG1 GLU A 212      36.909  21.629  38.849  1.00  0.00           H
ATOM   3277  HG2 GLU A 212      36.669  21.099  37.139  1.00  0.00           H
ATOM   3278  CD  GLU A 212      37.259  19.609  38.569  1.00  0.00           C
ATOM   3279  OE1 GLU A 212      38.509  19.589  38.349  1.00  0.00           O
ATOM   3280  OE2 GLU A 212      36.679  18.569  38.989  1.00  0.00           O
ATOM   3281  C   GLU A 212      32.649  21.929  38.029  1.00  0.00           C
ATOM   3282  O   GLU A 212      32.149  21.399  37.049  1.00  0.00           O
ATOM   3283  N   GLU A 213      31.849  22.429  38.959  1.00  0.00           N
ATOM   3284  HN  GLU A 213      32.239  22.929  39.729  1.00  0.00           H
ATOM   3285  CA  GLU A 213      30.389  22.289  38.949  1.00  0.00           C
ATOM   3286  HA  GLU A 213      30.059  21.789  38.049  1.00  0.00           H
ATOM   3287  CB  GLU A 213      29.749  21.639  40.209  1.00  0.00           C
ATOM   3288  HB1 GLU A 213      28.669  21.879  40.219  1.00  0.00           H
ATOM   3289  HB2 GLU A 213      30.219  22.089  41.109  1.00  0.00           H
ATOM   3290  CG  GLU A 213      30.019  20.109  40.359  1.00  0.00           C
ATOM   3291  HG1 GLU A 213      31.099  19.889  40.459  1.00  0.00           H
ATOM   3292  HG2 GLU A 213      29.559  19.689  39.439  1.00  0.00           H
ATOM   3293  CD  GLU A 213      29.379  19.459  41.549  1.00  0.00           C
ATOM   3294  OE1 GLU A 213      29.179  18.249  41.539  1.00  0.00           O
ATOM   3295  OE2 GLU A 213      29.079  20.179  42.519  1.00  0.00           O
ATOM   3296  C   GLU A 213      29.829  23.689  38.739  1.00  0.00           C
ATOM   3297  O   GLU A 213      28.659  23.969  39.059  1.00  0.00           O
ATOM   3298  N   HIS A 214      30.609  24.649  38.199  1.00  0.00           N
ATOM   3299  HN  HIS A 214      31.479  24.339  37.819  1.00  0.00           H
ATOM   3300  CA  HIS A 214      30.109  25.989  37.989  1.00  0.00           C
ATOM   3301  HA  HIS A 214      29.059  26.019  38.259  1.00  0.00           H
ATOM   3302  CB  HIS A 214      30.919  27.099  38.719  1.00  0.00           C
ATOM   3303  HB1 HIS A 214      31.849  27.329  38.159  1.00  0.00           H
ATOM   3304  HB2 HIS A 214      31.189  26.769  39.749  1.00  0.00           H
ATOM   3305  ND1 HIS A 214      30.239  29.359  37.749  1.00  0.00           N
ATOM   3306  CG  HIS A 214      30.099  28.419  38.759  1.00  0.00           C
ATOM   3307  CE1 HIS A 214      29.479  30.409  38.079  1.00  0.00           C
ATOM   3308  HE1 HIS A 214      29.239  31.219  37.389  1.00  0.00           H
ATOM   3309  NE2 HIS A 214      28.849  30.229  39.239  1.00  0.00           N
ATOM   3310  HE2 HIS A 214      28.089  30.739  39.629  1.00  0.00           H
ATOM   3311  CD2 HIS A 214      29.299  29.009  39.729  1.00  0.00           C
ATOM   3312  HD2 HIS A 214      28.929  28.599  40.669  1.00  0.00           H
ATOM   3313  C   HIS A 214      30.259  26.319  36.499  1.00  0.00           C
ATOM   3314  O   HIS A 214      31.339  26.209  35.909  1.00  0.00           O
ATOM   3315  N   PRO A 215      29.189  26.639  35.769  1.00  0.00           N
ATOM   3316  CD  PRO A 215      27.839  26.939  36.319  1.00  0.00           C
ATOM   3317  HD1 PRO A 215      27.349  26.039  36.749  1.00  0.00           H
ATOM   3318  HD2 PRO A 215      27.809  27.679  37.149  1.00  0.00           H
ATOM   3319  CA  PRO A 215      29.229  26.549  34.229  1.00  0.00           C
ATOM   3320  HA  PRO A 215      29.709  25.639  33.879  1.00  0.00           H
ATOM   3321  CB  PRO A 215      27.739  26.559  33.889  1.00  0.00           C
ATOM   3322  HB1 PRO A 215      27.509  25.479  34.019  1.00  0.00           H
ATOM   3323  HB2 PRO A 215      27.479  26.959  32.889  1.00  0.00           H
ATOM   3324  CG  PRO A 215      27.129  27.399  35.009  1.00  0.00           C
ATOM   3325  HG1 PRO A 215      26.029  27.269  35.029  1.00  0.00           H
ATOM   3326  HG2 PRO A 215      27.409  28.459  34.849  1.00  0.00           H
ATOM   3327  C   PRO A 215      30.019  27.769  33.649  1.00  0.00           C
ATOM   3328  O   PRO A 215      30.049  27.849  32.379  1.00  0.00           O
ATOM   3329  N   LEU A 216      30.569  28.709  34.419  1.00  0.00           N
ATOM   3330  HN  LEU A 216      30.369  28.699  35.389  1.00  0.00           H
ATOM   3331  CA  LEU A 216      31.259  29.859  33.939  1.00  0.00           C
ATOM   3332  HA  LEU A 216      31.009  29.979  32.899  1.00  0.00           H
ATOM   3333  CB  LEU A 216      30.829  31.109  34.759  1.00  0.00           C
ATOM   3334  HB1 LEU A 216      31.289  31.969  34.239  1.00  0.00           H
ATOM   3335  HB2 LEU A 216      31.129  31.019  35.829  1.00  0.00           H
ATOM   3336  CG  LEU A 216      29.319  31.359  34.789  1.00  0.00           C
ATOM   3337  HG  LEU A 216      28.809  30.579  35.389  1.00  0.00           H
ATOM   3338  CD1 LEU A 216      29.029  32.739  35.449  1.00  0.00           C
ATOM   3339 HD11 LEU A 216      29.379  32.819  36.499  1.00  0.00           H
ATOM   3340 HD12 LEU A 216      29.549  33.469  34.789  1.00  0.00           H
ATOM   3341 HD13 LEU A 216      27.949  32.969  35.299  1.00  0.00           H
ATOM   3342  CD2 LEU A 216      28.549  31.229  33.469  1.00  0.00           C
ATOM   3343 HD21 LEU A 216      27.509  31.619  33.529  1.00  0.00           H
ATOM   3344 HD22 LEU A 216      29.149  31.789  32.709  1.00  0.00           H
ATOM   3345 HD23 LEU A 216      28.369  30.169  33.189  1.00  0.00           H
ATOM   3346  C   LEU A 216      32.789  29.669  34.159  1.00  0.00           C
ATOM   3347  O   LEU A 216      33.549  30.589  33.859  1.00  0.00           O
ATOM   3348  N   PHE A 217      33.369  28.499  34.589  1.00  0.00           N
ATOM   3349  HN  PHE A 217      32.799  27.689  34.669  1.00  0.00           H
ATOM   3350  CA  PHE A 217      34.749  28.279  34.759  1.00  0.00           C
ATOM   3351  HA  PHE A 217      35.319  28.929  34.109  1.00  0.00           H
ATOM   3352  CB  PHE A 217      35.219  28.199  36.239  1.00  0.00           C
ATOM   3353  HB1 PHE A 217      36.269  27.849  36.359  1.00  0.00           H
ATOM   3354  HB2 PHE A 217      34.629  27.429  36.769  1.00  0.00           H
ATOM   3355  CG  PHE A 217      35.059  29.559  36.839  1.00  0.00           C
ATOM   3356  CD1 PHE A 217      36.119  30.469  36.789  1.00  0.00           C
ATOM   3357  HD1 PHE A 217      37.039  30.159  36.319  1.00  0.00           H
ATOM   3358  CE1 PHE A 217      35.959  31.829  37.249  1.00  0.00           C
ATOM   3359  HE1 PHE A 217      36.759  32.519  37.039  1.00  0.00           H
ATOM   3360  CZ  PHE A 217      34.809  32.209  37.849  1.00  0.00           C
ATOM   3361  HZ  PHE A 217      34.609  33.169  38.299  1.00  0.00           H
ATOM   3362  CD2 PHE A 217      33.919  29.939  37.499  1.00  0.00           C
ATOM   3363  HD2 PHE A 217      33.129  29.249  37.749  1.00  0.00           H
ATOM   3364  CE2 PHE A 217      33.769  31.229  38.079  1.00  0.00           C
ATOM   3365  HE2 PHE A 217      32.949  31.489  38.719  1.00  0.00           H
ATOM   3366  C   PHE A 217      35.049  26.939  34.169  1.00  0.00           C
ATOM   3367  O   PHE A 217      34.149  26.079  34.209  1.00  0.00           O
ATOM   3368  N   GLU A 218      36.269  26.819  33.579  1.00  0.00           N
ATOM   3369  HN  GLU A 218      36.919  27.579  33.479  1.00  0.00           H
ATOM   3370  CA  GLU A 218      36.859  25.559  33.159  1.00  0.00           C
ATOM   3371  HA  GLU A 218      36.189  24.749  33.399  1.00  0.00           H
ATOM   3372  CB  GLU A 218      37.039  25.609  31.599  1.00  0.00           C
ATOM   3373  HB1 GLU A 218      36.109  26.009  31.159  1.00  0.00           H
ATOM   3374  HB2 GLU A 218      37.269  24.559  31.299  1.00  0.00           H
ATOM   3375  CG  GLU A 218      38.249  26.389  31.099  1.00  0.00           C
ATOM   3376  HG1 GLU A 218      39.229  26.249  31.609  1.00  0.00           H
ATOM   3377  HG2 GLU A 218      38.099  27.469  31.259  1.00  0.00           H
ATOM   3378  CD  GLU A 218      38.449  26.169  29.589  1.00  0.00           C
ATOM   3379  OE1 GLU A 218      38.829  27.179  28.969  1.00  0.00           O
ATOM   3380  OE2 GLU A 218      38.199  25.109  29.059  1.00  0.00           O
ATOM   3381  C   GLU A 218      38.079  25.399  33.999  1.00  0.00           C
ATOM   3382  O   GLU A 218      38.679  26.379  34.419  1.00  0.00           O
ATOM   3383  N   ARG A 219      38.569  24.169  34.279  1.00  0.00           N
ATOM   3384  HN  ARG A 219      38.159  23.299  34.019  1.00  0.00           H
ATOM   3385  CA  ARG A 219      39.859  24.029  34.919  1.00  0.00           C
ATOM   3386  HA  ARG A 219      40.009  24.839  35.619  1.00  0.00           H
ATOM   3387  CB  ARG A 219      39.839  22.749  35.769  1.00  0.00           C
ATOM   3388  HB1 ARG A 219      39.479  21.879  35.179  1.00  0.00           H
ATOM   3389  HB2 ARG A 219      39.009  22.779  36.499  1.00  0.00           H
ATOM   3390  CG  ARG A 219      41.059  22.659  36.739  1.00  0.00           C
ATOM   3391  HG1 ARG A 219      41.209  23.509  37.439  1.00  0.00           H
ATOM   3392  HG2 ARG A 219      41.979  22.649  36.119  1.00  0.00           H
ATOM   3393  CD  ARG A 219      40.919  21.409  37.649  1.00  0.00           C
ATOM   3394  HD1 ARG A 219      40.989  20.489  37.039  1.00  0.00           H
ATOM   3395  HD2 ARG A 219      39.929  21.529  38.139  1.00  0.00           H
ATOM   3396  NE  ARG A 219      41.989  21.329  38.669  1.00  0.00           N
ATOM   3397  HE  ARG A 219      42.819  21.889  38.619  1.00  0.00           H
ATOM   3398  CZ  ARG A 219      42.049  20.379  39.569  1.00  0.00           C
ATOM   3399  NH1 ARG A 219      41.099  19.469  39.719  1.00  0.00           N
ATOM   3400 HH11 ARG A 219      40.209  19.509  39.279  1.00  0.00           H
ATOM   3401 HH12 ARG A 219      41.169  18.999  40.599  1.00  0.00           H
ATOM   3402  NH2 ARG A 219      43.129  20.359  40.339  1.00  0.00           N
ATOM   3403 HH21 ARG A 219      43.959  20.849  40.049  1.00  0.00           H
ATOM   3404 HH22 ARG A 219      43.269  19.639  41.019  1.00  0.00           H
ATOM   3405  C   ARG A 219      40.909  24.079  33.889  1.00  0.00           C
ATOM   3406  O   ARG A 219      40.839  23.549  32.739  1.00  0.00           O
ATOM   3407  N   VAL A 220      42.039  24.739  34.249  1.00  0.00           N
ATOM   3408  HN  VAL A 220      42.129  25.149  35.149  1.00  0.00           H
ATOM   3409  CA  VAL A 220      43.209  24.689  33.369  1.00  0.00           C
ATOM   3410  HA  VAL A 220      43.009  24.459  32.329  1.00  0.00           H
ATOM   3411  CB  VAL A 220      43.879  26.039  33.329  1.00  0.00           C
ATOM   3412  HB  VAL A 220      44.219  26.409  34.319  1.00  0.00           H
ATOM   3413  CG1 VAL A 220      45.039  26.029  32.299  1.00  0.00           C
ATOM   3414 HG11 VAL A 220      45.839  25.259  32.449  1.00  0.00           H
ATOM   3415 HG12 VAL A 220      44.569  25.879  31.309  1.00  0.00           H
ATOM   3416 HG13 VAL A 220      45.579  26.999  32.229  1.00  0.00           H
ATOM   3417  CG2 VAL A 220      42.779  27.059  32.869  1.00  0.00           C
ATOM   3418 HG21 VAL A 220      43.239  27.899  32.299  1.00  0.00           H
ATOM   3419 HG22 VAL A 220      41.989  26.639  32.209  1.00  0.00           H
ATOM   3420 HG23 VAL A 220      42.199  27.519  33.699  1.00  0.00           H
ATOM   3421  C   VAL A 220      44.229  23.789  34.109  1.00  0.00           C
ATOM   3422  O   VAL A 220      44.469  23.949  35.309  1.00  0.00           O
ATOM   3423  N   PRO A 221      44.759  22.699  33.529  1.00  0.00           N
ATOM   3424  CD  PRO A 221      44.249  22.199  32.239  1.00  0.00           C
ATOM   3425  HD1 PRO A 221      43.149  22.329  32.159  1.00  0.00           H
ATOM   3426  HD2 PRO A 221      44.749  22.929  31.569  1.00  0.00           H
ATOM   3427  CA  PRO A 221      45.899  21.949  34.019  1.00  0.00           C
ATOM   3428  HA  PRO A 221      45.649  21.509  34.969  1.00  0.00           H
ATOM   3429  CB  PRO A 221      46.199  20.929  32.869  1.00  0.00           C
ATOM   3430  HB1 PRO A 221      46.459  19.919  33.259  1.00  0.00           H
ATOM   3431  HB2 PRO A 221      46.999  21.279  32.179  1.00  0.00           H
ATOM   3432  CG  PRO A 221      44.879  20.789  32.109  1.00  0.00           C
ATOM   3433  HG1 PRO A 221      44.249  19.999  32.589  1.00  0.00           H
ATOM   3434  HG2 PRO A 221      44.949  20.479  31.039  1.00  0.00           H
ATOM   3435  C   PRO A 221      47.119  22.749  34.269  1.00  0.00           C
ATOM   3436  O   PRO A 221      47.499  23.449  33.349  1.00  0.00           O
ATOM   3437  N   LEU A 222      47.859  22.549  35.429  1.00  0.00           N
ATOM   3438  HN  LEU A 222      47.459  21.949  36.119  1.00  0.00           H
ATOM   3439  CA  LEU A 222      49.049  23.249  35.869  1.00  0.00           C
ATOM   3440  HA  LEU A 222      48.909  24.299  36.059  1.00  0.00           H
ATOM   3441  CB  LEU A 222      49.699  22.729  37.209  1.00  0.00           C
ATOM   3442  HB1 LEU A 222      50.439  23.529  37.449  1.00  0.00           H
ATOM   3443  HB2 LEU A 222      50.189  21.749  37.039  1.00  0.00           H
ATOM   3444  CG  LEU A 222      48.679  22.669  38.369  1.00  0.00           C
ATOM   3445  HG  LEU A 222      47.809  22.139  37.919  1.00  0.00           H
ATOM   3446  CD1 LEU A 222      49.229  21.749  39.469  1.00  0.00           C
ATOM   3447 HD11 LEU A 222      48.559  21.849  40.349  1.00  0.00           H
ATOM   3448 HD12 LEU A 222      49.139  20.719  39.069  1.00  0.00           H
ATOM   3449 HD13 LEU A 222      50.269  22.029  39.759  1.00  0.00           H
ATOM   3450  CD2 LEU A 222      48.289  24.009  38.899  1.00  0.00           C
ATOM   3451 HD21 LEU A 222      47.559  24.059  39.729  1.00  0.00           H
ATOM   3452 HD22 LEU A 222      49.169  24.579  39.259  1.00  0.00           H
ATOM   3453 HD23 LEU A 222      47.889  24.699  38.119  1.00  0.00           H
ATOM   3454  C   LEU A 222      50.179  23.149  34.729  1.00  0.00           C
ATOM   3455  O   LEU A 222      50.919  24.099  34.519  1.00  0.00           O
ATOM   3456  N   GLU A 223      50.209  22.009  34.049  1.00  0.00           N
ATOM   3457  HN  GLU A 223      49.539  21.319  34.339  1.00  0.00           H
ATOM   3458  CA  GLU A 223      51.239  21.639  33.039  1.00  0.00           C
ATOM   3459  HA  GLU A 223      52.219  21.809  33.469  1.00  0.00           H
ATOM   3460  CB  GLU A 223      51.079  20.099  32.699  1.00  0.00           C
ATOM   3461  HB1 GLU A 223      51.289  19.559  33.639  1.00  0.00           H
ATOM   3462  HB2 GLU A 223      51.989  20.069  32.049  1.00  0.00           H
ATOM   3463  CG  GLU A 223      49.789  19.769  31.969  1.00  0.00           C
ATOM   3464  HG1 GLU A 223      49.669  20.339  31.019  1.00  0.00           H
ATOM   3465  HG2 GLU A 223      48.889  19.859  32.609  1.00  0.00           H
ATOM   3466  CD  GLU A 223      49.719  18.279  31.729  1.00  0.00           C
ATOM   3467  OE1 GLU A 223      48.889  17.499  32.299  1.00  0.00           O
ATOM   3468  OE2 GLU A 223      50.489  17.799  30.839  1.00  0.00           O
ATOM   3469  C   GLU A 223      51.059  22.569  31.839  1.00  0.00           C
ATOM   3470  O   GLU A 223      51.979  22.819  31.099  1.00  0.00           O
ATOM   3471  N   ASP A 224      49.849  23.059  31.499  1.00  0.00           N
ATOM   3472  HN  ASP A 224      49.009  22.889  31.999  1.00  0.00           H
ATOM   3473  CA  ASP A 224      49.609  23.899  30.359  1.00  0.00           C
ATOM   3474  HA  ASP A 224      50.409  23.679  29.669  1.00  0.00           H
ATOM   3475  CB  ASP A 224      48.219  23.659  29.719  1.00  0.00           C
ATOM   3476  HB1 ASP A 224      47.879  24.439  29.009  1.00  0.00           H
ATOM   3477  HB2 ASP A 224      47.439  23.529  30.499  1.00  0.00           H
ATOM   3478  CG  ASP A 224      48.219  22.369  28.989  1.00  0.00           C
ATOM   3479  OD1 ASP A 224      49.279  22.059  28.409  1.00  0.00           O
ATOM   3480  OD2 ASP A 224      47.119  21.759  28.879  1.00  0.00           O
ATOM   3481  C   ASP A 224      49.709  25.379  30.769  1.00  0.00           C
ATOM   3482  O   ASP A 224      49.429  26.299  29.989  1.00  0.00           O
ATOM   3483  N   LEU A 225      50.229  25.729  32.029  1.00  0.00           N
ATOM   3484  HN  LEU A 225      50.369  24.999  32.689  1.00  0.00           H
ATOM   3485  CA  LEU A 225      50.519  27.039  32.419  1.00  0.00           C
ATOM   3486  HA  LEU A 225      50.289  27.719  31.609  1.00  0.00           H
ATOM   3487  CB  LEU A 225      49.739  27.509  33.729  1.00  0.00           C
ATOM   3488  HB1 LEU A 225      50.079  28.519  34.019  1.00  0.00           H
ATOM   3489  HB2 LEU A 225      49.859  26.699  34.479  1.00  0.00           H
ATOM   3490  CG  LEU A 225      48.219  27.689  33.369  1.00  0.00           C
ATOM   3491  HG  LEU A 225      47.869  26.779  32.849  1.00  0.00           H
ATOM   3492  CD1 LEU A 225      47.279  27.749  34.639  1.00  0.00           C
ATOM   3493 HD11 LEU A 225      47.369  26.749  35.099  1.00  0.00           H
ATOM   3494 HD12 LEU A 225      47.599  28.619  35.259  1.00  0.00           H
ATOM   3495 HD13 LEU A 225      46.269  28.039  34.299  1.00  0.00           H
ATOM   3496  CD2 LEU A 225      48.049  29.019  32.439  1.00  0.00           C
ATOM   3497 HD21 LEU A 225      46.979  29.309  32.329  1.00  0.00           H
ATOM   3498 HD22 LEU A 225      48.469  29.839  33.049  1.00  0.00           H
ATOM   3499 HD23 LEU A 225      48.409  28.989  31.389  1.00  0.00           H
ATOM   3500  C   LEU A 225      51.999  27.249  32.629  1.00  0.00           C
ATOM   3501  O   LEU A 225      52.419  27.959  33.579  1.00  0.00           O
ATOM   3502  N   SER A 226      52.939  26.589  31.809  1.00  0.00           N
ATOM   3503  HN  SER A 226      52.579  25.969  31.119  1.00  0.00           H
ATOM   3504  CA  SER A 226      54.369  26.519  31.959  1.00  0.00           C
ATOM   3505  HA  SER A 226      54.559  26.379  33.009  1.00  0.00           H
ATOM   3506  CB  SER A 226      55.089  25.399  31.189  1.00  0.00           C
ATOM   3507  HB1 SER A 226      54.809  24.459  31.719  1.00  0.00           H
ATOM   3508  HB2 SER A 226      56.179  25.639  31.189  1.00  0.00           H
ATOM   3509  OG  SER A 226      54.609  25.219  29.859  1.00  0.00           O
ATOM   3510  HG1 SER A 226      55.439  25.129  29.389  1.00  0.00           H
ATOM   3511  C   SER A 226      55.039  27.819  31.499  1.00  0.00           C
ATOM   3512  O   SER A 226      56.169  28.159  31.879  1.00  0.00           O
ATOM   3513  N   GLU A 227      54.279  28.689  30.809  1.00  0.00           N
ATOM   3514  HN  GLU A 227      53.309  28.499  30.639  1.00  0.00           H
ATOM   3515  CA  GLU A 227      54.779  29.999  30.379  1.00  0.00           C
ATOM   3516  HA  GLU A 227      55.859  29.969  30.369  1.00  0.00           H
ATOM   3517  CB  GLU A 227      54.209  30.349  28.959  1.00  0.00           C
ATOM   3518  HB1 GLU A 227      54.729  31.299  28.719  1.00  0.00           H
ATOM   3519  HB2 GLU A 227      53.149  30.659  29.059  1.00  0.00           H
ATOM   3520  CG  GLU A 227      54.499  29.429  27.769  1.00  0.00           C
ATOM   3521  HG1 GLU A 227      54.039  28.439  28.019  1.00  0.00           H
ATOM   3522  HG2 GLU A 227      55.589  29.229  27.729  1.00  0.00           H
ATOM   3523  CD  GLU A 227      53.959  29.909  26.469  1.00  0.00           C
ATOM   3524  OE1 GLU A 227      54.669  29.909  25.429  1.00  0.00           O
ATOM   3525  OE2 GLU A 227      52.769  30.289  26.409  1.00  0.00           O
ATOM   3526  C   GLU A 227      54.429  31.059  31.389  1.00  0.00           C
ATOM   3527  O   GLU A 227      54.979  32.169  31.279  1.00  0.00           O
ATOM   3528  N   ASP A 228      53.579  30.839  32.439  1.00  0.00           N
ATOM   3529  HN  ASP A 228      53.129  29.969  32.609  1.00  0.00           H
ATOM   3530  CA  ASP A 228      53.239  31.879  33.379  1.00  0.00           C
ATOM   3531  HA  ASP A 228      53.149  32.849  32.909  1.00  0.00           H
ATOM   3532  CB  ASP A 228      51.779  31.599  33.839  1.00  0.00           C
ATOM   3533  HB1 ASP A 228      51.689  30.599  34.319  1.00  0.00           H
ATOM   3534  HB2 ASP A 228      51.109  31.459  32.969  1.00  0.00           H
ATOM   3535  CG  ASP A 228      51.189  32.599  34.809  1.00  0.00           C
ATOM   3536  OD1 ASP A 228      51.879  33.529  35.259  1.00  0.00           O
ATOM   3537  OD2 ASP A 228      49.979  32.469  35.139  1.00  0.00           O
ATOM   3538  C   ASP A 228      54.269  31.979  34.539  1.00  0.00           C
ATOM   3539  O   ASP A 228      54.519  30.929  35.179  1.00  0.00           O
ATOM   3540  N   PRO A 229      54.899  33.159  34.849  1.00  0.00           N
ATOM   3541  CD  PRO A 229      54.859  34.489  34.149  1.00  0.00           C
ATOM   3542  HD1 PRO A 229      55.399  34.489  33.179  1.00  0.00           H
ATOM   3543  HD2 PRO A 229      53.829  34.859  33.959  1.00  0.00           H
ATOM   3544  CA  PRO A 229      55.749  33.199  36.029  1.00  0.00           C
ATOM   3545  HA  PRO A 229      56.399  32.339  36.089  1.00  0.00           H
ATOM   3546  CB  PRO A 229      56.529  34.539  35.889  1.00  0.00           C
ATOM   3547  HB1 PRO A 229      57.419  34.399  35.239  1.00  0.00           H
ATOM   3548  HB2 PRO A 229      56.859  35.129  36.769  1.00  0.00           H
ATOM   3549  CG  PRO A 229      55.499  35.449  35.129  1.00  0.00           C
ATOM   3550  HG1 PRO A 229      55.949  36.329  34.619  1.00  0.00           H
ATOM   3551  HG2 PRO A 229      54.699  35.799  35.809  1.00  0.00           H
ATOM   3552  C   PRO A 229      54.889  33.239  37.299  1.00  0.00           C
ATOM   3553  O   PRO A 229      55.539  33.079  38.329  1.00  0.00           O
ATOM   3554  N   VAL A 230      53.609  33.609  37.299  1.00  0.00           N
ATOM   3555  HN  VAL A 230      53.079  33.879  36.499  1.00  0.00           H
ATOM   3556  CA  VAL A 230      52.829  33.709  38.499  1.00  0.00           C
ATOM   3557  HA  VAL A 230      53.359  34.419  39.119  1.00  0.00           H
ATOM   3558  CB  VAL A 230      51.419  34.159  38.279  1.00  0.00           C
ATOM   3559  HB  VAL A 230      50.829  33.469  37.629  1.00  0.00           H
ATOM   3560  CG1 VAL A 230      50.729  34.289  39.659  1.00  0.00           C
ATOM   3561 HG11 VAL A 230      50.369  33.279  39.959  1.00  0.00           H
ATOM   3562 HG12 VAL A 230      51.429  34.639  40.439  1.00  0.00           H
ATOM   3563 HG13 VAL A 230      49.829  34.939  39.669  1.00  0.00           H
ATOM   3564  CG2 VAL A 230      51.429  35.529  37.639  1.00  0.00           C
ATOM   3565 HG21 VAL A 230      50.389  35.889  37.469  1.00  0.00           H
ATOM   3566 HG22 VAL A 230      51.839  36.169  38.449  1.00  0.00           H
ATOM   3567 HG23 VAL A 230      52.119  35.599  36.779  1.00  0.00           H
ATOM   3568  C   VAL A 230      52.859  32.409  39.299  1.00  0.00           C
ATOM   3569  O   VAL A 230      52.899  32.399  40.549  1.00  0.00           O
ATOM   3570  N   VAL A 231      52.719  31.239  38.659  1.00  0.00           N
ATOM   3571  HN  VAL A 231      52.609  31.449  37.689  1.00  0.00           H
ATOM   3572  CA  VAL A 231      52.619  29.949  39.279  1.00  0.00           C
ATOM   3573  HA  VAL A 231      51.699  29.969  39.839  1.00  0.00           H
ATOM   3574  CB  VAL A 231      52.459  28.819  38.259  1.00  0.00           C
ATOM   3575  HB  VAL A 231      53.379  28.889  37.639  1.00  0.00           H
ATOM   3576  CG1 VAL A 231      52.219  27.469  38.929  1.00  0.00           C
ATOM   3577 HG11 VAL A 231      52.099  26.639  38.199  1.00  0.00           H
ATOM   3578 HG12 VAL A 231      53.149  27.159  39.449  1.00  0.00           H
ATOM   3579 HG13 VAL A 231      51.399  27.519  39.669  1.00  0.00           H
ATOM   3580  CG2 VAL A 231      51.299  29.109  37.279  1.00  0.00           C
ATOM   3581 HG21 VAL A 231      50.399  29.419  37.839  1.00  0.00           H
ATOM   3582 HG22 VAL A 231      51.419  30.019  36.659  1.00  0.00           H
ATOM   3583 HG23 VAL A 231      51.189  28.239  36.589  1.00  0.00           H
ATOM   3584  C   VAL A 231      53.669  29.609  40.289  1.00  0.00           C
ATOM   3585  O   VAL A 231      53.369  29.209  41.419  1.00  0.00           O
ATOM   3586  N   GLY A 232      54.899  29.949  39.949  1.00  0.00           N
ATOM   3587  HN  GLY A 232      54.909  30.279  39.009  1.00  0.00           H
ATOM   3588  CA  GLY A 232      56.079  29.589  40.579  1.00  0.00           C
ATOM   3589  HA1 GLY A 232      55.939  28.589  40.939  1.00  0.00           H
ATOM   3590  HA2 GLY A 232      56.999  29.669  40.029  1.00  0.00           H
ATOM   3591  C   GLY A 232      56.189  30.369  41.879  1.00  0.00           C
ATOM   3592  O   GLY A 232      57.019  29.989  42.709  1.00  0.00           O
ATOM   3593  N   HIS A 233      55.359  31.389  42.099  1.00  0.00           N
ATOM   3594  HN  HIS A 233      54.819  31.669  41.309  1.00  0.00           H
ATOM   3595  CA  HIS A 233      55.359  32.269  43.219  1.00  0.00           C
ATOM   3596  HA  HIS A 233      56.329  32.069  43.669  1.00  0.00           H
ATOM   3597  CB  HIS A 233      55.259  33.739  42.699  1.00  0.00           C
ATOM   3598  HB1 HIS A 233      55.199  34.449  43.539  1.00  0.00           H
ATOM   3599  HB2 HIS A 233      54.499  33.869  41.899  1.00  0.00           H
ATOM   3600  ND1 HIS A 233      57.719  34.069  43.029  1.00  0.00           N
ATOM   3601  CG  HIS A 233      56.639  34.139  42.169  1.00  0.00           C
ATOM   3602  CE1 HIS A 233      58.739  34.599  42.329  1.00  0.00           C
ATOM   3603  HE1 HIS A 233      59.699  34.859  42.759  1.00  0.00           H
ATOM   3604  NE2 HIS A 233      58.369  34.849  41.059  1.00  0.00           N
ATOM   3605  HE2 HIS A 233      58.919  35.199  40.299  1.00  0.00           H
ATOM   3606  CD2 HIS A 233      56.999  34.599  40.979  1.00  0.00           C
ATOM   3607  HD2 HIS A 233      56.339  34.869  40.159  1.00  0.00           H
ATOM   3608  C   HIS A 233      54.209  31.889  44.139  1.00  0.00           C
ATOM   3609  O   HIS A 233      54.109  32.429  45.239  1.00  0.00           O
ATOM   3610  N   LEU A 234      53.179  31.069  43.809  1.00  0.00           N
ATOM   3611  HN  LEU A 234      53.189  30.629  42.909  1.00  0.00           H
ATOM   3612  CA  LEU A 234      52.009  30.799  44.709  1.00  0.00           C
ATOM   3613  HA  LEU A 234      51.589  31.759  44.969  1.00  0.00           H
ATOM   3614  CB  LEU A 234      50.969  30.029  43.979  1.00  0.00           C
ATOM   3615  HB1 LEU A 234      50.049  30.199  44.569  1.00  0.00           H
ATOM   3616  HB2 LEU A 234      51.109  28.929  43.909  1.00  0.00           H
ATOM   3617  CG  LEU A 234      50.589  30.609  42.569  1.00  0.00           C
ATOM   3618  HG  LEU A 234      51.519  30.539  41.979  1.00  0.00           H
ATOM   3619  CD1 LEU A 234      49.579  29.809  41.829  1.00  0.00           C
ATOM   3620 HD11 LEU A 234      49.669  28.719  42.009  1.00  0.00           H
ATOM   3621 HD12 LEU A 234      48.559  30.079  42.199  1.00  0.00           H
ATOM   3622 HD13 LEU A 234      49.729  29.899  40.729  1.00  0.00           H
ATOM   3623  CD2 LEU A 234      50.009  31.949  42.729  1.00  0.00           C
ATOM   3624 HD21 LEU A 234      49.499  32.269  41.789  1.00  0.00           H
ATOM   3625 HD22 LEU A 234      49.229  31.909  43.509  1.00  0.00           H
ATOM   3626 HD23 LEU A 234      50.809  32.639  43.069  1.00  0.00           H
ATOM   3627  C   LEU A 234      52.319  30.169  45.999  1.00  0.00           C
ATOM   3628  O   LEU A 234      51.679  30.599  47.009  1.00  0.00           O
ATOM   3629  N   GLY A 235      53.259  29.169  46.099  1.00  0.00           N
ATOM   3630  HN  GLY A 235      53.649  28.739  45.289  1.00  0.00           H
ATOM   3631  CA  GLY A 235      53.739  28.539  47.349  1.00  0.00           C
ATOM   3632  HA1 GLY A 235      52.819  28.499  47.919  1.00  0.00           H
ATOM   3633  HA2 GLY A 235      54.179  27.579  47.129  1.00  0.00           H
ATOM   3634  C   GLY A 235      54.739  29.359  48.139  1.00  0.00           C
ATOM   3635  O   GLY A 235      54.999  28.979  49.299  1.00  0.00           O
ATOM   3636  N   THR A 236      55.409  30.419  47.639  1.00  0.00           N
ATOM   3637  HN  THR A 236      55.209  30.689  46.699  1.00  0.00           H
ATOM   3638  CA  THR A 236      56.589  30.969  48.319  1.00  0.00           C
ATOM   3639  HA  THR A 236      56.709  30.409  49.229  1.00  0.00           H
ATOM   3640  CB  THR A 236      57.849  30.839  47.419  1.00  0.00           C
ATOM   3641  HB  THR A 236      58.659  31.359  47.979  1.00  0.00           H
ATOM   3642  OG1 THR A 236      57.629  31.299  46.119  1.00  0.00           O
ATOM   3643  HG1 THR A 236      57.439  32.239  46.079  1.00  0.00           H
ATOM   3644  CG2 THR A 236      58.279  29.319  47.399  1.00  0.00           C
ATOM   3645 HG21 THR A 236      57.599  28.749  46.729  1.00  0.00           H
ATOM   3646 HG22 THR A 236      59.309  29.149  47.019  1.00  0.00           H
ATOM   3647 HG23 THR A 236      58.299  28.979  48.449  1.00  0.00           H
ATOM   3648  C   THR A 236      56.389  32.349  48.719  1.00  0.00           C
ATOM   3649  O   THR A 236      57.119  32.869  49.609  1.00  0.00           O
ATOM   3650  N   SER A 237      55.379  32.989  48.169  1.00  0.00           N
ATOM   3651  HN  SER A 237      54.819  32.429  47.569  1.00  0.00           H
ATOM   3652  CA  SER A 237      55.119  34.429  48.419  1.00  0.00           C
ATOM   3653  HA  SER A 237      55.979  35.079  48.329  1.00  0.00           H
ATOM   3654  CB  SER A 237      54.169  35.059  47.379  1.00  0.00           C
ATOM   3655  HB1 SER A 237      54.009  36.149  47.559  1.00  0.00           H
ATOM   3656  HB2 SER A 237      53.179  34.579  47.299  1.00  0.00           H
ATOM   3657  OG  SER A 237      54.709  34.879  46.049  1.00  0.00           O
ATOM   3658  HG1 SER A 237      54.339  34.049  45.749  1.00  0.00           H
ATOM   3659  C   SER A 237      54.499  34.809  49.709  1.00  0.00           C
ATOM   3660  O   SER A 237      55.039  35.659  50.439  1.00  0.00           O
ATOM   3661  N   THR A 238      53.289  34.119  49.979  1.00  0.00           N
ATOM   3662  HN  THR A 238      52.949  33.329  49.469  1.00  0.00           H
ATOM   3663  CA  THR A 238      52.559  34.349  51.219  1.00  0.00           C
ATOM   3664  HA  THR A 238      52.319  35.379  51.429  1.00  0.00           H
ATOM   3665  CB  THR A 238      51.129  33.819  51.269  1.00  0.00           C
ATOM   3666  HB  THR A 238      50.539  34.399  52.009  1.00  0.00           H
ATOM   3667  OG1 THR A 238      51.039  32.439  51.649  1.00  0.00           O
ATOM   3668  HG1 THR A 238      50.099  32.329  51.809  1.00  0.00           H
ATOM   3669  CG2 THR A 238      50.419  33.989  49.959  1.00  0.00           C
ATOM   3670 HG21 THR A 238      50.709  33.169  49.279  1.00  0.00           H
ATOM   3671 HG22 THR A 238      49.329  33.939  50.159  1.00  0.00           H
ATOM   3672 HG23 THR A 238      50.699  34.969  49.499  1.00  0.00           H
ATOM   3673  C   THR A 238      53.339  33.829  52.429  1.00  0.00           C
ATOM   3674  O   THR A 238      54.109  32.889  52.299  1.00  0.00           O
ATOM   3675  N   GLU A 239      53.169  34.479  53.579  1.00  0.00           N
ATOM   3676  HN  GLU A 239      52.739  35.389  53.539  1.00  0.00           H
ATOM   3677  CA  GLU A 239      53.779  33.979  54.889  1.00  0.00           C
ATOM   3678  HA  GLU A 239      54.839  33.959  54.709  1.00  0.00           H
ATOM   3679  CB  GLU A 239      53.279  34.799  56.149  1.00  0.00           C
ATOM   3680  HB1 GLU A 239      53.679  34.379  57.099  1.00  0.00           H
ATOM   3681  HB2 GLU A 239      52.169  34.819  56.119  1.00  0.00           H
ATOM   3682  CG  GLU A 239      53.669  36.269  56.119  1.00  0.00           C
ATOM   3683  HG1 GLU A 239      53.009  36.839  56.809  1.00  0.00           H
ATOM   3684  HG2 GLU A 239      53.399  36.759  55.159  1.00  0.00           H
ATOM   3685  CD  GLU A 239      55.099  36.659  56.489  1.00  0.00           C
ATOM   3686  OE1 GLU A 239      56.009  36.929  55.729  1.00  0.00           O
ATOM   3687  OE2 GLU A 239      55.309  36.709  57.759  1.00  0.00           O
ATOM   3688  C   GLU A 239      53.429  32.559  55.259  1.00  0.00           C
ATOM   3689  O   GLU A 239      54.199  31.839  55.899  1.00  0.00           O
ATOM   3690  N   GLU A 240      52.179  32.149  54.949  1.00  0.00           N
ATOM   3691  HN  GLU A 240      51.529  32.749  54.489  1.00  0.00           H
ATOM   3692  CA  GLU A 240      51.739  30.759  55.189  1.00  0.00           C
ATOM   3693  HA  GLU A 240      52.109  30.389  56.129  1.00  0.00           H
ATOM   3694  CB  GLU A 240      50.159  30.649  55.189  1.00  0.00           C
ATOM   3695  HB1 GLU A 240      49.779  30.519  54.149  1.00  0.00           H
ATOM   3696  HB2 GLU A 240      49.899  31.699  55.439  1.00  0.00           H
ATOM   3697  CG  GLU A 240      49.529  29.599  56.089  1.00  0.00           C
ATOM   3698  HG1 GLU A 240      50.009  28.599  55.939  1.00  0.00           H
ATOM   3699  HG2 GLU A 240      48.489  29.469  55.729  1.00  0.00           H
ATOM   3700  CD  GLU A 240      49.449  29.999  57.549  1.00  0.00           C
ATOM   3701  OE1 GLU A 240      49.289  29.039  58.379  1.00  0.00           O
ATOM   3702  OE2 GLU A 240      49.389  31.209  57.919  1.00  0.00           O
ATOM   3703  C   GLU A 240      52.269  29.799  54.129  1.00  0.00           C
ATOM   3704  O   GLU A 240      52.559  28.639  54.509  1.00  0.00           O
ATOM   3705  N   GLY A 241      52.549  30.159  52.879  1.00  0.00           N
ATOM   3706  HN  GLY A 241      52.279  31.089  52.619  1.00  0.00           H
ATOM   3707  CA  GLY A 241      53.379  29.429  51.919  1.00  0.00           C
ATOM   3708  HA1 GLY A 241      52.929  28.499  51.619  1.00  0.00           H
ATOM   3709  HA2 GLY A 241      53.409  30.099  51.069  1.00  0.00           H
ATOM   3710  C   GLY A 241      54.809  29.219  52.359  1.00  0.00           C
ATOM   3711  O   GLY A 241      55.239  28.049  52.379  1.00  0.00           O
ATOM   3712  N   LYS A 242      55.389  30.239  52.979  1.00  0.00           N
ATOM   3713  HN  LYS A 242      55.139  31.199  52.869  1.00  0.00           H
ATOM   3714  CA  LYS A 242      56.559  30.089  53.759  1.00  0.00           C
ATOM   3715  HA  LYS A 242      57.319  29.669  53.109  1.00  0.00           H
ATOM   3716  CB  LYS A 242      57.049  31.519  54.139  1.00  0.00           C
ATOM   3717  HB1 LYS A 242      57.959  31.439  54.779  1.00  0.00           H
ATOM   3718  HB2 LYS A 242      56.309  32.099  54.739  1.00  0.00           H
ATOM   3719  CG  LYS A 242      57.439  32.249  52.799  1.00  0.00           C
ATOM   3720  HG1 LYS A 242      56.589  32.569  52.179  1.00  0.00           H
ATOM   3721  HG2 LYS A 242      57.989  31.499  52.189  1.00  0.00           H
ATOM   3722  CD  LYS A 242      58.319  33.459  53.019  1.00  0.00           C
ATOM   3723  HD1 LYS A 242      57.819  34.149  53.739  1.00  0.00           H
ATOM   3724  HD2 LYS A 242      59.269  33.139  53.499  1.00  0.00           H
ATOM   3725  CE  LYS A 242      58.679  34.379  51.759  1.00  0.00           C
ATOM   3726  HE1 LYS A 242      57.739  34.809  51.349  1.00  0.00           H
ATOM   3727  HE2 LYS A 242      59.289  33.799  51.039  1.00  0.00           H
ATOM   3728  NZ  LYS A 242      59.499  35.529  52.159  1.00  0.00           N
ATOM   3729  HZ1 LYS A 242      58.929  36.109  52.799  1.00  0.00           H
ATOM   3730  HZ2 LYS A 242      60.359  35.169  52.629  1.00  0.00           H
ATOM   3731  HZ3 LYS A 242      59.699  36.019  51.259  1.00  0.00           H
ATOM   3732  C   LYS A 242      56.549  29.209  54.949  1.00  0.00           C
ATOM   3733  O   LYS A 242      57.449  28.389  55.089  1.00  0.00           O
ATOM   3734  N   LYS A 243      55.429  29.259  55.749  1.00  0.00           N
ATOM   3735  HN  LYS A 243      54.869  30.079  55.639  1.00  0.00           H
ATOM   3736  CA  LYS A 243      55.339  28.389  56.909  1.00  0.00           C
ATOM   3737  HA  LYS A 243      56.249  28.489  57.479  1.00  0.00           H
ATOM   3738  CB  LYS A 243      54.109  28.769  57.779  1.00  0.00           C
ATOM   3739  HB1 LYS A 243      53.179  28.839  57.169  1.00  0.00           H
ATOM   3740  HB2 LYS A 243      54.099  29.859  57.959  1.00  0.00           H
ATOM   3741  CG  LYS A 243      54.069  28.139  59.169  1.00  0.00           C
ATOM   3742  HG1 LYS A 243      54.839  28.679  59.759  1.00  0.00           H
ATOM   3743  HG2 LYS A 243      54.349  27.069  59.189  1.00  0.00           H
ATOM   3744  CD  LYS A 243      52.669  28.269  59.869  1.00  0.00           C
ATOM   3745  HD1 LYS A 243      52.899  28.139  60.949  1.00  0.00           H
ATOM   3746  HD2 LYS A 243      52.289  29.289  59.669  1.00  0.00           H
ATOM   3747  CE  LYS A 243      51.639  27.329  59.289  1.00  0.00           C
ATOM   3748  HE1 LYS A 243      52.079  26.309  59.269  1.00  0.00           H
ATOM   3749  HE2 LYS A 243      51.499  27.639  58.239  1.00  0.00           H
ATOM   3750  NZ  LYS A 243      50.439  27.249  60.099  1.00  0.00           N
ATOM   3751  HZ1 LYS A 243      49.849  28.079  59.899  1.00  0.00           H
ATOM   3752  HZ2 LYS A 243      49.839  26.399  59.999  1.00  0.00           H
ATOM   3753  HZ3 LYS A 243      50.699  27.299  61.109  1.00  0.00           H
ATOM   3754  C   LYS A 243      55.179  26.919  56.529  1.00  0.00           C
ATOM   3755  O   LYS A 243      55.849  26.059  57.079  1.00  0.00           O
ATOM   3756  N   VAL A 244      54.299  26.669  55.539  1.00  0.00           N
ATOM   3757  HN  VAL A 244      53.679  27.329  55.129  1.00  0.00           H
ATOM   3758  CA  VAL A 244      54.059  25.279  55.059  1.00  0.00           C
ATOM   3759  HA  VAL A 244      53.929  24.719  55.969  1.00  0.00           H
ATOM   3760  CB  VAL A 244      52.879  25.169  54.179  1.00  0.00           C
ATOM   3761  HB  VAL A 244      53.019  26.039  53.499  1.00  0.00           H
ATOM   3762  CG1 VAL A 244      52.689  23.819  53.479  1.00  0.00           C
ATOM   3763 HG11 VAL A 244      51.779  23.849  52.839  1.00  0.00           H
ATOM   3764 HG12 VAL A 244      53.469  23.499  52.759  1.00  0.00           H
ATOM   3765 HG13 VAL A 244      52.469  23.019  54.219  1.00  0.00           H
ATOM   3766  CG2 VAL A 244      51.569  25.499  54.959  1.00  0.00           C
ATOM   3767 HG21 VAL A 244      51.679  26.399  55.599  1.00  0.00           H
ATOM   3768 HG22 VAL A 244      50.699  25.609  54.269  1.00  0.00           H
ATOM   3769 HG23 VAL A 244      51.389  24.619  55.619  1.00  0.00           H
ATOM   3770  C   VAL A 244      55.299  24.629  54.429  1.00  0.00           C
ATOM   3771  O   VAL A 244      55.559  23.469  54.769  1.00  0.00           O
ATOM   3772  N   LEU A 245      56.089  25.389  53.669  1.00  0.00           N
ATOM   3773  HN  LEU A 245      55.799  26.339  53.519  1.00  0.00           H
ATOM   3774  CA  LEU A 245      57.439  25.099  53.169  1.00  0.00           C
ATOM   3775  HA  LEU A 245      57.399  24.299  52.449  1.00  0.00           H
ATOM   3776  CB  LEU A 245      57.929  26.269  52.279  1.00  0.00           C
ATOM   3777  HB1 LEU A 245      58.189  27.099  52.979  1.00  0.00           H
ATOM   3778  HB2 LEU A 245      57.139  26.559  51.559  1.00  0.00           H
ATOM   3779  CG  LEU A 245      59.179  25.989  51.409  1.00  0.00           C
ATOM   3780  HG  LEU A 245      59.949  25.549  52.069  1.00  0.00           H
ATOM   3781  CD1 LEU A 245      58.879  24.939  50.359  1.00  0.00           C
ATOM   3782 HD11 LEU A 245      59.679  24.699  49.629  1.00  0.00           H
ATOM   3783 HD12 LEU A 245      58.559  23.969  50.789  1.00  0.00           H
ATOM   3784 HD13 LEU A 245      58.049  25.319  49.719  1.00  0.00           H
ATOM   3785  CD2 LEU A 245      59.709  27.279  50.699  1.00  0.00           C
ATOM   3786 HD21 LEU A 245      58.939  27.669  49.999  1.00  0.00           H
ATOM   3787 HD22 LEU A 245      60.079  28.019  51.439  1.00  0.00           H
ATOM   3788 HD23 LEU A 245      60.659  26.989  50.189  1.00  0.00           H
ATOM   3789  C   LEU A 245      58.499  24.659  54.189  1.00  0.00           C
ATOM   3790  O   LEU A 245      59.229  23.659  53.999  1.00  0.00           O
ATOM   3791  N   ARG A 246      58.519  25.429  55.299  1.00  0.00           N
ATOM   3792  HN  ARG A 246      57.899  26.209  55.349  1.00  0.00           H
ATOM   3793  CA  ARG A 246      59.309  25.139  56.489  1.00  0.00           C
ATOM   3794  HA  ARG A 246      60.329  25.019  56.149  1.00  0.00           H
ATOM   3795  CB  ARG A 246      59.289  26.279  57.629  1.00  0.00           C
ATOM   3796  HB1 ARG A 246      59.829  25.739  58.439  1.00  0.00           H
ATOM   3797  HB2 ARG A 246      58.229  26.529  57.839  1.00  0.00           H
ATOM   3798  CG  ARG A 246      59.969  27.659  57.289  1.00  0.00           C
ATOM   3799  HG1 ARG A 246      59.359  28.249  56.559  1.00  0.00           H
ATOM   3800  HG2 ARG A 246      60.939  27.509  56.769  1.00  0.00           H
ATOM   3801  CD  ARG A 246      60.049  28.629  58.539  1.00  0.00           C
ATOM   3802  HD1 ARG A 246      60.569  29.589  58.349  1.00  0.00           H
ATOM   3803  HD2 ARG A 246      60.669  28.089  59.279  1.00  0.00           H
ATOM   3804  NE  ARG A 246      58.679  28.879  59.009  1.00  0.00           N
ATOM   3805  HE  ARG A 246      58.169  28.169  59.499  1.00  0.00           H
ATOM   3806  CZ  ARG A 246      58.029  29.989  58.679  1.00  0.00           C
ATOM   3807  NH1 ARG A 246      58.269  30.839  57.689  1.00  0.00           N
ATOM   3808 HH11 ARG A 246      58.909  30.639  56.949  1.00  0.00           H
ATOM   3809 HH12 ARG A 246      57.569  31.549  57.559  1.00  0.00           H
ATOM   3810  NH2 ARG A 246      56.989  30.349  59.449  1.00  0.00           N
ATOM   3811 HH21 ARG A 246      56.699  29.639  60.099  1.00  0.00           H
ATOM   3812 HH22 ARG A 246      56.409  31.069  59.049  1.00  0.00           H
ATOM   3813  C   ARG A 246      58.939  23.809  57.179  1.00  0.00           C
ATOM   3814  O   ARG A 246      59.789  22.919  57.529  1.00  0.00           O
ATOM   3815  N   ASN A 247      57.679  23.549  57.309  1.00  0.00           N
ATOM   3816  HN  ASN A 247      57.019  24.249  57.049  1.00  0.00           H
ATOM   3817  CA  ASN A 247      57.109  22.459  58.079  1.00  0.00           C
ATOM   3818  HA  ASN A 247      57.799  22.289  58.889  1.00  0.00           H
ATOM   3819  CB  ASN A 247      55.609  22.829  58.469  1.00  0.00           C
ATOM   3820  HB1 ASN A 247      55.119  21.979  58.989  1.00  0.00           H
ATOM   3821  HB2 ASN A 247      54.999  23.119  57.589  1.00  0.00           H
ATOM   3822  CG  ASN A 247      55.649  24.009  59.419  1.00  0.00           C
ATOM   3823  OD1 ASN A 247      56.629  24.379  60.049  1.00  0.00           O
ATOM   3824  ND2 ASN A 247      54.409  24.529  59.719  1.00  0.00           N
ATOM   3825 HD21 ASN A 247      53.679  24.179  59.119  1.00  0.00           H
ATOM   3826 HD22 ASN A 247      54.359  25.299  60.359  1.00  0.00           H
ATOM   3827  C   ASN A 247      57.029  21.159  57.339  1.00  0.00           C
ATOM   3828  O   ASN A 247      56.769  20.109  57.849  1.00  0.00           O
ATOM   3829  N   GLY A 248      57.249  21.269  56.009  1.00  0.00           N
ATOM   3830  HN  GLY A 248      57.489  22.179  55.689  1.00  0.00           H
ATOM   3831  CA  GLY A 248      57.139  20.159  55.049  1.00  0.00           C
ATOM   3832  HA1 GLY A 248      57.399  20.479  54.049  1.00  0.00           H
ATOM   3833  HA2 GLY A 248      57.799  19.339  55.299  1.00  0.00           H
ATOM   3834  C   GLY A 248      55.719  19.589  54.769  1.00  0.00           C
ATOM   3835  O   GLY A 248      55.569  18.359  54.489  1.00  0.00           O
ATOM   3836  N   GLY A 249      54.709  20.499  54.819  1.00  0.00           N
ATOM   3837  HN  GLY A 249      54.839  21.479  54.949  1.00  0.00           H
ATOM   3838  CA  GLY A 249      53.389  20.199  54.409  1.00  0.00           C
ATOM   3839  HA1 GLY A 249      53.159  19.219  54.809  1.00  0.00           H
ATOM   3840  HA2 GLY A 249      52.799  21.009  54.819  1.00  0.00           H
ATOM   3841  C   GLY A 249      53.109  20.229  52.889  1.00  0.00           C
ATOM   3842  O   GLY A 249      54.049  20.389  52.119  1.00  0.00           O
ATOM   3843  N   LYS A 250      51.919  19.809  52.499  1.00  0.00           N
ATOM   3844  HN  LYS A 250      51.139  19.659  53.119  1.00  0.00           H
ATOM   3845  CA  LYS A 250      51.529  19.829  51.129  1.00  0.00           C
ATOM   3846  HA  LYS A 250      52.369  19.859  50.449  1.00  0.00           H
ATOM   3847  CB  LYS A 250      50.809  18.539  50.589  1.00  0.00           C
ATOM   3848  HB1 LYS A 250      50.559  18.539  49.499  1.00  0.00           H
ATOM   3849  HB2 LYS A 250      49.829  18.489  51.109  1.00  0.00           H
ATOM   3850  CG  LYS A 250      51.719  17.249  50.709  1.00  0.00           C
ATOM   3851  HG1 LYS A 250      52.199  17.159  51.709  1.00  0.00           H
ATOM   3852  HG2 LYS A 250      52.509  17.459  49.969  1.00  0.00           H
ATOM   3853  CD  LYS A 250      50.979  15.919  50.209  1.00  0.00           C
ATOM   3854  HD1 LYS A 250      50.319  15.559  51.029  1.00  0.00           H
ATOM   3855  HD2 LYS A 250      50.309  16.119  49.339  1.00  0.00           H
ATOM   3856  CE  LYS A 250      51.999  14.869  49.839  1.00  0.00           C
ATOM   3857  HE1 LYS A 250      52.579  14.519  50.719  1.00  0.00           H
ATOM   3858  HE2 LYS A 250      52.729  15.339  49.149  1.00  0.00           H
ATOM   3859  NZ  LYS A 250      51.379  13.669  49.269  1.00  0.00           N
ATOM   3860  HZ1 LYS A 250      52.059  12.889  49.189  1.00  0.00           H
ATOM   3861  HZ2 LYS A 250      50.649  13.359  49.939  1.00  0.00           H
ATOM   3862  HZ3 LYS A 250      50.909  13.979  48.389  1.00  0.00           H
ATOM   3863  C   LYS A 250      50.669  20.999  50.899  1.00  0.00           C
ATOM   3864  O   LYS A 250      49.629  21.149  51.559  1.00  0.00           O
ATOM   3865  N   ASN A 251      51.119  21.769  49.919  1.00  0.00           N
ATOM   3866  HN  ASN A 251      52.059  21.579  49.639  1.00  0.00           H
ATOM   3867  CA  ASN A 251      50.269  22.739  49.239  1.00  0.00           C
ATOM   3868  HA  ASN A 251      49.429  23.019  49.869  1.00  0.00           H
ATOM   3869  CB  ASN A 251      51.009  23.929  48.699  1.00  0.00           C
ATOM   3870  HB1 ASN A 251      50.419  24.629  48.069  1.00  0.00           H
ATOM   3871  HB2 ASN A 251      51.779  23.399  48.109  1.00  0.00           H
ATOM   3872  CG  ASN A 251      51.599  24.719  49.879  1.00  0.00           C
ATOM   3873  OD1 ASN A 251      50.669  25.009  50.699  1.00  0.00           O
ATOM   3874  ND2 ASN A 251      52.839  25.149  49.839  1.00  0.00           N
ATOM   3875 HD21 ASN A 251      53.519  24.719  49.239  1.00  0.00           H
ATOM   3876 HD22 ASN A 251      53.139  25.909  50.409  1.00  0.00           H
ATOM   3877  C   ASN A 251      49.659  22.089  48.029  1.00  0.00           C
ATOM   3878  O   ASN A 251      50.259  21.209  47.409  1.00  0.00           O
ATOM   3879  N   PHE A 252      48.429  22.549  47.719  1.00  0.00           N
ATOM   3880  HN  PHE A 252      47.979  23.239  48.279  1.00  0.00           H
ATOM   3881  CA  PHE A 252      47.509  22.049  46.619  1.00  0.00           C
ATOM   3882  HA  PHE A 252      47.949  21.219  46.079  1.00  0.00           H
ATOM   3883  CB  PHE A 252      46.249  21.409  47.229  1.00  0.00           C
ATOM   3884  HB1 PHE A 252      45.579  20.919  46.479  1.00  0.00           H
ATOM   3885  HB2 PHE A 252      45.679  22.189  47.769  1.00  0.00           H
ATOM   3886  CG  PHE A 252      46.609  20.449  48.339  1.00  0.00           C
ATOM   3887  CD1 PHE A 252      47.319  19.239  48.049  1.00  0.00           C
ATOM   3888  HD1 PHE A 252      47.689  18.989  47.069  1.00  0.00           H
ATOM   3889  CE1 PHE A 252      47.669  18.409  49.139  1.00  0.00           C
ATOM   3890  HE1 PHE A 252      48.189  17.479  48.969  1.00  0.00           H
ATOM   3891  CZ  PHE A 252      47.219  18.609  50.439  1.00  0.00           C
ATOM   3892  HZ  PHE A 252      47.529  17.899  51.189  1.00  0.00           H
ATOM   3893  CD2 PHE A 252      46.089  20.549  49.669  1.00  0.00           C
ATOM   3894  HD2 PHE A 252      45.449  21.399  49.849  1.00  0.00           H
ATOM   3895  CE2 PHE A 252      46.339  19.659  50.689  1.00  0.00           C
ATOM   3896  HE2 PHE A 252      46.059  19.899  51.709  1.00  0.00           H
ATOM   3897  C   PHE A 252      47.169  23.239  45.779  1.00  0.00           C
ATOM   3898  O   PHE A 252      46.399  24.029  46.239  1.00  0.00           O
ATOM   3899  N   PRO A 253      47.719  23.449  44.619  1.00  0.00           N
ATOM   3900  CD  PRO A 253      49.119  23.099  44.449  1.00  0.00           C
ATOM   3901  HD1 PRO A 253      49.799  23.369  45.279  1.00  0.00           H
ATOM   3902  HD2 PRO A 253      49.249  21.999  44.479  1.00  0.00           H
ATOM   3903  CA  PRO A 253      47.239  24.539  43.809  1.00  0.00           C
ATOM   3904  HA  PRO A 253      46.739  25.299  44.389  1.00  0.00           H
ATOM   3905  CB  PRO A 253      48.549  25.019  43.189  1.00  0.00           C
ATOM   3906  HB1 PRO A 253      49.089  25.789  43.779  1.00  0.00           H
ATOM   3907  HB2 PRO A 253      48.359  25.409  42.169  1.00  0.00           H
ATOM   3908  CG  PRO A 253      49.439  23.759  43.109  1.00  0.00           C
ATOM   3909  HG1 PRO A 253      50.459  24.179  43.019  1.00  0.00           H
ATOM   3910  HG2 PRO A 253      49.199  23.069  42.279  1.00  0.00           H
ATOM   3911  C   PRO A 253      46.279  24.099  42.829  1.00  0.00           C
ATOM   3912  O   PRO A 253      46.389  22.899  42.339  1.00  0.00           O
ATOM   3913  N   ALA A 254      45.249  24.979  42.429  1.00  0.00           N
ATOM   3914  HN  ALA A 254      45.049  25.839  42.889  1.00  0.00           H
ATOM   3915  CA  ALA A 254      44.559  24.859  41.199  1.00  0.00           C
ATOM   3916  HA  ALA A 254      45.079  24.239  40.479  1.00  0.00           H
ATOM   3917  CB  ALA A 254      43.199  24.159  41.559  1.00  0.00           C
ATOM   3918  HB1 ALA A 254      42.499  24.789  42.149  1.00  0.00           H
ATOM   3919  HB2 ALA A 254      42.809  23.679  40.629  1.00  0.00           H
ATOM   3920  HB3 ALA A 254      43.289  23.289  42.249  1.00  0.00           H
ATOM   3921  C   ALA A 254      44.269  26.229  40.549  1.00  0.00           C
ATOM   3922  O   ALA A 254      44.329  27.389  41.069  1.00  0.00           O
ATOM   3923  N   ILE A 255      44.079  26.179  39.219  1.00  0.00           N
ATOM   3924  HN  ILE A 255      44.089  25.339  38.689  1.00  0.00           H
ATOM   3925  CA  ILE A 255      43.939  27.429  38.509  1.00  0.00           C
ATOM   3926  HA  ILE A 255      43.589  28.209  39.179  1.00  0.00           H
ATOM   3927  CB  ILE A 255      45.229  27.829  37.769  1.00  0.00           C
ATOM   3928  HB  ILE A 255      45.379  27.249  36.839  1.00  0.00           H
ATOM   3929  CG2 ILE A 255      45.049  29.289  37.159  1.00  0.00           C
ATOM   3930 HG21 ILE A 255      45.819  29.539  36.399  1.00  0.00           H
ATOM   3931 HG22 ILE A 255      44.159  29.399  36.509  1.00  0.00           H
ATOM   3932 HG23 ILE A 255      45.019  30.069  37.949  1.00  0.00           H
ATOM   3933  CG1 ILE A 255      46.459  27.789  38.719  1.00  0.00           C
ATOM   3934 HG11 ILE A 255      46.659  26.829  39.249  1.00  0.00           H
ATOM   3935 HG12 ILE A 255      46.369  28.619  39.459  1.00  0.00           H
ATOM   3936  CD  ILE A 255      47.719  28.159  38.019  1.00  0.00           C
ATOM   3937  HD1 ILE A 255      47.789  29.149  37.509  1.00  0.00           H
ATOM   3938  HD2 ILE A 255      48.599  28.179  38.699  1.00  0.00           H
ATOM   3939  HD3 ILE A 255      48.059  27.409  37.279  1.00  0.00           H
ATOM   3940  C   ILE A 255      42.739  27.229  37.519  1.00  0.00           C
ATOM   3941  O   ILE A 255      42.579  26.229  36.749  1.00  0.00           O
ATOM   3942  N   PHE A 256      41.699  28.169  37.569  1.00  0.00           N
ATOM   3943  HN  PHE A 256      41.889  28.919  38.189  1.00  0.00           H
ATOM   3944  CA  PHE A 256      40.479  27.979  36.839  1.00  0.00           C
ATOM   3945  HA  PHE A 256      40.409  27.079  36.249  1.00  0.00           H
ATOM   3946  CB  PHE A 256      39.279  27.889  37.809  1.00  0.00           C
ATOM   3947  HB1 PHE A 256      38.349  27.829  37.209  1.00  0.00           H
ATOM   3948  HB2 PHE A 256      39.309  28.819  38.419  1.00  0.00           H
ATOM   3949  CG  PHE A 256      39.479  26.709  38.709  1.00  0.00           C
ATOM   3950  CD1 PHE A 256      39.089  25.379  38.369  1.00  0.00           C
ATOM   3951  HD1 PHE A 256      38.559  25.169  37.449  1.00  0.00           H
ATOM   3952  CE1 PHE A 256      39.079  24.399  39.339  1.00  0.00           C
ATOM   3953  HE1 PHE A 256      38.699  23.419  39.109  1.00  0.00           H
ATOM   3954  CZ  PHE A 256      39.749  24.549  40.559  1.00  0.00           C
ATOM   3955  HZ  PHE A 256      39.899  23.699  41.189  1.00  0.00           H
ATOM   3956  CD2 PHE A 256      39.999  26.929  40.009  1.00  0.00           C
ATOM   3957  HD2 PHE A 256      40.409  27.869  40.329  1.00  0.00           H
ATOM   3958  CE2 PHE A 256      40.179  25.839  40.889  1.00  0.00           C
ATOM   3959  HE2 PHE A 256      40.389  26.029  41.929  1.00  0.00           H
ATOM   3960  C   PHE A 256      40.259  29.169  35.919  1.00  0.00           C
ATOM   3961  O   PHE A 256      40.399  30.329  36.349  1.00  0.00           O
ATOM   3962  N   ARG A 257      39.859  28.999  34.689  1.00  0.00           N
ATOM   3963  HN  ARG A 257      39.699  28.069  34.359  1.00  0.00           H
ATOM   3964  CA  ARG A 257      39.719  30.069  33.669  1.00  0.00           C
ATOM   3965  HA  ARG A 257      40.379  30.889  33.919  1.00  0.00           H
ATOM   3966  CB  ARG A 257      40.189  29.569  32.259  1.00  0.00           C
ATOM   3967  HB1 ARG A 257      39.609  28.679  31.949  1.00  0.00           H
ATOM   3968  HB2 ARG A 257      41.249  29.269  32.359  1.00  0.00           H
ATOM   3969  CG  ARG A 257      40.059  30.549  31.009  1.00  0.00           C
ATOM   3970  HG1 ARG A 257      40.549  31.529  31.229  1.00  0.00           H
ATOM   3971  HG2 ARG A 257      38.979  30.829  30.959  1.00  0.00           H
ATOM   3972  CD  ARG A 257      40.419  30.089  29.609  1.00  0.00           C
ATOM   3973  HD1 ARG A 257      40.359  30.889  28.849  1.00  0.00           H
ATOM   3974  HD2 ARG A 257      39.729  29.229  29.419  1.00  0.00           H
ATOM   3975  NE  ARG A 257      41.829  29.679  29.589  1.00  0.00           N
ATOM   3976  HE  ARG A 257      42.469  30.379  29.899  1.00  0.00           H
ATOM   3977  CZ  ARG A 257      42.269  28.379  29.549  1.00  0.00           C
ATOM   3978  NH1 ARG A 257      41.569  27.329  29.119  1.00  0.00           N
ATOM   3979 HH11 ARG A 257      40.589  27.469  28.999  1.00  0.00           H
ATOM   3980 HH12 ARG A 257      41.959  26.409  29.229  1.00  0.00           H
ATOM   3981  NH2 ARG A 257      43.529  28.239  29.749  1.00  0.00           N
ATOM   3982 HH21 ARG A 257      43.989  29.129  29.739  1.00  0.00           H
ATOM   3983 HH22 ARG A 257      44.049  27.419  29.499  1.00  0.00           H
ATOM   3984  C   ARG A 257      38.259  30.419  33.679  1.00  0.00           C
ATOM   3985  O   ARG A 257      37.459  29.469  33.649  1.00  0.00           O
ATOM   3986  N   ARG A 258      37.879  31.699  33.559  1.00  0.00           N
ATOM   3987  HN  ARG A 258      38.589  32.389  33.499  1.00  0.00           H
ATOM   3988  CA  ARG A 258      36.499  32.139  33.319  1.00  0.00           C
ATOM   3989  HA  ARG A 258      35.839  31.479  33.859  1.00  0.00           H
ATOM   3990  CB  ARG A 258      36.539  33.669  33.599  1.00  0.00           C
ATOM   3991  HB1 ARG A 258      37.019  34.249  32.789  1.00  0.00           H
ATOM   3992  HB2 ARG A 258      37.199  33.889  34.469  1.00  0.00           H
ATOM   3993  CG  ARG A 258      35.229  34.439  33.969  1.00  0.00           C
ATOM   3994  HG1 ARG A 258      35.589  35.469  34.169  1.00  0.00           H
ATOM   3995  HG2 ARG A 258      34.799  33.979  34.879  1.00  0.00           H
ATOM   3996  CD  ARG A 258      34.059  34.349  32.949  1.00  0.00           C
ATOM   3997  HD1 ARG A 258      33.559  33.429  33.299  1.00  0.00           H
ATOM   3998  HD2 ARG A 258      34.359  34.259  31.879  1.00  0.00           H
ATOM   3999  NE  ARG A 258      33.169  35.499  33.119  1.00  0.00           N
ATOM   4000  HE  ARG A 258      33.439  36.349  33.569  1.00  0.00           H
ATOM   4001  CZ  ARG A 258      31.889  35.439  32.819  1.00  0.00           C
ATOM   4002  NH1 ARG A 258      31.329  34.539  32.019  1.00  0.00           N
ATOM   4003 HH11 ARG A 258      31.949  33.819  31.679  1.00  0.00           H
ATOM   4004 HH12 ARG A 258      30.419  34.769  31.679  1.00  0.00           H
ATOM   4005  NH2 ARG A 258      31.039  36.289  33.389  1.00  0.00           N
ATOM   4006 HH21 ARG A 258      31.479  37.079  33.829  1.00  0.00           H
ATOM   4007 HH22 ARG A 258      30.149  36.389  32.969  1.00  0.00           H
ATOM   4008  C   ARG A 258      36.139  32.059  31.849  1.00  0.00           C
ATOM   4009  O   ARG A 258      36.789  32.549  30.929  1.00  0.00           O
ATOM   4010  N   ILE A 259      35.019  31.329  31.549  1.00  0.00           N
ATOM   4011  HN  ILE A 259      34.389  31.079  32.289  1.00  0.00           H
ATOM   4012  CA  ILE A 259      34.529  31.089  30.169  1.00  0.00           C
ATOM   4013  HA  ILE A 259      35.109  31.649  29.449  1.00  0.00           H
ATOM   4014  CB  ILE A 259      34.329  29.579  29.899  1.00  0.00           C
ATOM   4015  HB  ILE A 259      34.019  29.459  28.839  1.00  0.00           H
ATOM   4016  CG2 ILE A 259      35.719  28.999  29.999  1.00  0.00           C
ATOM   4017 HG21 ILE A 259      36.339  29.359  29.149  1.00  0.00           H
ATOM   4018 HG22 ILE A 259      36.219  29.259  30.949  1.00  0.00           H
ATOM   4019 HG23 ILE A 259      35.689  27.889  30.029  1.00  0.00           H
ATOM   4020  CG1 ILE A 259      33.229  28.899  30.659  1.00  0.00           C
ATOM   4021 HG11 ILE A 259      32.239  29.239  30.299  1.00  0.00           H
ATOM   4022 HG12 ILE A 259      33.399  29.239  31.699  1.00  0.00           H
ATOM   4023  CD  ILE A 259      33.259  27.359  30.709  1.00  0.00           C
ATOM   4024  HD1 ILE A 259      34.129  27.119  31.349  1.00  0.00           H
ATOM   4025  HD2 ILE A 259      32.299  27.009  31.139  1.00  0.00           H
ATOM   4026  HD3 ILE A 259      33.389  26.889  29.709  1.00  0.00           H
ATOM   4027  C   ILE A 259      33.189  31.859  30.069  1.00  0.00           C
ATOM   4028  O   ILE A 259      32.549  32.199  31.029  1.00  0.00           O
ATOM   4029  N   GLN A 260      32.709  32.209  28.809  1.00  0.00           N
ATOM   4030  HN  GLN A 260      33.329  31.969  28.059  1.00  0.00           H
ATOM   4031  CA  GLN A 260      31.409  32.659  28.539  1.00  0.00           C
ATOM   4032  HA  GLN A 260      31.319  33.529  29.179  1.00  0.00           H
ATOM   4033  CB  GLN A 260      31.299  32.929  27.009  1.00  0.00           C
ATOM   4034  HB1 GLN A 260      31.609  31.989  26.479  1.00  0.00           H
ATOM   4035  HB2 GLN A 260      32.029  33.729  26.769  1.00  0.00           H
ATOM   4036  CG  GLN A 260      29.969  33.369  26.449  1.00  0.00           C
ATOM   4037  HG1 GLN A 260      29.379  32.429  26.489  1.00  0.00           H
ATOM   4038  HG2 GLN A 260      30.109  33.739  25.409  1.00  0.00           H
ATOM   4039  CD  GLN A 260      29.329  34.509  27.169  1.00  0.00           C
ATOM   4040  OE1 GLN A 260      29.919  35.219  28.049  1.00  0.00           O
ATOM   4041  NE2 GLN A 260      27.979  34.469  27.019  1.00  0.00           N
ATOM   4042 HE21 GLN A 260      27.499  33.649  26.709  1.00  0.00           H
ATOM   4043 HE22 GLN A 260      27.489  35.339  27.089  1.00  0.00           H
ATOM   4044  C   GLN A 260      30.399  31.629  28.909  1.00  0.00           C
ATOM   4045  O   GLN A 260      30.499  30.439  28.749  1.00  0.00           O
ATOM   4046  N   ASP A 261      29.209  32.109  29.379  1.00  0.00           N
ATOM   4047  HN  ASP A 261      29.159  33.099  29.419  1.00  0.00           H
ATOM   4048  CA  ASP A 261      28.059  31.319  29.759  1.00  0.00           C
ATOM   4049  HA  ASP A 261      28.419  30.559  30.429  1.00  0.00           H
ATOM   4050  CB  ASP A 261      26.969  32.329  30.289  1.00  0.00           C
ATOM   4051  HB1 ASP A 261      26.509  32.949  29.489  1.00  0.00           H
ATOM   4052  HB2 ASP A 261      27.669  32.919  30.919  1.00  0.00           H
ATOM   4053  CG  ASP A 261      25.779  31.749  30.929  1.00  0.00           C
ATOM   4054  OD1 ASP A 261      25.469  30.559  30.639  1.00  0.00           O
ATOM   4055  OD2 ASP A 261      25.099  32.399  31.809  1.00  0.00           O
ATOM   4056  C   ASP A 261      27.489  30.659  28.549  1.00  0.00           C
ATOM   4057  O   ASP A 261      27.129  31.419  27.609  1.00  0.00           O
ATOM   4058  N   PRO A 262      27.379  29.349  28.349  1.00  0.00           N
ATOM   4059  CD  PRO A 262      28.069  28.359  29.259  1.00  0.00           C
ATOM   4060  HD1 PRO A 262      29.159  28.539  29.229  1.00  0.00           H
ATOM   4061  HD2 PRO A 262      27.689  28.369  30.309  1.00  0.00           H
ATOM   4062  CA  PRO A 262      26.949  28.729  27.139  1.00  0.00           C
ATOM   4063  HA  PRO A 262      27.439  29.179  26.289  1.00  0.00           H
ATOM   4064  CB  PRO A 262      27.469  27.239  27.219  1.00  0.00           C
ATOM   4065  HB1 PRO A 262      28.349  27.139  26.549  1.00  0.00           H
ATOM   4066  HB2 PRO A 262      26.679  26.529  26.919  1.00  0.00           H
ATOM   4067  CG  PRO A 262      27.699  26.989  28.679  1.00  0.00           C
ATOM   4068  HG1 PRO A 262      28.509  26.229  28.819  1.00  0.00           H
ATOM   4069  HG2 PRO A 262      26.709  26.709  29.089  1.00  0.00           H
ATOM   4070  C   PRO A 262      25.429  28.849  26.889  1.00  0.00           C
ATOM   4071  O   PRO A 262      24.949  28.729  25.779  1.00  0.00           O
ATOM   4072  N   VAL A 263      24.669  29.089  27.939  1.00  0.00           N
ATOM   4073  HN  VAL A 263      25.099  29.119  28.839  1.00  0.00           H
ATOM   4074  CA  VAL A 263      23.229  29.289  27.869  1.00  0.00           C
ATOM   4075  HA  VAL A 263      22.799  28.599  27.159  1.00  0.00           H
ATOM   4076  CB  VAL A 263      22.649  29.269  29.289  1.00  0.00           C
ATOM   4077  HB  VAL A 263      23.249  29.919  29.969  1.00  0.00           H
ATOM   4078  CG1 VAL A 263      21.189  29.899  29.299  1.00  0.00           C
ATOM   4079 HG11 VAL A 263      20.719  30.019  30.289  1.00  0.00           H
ATOM   4080 HG12 VAL A 263      21.269  30.939  28.909  1.00  0.00           H
ATOM   4081 HG13 VAL A 263      20.489  29.439  28.569  1.00  0.00           H
ATOM   4082  CG2 VAL A 263      22.799  27.859  29.809  1.00  0.00           C
ATOM   4083 HG21 VAL A 263      22.309  27.819  30.799  1.00  0.00           H
ATOM   4084 HG22 VAL A 263      22.389  27.109  29.099  1.00  0.00           H
ATOM   4085 HG23 VAL A 263      23.829  27.619  30.149  1.00  0.00           H
ATOM   4086  C   VAL A 263      22.959  30.679  27.219  1.00  0.00           C
ATOM   4087  O   VAL A 263      21.959  30.839  26.619  1.00  0.00           O
ATOM   4088  N   LEU A 264      23.929  31.589  27.329  1.00  0.00           N
ATOM   4089  HN  LEU A 264      24.769  31.439  27.849  1.00  0.00           H
ATOM   4090  CA  LEU A 264      23.909  32.909  26.689  1.00  0.00           C
ATOM   4091  HA  LEU A 264      22.909  33.199  26.419  1.00  0.00           H
ATOM   4092  CB  LEU A 264      24.289  34.009  27.709  1.00  0.00           C
ATOM   4093  HB1 LEU A 264      24.159  34.979  27.179  1.00  0.00           H
ATOM   4094  HB2 LEU A 264      25.369  33.919  27.979  1.00  0.00           H
ATOM   4095  CG  LEU A 264      23.449  33.989  28.989  1.00  0.00           C
ATOM   4096  HG  LEU A 264      23.659  33.049  29.539  1.00  0.00           H
ATOM   4097  CD1 LEU A 264      23.849  35.189  29.889  1.00  0.00           C
ATOM   4098 HD11 LEU A 264      23.449  36.099  29.389  1.00  0.00           H
ATOM   4099 HD12 LEU A 264      23.459  34.969  30.909  1.00  0.00           H
ATOM   4100 HD13 LEU A 264      24.949  35.239  29.979  1.00  0.00           H
ATOM   4101  CD2 LEU A 264      21.949  34.099  28.659  1.00  0.00           C
ATOM   4102 HD21 LEU A 264      21.569  33.319  27.969  1.00  0.00           H
ATOM   4103 HD22 LEU A 264      21.319  33.989  29.569  1.00  0.00           H
ATOM   4104 HD23 LEU A 264      21.729  35.059  28.139  1.00  0.00           H
ATOM   4105  C   LEU A 264      24.769  33.089  25.429  1.00  0.00           C
ATOM   4106  O   LEU A 264      25.069  34.189  24.929  1.00  0.00           O
ATOM   4107  N   GLN A 265      25.109  31.959  24.769  1.00  0.00           N
ATOM   4108  HN  GLN A 265      24.829  31.119  25.219  1.00  0.00           H
ATOM   4109  CA  GLN A 265      25.719  31.969  23.379  1.00  0.00           C
ATOM   4110  HA  GLN A 265      26.089  32.959  23.169  1.00  0.00           H
ATOM   4111  CB  GLN A 265      26.759  30.839  23.269  1.00  0.00           C
ATOM   4112  HB1 GLN A 265      26.989  30.399  22.279  1.00  0.00           H
ATOM   4113  HB2 GLN A 265      26.299  29.959  23.759  1.00  0.00           H
ATOM   4114  CG  GLN A 265      28.019  31.289  24.059  1.00  0.00           C
ATOM   4115  HG1 GLN A 265      27.699  31.309  25.129  1.00  0.00           H
ATOM   4116  HG2 GLN A 265      28.189  32.319  23.699  1.00  0.00           H
ATOM   4117  CD  GLN A 265      29.179  30.369  23.849  1.00  0.00           C
ATOM   4118  OE1 GLN A 265      29.179  29.219  24.329  1.00  0.00           O
ATOM   4119  NE2 GLN A 265      30.259  30.939  23.279  1.00  0.00           N
ATOM   4120 HE21 GLN A 265      30.089  31.829  22.869  1.00  0.00           H
ATOM   4121 HE22 GLN A 265      31.159  30.549  23.459  1.00  0.00           H
ATOM   4122  C   GLN A 265      24.629  31.649  22.329  1.00  0.00           C
ATOM   4123  OT1 GLN A 265      23.619  31.029  22.639  1.00  0.00           O
ATOM   4124  OT2 GLN A 265      24.799  31.999  21.089  1.00  0.00           O
ATOM   4125  N1  O26 B 266      37.379  39.669  52.739  1.00  0.00           N
ATOM   4126  C1  O26 B 266      36.909  38.569  53.439  1.00  0.00           C
ATOM   4127  C2  O26 B 266      37.779  37.579  53.959  1.00  0.00           C
ATOM   4128  C3  O26 B 266      39.149  37.939  53.889  1.00  0.00           C
ATOM   4129  N2  O26 B 266      39.609  39.029  53.339  1.00  0.00           N
ATOM   4130  C4  O26 B 266      38.669  39.899  52.689  1.00  0.00           C
ATOM   4131  N3  O26 B 266      37.599  36.439  54.789  1.00  0.00           N
ATOM   4132  C5  O26 B 266      38.859  36.079  55.149  1.00  0.00           C
ATOM   4133  N4  O26 B 266      39.789  36.979  54.619  1.00  0.00           N
ATOM   4134  N5  O26 B 266      35.589  38.479  53.619  1.00  0.00           N
ATOM   4135  C6  O26 B 266      41.299  36.979  54.719  1.00  0.00           C
ATOM   4136  O1  O26 B 266      41.789  35.769  54.019  1.00  0.00           O
ATOM   4137  C7  O26 B 266      42.959  35.199  54.689  1.00  0.00           C
ATOM   4138  C8  O26 B 266      43.309  36.149  55.829  1.00  0.00           C
ATOM   4139  C9  O26 B 266      41.929  36.819  56.179  1.00  0.00           C
ATOM   4140  O2  O26 B 266      42.069  37.969  57.009  1.00  0.00           O
ATOM   4141  O3  O26 B 266      44.359  37.129  55.369  1.00  0.00           O
ATOM   4142  C10 O26 B 266      42.479  33.739  55.109  1.00  0.00           C
ATOM   4143  S   O26 B 266      42.559  33.279  56.899  1.00  0.00           S
ATOM   4144  C11 O26 B 266      44.089  32.349  56.689  1.00  0.00           C
ATOM   4145  C12 O26 B 266      44.629  31.699  57.989  1.00  0.00           C
ATOM   4146  C13 O26 B 266      44.229  30.399  58.349  1.00  0.00           C
ATOM   4147  C14 O26 B 266      44.839  29.769  59.469  1.00  0.00           C
ATOM   4148  C15 O26 B 266      45.909  30.389  60.119  1.00  0.00           C
ATOM   4149  C16 O26 B 266      46.369  31.659  59.739  1.00  0.00           C
ATOM   4150  C17 O26 B 266      45.749  32.289  58.609  1.00  0.00           C
ATOM   4151  C18 O26 B 266      44.479  28.339  59.929  1.00  0.00           C
ATOM   4152  C19 O26 B 266      47.469  32.339  60.479  1.00  0.00           C
ATOM   4153  O4  O26 B 266      48.429  32.879  59.679  1.00  0.00           O
ATOM   4154  O5  O26 B 266      47.459  32.319  61.679  1.00  0.00           O
ATOM   4155  C20 O26 B 266      44.199  27.349  58.899  1.00  0.00           C
ATOM   4156  C21 O26 B 266      43.819  26.019  59.269  1.00  0.00           C
ATOM   4157  C22 O26 B 266      43.859  25.659  60.649  1.00  0.00           C
ATOM   4158  C23 O26 B 266      44.189  26.529  61.669  1.00  0.00           C
ATOM   4159  C24 O26 B 266      44.509  27.859  61.289  1.00  0.00           C
ATOM   4160  O6  O26 B 266      43.499  24.359  61.059  1.00  0.00           O
ATOM   4161  H1  O26 B 266      39.099  40.769  52.199  1.00  0.00           H
ATOM   4162  H2  O26 B 266      39.159  35.319  55.869  1.00  0.00           H
ATOM   4163  H3  O26 B 266      34.999  39.199  53.239  1.00  0.00           H
ATOM   4164  H4  O26 B 266      35.149  37.679  54.019  1.00  0.00           H
ATOM   4165  H5  O26 B 266      41.729  37.839  54.179  1.00  0.00           H
ATOM   4166  H6  O26 B 266      43.719  35.139  53.899  1.00  0.00           H
ATOM   4167  H7  O26 B 266      43.799  35.629  56.659  1.00  0.00           H
ATOM   4168  H8  O26 B 266      41.409  36.069  56.809  1.00  0.00           H
ATOM   4169  H9  O26 B 266      41.909  38.719  56.439  1.00  0.00           H
ATOM   4170  H10 O26 B 266      43.969  37.939  55.019  1.00  0.00           H
ATOM   4171  H11 O26 B 266      43.049  33.009  54.489  1.00  0.00           H
ATOM   4172  H12 O26 B 266      41.419  33.609  54.799  1.00  0.00           H
ATOM   4173  H13 O26 B 266      44.869  33.039  56.299  1.00  0.00           H
ATOM   4174  H14 O26 B 266      44.119  31.589  55.879  1.00  0.00           H
ATOM   4175  H15 O26 B 266      43.429  29.949  57.789  1.00  0.00           H
ATOM   4176  H16 O26 B 266      46.339  29.909  60.989  1.00  0.00           H
ATOM   4177  H17 O26 B 266      46.089  33.239  58.249  1.00  0.00           H
ATOM   4178  H18 O26 B 266      48.609  32.369  58.889  1.00  0.00           H
ATOM   4179  H19 O26 B 266      44.329  27.609  57.859  1.00  0.00           H
ATOM   4180  H20 O26 B 266      43.579  25.309  58.489  1.00  0.00           H
ATOM   4181  H21 O26 B 266      44.119  26.179  62.689  1.00  0.00           H
ATOM   4182  H22 O26 B 266      44.739  28.499  62.129  1.00  0.00           H
ATOM   4183  H23 O26 B 266      43.419  23.839  60.259  1.00  0.00           H
TER
ENDMDL
