# Supplementary material for: Small-Molecule Inhibitors of the m7G-RNA Writer METTL1
Source: ACS Bio Med Chem Au. 2023 Dec 12;4(2):100–10. doi: 10.1021/acsbiomedchemau.3c00030 (PMC11027120; doi:10.1021/acsbiomedchemau.3c00030)
Supplement: Supplementary file 1 — bg3c00030_si_001.zip [file bg3c00030_si_001.zip › initial_structures_MD_simulation/M1_SAH.pdb]

REMARK    GENERATED BY TRJCONV
TITLE     Protein in water
REMARK    THIS IS A SIMULATION BOX
CRYST1   89.009   89.009   89.009  90.00  90.00  90.00 P 1           1
MODEL        1
ATOM      1  N   GLU A  12      62.724  59.414  56.304  1.00  0.00           N
ATOM      2  H1  GLU A  12      62.104  60.234  56.424  1.00  0.00           H
ATOM      3  H2  GLU A  12      63.154  59.334  57.244  1.00  0.00           H
ATOM      4  H3  GLU A  12      63.554  59.714  55.744  1.00  0.00           H
ATOM      5  CA  GLU A  12      61.994  58.124  56.054  1.00  0.00           C
ATOM      6  HA  GLU A  12      61.214  58.404  55.354  1.00  0.00           H
ATOM      7  CB  GLU A  12      62.894  56.974  55.594  1.00  0.00           C
ATOM      8  HB1 GLU A  12      62.924  57.154  54.494  1.00  0.00           H
ATOM      9  HB2 GLU A  12      62.384  55.994  55.694  1.00  0.00           H
ATOM     10  CG  GLU A  12      64.394  56.914  55.964  1.00  0.00           C
ATOM     11  HG1 GLU A  12      64.404  57.144  57.044  1.00  0.00           H
ATOM     12  HG2 GLU A  12      65.134  57.604  55.514  1.00  0.00           H
ATOM     13  CD  GLU A  12      65.054  55.574  55.764  1.00  0.00           C
ATOM     14  OE1 GLU A  12      65.874  55.454  54.794  1.00  0.00           O
ATOM     15  OE2 GLU A  12      64.894  54.634  56.614  1.00  0.00           O
ATOM     16  C   GLU A  12      61.214  57.744  57.304  1.00  0.00           C
ATOM     17  O   GLU A  12      61.564  58.254  58.364  1.00  0.00           O
ATOM     18  N   ALA A  13      60.254  56.784  57.204  1.00  0.00           N
ATOM     19  HN  ALA A  13      60.074  56.564  56.254  1.00  0.00           H
ATOM     20  CA  ALA A  13      59.484  56.084  58.244  1.00  0.00           C
ATOM     21  HA  ALA A  13      59.754  56.444  59.224  1.00  0.00           H
ATOM     22  CB  ALA A  13      58.024  56.374  58.114  1.00  0.00           C
ATOM     23  HB1 ALA A  13      57.314  55.784  58.724  1.00  0.00           H
ATOM     24  HB2 ALA A  13      57.964  57.404  58.524  1.00  0.00           H
ATOM     25  HB3 ALA A  13      57.704  56.444  57.054  1.00  0.00           H
ATOM     26  C   ALA A  13      59.644  54.574  58.114  1.00  0.00           C
ATOM     27  O   ALA A  13      59.484  54.054  57.014  1.00  0.00           O
ATOM     28  N   PRO A  14      59.984  53.854  59.194  1.00  0.00           N
ATOM     29  CD  PRO A  14      59.954  54.384  60.534  1.00  0.00           C
ATOM     30  HD1 PRO A  14      60.734  55.174  60.534  1.00  0.00           H
ATOM     31  HD2 PRO A  14      58.964  54.844  60.704  1.00  0.00           H
ATOM     32  CA  PRO A  14      60.624  52.534  59.194  1.00  0.00           C
ATOM     33  HA  PRO A  14      61.514  52.584  58.584  1.00  0.00           H
ATOM     34  CB  PRO A  14      60.924  52.174  60.644  1.00  0.00           C
ATOM     35  HB1 PRO A  14      61.984  52.434  60.854  1.00  0.00           H
ATOM     36  HB2 PRO A  14      60.504  51.184  60.884  1.00  0.00           H
ATOM     37  CG  PRO A  14      60.144  53.164  61.444  1.00  0.00           C
ATOM     38  HG1 PRO A  14      60.574  53.514  62.404  1.00  0.00           H
ATOM     39  HG2 PRO A  14      59.094  52.824  61.614  1.00  0.00           H
ATOM     40  C   PRO A  14      59.654  51.474  58.534  1.00  0.00           C
ATOM     41  O   PRO A  14      58.414  51.654  58.664  1.00  0.00           O
ATOM     42  N   PRO A  15      60.084  50.374  57.924  1.00  0.00           N
ATOM     43  CD  PRO A  15      61.534  49.984  57.784  1.00  0.00           C
ATOM     44  HD1 PRO A  15      62.164  50.824  57.434  1.00  0.00           H
ATOM     45  HD2 PRO A  15      61.954  49.654  58.764  1.00  0.00           H
ATOM     46  CA  PRO A  15      59.214  49.244  57.614  1.00  0.00           C
ATOM     47  HA  PRO A  15      58.584  49.594  56.804  1.00  0.00           H
ATOM     48  CB  PRO A  15      60.104  48.064  57.084  1.00  0.00           C
ATOM     49  HB1 PRO A  15      59.804  47.614  56.114  1.00  0.00           H
ATOM     50  HB2 PRO A  15      60.204  47.154  57.714  1.00  0.00           H
ATOM     51  CG  PRO A  15      61.474  48.744  56.924  1.00  0.00           C
ATOM     52  HG1 PRO A  15      61.504  49.184  55.904  1.00  0.00           H
ATOM     53  HG2 PRO A  15      62.274  47.984  57.024  1.00  0.00           H
ATOM     54  C   PRO A  15      58.384  48.704  58.884  1.00  0.00           C
ATOM     55  O   PRO A  15      58.994  48.564  59.924  1.00  0.00           O
ATOM     56  N   PRO A  16      57.024  48.414  58.734  1.00  0.00           N
ATOM     57  CD  PRO A  16      56.344  48.224  57.464  1.00  0.00           C
ATOM     58  HD1 PRO A  16      56.114  49.194  56.974  1.00  0.00           H
ATOM     59  HD2 PRO A  16      56.974  47.574  56.834  1.00  0.00           H
ATOM     60  CA  PRO A  16      56.294  47.854  59.934  1.00  0.00           C
ATOM     61  HA  PRO A  16      56.484  48.594  60.694  1.00  0.00           H
ATOM     62  CB  PRO A  16      54.904  47.844  59.394  1.00  0.00           C
ATOM     63  HB1 PRO A  16      54.484  48.874  59.474  1.00  0.00           H
ATOM     64  HB2 PRO A  16      54.094  47.214  59.844  1.00  0.00           H
ATOM     65  CG  PRO A  16      55.064  47.504  57.904  1.00  0.00           C
ATOM     66  HG1 PRO A  16      54.214  47.844  57.274  1.00  0.00           H
ATOM     67  HG2 PRO A  16      55.084  46.404  57.744  1.00  0.00           H
ATOM     68  C   PRO A  16      56.864  46.464  60.444  1.00  0.00           C
ATOM     69  O   PRO A  16      57.354  45.564  59.694  1.00  0.00           O
ATOM     70  N   GLN A  17      56.754  46.334  61.804  1.00  0.00           N
ATOM     71  HN  GLN A  17      56.434  47.104  62.344  1.00  0.00           H
ATOM     72  CA  GLN A  17      57.144  45.174  62.514  1.00  0.00           C
ATOM     73  HA  GLN A  17      57.764  44.514  61.934  1.00  0.00           H
ATOM     74  CB  GLN A  17      57.864  45.574  63.804  1.00  0.00           C
ATOM     75  HB1 GLN A  17      58.004  44.674  64.434  1.00  0.00           H
ATOM     76  HB2 GLN A  17      57.204  46.254  64.384  1.00  0.00           H
ATOM     77  CG  GLN A  17      59.214  46.344  63.524  1.00  0.00           C
ATOM     78  HG1 GLN A  17      58.964  47.194  62.864  1.00  0.00           H
ATOM     79  HG2 GLN A  17      59.874  45.694  62.914  1.00  0.00           H
ATOM     80  CD  GLN A  17      59.994  46.694  64.874  1.00  0.00           C
ATOM     81  OE1 GLN A  17      59.454  46.214  65.894  1.00  0.00           O
ATOM     82  NE2 GLN A  17      61.194  47.294  64.874  1.00  0.00           N
ATOM     83 HE21 GLN A  17      61.334  47.904  64.094  1.00  0.00           H
ATOM     84 HE22 GLN A  17      61.674  47.264  65.744  1.00  0.00           H
ATOM     85  C   GLN A  17      55.924  44.394  62.824  1.00  0.00           C
ATOM     86  O   GLN A  17      55.064  44.874  63.474  1.00  0.00           O
ATOM     87  N   LYS A  18      55.894  43.144  62.444  1.00  0.00           N
ATOM     88  HN  LYS A  18      56.694  42.824  61.934  1.00  0.00           H
ATOM     89  CA  LYS A  18      54.744  42.334  62.494  1.00  0.00           C
ATOM     90  HA  LYS A  18      54.024  42.764  61.804  1.00  0.00           H
ATOM     91  CB  LYS A  18      55.094  40.924  61.964  1.00  0.00           C
ATOM     92  HB1 LYS A  18      54.284  40.224  62.264  1.00  0.00           H
ATOM     93  HB2 LYS A  18      55.934  40.424  62.484  1.00  0.00           H
ATOM     94  CG  LYS A  18      55.234  40.864  60.474  1.00  0.00           C
ATOM     95  HG1 LYS A  18      55.974  41.624  60.154  1.00  0.00           H
ATOM     96  HG2 LYS A  18      54.244  41.074  60.024  1.00  0.00           H
ATOM     97  CD  LYS A  18      55.874  39.594  59.884  1.00  0.00           C
ATOM     98  HD1 LYS A  18      56.954  39.654  60.134  1.00  0.00           H
ATOM     99  HD2 LYS A  18      55.494  38.724  60.464  1.00  0.00           H
ATOM    100  CE  LYS A  18      55.684  39.394  58.334  1.00  0.00           C
ATOM    101  HE1 LYS A  18      55.904  40.274  57.684  1.00  0.00           H
ATOM    102  HE2 LYS A  18      54.624  39.064  58.244  1.00  0.00           H
ATOM    103  NZ  LYS A  18      56.654  38.374  58.044  1.00  0.00           N
ATOM    104  HZ1 LYS A  18      57.154  38.674  57.184  1.00  0.00           H
ATOM    105  HZ2 LYS A  18      57.334  38.314  58.834  1.00  0.00           H
ATOM    106  HZ3 LYS A  18      56.164  37.494  57.794  1.00  0.00           H
ATOM    107  C   LYS A  18      54.054  42.194  63.804  1.00  0.00           C
ATOM    108  O   LYS A  18      52.824  42.124  63.874  1.00  0.00           O
ATOM    109  N   ARG A  19      54.824  42.204  64.854  1.00  0.00           N
ATOM    110  HN  ARG A  19      55.814  42.264  64.714  1.00  0.00           H
ATOM    111  CA  ARG A  19      54.404  42.044  66.244  1.00  0.00           C
ATOM    112  HA  ARG A  19      53.964  41.064  66.204  1.00  0.00           H
ATOM    113  CB  ARG A  19      55.654  42.114  67.154  1.00  0.00           C
ATOM    114  HB1 ARG A  19      56.354  41.374  66.684  1.00  0.00           H
ATOM    115  HB2 ARG A  19      55.384  41.834  68.194  1.00  0.00           H
ATOM    116  CG  ARG A  19      56.454  43.474  67.194  1.00  0.00           C
ATOM    117  HG1 ARG A  19      55.974  44.124  67.964  1.00  0.00           H
ATOM    118  HG2 ARG A  19      56.674  44.024  66.254  1.00  0.00           H
ATOM    119  CD  ARG A  19      57.794  43.174  67.944  1.00  0.00           C
ATOM    120  HD1 ARG A  19      58.424  42.454  67.374  1.00  0.00           H
ATOM    121  HD2 ARG A  19      57.534  42.764  68.944  1.00  0.00           H
ATOM    122  NE  ARG A  19      58.444  44.504  68.034  1.00  0.00           N
ATOM    123  HE  ARG A  19      58.554  45.004  67.174  1.00  0.00           H
ATOM    124  CZ  ARG A  19      59.444  44.694  68.884  1.00  0.00           C
ATOM    125  NH1 ARG A  19      59.454  44.304  70.144  1.00  0.00           N
ATOM    126 HH11 ARG A  19      58.584  44.054  70.564  1.00  0.00           H
ATOM    127 HH12 ARG A  19      60.024  44.804  70.794  1.00  0.00           H
ATOM    128  NH2 ARG A  19      60.434  45.454  68.484  1.00  0.00           N
ATOM    129 HH21 ARG A  19      60.464  45.714  67.514  1.00  0.00           H
ATOM    130 HH22 ARG A  19      61.294  45.524  68.994  1.00  0.00           H
ATOM    131  C   ARG A  19      53.304  42.974  66.644  1.00  0.00           C
ATOM    132  O   ARG A  19      52.454  42.554  67.414  1.00  0.00           O
ATOM    133  N   TYR A  20      53.294  44.224  66.264  1.00  0.00           N
ATOM    134  HN  TYR A  20      54.084  44.514  65.734  1.00  0.00           H
ATOM    135  CA  TYR A  20      52.324  45.154  66.664  1.00  0.00           C
ATOM    136  HA  TYR A  20      52.144  44.994  67.724  1.00  0.00           H
ATOM    137  CB  TYR A  20      52.774  46.614  66.354  1.00  0.00           C
ATOM    138  HB1 TYR A  20      52.094  47.354  66.824  1.00  0.00           H
ATOM    139  HB2 TYR A  20      52.974  46.784  65.274  1.00  0.00           H
ATOM    140  CG  TYR A  20      54.124  46.804  67.034  1.00  0.00           C
ATOM    141  CD1 TYR A  20      54.204  46.734  68.444  1.00  0.00           C
ATOM    142  HD1 TYR A  20      53.344  46.564  69.074  1.00  0.00           H
ATOM    143  CE1 TYR A  20      55.394  46.894  69.114  1.00  0.00           C
ATOM    144  HE1 TYR A  20      55.604  47.014  70.164  1.00  0.00           H
ATOM    145  CZ  TYR A  20      56.614  47.124  68.354  1.00  0.00           C
ATOM    146  OH  TYR A  20      57.794  47.384  69.054  1.00  0.00           O
ATOM    147  HH  TYR A  20      58.504  47.364  68.404  1.00  0.00           H
ATOM    148  CD2 TYR A  20      55.314  47.174  66.314  1.00  0.00           C
ATOM    149  HD2 TYR A  20      55.354  47.094  65.234  1.00  0.00           H
ATOM    150  CE2 TYR A  20      56.544  47.444  66.984  1.00  0.00           C
ATOM    151  HE2 TYR A  20      57.444  47.664  66.424  1.00  0.00           H
ATOM    152  C   TYR A  20      51.024  44.954  65.854  1.00  0.00           C
ATOM    153  O   TYR A  20      50.004  45.374  66.314  1.00  0.00           O
ATOM    154  N   TYR A  21      51.094  44.294  64.734  1.00  0.00           N
ATOM    155  HN  TYR A  21      51.984  43.924  64.494  1.00  0.00           H
ATOM    156  CA  TYR A  21      49.954  44.154  63.794  1.00  0.00           C
ATOM    157  HA  TYR A  21      49.144  44.834  64.054  1.00  0.00           H
ATOM    158  CB  TYR A  21      50.484  44.474  62.394  1.00  0.00           C
ATOM    159  HB1 TYR A  21      49.714  44.244  61.634  1.00  0.00           H
ATOM    160  HB2 TYR A  21      51.334  43.874  62.014  1.00  0.00           H
ATOM    161  CG  TYR A  21      50.744  46.004  62.364  1.00  0.00           C
ATOM    162  CD1 TYR A  21      49.694  47.034  62.254  1.00  0.00           C
ATOM    163  HD1 TYR A  21      48.694  46.644  62.224  1.00  0.00           H
ATOM    164  CE1 TYR A  21      49.944  48.414  62.394  1.00  0.00           C
ATOM    165  HE1 TYR A  21      49.124  49.114  62.424  1.00  0.00           H
ATOM    166  CZ  TYR A  21      51.304  48.904  62.454  1.00  0.00           C
ATOM    167  OH  TYR A  21      51.574  50.274  62.404  1.00  0.00           O
ATOM    168  HH  TYR A  21      50.894  50.604  61.814  1.00  0.00           H
ATOM    169  CD2 TYR A  21      52.044  46.544  62.464  1.00  0.00           C
ATOM    170  HD2 TYR A  21      52.884  45.864  62.394  1.00  0.00           H
ATOM    171  CE2 TYR A  21      52.304  47.914  62.524  1.00  0.00           C
ATOM    172  HE2 TYR A  21      53.344  48.194  62.534  1.00  0.00           H
ATOM    173  C   TYR A  21      49.284  42.774  63.804  1.00  0.00           C
ATOM    174  O   TYR A  21      48.514  42.374  62.904  1.00  0.00           O
ATOM    175  N   ARG A  22      49.484  41.954  64.854  1.00  0.00           N
ATOM    176  HN  ARG A  22      50.084  42.384  65.534  1.00  0.00           H
ATOM    177  CA  ARG A  22      48.744  40.724  65.164  1.00  0.00           C
ATOM    178  HA  ARG A  22      48.774  40.154  64.244  1.00  0.00           H
ATOM    179  CB  ARG A  22      49.424  39.874  66.244  1.00  0.00           C
ATOM    180  HB1 ARG A  22      48.924  38.884  66.334  1.00  0.00           H
ATOM    181  HB2 ARG A  22      49.474  40.424  67.204  1.00  0.00           H
ATOM    182  CG  ARG A  22      50.874  39.474  65.654  1.00  0.00           C
ATOM    183  HG1 ARG A  22      51.514  40.384  65.734  1.00  0.00           H
ATOM    184  HG2 ARG A  22      50.744  39.124  64.604  1.00  0.00           H
ATOM    185  CD  ARG A  22      51.474  38.304  66.434  1.00  0.00           C
ATOM    186  HD1 ARG A  22      50.944  37.334  66.384  1.00  0.00           H
ATOM    187  HD2 ARG A  22      51.384  38.674  67.484  1.00  0.00           H
ATOM    188  NE  ARG A  22      52.914  38.174  65.964  1.00  0.00           N
ATOM    189  HE  ARG A  22      53.194  38.094  65.004  1.00  0.00           H
ATOM    190  CZ  ARG A  22      53.964  38.214  66.734  1.00  0.00           C
ATOM    191  NH1 ARG A  22      53.894  38.484  68.004  1.00  0.00           N
ATOM    192 HH11 ARG A  22      53.024  38.634  68.474  1.00  0.00           H
ATOM    193 HH12 ARG A  22      54.704  38.444  68.594  1.00  0.00           H
ATOM    194  NH2 ARG A  22      55.104  38.044  66.154  1.00  0.00           N
ATOM    195 HH21 ARG A  22      55.184  37.864  65.174  1.00  0.00           H
ATOM    196 HH22 ARG A  22      55.934  38.114  66.714  1.00  0.00           H
ATOM    197  C   ARG A  22      47.274  40.824  65.444  1.00  0.00           C
ATOM    198  O   ARG A  22      46.814  41.544  66.354  1.00  0.00           O
ATOM    199  N   GLN A  23      46.404  40.034  64.734  1.00  0.00           N
ATOM    200  HN  GLN A  23      46.684  39.494  63.944  1.00  0.00           H
ATOM    201  CA  GLN A  23      45.094  39.754  65.314  1.00  0.00           C
ATOM    202  HA  GLN A  23      45.124  39.674  66.394  1.00  0.00           H
ATOM    203  CB  GLN A  23      44.104  40.854  64.934  1.00  0.00           C
ATOM    204  HB1 GLN A  23      44.624  41.824  65.074  1.00  0.00           H
ATOM    205  HB2 GLN A  23      43.274  40.854  65.674  1.00  0.00           H
ATOM    206  CG  GLN A  23      43.514  40.904  63.504  1.00  0.00           C
ATOM    207  HG1 GLN A  23      42.964  39.944  63.564  1.00  0.00           H
ATOM    208  HG2 GLN A  23      44.314  40.874  62.724  1.00  0.00           H
ATOM    209  CD  GLN A  23      42.534  42.024  63.194  1.00  0.00           C
ATOM    210  OE1 GLN A  23      43.024  43.104  62.694  1.00  0.00           O
ATOM    211  NE2 GLN A  23      41.254  41.644  63.344  1.00  0.00           N
ATOM    212 HE21 GLN A  23      40.974  40.684  63.434  1.00  0.00           H
ATOM    213 HE22 GLN A  23      40.494  42.284  63.214  1.00  0.00           H
ATOM    214  C   GLN A  23      44.734  38.294  64.824  1.00  0.00           C
ATOM    215  O   GLN A  23      45.374  37.724  63.914  1.00  0.00           O
ATOM    216  N   ARG A  24      43.674  37.604  65.374  1.00  0.00           N
ATOM    217  HN  ARG A  24      43.104  38.044  66.054  1.00  0.00           H
ATOM    218  CA  ARG A  24      43.284  36.234  65.004  1.00  0.00           C
ATOM    219  HA  ARG A  24      44.144  35.614  65.224  1.00  0.00           H
ATOM    220  CB  ARG A  24      42.084  35.704  65.864  1.00  0.00           C
ATOM    221  HB1 ARG A  24      41.904  34.654  65.574  1.00  0.00           H
ATOM    222  HB2 ARG A  24      41.214  36.394  65.724  1.00  0.00           H
ATOM    223  CG  ARG A  24      42.224  35.714  67.384  1.00  0.00           C
ATOM    224  HG1 ARG A  24      42.304  36.764  67.744  1.00  0.00           H
ATOM    225  HG2 ARG A  24      43.184  35.184  67.554  1.00  0.00           H
ATOM    226  CD  ARG A  24      40.974  35.294  68.094  1.00  0.00           C
ATOM    227  HD1 ARG A  24      40.654  34.284  67.754  1.00  0.00           H
ATOM    228  HD2 ARG A  24      40.204  36.074  67.894  1.00  0.00           H
ATOM    229  NE  ARG A  24      41.134  35.094  69.574  1.00  0.00           N
ATOM    230  HE  ARG A  24      41.984  35.264  70.064  1.00  0.00           H
ATOM    231  CZ  ARG A  24      40.044  34.744  70.264  1.00  0.00           C
ATOM    232  NH1 ARG A  24      38.894  34.424  69.794  1.00  0.00           N
ATOM    233 HH11 ARG A  24      38.724  34.604  68.824  1.00  0.00           H
ATOM    234 HH12 ARG A  24      38.124  34.254  70.414  1.00  0.00           H
ATOM    235  NH2 ARG A  24      40.234  34.664  71.554  1.00  0.00           N
ATOM    236 HH21 ARG A  24      41.184  34.504  71.844  1.00  0.00           H
ATOM    237 HH22 ARG A  24      39.414  34.494  72.084  1.00  0.00           H
ATOM    238  C   ARG A  24      42.864  36.034  63.524  1.00  0.00           C
ATOM    239  O   ARG A  24      42.264  36.964  63.004  1.00  0.00           O
ATOM    240  N   ALA A  25      43.084  34.804  62.944  1.00  0.00           N
ATOM    241  HN  ALA A  25      43.504  34.024  63.394  1.00  0.00           H
ATOM    242  CA  ALA A  25      42.944  34.514  61.504  1.00  0.00           C
ATOM    243  HA  ALA A  25      43.484  35.354  61.084  1.00  0.00           H
ATOM    244  CB  ALA A  25      43.524  33.084  61.284  1.00  0.00           C
ATOM    245  HB1 ALA A  25      42.894  32.294  61.744  1.00  0.00           H
ATOM    246  HB2 ALA A  25      43.684  33.014  60.194  1.00  0.00           H
ATOM    247  HB3 ALA A  25      44.504  32.984  61.804  1.00  0.00           H
ATOM    248  C   ALA A  25      41.554  34.724  61.024  1.00  0.00           C
ATOM    249  O   ALA A  25      41.244  35.174  59.874  1.00  0.00           O
ATOM    250  N   HIS A  26      40.604  34.234  61.864  1.00  0.00           N
ATOM    251  HN  HIS A  26      40.954  33.784  62.684  1.00  0.00           H
ATOM    252  CA  HIS A  26      39.164  34.124  61.704  1.00  0.00           C
ATOM    253  HA  HIS A  26      38.944  33.624  60.764  1.00  0.00           H
ATOM    254  CB  HIS A  26      38.524  33.284  62.834  1.00  0.00           C
ATOM    255  HB1 HIS A  26      37.434  33.104  62.854  1.00  0.00           H
ATOM    256  HB2 HIS A  26      38.594  33.874  63.784  1.00  0.00           H
ATOM    257  ND1 HIS A  26      40.474  32.154  64.044  1.00  0.00           N
ATOM    258  CG  HIS A  26      39.484  32.114  63.074  1.00  0.00           C
ATOM    259  CE1 HIS A  26      41.094  31.004  64.014  1.00  0.00           C
ATOM    260  HE1 HIS A  26      41.874  30.694  64.704  1.00  0.00           H
ATOM    261  NE2 HIS A  26      40.394  30.174  63.124  1.00  0.00           N
ATOM    262  HE2 HIS A  26      40.834  29.294  62.914  1.00  0.00           H
ATOM    263  CD2 HIS A  26      39.394  30.854  62.524  1.00  0.00           C
ATOM    264  HD2 HIS A  26      38.814  30.574  61.654  1.00  0.00           H
ATOM    265  C   HIS A  26      38.404  35.394  61.554  1.00  0.00           C
ATOM    266  O   HIS A  26      38.594  36.304  62.414  1.00  0.00           O
ATOM    267  N   SER A  27      37.544  35.574  60.494  1.00  0.00           N
ATOM    268  HN  SER A  27      37.514  34.954  59.714  1.00  0.00           H
ATOM    269  CA  SER A  27      36.574  36.594  60.504  1.00  0.00           C
ATOM    270  HA  SER A  27      36.454  37.114  61.444  1.00  0.00           H
ATOM    271  CB  SER A  27      36.984  37.694  59.474  1.00  0.00           C
ATOM    272  HB1 SER A  27      36.374  38.594  59.734  1.00  0.00           H
ATOM    273  HB2 SER A  27      36.854  37.464  58.394  1.00  0.00           H
ATOM    274  OG  SER A  27      38.314  38.114  59.554  1.00  0.00           O
ATOM    275  HG1 SER A  27      38.864  37.324  59.564  1.00  0.00           H
ATOM    276  C   SER A  27      35.274  36.074  59.984  1.00  0.00           C
ATOM    277  O   SER A  27      35.134  35.024  59.364  1.00  0.00           O
ATOM    278  N   ASN A  28      34.174  36.824  60.284  1.00  0.00           N
ATOM    279  HN  ASN A  28      34.234  37.654  60.824  1.00  0.00           H
ATOM    280  CA  ASN A  28      32.774  36.564  59.884  1.00  0.00           C
ATOM    281  HA  ASN A  28      32.634  35.524  59.654  1.00  0.00           H
ATOM    282  CB  ASN A  28      31.844  36.844  61.144  1.00  0.00           C
ATOM    283  HB1 ASN A  28      32.214  37.824  61.514  1.00  0.00           H
ATOM    284  HB2 ASN A  28      31.964  36.024  61.894  1.00  0.00           H
ATOM    285  CG  ASN A  28      30.324  36.594  60.864  1.00  0.00           C
ATOM    286  OD1 ASN A  28      30.084  36.124  59.774  1.00  0.00           O
ATOM    287  ND2 ASN A  28      29.434  37.014  61.764  1.00  0.00           N
ATOM    288 HD21 ASN A  28      29.764  37.244  62.684  1.00  0.00           H
ATOM    289 HD22 ASN A  28      28.454  37.024  61.584  1.00  0.00           H
ATOM    290  C   ASN A  28      32.404  37.464  58.674  1.00  0.00           C
ATOM    291  O   ASN A  28      32.564  38.644  58.774  1.00  0.00           O
ATOM    292  N   PRO A  29      32.124  36.914  57.544  1.00  0.00           N
ATOM    293  CD  PRO A  29      32.344  35.454  57.254  1.00  0.00           C
ATOM    294  HD1 PRO A  29      33.444  35.304  57.324  1.00  0.00           H
ATOM    295  HD2 PRO A  29      31.694  34.854  57.944  1.00  0.00           H
ATOM    296  CA  PRO A  29      31.804  37.634  56.344  1.00  0.00           C
ATOM    297  HA  PRO A  29      32.284  38.594  56.234  1.00  0.00           H
ATOM    298  CB  PRO A  29      32.184  36.604  55.254  1.00  0.00           C
ATOM    299  HB1 PRO A  29      33.284  36.604  55.084  1.00  0.00           H
ATOM    300  HB2 PRO A  29      31.634  36.754  54.304  1.00  0.00           H
ATOM    301  CG  PRO A  29      31.874  35.254  55.864  1.00  0.00           C
ATOM    302  HG1 PRO A  29      32.384  34.454  55.284  1.00  0.00           H
ATOM    303  HG2 PRO A  29      30.804  35.064  55.654  1.00  0.00           H
ATOM    304  C   PRO A  29      30.364  38.024  56.304  1.00  0.00           C
ATOM    305  O   PRO A  29      29.984  38.754  55.414  1.00  0.00           O
ATOM    306  N   MET A  30      29.514  37.584  57.244  1.00  0.00           N
ATOM    307  HN  MET A  30      29.884  37.154  58.064  1.00  0.00           H
ATOM    308  CA  MET A  30      28.124  37.844  57.354  1.00  0.00           C
ATOM    309  HA  MET A  30      27.734  37.994  56.354  1.00  0.00           H
ATOM    310  CB  MET A  30      27.404  36.694  58.024  1.00  0.00           C
ATOM    311  HB1 MET A  30      26.304  36.814  58.074  1.00  0.00           H
ATOM    312  HB2 MET A  30      27.794  36.594  59.064  1.00  0.00           H
ATOM    313  CG  MET A  30      27.674  35.394  57.204  1.00  0.00           C
ATOM    314  HG1 MET A  30      27.114  34.594  57.734  1.00  0.00           H
ATOM    315  HG2 MET A  30      28.754  35.184  57.374  1.00  0.00           H
ATOM    316  SD  MET A  30      27.304  35.474  55.464  1.00  0.00           S
ATOM    317  CE  MET A  30      25.544  35.014  55.694  1.00  0.00           C
ATOM    318  HE1 MET A  30      25.364  34.004  56.114  1.00  0.00           H
ATOM    319  HE2 MET A  30      25.024  35.784  56.294  1.00  0.00           H
ATOM    320  HE3 MET A  30      25.064  35.124  54.694  1.00  0.00           H
ATOM    321  C   MET A  30      27.904  39.114  58.104  1.00  0.00           C
ATOM    322  O   MET A  30      26.874  39.814  57.944  1.00  0.00           O
ATOM    323  N   ALA A  31      28.854  39.404  59.054  1.00  0.00           N
ATOM    324  HN  ALA A  31      29.694  38.864  59.134  1.00  0.00           H
ATOM    325  CA  ALA A  31      28.784  40.564  59.954  1.00  0.00           C
ATOM    326  HA  ALA A  31      27.934  40.414  60.614  1.00  0.00           H
ATOM    327  CB  ALA A  31      29.964  40.414  60.834  1.00  0.00           C
ATOM    328  HB1 ALA A  31      30.064  41.284  61.514  1.00  0.00           H
ATOM    329  HB2 ALA A  31      29.734  39.534  61.474  1.00  0.00           H
ATOM    330  HB3 ALA A  31      30.914  40.354  60.264  1.00  0.00           H
ATOM    331  C   ALA A  31      28.714  41.934  59.214  1.00  0.00           C
ATOM    332  O   ALA A  31      29.304  42.154  58.164  1.00  0.00           O
ATOM    333  N   ASP A  32      27.964  42.884  59.774  1.00  0.00           N
ATOM    334  HN  ASP A  32      27.424  42.634  60.574  1.00  0.00           H
ATOM    335  CA  ASP A  32      27.924  44.284  59.424  1.00  0.00           C
ATOM    336  HA  ASP A  32      28.004  44.354  58.354  1.00  0.00           H
ATOM    337  CB  ASP A  32      26.534  44.824  59.974  1.00  0.00           C
ATOM    338  HB1 ASP A  32      26.644  45.894  59.674  1.00  0.00           H
ATOM    339  HB2 ASP A  32      26.564  44.814  61.084  1.00  0.00           H
ATOM    340  CG  ASP A  32      25.294  44.304  59.334  1.00  0.00           C
ATOM    341  OD1 ASP A  32      25.354  43.944  58.114  1.00  0.00           O
ATOM    342  OD2 ASP A  32      24.294  44.184  60.074  1.00  0.00           O
ATOM    343  C   ASP A  32      29.044  45.104  59.964  1.00  0.00           C
ATOM    344  O   ASP A  32      29.044  45.974  60.844  1.00  0.00           O
ATOM    345  N   HIS A  33      30.214  44.904  59.264  1.00  0.00           N
ATOM    346  HN  HIS A  33      30.234  44.124  58.634  1.00  0.00           H
ATOM    347  CA  HIS A  33      31.424  45.554  59.484  1.00  0.00           C
ATOM    348  HA  HIS A  33      31.624  45.424  60.544  1.00  0.00           H
ATOM    349  CB  HIS A  33      32.684  44.934  58.864  1.00  0.00           C
ATOM    350  HB1 HIS A  33      33.654  45.444  59.074  1.00  0.00           H
ATOM    351  HB2 HIS A  33      32.634  44.914  57.754  1.00  0.00           H
ATOM    352  ND1 HIS A  33      33.474  43.284  60.454  1.00  0.00           N
ATOM    353  CG  HIS A  33      32.904  43.514  59.234  1.00  0.00           C
ATOM    354  CE1 HIS A  33      33.534  41.944  60.534  1.00  0.00           C
ATOM    355  HE1 HIS A  33      33.964  41.284  61.284  1.00  0.00           H
ATOM    356  NE2 HIS A  33      33.124  41.374  59.344  1.00  0.00           N
ATOM    357  HE2 HIS A  33      32.884  40.404  59.254  1.00  0.00           H
ATOM    358  CD2 HIS A  33      32.714  42.374  58.514  1.00  0.00           C
ATOM    359  HD2 HIS A  33      32.334  42.204  57.514  1.00  0.00           H
ATOM    360  C   HIS A  33      31.314  47.064  59.144  1.00  0.00           C
ATOM    361  O   HIS A  33      30.674  47.474  58.204  1.00  0.00           O
ATOM    362  N   THR A  34      32.054  47.914  59.894  1.00  0.00           N
ATOM    363  HN  THR A  34      32.624  47.564  60.634  1.00  0.00           H
ATOM    364  CA  THR A  34      32.234  49.374  59.594  1.00  0.00           C
ATOM    365  HA  THR A  34      31.284  49.734  59.214  1.00  0.00           H
ATOM    366  CB  THR A  34      32.694  50.194  60.784  1.00  0.00           C
ATOM    367  HB  THR A  34      33.764  49.964  61.004  1.00  0.00           H
ATOM    368  OG1 THR A  34      32.024  49.864  62.014  1.00  0.00           O
ATOM    369  HG1 THR A  34      32.154  48.914  62.044  1.00  0.00           H
ATOM    370  CG2 THR A  34      32.484  51.654  60.564  1.00  0.00           C
ATOM    371 HG21 THR A  34      32.734  52.214  61.484  1.00  0.00           H
ATOM    372 HG22 THR A  34      33.074  52.164  59.774  1.00  0.00           H
ATOM    373 HG23 THR A  34      31.394  51.684  60.354  1.00  0.00           H
ATOM    374  C   THR A  34      33.194  49.364  58.484  1.00  0.00           C
ATOM    375  O   THR A  34      34.304  48.784  58.484  1.00  0.00           O
ATOM    376  N   LEU A  35      32.844  49.934  57.354  1.00  0.00           N
ATOM    377  HN  LEU A  35      32.154  50.644  57.244  1.00  0.00           H
ATOM    378  CA  LEU A  35      33.654  49.764  56.184  1.00  0.00           C
ATOM    379  HA  LEU A  35      34.724  49.764  56.334  1.00  0.00           H
ATOM    380  CB  LEU A  35      33.184  48.644  55.304  1.00  0.00           C
ATOM    381  HB1 LEU A  35      33.534  48.694  54.254  1.00  0.00           H
ATOM    382  HB2 LEU A  35      32.074  48.564  55.354  1.00  0.00           H
ATOM    383  CG  LEU A  35      33.714  47.274  55.714  1.00  0.00           C
ATOM    384  HG  LEU A  35      33.354  47.094  56.754  1.00  0.00           H
ATOM    385  CD1 LEU A  35      33.124  46.154  54.844  1.00  0.00           C
ATOM    386 HD11 LEU A  35      33.034  46.584  53.824  1.00  0.00           H
ATOM    387 HD12 LEU A  35      33.694  45.204  54.734  1.00  0.00           H
ATOM    388 HD13 LEU A  35      32.074  45.974  55.144  1.00  0.00           H
ATOM    389  CD2 LEU A  35      35.234  47.164  55.904  1.00  0.00           C
ATOM    390 HD21 LEU A  35      35.564  46.174  56.294  1.00  0.00           H
ATOM    391 HD22 LEU A  35      35.724  47.314  54.914  1.00  0.00           H
ATOM    392 HD23 LEU A  35      35.614  47.914  56.624  1.00  0.00           H
ATOM    393  C   LEU A  35      33.384  50.914  55.314  1.00  0.00           C
ATOM    394  O   LEU A  35      32.284  51.464  55.464  1.00  0.00           O
ATOM    395  N   ARG A  36      34.334  51.334  54.474  1.00  0.00           N
ATOM    396  HN  ARG A  36      35.144  50.764  54.394  1.00  0.00           H
ATOM    397  CA  ARG A  36      34.304  52.474  53.564  1.00  0.00           C
ATOM    398  HA  ARG A  36      33.334  52.944  53.574  1.00  0.00           H
ATOM    399  CB  ARG A  36      35.344  53.614  53.844  1.00  0.00           C
ATOM    400  HB1 ARG A  36      36.284  53.014  53.834  1.00  0.00           H
ATOM    401  HB2 ARG A  36      35.164  54.014  54.864  1.00  0.00           H
ATOM    402  CG  ARG A  36      35.114  54.804  52.834  1.00  0.00           C
ATOM    403  HG1 ARG A  36      34.114  55.274  52.924  1.00  0.00           H
ATOM    404  HG2 ARG A  36      35.154  54.414  51.794  1.00  0.00           H
ATOM    405  CD  ARG A  36      36.304  55.794  52.934  1.00  0.00           C
ATOM    406  HD1 ARG A  36      37.264  55.434  52.504  1.00  0.00           H
ATOM    407  HD2 ARG A  36      36.574  56.074  53.974  1.00  0.00           H
ATOM    408  NE  ARG A  36      35.884  57.024  52.264  1.00  0.00           N
ATOM    409  HE  ARG A  36      35.014  57.034  51.774  1.00  0.00           H
ATOM    410  CZ  ARG A  36      36.744  58.104  52.224  1.00  0.00           C
ATOM    411  NH1 ARG A  36      37.864  58.104  52.864  1.00  0.00           N
ATOM    412 HH11 ARG A  36      38.184  57.254  53.274  1.00  0.00           H
ATOM    413 HH12 ARG A  36      38.564  58.774  52.624  1.00  0.00           H
ATOM    414  NH2 ARG A  36      36.494  59.164  51.494  1.00  0.00           N
ATOM    415 HH21 ARG A  36      35.634  59.304  50.994  1.00  0.00           H
ATOM    416 HH22 ARG A  36      37.104  59.964  51.514  1.00  0.00           H
ATOM    417  C   ARG A  36      34.464  51.904  52.134  1.00  0.00           C
ATOM    418  O   ARG A  36      35.444  51.274  51.774  1.00  0.00           O
ATOM    419  N   TYR A  37      33.394  52.064  51.284  1.00  0.00           N
ATOM    420  HN  TYR A  37      32.514  52.474  51.524  1.00  0.00           H
ATOM    421  CA  TYR A  37      33.424  51.524  50.014  1.00  0.00           C
ATOM    422  HA  TYR A  37      34.434  51.744  49.694  1.00  0.00           H
ATOM    423  CB  TYR A  37      33.124  50.004  50.064  1.00  0.00           C
ATOM    424  HB1 TYR A  37      33.914  49.514  50.664  1.00  0.00           H
ATOM    425  HB2 TYR A  37      33.254  49.584  49.034  1.00  0.00           H
ATOM    426  CG  TYR A  37      31.694  49.674  50.674  1.00  0.00           C
ATOM    427  CD1 TYR A  37      31.394  49.484  52.044  1.00  0.00           C
ATOM    428  HD1 TYR A  37      32.204  49.404  52.754  1.00  0.00           H
ATOM    429  CE1 TYR A  37      30.094  49.284  52.454  1.00  0.00           C
ATOM    430  HE1 TYR A  37      29.844  49.114  53.494  1.00  0.00           H
ATOM    431  CZ  TYR A  37      29.074  49.364  51.534  1.00  0.00           C
ATOM    432  OH  TYR A  37      27.794  49.104  51.864  1.00  0.00           O
ATOM    433  HH  TYR A  37      27.204  49.204  51.114  1.00  0.00           H
ATOM    434  CD2 TYR A  37      30.614  49.664  49.734  1.00  0.00           C
ATOM    435  HD2 TYR A  37      30.784  49.774  48.674  1.00  0.00           H
ATOM    436  CE2 TYR A  37      29.304  49.494  50.164  1.00  0.00           C
ATOM    437  HE2 TYR A  37      28.444  49.304  49.544  1.00  0.00           H
ATOM    438  C   TYR A  37      32.434  52.224  49.164  1.00  0.00           C
ATOM    439  O   TYR A  37      31.454  52.724  49.624  1.00  0.00           O
ATOM    440  N   PRO A  38      32.694  52.474  47.874  1.00  0.00           N
ATOM    441  CD  PRO A  38      33.874  51.894  47.214  1.00  0.00           C
ATOM    442  HD1 PRO A  38      34.744  52.524  47.524  1.00  0.00           H
ATOM    443  HD2 PRO A  38      33.964  50.864  47.614  1.00  0.00           H
ATOM    444  CA  PRO A  38      31.824  53.244  46.944  1.00  0.00           C
ATOM    445  HA  PRO A  38      31.894  54.284  47.244  1.00  0.00           H
ATOM    446  CB  PRO A  38      32.664  53.204  45.704  1.00  0.00           C
ATOM    447  HB1 PRO A  38      33.344  54.074  45.674  1.00  0.00           H
ATOM    448  HB2 PRO A  38      32.124  53.214  44.734  1.00  0.00           H
ATOM    449  CG  PRO A  38      33.534  51.934  45.784  1.00  0.00           C
ATOM    450  HG1 PRO A  38      34.474  52.024  45.194  1.00  0.00           H
ATOM    451  HG2 PRO A  38      32.884  51.094  45.454  1.00  0.00           H
ATOM    452  C   PRO A  38      30.464  52.684  46.784  1.00  0.00           C
ATOM    453  O   PRO A  38      30.144  51.534  46.834  1.00  0.00           O
ATOM    454  N   VAL A  39      29.414  53.594  46.534  1.00  0.00           N
ATOM    455  HN  VAL A  39      29.484  54.584  46.594  1.00  0.00           H
ATOM    456  CA  VAL A  39      28.134  53.214  45.964  1.00  0.00           C
ATOM    457  HA  VAL A  39      27.744  52.424  46.584  1.00  0.00           H
ATOM    458  CB  VAL A  39      27.134  54.394  46.004  1.00  0.00           C
ATOM    459  HB  VAL A  39      27.264  55.144  45.194  1.00  0.00           H
ATOM    460  CG1 VAL A  39      25.724  53.824  46.024  1.00  0.00           C
ATOM    461 HG11 VAL A  39      25.584  53.284  45.054  1.00  0.00           H
ATOM    462 HG12 VAL A  39      25.594  53.154  46.894  1.00  0.00           H
ATOM    463 HG13 VAL A  39      25.054  54.704  46.154  1.00  0.00           H
ATOM    464  CG2 VAL A  39      27.454  55.204  47.334  1.00  0.00           C
ATOM    465 HG21 VAL A  39      28.394  55.784  47.264  1.00  0.00           H
ATOM    466 HG22 VAL A  39      26.584  55.864  47.554  1.00  0.00           H
ATOM    467 HG23 VAL A  39      27.604  54.524  48.204  1.00  0.00           H
ATOM    468  C   VAL A  39      28.164  52.564  44.674  1.00  0.00           C
ATOM    469  O   VAL A  39      27.534  51.504  44.554  1.00  0.00           O
ATOM    470  N   LYS A  40      28.954  53.024  43.734  1.00  0.00           N
ATOM    471  HN  LYS A  40      29.544  53.774  43.984  1.00  0.00           H
ATOM    472  CA  LYS A  40      29.114  52.334  42.444  1.00  0.00           C
ATOM    473  HA  LYS A  40      28.974  51.274  42.584  1.00  0.00           H
ATOM    474  CB  LYS A  40      27.964  52.784  41.424  1.00  0.00           C
ATOM    475  HB1 LYS A  40      26.954  52.504  41.794  1.00  0.00           H
ATOM    476  HB2 LYS A  40      28.124  52.354  40.414  1.00  0.00           H
ATOM    477  CG  LYS A  40      27.824  54.294  41.354  1.00  0.00           C
ATOM    478  HG1 LYS A  40      28.874  54.644  41.214  1.00  0.00           H
ATOM    479  HG2 LYS A  40      27.234  54.644  42.234  1.00  0.00           H
ATOM    480  CD  LYS A  40      27.074  54.734  40.094  1.00  0.00           C
ATOM    481  HD1 LYS A  40      27.484  54.064  39.314  1.00  0.00           H
ATOM    482  HD2 LYS A  40      25.974  54.624  40.254  1.00  0.00           H
ATOM    483  CE  LYS A  40      27.374  56.194  39.654  1.00  0.00           C
ATOM    484  HE1 LYS A  40      28.474  56.354  39.684  1.00  0.00           H
ATOM    485  HE2 LYS A  40      26.944  56.974  40.324  1.00  0.00           H
ATOM    486  NZ  LYS A  40      26.974  56.444  38.244  1.00  0.00           N
ATOM    487  HZ1 LYS A  40      27.584  55.854  37.644  1.00  0.00           H
ATOM    488  HZ2 LYS A  40      25.984  56.114  38.164  1.00  0.00           H
ATOM    489  HZ3 LYS A  40      27.114  57.424  37.934  1.00  0.00           H
ATOM    490  C   LYS A  40      30.494  52.554  41.834  1.00  0.00           C
ATOM    491  O   LYS A  40      31.074  53.624  42.174  1.00  0.00           O
ATOM    492  N   PRO A  41      31.134  51.644  40.944  1.00  0.00           N
ATOM    493  CD  PRO A  41      30.504  50.434  40.404  1.00  0.00           C
ATOM    494  HD1 PRO A  41      29.854  49.904  41.134  1.00  0.00           H
ATOM    495  HD2 PRO A  41      29.924  50.734  39.504  1.00  0.00           H
ATOM    496  CA  PRO A  41      32.544  51.794  40.554  1.00  0.00           C
ATOM    497  HA  PRO A  41      33.074  51.654  41.484  1.00  0.00           H
ATOM    498  CB  PRO A  41      32.654  50.674  39.534  1.00  0.00           C
ATOM    499  HB1 PRO A  41      33.704  50.334  39.424  1.00  0.00           H
ATOM    500  HB2 PRO A  41      32.284  51.024  38.554  1.00  0.00           H
ATOM    501  CG  PRO A  41      31.674  49.624  39.944  1.00  0.00           C
ATOM    502  HG1 PRO A  41      32.094  48.844  40.604  1.00  0.00           H
ATOM    503  HG2 PRO A  41      31.374  49.044  39.044  1.00  0.00           H
ATOM    504  C   PRO A  41      32.984  53.124  39.994  1.00  0.00           C
ATOM    505  O   PRO A  41      34.174  53.434  39.964  1.00  0.00           O
ATOM    506  N   GLU A  42      32.024  53.954  39.414  1.00  0.00           N
ATOM    507  HN  GLU A  42      31.074  53.654  39.294  1.00  0.00           H
ATOM    508  CA  GLU A  42      32.424  55.254  38.864  1.00  0.00           C
ATOM    509  HA  GLU A  42      33.254  55.184  38.184  1.00  0.00           H
ATOM    510  CB  GLU A  42      31.334  55.894  37.964  1.00  0.00           C
ATOM    511  HB1 GLU A  42      31.624  56.874  37.514  1.00  0.00           H
ATOM    512  HB2 GLU A  42      30.444  56.024  38.624  1.00  0.00           H
ATOM    513  CG  GLU A  42      30.894  54.884  36.824  1.00  0.00           C
ATOM    514  HG1 GLU A  42      31.674  54.094  36.774  1.00  0.00           H
ATOM    515  HG2 GLU A  42      30.864  55.374  35.834  1.00  0.00           H
ATOM    516  CD  GLU A  42      29.524  54.354  37.144  1.00  0.00           C
ATOM    517  OE1 GLU A  42      28.514  54.964  36.684  1.00  0.00           O
ATOM    518  OE2 GLU A  42      29.424  53.284  37.824  1.00  0.00           O
ATOM    519  C   GLU A  42      32.774  56.304  39.824  1.00  0.00           C
ATOM    520  O   GLU A  42      33.294  57.314  39.464  1.00  0.00           O
ATOM    521  N   GLU A  43      32.414  56.174  41.114  1.00  0.00           N
ATOM    522  HN  GLU A  43      31.864  55.374  41.324  1.00  0.00           H
ATOM    523  CA  GLU A  43      32.694  57.004  42.294  1.00  0.00           C
ATOM    524  HA  GLU A  43      32.724  58.044  41.984  1.00  0.00           H
ATOM    525  CB  GLU A  43      31.754  56.704  43.344  1.00  0.00           C
ATOM    526  HB1 GLU A  43      32.154  57.124  44.284  1.00  0.00           H
ATOM    527  HB2 GLU A  43      31.714  55.604  43.494  1.00  0.00           H
ATOM    528  CG  GLU A  43      30.284  57.174  42.994  1.00  0.00           C
ATOM    529  HG1 GLU A  43      29.864  56.454  42.264  1.00  0.00           H
ATOM    530  HG2 GLU A  43      30.404  58.194  42.564  1.00  0.00           H
ATOM    531  CD  GLU A  43      29.324  57.244  44.144  1.00  0.00           C
ATOM    532  OE1 GLU A  43      28.304  57.984  44.064  1.00  0.00           O
ATOM    533  OE2 GLU A  43      29.554  56.614  45.194  1.00  0.00           O
ATOM    534  C   GLU A  43      34.074  56.684  42.734  1.00  0.00           C
ATOM    535  O   GLU A  43      34.764  57.454  43.324  1.00  0.00           O
ATOM    536  N   MET A  44      34.584  55.524  42.364  1.00  0.00           N
ATOM    537  HN  MET A  44      34.164  55.014  41.614  1.00  0.00           H
ATOM    538  CA  MET A  44      35.804  54.984  42.944  1.00  0.00           C
ATOM    539  HA  MET A  44      35.804  55.094  44.014  1.00  0.00           H
ATOM    540  CB  MET A  44      35.974  53.554  42.644  1.00  0.00           C
ATOM    541  HB1 MET A  44      35.964  53.364  41.554  1.00  0.00           H
ATOM    542  HB2 MET A  44      35.124  52.984  43.074  1.00  0.00           H
ATOM    543  CG  MET A  44      37.214  52.854  43.274  1.00  0.00           C
ATOM    544  HG1 MET A  44      38.084  53.314  42.754  1.00  0.00           H
ATOM    545  HG2 MET A  44      37.214  51.794  42.934  1.00  0.00           H
ATOM    546  SD  MET A  44      37.434  52.884  45.074  1.00  0.00           S
ATOM    547  CE  MET A  44      39.084  52.304  45.134  1.00  0.00           C
ATOM    548  HE1 MET A  44      39.414  52.144  46.184  1.00  0.00           H
ATOM    549  HE2 MET A  44      39.244  51.334  44.614  1.00  0.00           H
ATOM    550  HE3 MET A  44      39.834  52.954  44.654  1.00  0.00           H
ATOM    551  C   MET A  44      37.044  55.764  42.504  1.00  0.00           C
ATOM    552  O   MET A  44      37.224  56.004  41.334  1.00  0.00           O
ATOM    553  N   ASP A  45      37.864  56.234  43.504  1.00  0.00           N
ATOM    554  HN  ASP A  45      37.644  56.184  44.474  1.00  0.00           H
ATOM    555  CA  ASP A  45      39.044  56.944  43.334  1.00  0.00           C
ATOM    556  HA  ASP A  45      39.064  57.334  42.324  1.00  0.00           H
ATOM    557  CB  ASP A  45      39.074  58.264  44.224  1.00  0.00           C
ATOM    558  HB1 ASP A  45      39.114  58.004  45.304  1.00  0.00           H
ATOM    559  HB2 ASP A  45      38.204  58.864  43.864  1.00  0.00           H
ATOM    560  CG  ASP A  45      40.254  59.134  43.874  1.00  0.00           C
ATOM    561  OD1 ASP A  45      41.054  58.914  42.944  1.00  0.00           O
ATOM    562  OD2 ASP A  45      40.324  60.244  44.474  1.00  0.00           O
ATOM    563  C   ASP A  45      40.264  56.104  43.564  1.00  0.00           C
ATOM    564  O   ASP A  45      40.774  55.824  44.674  1.00  0.00           O
ATOM    565  N   TRP A  46      40.954  55.724  42.464  1.00  0.00           N
ATOM    566  HN  TRP A  46      40.604  55.904  41.554  1.00  0.00           H
ATOM    567  CA  TRP A  46      42.194  54.914  42.634  1.00  0.00           C
ATOM    568  HA  TRP A  46      42.094  54.264  43.494  1.00  0.00           H
ATOM    569  CB  TRP A  46      42.304  54.004  41.314  1.00  0.00           C
ATOM    570  HB1 TRP A  46      43.274  53.464  41.284  1.00  0.00           H
ATOM    571  HB2 TRP A  46      42.264  54.684  40.444  1.00  0.00           H
ATOM    572  CG  TRP A  46      41.134  53.154  41.044  1.00  0.00           C
ATOM    573  CD1 TRP A  46      40.104  53.404  40.134  1.00  0.00           C
ATOM    574  HD1 TRP A  46      39.964  54.224  39.454  1.00  0.00           H
ATOM    575  NE1 TRP A  46      39.244  52.304  40.204  1.00  0.00           N
ATOM    576  HE1 TRP A  46      38.314  52.394  39.934  1.00  0.00           H
ATOM    577  CE2 TRP A  46      39.704  51.394  41.084  1.00  0.00           C
ATOM    578  CD2 TRP A  46      40.874  51.914  41.694  1.00  0.00           C
ATOM    579  CE3 TRP A  46      41.524  51.264  42.784  1.00  0.00           C
ATOM    580  HE3 TRP A  46      42.374  51.594  43.374  1.00  0.00           H
ATOM    581  CZ3 TRP A  46      40.994  49.944  43.004  1.00  0.00           C
ATOM    582  HZ3 TRP A  46      41.424  49.364  43.814  1.00  0.00           H
ATOM    583  CZ2 TRP A  46      39.234  50.174  41.394  1.00  0.00           C
ATOM    584  HZ2 TRP A  46      38.394  49.744  40.874  1.00  0.00           H
ATOM    585  CH2 TRP A  46      39.854  49.474  42.404  1.00  0.00           C
ATOM    586  HH2 TRP A  46      39.534  48.504  42.734  1.00  0.00           H
ATOM    587  C   TRP A  46      43.464  55.764  42.644  1.00  0.00           C
ATOM    588  O   TRP A  46      44.554  55.224  42.834  1.00  0.00           O
ATOM    589  N   SER A  47      43.334  57.194  42.554  1.00  0.00           N
ATOM    590  HN  SER A  47      42.364  57.424  42.554  1.00  0.00           H
ATOM    591  CA  SER A  47      44.474  58.144  42.614  1.00  0.00           C
ATOM    592  HA  SER A  47      45.314  57.644  42.154  1.00  0.00           H
ATOM    593  CB  SER A  47      44.244  59.464  41.824  1.00  0.00           C
ATOM    594  HB1 SER A  47      43.644  59.174  40.944  1.00  0.00           H
ATOM    595  HB2 SER A  47      45.184  59.994  41.574  1.00  0.00           H
ATOM    596  OG  SER A  47      43.304  60.284  42.524  1.00  0.00           O
ATOM    597  HG1 SER A  47      42.484  59.794  42.444  1.00  0.00           H
ATOM    598  C   SER A  47      45.004  58.284  44.034  1.00  0.00           C
ATOM    599  O   SER A  47      46.174  58.724  44.154  1.00  0.00           O
ATOM    600  N   GLU A  48      44.214  57.854  45.034  1.00  0.00           N
ATOM    601  HN  GLU A  48      43.244  57.644  44.914  1.00  0.00           H
ATOM    602  CA  GLU A  48      44.594  57.674  46.424  1.00  0.00           C
ATOM    603  HA  GLU A  48      45.174  58.504  46.784  1.00  0.00           H
ATOM    604  CB  GLU A  48      43.334  57.414  47.244  1.00  0.00           C
ATOM    605  HB1 GLU A  48      43.754  57.164  48.244  1.00  0.00           H
ATOM    606  HB2 GLU A  48      42.864  56.474  46.884  1.00  0.00           H
ATOM    607  CG  GLU A  48      42.304  58.524  47.264  1.00  0.00           C
ATOM    608  HG1 GLU A  48      41.644  58.534  46.374  1.00  0.00           H
ATOM    609  HG2 GLU A  48      42.734  59.554  47.334  1.00  0.00           H
ATOM    610  CD  GLU A  48      41.264  58.454  48.364  1.00  0.00           C
ATOM    611  OE1 GLU A  48      40.784  59.474  48.934  1.00  0.00           O
ATOM    612  OE2 GLU A  48      40.884  57.324  48.774  1.00  0.00           O
ATOM    613  C   GLU A  48      45.564  56.544  46.504  1.00  0.00           C
ATOM    614  O   GLU A  48      46.574  56.534  47.184  1.00  0.00           O
ATOM    615  N   LEU A  49      45.244  55.434  45.844  1.00  0.00           N
ATOM    616  HN  LEU A  49      44.454  55.374  45.234  1.00  0.00           H
ATOM    617  CA  LEU A  49      45.944  54.104  45.964  1.00  0.00           C
ATOM    618  HA  LEU A  49      46.354  54.074  46.964  1.00  0.00           H
ATOM    619  CB  LEU A  49      44.914  52.994  45.664  1.00  0.00           C
ATOM    620  HB1 LEU A  49      45.464  52.034  45.634  1.00  0.00           H
ATOM    621  HB2 LEU A  49      44.454  53.104  44.664  1.00  0.00           H
ATOM    622  CG  LEU A  49      43.764  52.824  46.644  1.00  0.00           C
ATOM    623  HG  LEU A  49      43.354  53.824  46.884  1.00  0.00           H
ATOM    624  CD1 LEU A  49      42.564  52.044  46.104  1.00  0.00           C
ATOM    625 HD11 LEU A  49      42.124  52.554  45.214  1.00  0.00           H
ATOM    626 HD12 LEU A  49      42.824  51.034  45.714  1.00  0.00           H
ATOM    627 HD13 LEU A  49      41.764  52.034  46.874  1.00  0.00           H
ATOM    628  CD2 LEU A  49      44.274  52.274  47.994  1.00  0.00           C
ATOM    629 HD21 LEU A  49      45.054  52.964  48.404  1.00  0.00           H
ATOM    630 HD22 LEU A  49      43.424  52.254  48.714  1.00  0.00           H
ATOM    631 HD23 LEU A  49      44.794  51.304  47.944  1.00  0.00           H
ATOM    632  C   LEU A  49      47.194  53.984  45.104  1.00  0.00           C
ATOM    633  O   LEU A  49      48.034  53.184  45.524  1.00  0.00           O
ATOM    634  N   TYR A  50      47.274  54.694  43.984  1.00  0.00           N
ATOM    635  HN  TYR A  50      46.584  55.374  43.764  1.00  0.00           H
ATOM    636  CA  TYR A  50      48.394  54.384  43.044  1.00  0.00           C
ATOM    637  HA  TYR A  50      49.284  54.044  43.554  1.00  0.00           H
ATOM    638  CB  TYR A  50      47.994  53.434  41.964  1.00  0.00           C
ATOM    639  HB1 TYR A  50      48.884  53.034  41.424  1.00  0.00           H
ATOM    640  HB2 TYR A  50      47.384  53.984  41.214  1.00  0.00           H
ATOM    641  CG  TYR A  50      47.224  52.134  42.354  1.00  0.00           C
ATOM    642  CD1 TYR A  50      47.904  50.984  42.684  1.00  0.00           C
ATOM    643  HD1 TYR A  50      48.984  51.004  42.644  1.00  0.00           H
ATOM    644  CE1 TYR A  50      47.314  49.804  42.894  1.00  0.00           C
ATOM    645  HE1 TYR A  50      47.964  48.964  43.114  1.00  0.00           H
ATOM    646  CZ  TYR A  50      45.944  49.734  42.904  1.00  0.00           C
ATOM    647  OH  TYR A  50      45.414  48.474  43.134  1.00  0.00           O
ATOM    648  HH  TYR A  50      46.104  47.814  43.274  1.00  0.00           H
ATOM    649  CD2 TYR A  50      45.754  52.024  42.274  1.00  0.00           C
ATOM    650  HD2 TYR A  50      45.224  52.844  41.814  1.00  0.00           H
ATOM    651  CE2 TYR A  50      45.164  50.764  42.654  1.00  0.00           C
ATOM    652  HE2 TYR A  50      44.094  50.604  42.614  1.00  0.00           H
ATOM    653  C   TYR A  50      48.824  55.664  42.384  1.00  0.00           C
ATOM    654  O   TYR A  50      48.644  55.874  41.164  1.00  0.00           O
ATOM    655  N   PRO A  51      49.444  56.624  43.064  1.00  0.00           N
ATOM    656  CD  PRO A  51      49.834  56.574  44.434  1.00  0.00           C
ATOM    657  HD1 PRO A  51      49.484  55.714  45.034  1.00  0.00           H
ATOM    658  HD2 PRO A  51      50.944  56.564  44.414  1.00  0.00           H
ATOM    659  CA  PRO A  51      49.374  58.034  42.624  1.00  0.00           C
ATOM    660  HA  PRO A  51      48.354  58.294  42.394  1.00  0.00           H
ATOM    661  CB  PRO A  51      49.854  58.854  43.784  1.00  0.00           C
ATOM    662  HB1 PRO A  51      49.334  59.834  43.764  1.00  0.00           H
ATOM    663  HB2 PRO A  51      50.944  59.054  43.754  1.00  0.00           H
ATOM    664  CG  PRO A  51      49.534  57.974  44.984  1.00  0.00           C
ATOM    665  HG1 PRO A  51      48.454  58.104  45.204  1.00  0.00           H
ATOM    666  HG2 PRO A  51      50.044  58.334  45.894  1.00  0.00           H
ATOM    667  C   PRO A  51      50.224  58.344  41.404  1.00  0.00           C
ATOM    668  O   PRO A  51      49.814  59.184  40.574  1.00  0.00           O
ATOM    669  N   GLU A  52      51.294  57.574  41.144  1.00  0.00           N
ATOM    670  HN  GLU A  52      51.564  56.784  41.694  1.00  0.00           H
ATOM    671  CA  GLU A  52      52.114  57.744  39.924  1.00  0.00           C
ATOM    672  HA  GLU A  52      52.464  58.764  39.784  1.00  0.00           H
ATOM    673  CB  GLU A  52      53.514  56.924  39.874  1.00  0.00           C
ATOM    674  HB1 GLU A  52      53.994  57.074  38.884  1.00  0.00           H
ATOM    675  HB2 GLU A  52      53.464  55.814  39.904  1.00  0.00           H
ATOM    676  CG  GLU A  52      54.514  57.474  41.004  1.00  0.00           C
ATOM    677  HG1 GLU A  52      54.364  56.884  41.934  1.00  0.00           H
ATOM    678  HG2 GLU A  52      54.234  58.544  41.144  1.00  0.00           H
ATOM    679  CD  GLU A  52      55.924  57.244  40.624  1.00  0.00           C
ATOM    680  OE1 GLU A  52      56.804  58.124  40.964  1.00  0.00           O
ATOM    681  OE2 GLU A  52      56.324  56.214  40.034  1.00  0.00           O
ATOM    682  C   GLU A  52      51.374  57.444  38.644  1.00  0.00           C
ATOM    683  O   GLU A  52      51.454  58.164  37.614  1.00  0.00           O
ATOM    684  N   PHE A  53      50.504  56.404  38.764  1.00  0.00           N
ATOM    685  HN  PHE A  53      50.414  55.994  39.664  1.00  0.00           H
ATOM    686  CA  PHE A  53      49.644  55.954  37.704  1.00  0.00           C
ATOM    687  HA  PHE A  53      50.294  55.844  36.844  1.00  0.00           H
ATOM    688  CB  PHE A  53      48.944  54.574  37.974  1.00  0.00           C
ATOM    689  HB1 PHE A  53      48.174  54.334  37.214  1.00  0.00           H
ATOM    690  HB2 PHE A  53      48.404  54.544  38.944  1.00  0.00           H
ATOM    691  CG  PHE A  53      49.904  53.404  37.734  1.00  0.00           C
ATOM    692  CD1 PHE A  53      50.134  52.884  36.424  1.00  0.00           C
ATOM    693  HD1 PHE A  53      49.584  53.244  35.574  1.00  0.00           H
ATOM    694  CE1 PHE A  53      51.044  51.854  36.194  1.00  0.00           C
ATOM    695  HE1 PHE A  53      51.194  51.404  35.224  1.00  0.00           H
ATOM    696  CZ  PHE A  53      51.834  51.444  37.264  1.00  0.00           C
ATOM    697  HZ  PHE A  53      52.544  50.634  37.104  1.00  0.00           H
ATOM    698  CD2 PHE A  53      50.714  52.974  38.814  1.00  0.00           C
ATOM    699  HD2 PHE A  53      50.694  53.394  39.804  1.00  0.00           H
ATOM    700  CE2 PHE A  53      51.724  52.044  38.544  1.00  0.00           C
ATOM    701  HE2 PHE A  53      52.404  51.744  39.324  1.00  0.00           H
ATOM    702  C   PHE A  53      48.574  56.964  37.264  1.00  0.00           C
ATOM    703  O   PHE A  53      48.254  57.234  36.124  1.00  0.00           O
ATOM    704  N   PHE A  54      47.904  57.564  38.294  1.00  0.00           N
ATOM    705  HN  PHE A  54      48.014  57.244  39.234  1.00  0.00           H
ATOM    706  CA  PHE A  54      46.834  58.504  38.084  1.00  0.00           C
ATOM    707  HA  PHE A  54      46.524  58.524  37.054  1.00  0.00           H
ATOM    708  CB  PHE A  54      45.604  58.174  38.994  1.00  0.00           C
ATOM    709  HB1 PHE A  54      44.834  58.964  38.874  1.00  0.00           H
ATOM    710  HB2 PHE A  54      46.034  58.294  40.014  1.00  0.00           H
ATOM    711  CG  PHE A  54      45.074  56.754  38.814  1.00  0.00           C
ATOM    712  CD1 PHE A  54      44.194  56.654  37.764  1.00  0.00           C
ATOM    713  HD1 PHE A  54      44.054  57.494  37.094  1.00  0.00           H
ATOM    714  CE1 PHE A  54      43.544  55.404  37.574  1.00  0.00           C
ATOM    715  HE1 PHE A  54      42.844  55.314  36.754  1.00  0.00           H
ATOM    716  CZ  PHE A  54      44.054  54.224  38.164  1.00  0.00           C
ATOM    717  HZ  PHE A  54      43.604  53.274  37.944  1.00  0.00           H
ATOM    718  CD2 PHE A  54      45.524  55.544  39.474  1.00  0.00           C
ATOM    719  HD2 PHE A  54      46.214  55.684  40.284  1.00  0.00           H
ATOM    720  CE2 PHE A  54      45.064  54.294  39.104  1.00  0.00           C
ATOM    721  HE2 PHE A  54      45.444  53.394  39.574  1.00  0.00           H
ATOM    722  C   PHE A  54      47.214  59.934  38.354  1.00  0.00           C
ATOM    723  O   PHE A  54      46.384  60.784  38.634  1.00  0.00           O
ATOM    724  N   ALA A  55      48.494  60.264  38.304  1.00  0.00           N
ATOM    725  HN  ALA A  55      49.234  59.594  38.304  1.00  0.00           H
ATOM    726  CA  ALA A  55      48.944  61.654  38.424  1.00  0.00           C
ATOM    727  HA  ALA A  55      48.414  62.134  39.234  1.00  0.00           H
ATOM    728  CB  ALA A  55      50.454  61.684  38.874  1.00  0.00           C
ATOM    729  HB1 ALA A  55      50.964  60.954  38.224  1.00  0.00           H
ATOM    730  HB2 ALA A  55      50.984  62.664  38.844  1.00  0.00           H
ATOM    731  HB3 ALA A  55      50.614  61.264  39.884  1.00  0.00           H
ATOM    732  C   ALA A  55      48.804  62.424  37.074  1.00  0.00           C
ATOM    733  O   ALA A  55      49.104  61.854  36.024  1.00  0.00           O
ATOM    734  N   PRO A  56      48.354  63.724  37.054  1.00  0.00           N
ATOM    735  CD  PRO A  56      48.294  64.534  38.274  1.00  0.00           C
ATOM    736  HD1 PRO A  56      47.434  64.164  38.884  1.00  0.00           H
ATOM    737  HD2 PRO A  56      49.224  64.524  38.874  1.00  0.00           H
ATOM    738  CA  PRO A  56      48.364  64.564  35.894  1.00  0.00           C
ATOM    739  HA  PRO A  56      47.644  64.194  35.184  1.00  0.00           H
ATOM    740  CB  PRO A  56      47.774  65.864  36.384  1.00  0.00           C
ATOM    741  HB1 PRO A  56      46.684  65.694  36.534  1.00  0.00           H
ATOM    742  HB2 PRO A  56      48.054  66.834  35.934  1.00  0.00           H
ATOM    743  CG  PRO A  56      48.154  65.954  37.884  1.00  0.00           C
ATOM    744  HG1 PRO A  56      47.524  66.444  38.664  1.00  0.00           H
ATOM    745  HG2 PRO A  56      49.164  66.394  37.934  1.00  0.00           H
ATOM    746  C   PRO A  56      49.694  64.664  35.164  1.00  0.00           C
ATOM    747  O   PRO A  56      50.714  64.654  35.844  1.00  0.00           O
ATOM    748  N   LEU A  57      49.794  64.674  33.824  1.00  0.00           N
ATOM    749  HN  LEU A  57      48.954  64.744  33.294  1.00  0.00           H
ATOM    750  CA  LEU A  57      51.074  64.584  33.104  1.00  0.00           C
ATOM    751  HA  LEU A  57      51.744  63.964  33.684  1.00  0.00           H
ATOM    752  CB  LEU A  57      50.954  63.834  31.754  1.00  0.00           C
ATOM    753  HB1 LEU A  57      51.984  63.764  31.344  1.00  0.00           H
ATOM    754  HB2 LEU A  57      50.394  64.514  31.074  1.00  0.00           H
ATOM    755  CG  LEU A  57      50.434  62.354  31.794  1.00  0.00           C
ATOM    756  HG  LEU A  57      50.674  61.904  32.784  1.00  0.00           H
ATOM    757  CD1 LEU A  57      48.924  62.314  31.774  1.00  0.00           C
ATOM    758 HD11 LEU A  57      48.654  62.604  30.734  1.00  0.00           H
ATOM    759 HD12 LEU A  57      48.474  61.314  31.984  1.00  0.00           H
ATOM    760 HD13 LEU A  57      48.364  62.994  32.444  1.00  0.00           H
ATOM    761  CD2 LEU A  57      51.044  61.514  30.664  1.00  0.00           C
ATOM    762 HD21 LEU A  57      52.134  61.394  30.844  1.00  0.00           H
ATOM    763 HD22 LEU A  57      50.574  60.504  30.624  1.00  0.00           H
ATOM    764 HD23 LEU A  57      50.924  62.044  29.704  1.00  0.00           H
ATOM    765  C   LEU A  57      51.604  66.014  33.064  1.00  0.00           C
ATOM    766  O   LEU A  57      51.014  66.914  32.484  1.00  0.00           O
ATOM    767  N   THR A  58      52.784  66.254  33.574  1.00  0.00           N
ATOM    768  HN  THR A  58      53.274  65.504  34.014  1.00  0.00           H
ATOM    769  CA  THR A  58      53.624  67.464  33.574  1.00  0.00           C
ATOM    770  HA  THR A  58      52.994  68.314  33.784  1.00  0.00           H
ATOM    771  CB  THR A  58      54.764  67.504  34.574  1.00  0.00           C
ATOM    772  HB  THR A  58      55.484  68.334  34.394  1.00  0.00           H
ATOM    773  OG1 THR A  58      55.394  66.284  34.734  1.00  0.00           O
ATOM    774  HG1 THR A  58      54.714  65.614  34.764  1.00  0.00           H
ATOM    775  CG2 THR A  58      54.084  67.774  35.874  1.00  0.00           C
ATOM    776 HG21 THR A  58      53.434  66.904  36.094  1.00  0.00           H
ATOM    777 HG22 THR A  58      54.804  67.974  36.704  1.00  0.00           H
ATOM    778 HG23 THR A  58      53.464  68.674  35.704  1.00  0.00           H
ATOM    779  C   THR A  58      54.084  67.954  32.264  1.00  0.00           C
ATOM    780  O   THR A  58      54.604  67.234  31.434  1.00  0.00           O
ATOM    781  N   GLN A  59      53.894  69.254  31.974  1.00  0.00           N
ATOM    782  HN  GLN A  59      53.704  69.864  32.744  1.00  0.00           H
ATOM    783  CA  GLN A  59      54.094  69.774  30.634  1.00  0.00           C
ATOM    784  HA  GLN A  59      53.634  69.024  30.014  1.00  0.00           H
ATOM    785  CB  GLN A  59      53.314  71.114  30.394  1.00  0.00           C
ATOM    786  HB1 GLN A  59      53.664  71.444  29.394  1.00  0.00           H
ATOM    787  HB2 GLN A  59      53.464  71.974  31.084  1.00  0.00           H
ATOM    788  CG  GLN A  59      51.824  70.784  30.274  1.00  0.00           C
ATOM    789  HG1 GLN A  59      51.404  70.274  31.174  1.00  0.00           H
ATOM    790  HG2 GLN A  59      51.684  70.084  29.434  1.00  0.00           H
ATOM    791  CD  GLN A  59      51.054  72.054  29.904  1.00  0.00           C
ATOM    792  OE1 GLN A  59      51.284  73.184  30.324  1.00  0.00           O
ATOM    793  NE2 GLN A  59      49.934  71.774  29.134  1.00  0.00           N
ATOM    794 HE21 GLN A  59      49.844  70.794  28.994  1.00  0.00           H
ATOM    795 HE22 GLN A  59      49.264  72.514  29.014  1.00  0.00           H
ATOM    796  C   GLN A  59      55.554  69.904  30.194  1.00  0.00           C
ATOM    797  O   GLN A  59      55.934  69.904  29.054  1.00  0.00           O
ATOM    798  N   ASN A  60      56.494  69.994  31.174  1.00  0.00           N
ATOM    799  HN  ASN A  60      56.314  69.974  32.154  1.00  0.00           H
ATOM    800  CA  ASN A  60      57.954  70.024  30.854  1.00  0.00           C
ATOM    801  HA  ASN A  60      58.084  70.954  30.324  1.00  0.00           H
ATOM    802  CB  ASN A  60      58.764  70.184  32.084  1.00  0.00           C
ATOM    803  HB1 ASN A  60      59.844  70.184  31.834  1.00  0.00           H
ATOM    804  HB2 ASN A  60      58.674  69.284  32.734  1.00  0.00           H
ATOM    805  CG  ASN A  60      58.354  71.394  32.884  1.00  0.00           C
ATOM    806  OD1 ASN A  60      57.474  72.224  32.524  1.00  0.00           O
ATOM    807  ND2 ASN A  60      59.014  71.544  34.134  1.00  0.00           N
ATOM    808 HD21 ASN A  60      59.714  70.864  34.344  1.00  0.00           H
ATOM    809 HD22 ASN A  60      58.904  72.274  34.814  1.00  0.00           H
ATOM    810  C   ASN A  60      58.544  68.934  30.014  1.00  0.00           C
ATOM    811  O   ASN A  60      59.504  69.094  29.244  1.00  0.00           O
ATOM    812  N   GLN A  61      58.064  67.684  30.234  1.00  0.00           N
ATOM    813  HN  GLN A  61      57.294  67.614  30.864  1.00  0.00           H
ATOM    814  CA  GLN A  61      58.534  66.494  29.524  1.00  0.00           C
ATOM    815  HA  GLN A  61      59.594  66.384  29.724  1.00  0.00           H
ATOM    816  CB  GLN A  61      57.924  65.084  29.824  1.00  0.00           C
ATOM    817  HB1 GLN A  61      58.274  64.424  28.994  1.00  0.00           H
ATOM    818  HB2 GLN A  61      56.824  65.184  29.914  1.00  0.00           H
ATOM    819  CG  GLN A  61      58.524  64.454  31.184  1.00  0.00           C
ATOM    820  HG1 GLN A  61      58.324  65.224  31.954  1.00  0.00           H
ATOM    821  HG2 GLN A  61      59.634  64.504  31.224  1.00  0.00           H
ATOM    822  CD  GLN A  61      58.174  62.944  31.484  1.00  0.00           C
ATOM    823  OE1 GLN A  61      57.724  62.224  30.634  1.00  0.00           O
ATOM    824  NE2 GLN A  61      58.434  62.564  32.784  1.00  0.00           N
ATOM    825 HE21 GLN A  61      59.184  63.004  33.274  1.00  0.00           H
ATOM    826 HE22 GLN A  61      57.834  61.854  33.154  1.00  0.00           H
ATOM    827  C   GLN A  61      58.444  66.724  27.964  1.00  0.00           C
ATOM    828  O   GLN A  61      57.424  67.264  27.524  1.00  0.00           O
ATOM    829  N   SER A  62      59.454  66.394  27.144  1.00  0.00           N
ATOM    830  HN  SER A  62      60.214  65.914  27.574  1.00  0.00           H
ATOM    831  CA  SER A  62      59.584  66.794  25.754  1.00  0.00           C
ATOM    832  HA  SER A  62      58.734  67.394  25.464  1.00  0.00           H
ATOM    833  CB  SER A  62      60.864  67.654  25.464  1.00  0.00           C
ATOM    834  HB1 SER A  62      60.744  68.724  25.734  1.00  0.00           H
ATOM    835  HB2 SER A  62      60.984  67.694  24.364  1.00  0.00           H
ATOM    836  OG  SER A  62      61.964  67.134  26.144  1.00  0.00           O
ATOM    837  HG1 SER A  62      62.654  67.814  26.114  1.00  0.00           H
ATOM    838  C   SER A  62      59.604  65.634  24.814  1.00  0.00           C
ATOM    839  O   SER A  62      58.654  65.344  24.144  1.00  0.00           O
ATOM    840  N   HIS A  63      60.744  65.074  24.614  1.00  0.00           N
ATOM    841  HN  HIS A  63      61.514  65.384  25.164  1.00  0.00           H
ATOM    842  CA  HIS A  63      61.164  64.194  23.534  1.00  0.00           C
ATOM    843  HA  HIS A  63      60.934  64.684  22.594  1.00  0.00           H
ATOM    844  CB  HIS A  63      62.654  63.814  23.614  1.00  0.00           C
ATOM    845  HB1 HIS A  63      63.004  63.344  22.664  1.00  0.00           H
ATOM    846  HB2 HIS A  63      62.934  63.124  24.434  1.00  0.00           H
ATOM    847  ND1 HIS A  63      63.664  65.604  22.374  1.00  0.00           N
ATOM    848  CG  HIS A  63      63.414  65.054  23.654  1.00  0.00           C
ATOM    849  CE1 HIS A  63      64.424  66.704  22.584  1.00  0.00           C
ATOM    850  HE1 HIS A  63      64.854  67.394  21.854  1.00  0.00           H
ATOM    851  NE2 HIS A  63      64.684  66.854  23.894  1.00  0.00           N
ATOM    852  HE2 HIS A  63      65.324  67.434  24.384  1.00  0.00           H
ATOM    853  CD2 HIS A  63      64.074  65.774  24.594  1.00  0.00           C
ATOM    854  HD2 HIS A  63      64.314  65.664  25.644  1.00  0.00           H
ATOM    855  C   HIS A  63      60.414  62.874  23.364  1.00  0.00           C
ATOM    856  O   HIS A  63      60.074  62.434  22.264  1.00  0.00           O
ATOM    857  N   ASP A  64      59.984  62.184  24.374  1.00  0.00           N
ATOM    858  HN  ASP A  64      60.084  62.604  25.274  1.00  0.00           H
ATOM    859  CA  ASP A  64      59.234  60.954  24.294  1.00  0.00           C
ATOM    860  HA  ASP A  64      59.734  60.374  23.524  1.00  0.00           H
ATOM    861  CB  ASP A  64      59.344  60.034  25.584  1.00  0.00           C
ATOM    862  HB1 ASP A  64      58.994  58.994  25.384  1.00  0.00           H
ATOM    863  HB2 ASP A  64      58.804  60.544  26.404  1.00  0.00           H
ATOM    864  CG  ASP A  64      60.784  59.724  25.934  1.00  0.00           C
ATOM    865  OD1 ASP A  64      61.644  59.444  25.044  1.00  0.00           O
ATOM    866  OD2 ASP A  64      61.094  59.684  27.184  1.00  0.00           O
ATOM    867  C   ASP A  64      57.764  61.294  24.034  1.00  0.00           C
ATOM    868  O   ASP A  64      57.184  62.114  24.764  1.00  0.00           O
ATOM    869  N   ASP A  65      57.274  60.754  22.884  1.00  0.00           N
ATOM    870  HN  ASP A  65      57.814  60.094  22.354  1.00  0.00           H
ATOM    871  CA  ASP A  65      56.004  61.074  22.344  1.00  0.00           C
ATOM    872  HA  ASP A  65      56.094  62.014  21.804  1.00  0.00           H
ATOM    873  CB  ASP A  65      55.814  60.124  21.124  1.00  0.00           C
ATOM    874  HB1 ASP A  65      55.934  59.034  21.334  1.00  0.00           H
ATOM    875  HB2 ASP A  65      56.654  60.334  20.424  1.00  0.00           H
ATOM    876  CG  ASP A  65      54.564  60.324  20.224  1.00  0.00           C
ATOM    877  OD1 ASP A  65      53.824  61.314  20.454  1.00  0.00           O
ATOM    878  OD2 ASP A  65      54.354  59.394  19.374  1.00  0.00           O
ATOM    879  C   ASP A  65      54.764  60.914  23.244  1.00  0.00           C
ATOM    880  O   ASP A  65      54.524  59.744  23.614  1.00  0.00           O
ATOM    881  N   PRO A  66      54.024  62.034  23.714  1.00  0.00           N
ATOM    882  CD  PRO A  66      54.564  63.354  23.594  1.00  0.00           C
ATOM    883  HD1 PRO A  66      55.664  63.304  23.524  1.00  0.00           H
ATOM    884  HD2 PRO A  66      54.294  63.834  22.624  1.00  0.00           H
ATOM    885  CA  PRO A  66      53.234  61.954  24.954  1.00  0.00           C
ATOM    886  HA  PRO A  66      53.904  61.584  25.714  1.00  0.00           H
ATOM    887  CB  PRO A  66      52.884  63.464  25.264  1.00  0.00           C
ATOM    888  HB1 PRO A  66      52.714  63.694  26.344  1.00  0.00           H
ATOM    889  HB2 PRO A  66      51.994  63.684  24.634  1.00  0.00           H
ATOM    890  CG  PRO A  66      54.114  64.224  24.754  1.00  0.00           C
ATOM    891  HG1 PRO A  66      54.904  64.194  25.524  1.00  0.00           H
ATOM    892  HG2 PRO A  66      53.784  65.254  24.464  1.00  0.00           H
ATOM    893  C   PRO A  66      52.054  61.024  24.754  1.00  0.00           C
ATOM    894  O   PRO A  66      51.634  60.354  25.664  1.00  0.00           O
ATOM    895  N   LYS A  67      51.544  60.954  23.474  1.00  0.00           N
ATOM    896  HN  LYS A  67      52.044  61.434  22.754  1.00  0.00           H
ATOM    897  CA  LYS A  67      50.254  60.374  23.174  1.00  0.00           C
ATOM    898  HA  LYS A  67      49.544  60.984  23.704  1.00  0.00           H
ATOM    899  CB  LYS A  67      49.944  60.574  21.684  1.00  0.00           C
ATOM    900  HB1 LYS A  67      48.984  60.114  21.344  1.00  0.00           H
ATOM    901  HB2 LYS A  67      50.754  60.054  21.134  1.00  0.00           H
ATOM    902  CG  LYS A  67      49.834  62.064  21.274  1.00  0.00           C
ATOM    903  HG1 LYS A  67      50.804  62.594  21.214  1.00  0.00           H
ATOM    904  HG2 LYS A  67      49.304  62.644  22.064  1.00  0.00           H
ATOM    905  CD  LYS A  67      49.004  62.384  19.984  1.00  0.00           C
ATOM    906  HD1 LYS A  67      49.454  61.694  19.234  1.00  0.00           H
ATOM    907  HD2 LYS A  67      47.914  62.164  19.974  1.00  0.00           H
ATOM    908  CE  LYS A  67      49.014  63.884  19.564  1.00  0.00           C
ATOM    909  HE1 LYS A  67      50.054  64.264  19.574  1.00  0.00           H
ATOM    910  HE2 LYS A  67      48.434  64.514  20.274  1.00  0.00           H
ATOM    911  NZ  LYS A  67      48.554  64.004  18.194  1.00  0.00           N
ATOM    912  HZ1 LYS A  67      49.144  63.414  17.564  1.00  0.00           H
ATOM    913  HZ2 LYS A  67      47.574  63.674  18.134  1.00  0.00           H
ATOM    914  HZ3 LYS A  67      48.614  65.014  17.934  1.00  0.00           H
ATOM    915  C   LYS A  67      50.134  58.874  23.544  1.00  0.00           C
ATOM    916  O   LYS A  67      49.074  58.424  23.954  1.00  0.00           O
ATOM    917  N   ASP A  68      51.224  58.064  23.354  1.00  0.00           N
ATOM    918  HN  ASP A  68      52.074  58.514  23.084  1.00  0.00           H
ATOM    919  CA  ASP A  68      51.314  56.644  23.824  1.00  0.00           C
ATOM    920  HA  ASP A  68      50.544  56.004  23.434  1.00  0.00           H
ATOM    921  CB  ASP A  68      52.714  56.134  23.324  1.00  0.00           C
ATOM    922  HB1 ASP A  68      52.854  55.054  23.554  1.00  0.00           H
ATOM    923  HB2 ASP A  68      53.474  56.764  23.844  1.00  0.00           H
ATOM    924  CG  ASP A  68      52.834  56.294  21.854  1.00  0.00           C
ATOM    925  OD1 ASP A  68      51.814  56.074  21.154  1.00  0.00           O
ATOM    926  OD2 ASP A  68      53.964  56.464  21.384  1.00  0.00           O
ATOM    927  C   ASP A  68      51.184  56.534  25.354  1.00  0.00           C
ATOM    928  O   ASP A  68      50.414  55.754  25.894  1.00  0.00           O
ATOM    929  N   LYS A  69      51.884  57.444  26.144  1.00  0.00           N
ATOM    930  HN  LYS A  69      52.414  58.184  25.734  1.00  0.00           H
ATOM    931  CA  LYS A  69      51.754  57.414  27.614  1.00  0.00           C
ATOM    932  HA  LYS A  69      51.734  56.364  27.884  1.00  0.00           H
ATOM    933  CB  LYS A  69      52.974  58.114  28.344  1.00  0.00           C
ATOM    934  HB1 LYS A  69      52.944  58.124  29.454  1.00  0.00           H
ATOM    935  HB2 LYS A  69      52.974  59.134  27.894  1.00  0.00           H
ATOM    936  CG  LYS A  69      54.384  57.514  27.974  1.00  0.00           C
ATOM    937  HG1 LYS A  69      54.664  57.774  26.934  1.00  0.00           H
ATOM    938  HG2 LYS A  69      54.274  56.414  28.114  1.00  0.00           H
ATOM    939  CD  LYS A  69      55.524  58.124  28.844  1.00  0.00           C
ATOM    940  HD1 LYS A  69      55.584  59.214  28.604  1.00  0.00           H
ATOM    941  HD2 LYS A  69      55.204  58.034  29.904  1.00  0.00           H
ATOM    942  CE  LYS A  69      56.914  57.554  28.784  1.00  0.00           C
ATOM    943  HE1 LYS A  69      57.354  57.614  27.764  1.00  0.00           H
ATOM    944  HE2 LYS A  69      56.814  56.474  29.034  1.00  0.00           H
ATOM    945  NZ  LYS A  69      57.804  58.074  29.754  1.00  0.00           N
ATOM    946  HZ1 LYS A  69      58.764  57.724  29.564  1.00  0.00           H
ATOM    947  HZ2 LYS A  69      58.034  59.064  29.554  1.00  0.00           H
ATOM    948  HZ3 LYS A  69      57.464  57.814  30.704  1.00  0.00           H
ATOM    949  C   LYS A  69      50.434  58.064  28.174  1.00  0.00           C
ATOM    950  O   LYS A  69      49.814  57.684  29.134  1.00  0.00           O
ATOM    951  N   LYS A  70      49.974  59.094  27.424  1.00  0.00           N
ATOM    952  HN  LYS A  70      50.574  59.574  26.784  1.00  0.00           H
ATOM    953  CA  LYS A  70      48.764  59.774  27.804  1.00  0.00           C
ATOM    954  HA  LYS A  70      48.814  60.094  28.834  1.00  0.00           H
ATOM    955  CB  LYS A  70      48.594  61.024  26.864  1.00  0.00           C
ATOM    956  HB1 LYS A  70      47.594  61.504  26.784  1.00  0.00           H
ATOM    957  HB2 LYS A  70      48.824  60.674  25.844  1.00  0.00           H
ATOM    958  CG  LYS A  70      49.384  62.244  27.274  1.00  0.00           C
ATOM    959  HG1 LYS A  70      50.464  62.094  27.484  1.00  0.00           H
ATOM    960  HG2 LYS A  70      49.004  62.614  28.254  1.00  0.00           H
ATOM    961  CD  LYS A  70      49.204  63.424  26.344  1.00  0.00           C
ATOM    962  HD1 LYS A  70      49.854  63.274  25.464  1.00  0.00           H
ATOM    963  HD2 LYS A  70      48.104  63.424  26.154  1.00  0.00           H
ATOM    964  CE  LYS A  70      49.474  64.824  27.014  1.00  0.00           C
ATOM    965  HE1 LYS A  70      50.564  65.024  27.074  1.00  0.00           H
ATOM    966  HE2 LYS A  70      49.074  64.744  28.044  1.00  0.00           H
ATOM    967  NZ  LYS A  70      48.884  65.954  26.294  1.00  0.00           N
ATOM    968  HZ1 LYS A  70      49.154  66.014  25.294  1.00  0.00           H
ATOM    969  HZ2 LYS A  70      47.854  65.884  26.164  1.00  0.00           H
ATOM    970  HZ3 LYS A  70      48.954  66.854  26.804  1.00  0.00           H
ATOM    971  C   LYS A  70      47.514  58.944  27.874  1.00  0.00           C
ATOM    972  O   LYS A  70      46.794  59.004  28.864  1.00  0.00           O
ATOM    973  N   GLU A  71      47.254  58.044  26.944  1.00  0.00           N
ATOM    974  HN  GLU A  71      47.914  57.924  26.204  1.00  0.00           H
ATOM    975  CA  GLU A  71      46.044  57.224  26.964  1.00  0.00           C
ATOM    976  HA  GLU A  71      45.224  57.864  27.244  1.00  0.00           H
ATOM    977  CB  GLU A  71      45.744  56.654  25.564  1.00  0.00           C
ATOM    978  HB1 GLU A  71      44.884  55.954  25.624  1.00  0.00           H
ATOM    979  HB2 GLU A  71      46.674  56.114  25.284  1.00  0.00           H
ATOM    980  CG  GLU A  71      45.184  57.704  24.544  1.00  0.00           C
ATOM    981  HG1 GLU A  71      46.064  58.334  24.324  1.00  0.00           H
ATOM    982  HG2 GLU A  71      44.374  58.294  25.034  1.00  0.00           H
ATOM    983  CD  GLU A  71      44.814  57.074  23.174  1.00  0.00           C
ATOM    984  OE1 GLU A  71      43.724  57.434  22.664  1.00  0.00           O
ATOM    985  OE2 GLU A  71      45.554  56.334  22.514  1.00  0.00           O
ATOM    986  C   GLU A  71      46.254  56.054  27.924  1.00  0.00           C
ATOM    987  O   GLU A  71      45.374  55.664  28.664  1.00  0.00           O
ATOM    988  N   LYS A  72      47.434  55.424  28.084  1.00  0.00           N
ATOM    989  HN  LYS A  72      48.174  55.624  27.444  1.00  0.00           H
ATOM    990  CA  LYS A  72      47.604  54.364  28.984  1.00  0.00           C
ATOM    991  HA  LYS A  72      46.934  53.534  28.834  1.00  0.00           H
ATOM    992  CB  LYS A  72      49.024  53.764  28.844  1.00  0.00           C
ATOM    993  HB1 LYS A  72      49.294  53.044  29.644  1.00  0.00           H
ATOM    994  HB2 LYS A  72      49.724  54.634  28.884  1.00  0.00           H
ATOM    995  CG  LYS A  72      49.344  53.164  27.494  1.00  0.00           C
ATOM    996  HG1 LYS A  72      49.004  53.914  26.734  1.00  0.00           H
ATOM    997  HG2 LYS A  72      48.774  52.214  27.444  1.00  0.00           H
ATOM    998  CD  LYS A  72      50.874  52.804  27.344  1.00  0.00           C
ATOM    999  HD1 LYS A  72      51.364  53.794  27.344  1.00  0.00           H
ATOM   1000  HD2 LYS A  72      51.224  52.164  28.174  1.00  0.00           H
ATOM   1001  CE  LYS A  72      51.054  52.184  25.954  1.00  0.00           C
ATOM   1002  HE1 LYS A  72      50.754  52.954  25.204  1.00  0.00           H
ATOM   1003  HE2 LYS A  72      50.504  51.224  25.794  1.00  0.00           H
ATOM   1004  NZ  LYS A  72      52.514  51.884  25.794  1.00  0.00           N
ATOM   1005  HZ1 LYS A  72      52.894  51.244  26.524  1.00  0.00           H
ATOM   1006  HZ2 LYS A  72      52.644  51.494  24.834  1.00  0.00           H
ATOM   1007  HZ3 LYS A  72      53.054  52.764  25.924  1.00  0.00           H
ATOM   1008  C   LYS A  72      47.434  54.744  30.434  1.00  0.00           C
ATOM   1009  O   LYS A  72      46.864  54.074  31.274  1.00  0.00           O
ATOM   1010  N   ARG A  73      47.994  55.944  30.834  1.00  0.00           N
ATOM   1011  HN  ARG A  73      48.514  56.404  30.124  1.00  0.00           H
ATOM   1012  CA  ARG A  73      47.784  56.434  32.184  1.00  0.00           C
ATOM   1013  HA  ARG A  73      48.004  55.604  32.854  1.00  0.00           H
ATOM   1014  CB  ARG A  73      48.634  57.704  32.514  1.00  0.00           C
ATOM   1015  HB1 ARG A  73      48.194  58.264  33.374  1.00  0.00           H
ATOM   1016  HB2 ARG A  73      48.624  58.334  31.594  1.00  0.00           H
ATOM   1017  CG  ARG A  73      50.084  57.274  32.884  1.00  0.00           C
ATOM   1018  HG1 ARG A  73      50.724  57.194  31.984  1.00  0.00           H
ATOM   1019  HG2 ARG A  73      50.034  56.294  33.414  1.00  0.00           H
ATOM   1020  CD  ARG A  73      50.834  58.274  33.834  1.00  0.00           C
ATOM   1021  HD1 ARG A  73      50.314  58.384  34.814  1.00  0.00           H
ATOM   1022  HD2 ARG A  73      50.984  59.304  33.464  1.00  0.00           H
ATOM   1023  NE  ARG A  73      52.114  57.594  34.144  1.00  0.00           N
ATOM   1024  HE  ARG A  73      52.094  56.604  33.994  1.00  0.00           H
ATOM   1025  CZ  ARG A  73      53.044  58.094  34.894  1.00  0.00           C
ATOM   1026  NH1 ARG A  73      53.184  59.394  35.104  1.00  0.00           N
ATOM   1027 HH11 ARG A  73      52.344  59.904  34.924  1.00  0.00           H
ATOM   1028 HH12 ARG A  73      53.684  59.604  35.954  1.00  0.00           H
ATOM   1029  NH2 ARG A  73      53.994  57.374  35.574  1.00  0.00           N
ATOM   1030 HH21 ARG A  73      53.994  56.394  35.374  1.00  0.00           H
ATOM   1031 HH22 ARG A  73      54.744  57.884  35.984  1.00  0.00           H
ATOM   1032  C   ARG A  73      46.314  56.684  32.414  1.00  0.00           C
ATOM   1033  O   ARG A  73      45.784  56.344  33.524  1.00  0.00           O
ATOM   1034  N   ALA A  74      45.554  57.244  31.464  1.00  0.00           N
ATOM   1035  HN  ALA A  74      45.924  57.394  30.544  1.00  0.00           H
ATOM   1036  CA  ALA A  74      44.154  57.584  31.614  1.00  0.00           C
ATOM   1037  HA  ALA A  74      44.054  58.224  32.484  1.00  0.00           H
ATOM   1038  CB  ALA A  74      43.674  58.384  30.354  1.00  0.00           C
ATOM   1039  HB1 ALA A  74      42.654  58.804  30.514  1.00  0.00           H
ATOM   1040  HB2 ALA A  74      44.454  59.154  30.164  1.00  0.00           H
ATOM   1041  HB3 ALA A  74      43.764  57.784  29.424  1.00  0.00           H
ATOM   1042  C   ALA A  74      43.164  56.444  31.764  1.00  0.00           C
ATOM   1043  O   ALA A  74      42.174  56.534  32.464  1.00  0.00           O
ATOM   1044  N   GLN A  75      43.444  55.354  31.014  1.00  0.00           N
ATOM   1045  HN  GLN A  75      44.154  55.434  30.334  1.00  0.00           H
ATOM   1046  CA  GLN A  75      42.684  54.144  30.924  1.00  0.00           C
ATOM   1047  HA  GLN A  75      41.624  54.304  31.024  1.00  0.00           H
ATOM   1048  CB  GLN A  75      42.744  53.464  29.504  1.00  0.00           C
ATOM   1049  HB1 GLN A  75      42.424  52.404  29.564  1.00  0.00           H
ATOM   1050  HB2 GLN A  75      43.824  53.344  29.254  1.00  0.00           H
ATOM   1051  CG  GLN A  75      42.024  54.164  28.424  1.00  0.00           C
ATOM   1052  HG1 GLN A  75      42.284  55.244  28.544  1.00  0.00           H
ATOM   1053  HG2 GLN A  75      40.914  54.074  28.494  1.00  0.00           H
ATOM   1054  CD  GLN A  75      42.404  53.764  27.034  1.00  0.00           C
ATOM   1055  OE1 GLN A  75      42.554  52.534  26.754  1.00  0.00           O
ATOM   1056  NE2 GLN A  75      42.384  54.774  26.084  1.00  0.00           N
ATOM   1057 HE21 GLN A  75      42.064  55.704  26.284  1.00  0.00           H
ATOM   1058 HE22 GLN A  75      42.574  54.564  25.124  1.00  0.00           H
ATOM   1059  C   GLN A  75      43.024  53.144  31.954  1.00  0.00           C
ATOM   1060  O   GLN A  75      42.464  52.044  32.004  1.00  0.00           O
ATOM   1061  N   ALA A  76      44.004  53.414  32.794  1.00  0.00           N
ATOM   1062  HN  ALA A  76      44.624  54.194  32.794  1.00  0.00           H
ATOM   1063  CA  ALA A  76      44.484  52.484  33.814  1.00  0.00           C
ATOM   1064  HA  ALA A  76      44.954  51.644  33.324  1.00  0.00           H
ATOM   1065  CB  ALA A  76      45.584  53.074  34.704  1.00  0.00           C
ATOM   1066  HB1 ALA A  76      45.804  52.374  35.534  1.00  0.00           H
ATOM   1067  HB2 ALA A  76      46.464  53.204  34.044  1.00  0.00           H
ATOM   1068  HB3 ALA A  76      45.344  54.064  35.144  1.00  0.00           H
ATOM   1069  C   ALA A  76      43.334  51.814  34.704  1.00  0.00           C
ATOM   1070  O   ALA A  76      42.474  52.524  35.264  1.00  0.00           O
ATOM   1071  N   GLN A  77      43.354  50.434  34.934  1.00  0.00           N
ATOM   1072  HN  GLN A  77      44.074  49.804  34.644  1.00  0.00           H
ATOM   1073  CA  GLN A  77      42.324  49.854  35.804  1.00  0.00           C
ATOM   1074  HA  GLN A  77      42.074  50.664  36.474  1.00  0.00           H
ATOM   1075  CB  GLN A  77      41.064  49.284  35.084  1.00  0.00           C
ATOM   1076  HB1 GLN A  77      40.274  49.074  35.834  1.00  0.00           H
ATOM   1077  HB2 GLN A  77      41.264  48.314  34.574  1.00  0.00           H
ATOM   1078  CG  GLN A  77      40.514  50.294  33.994  1.00  0.00           C
ATOM   1079  HG1 GLN A  77      41.324  50.304  33.224  1.00  0.00           H
ATOM   1080  HG2 GLN A  77      40.344  51.304  34.424  1.00  0.00           H
ATOM   1081  CD  GLN A  77      39.224  49.704  33.424  1.00  0.00           C
ATOM   1082  OE1 GLN A  77      39.364  48.574  32.994  1.00  0.00           O
ATOM   1083  NE2 GLN A  77      38.034  50.354  33.324  1.00  0.00           N
ATOM   1084 HE21 GLN A  77      37.974  51.354  33.374  1.00  0.00           H
ATOM   1085 HE22 GLN A  77      37.224  49.814  33.134  1.00  0.00           H
ATOM   1086  C   GLN A  77      42.994  48.754  36.554  1.00  0.00           C
ATOM   1087  O   GLN A  77      43.934  48.134  36.044  1.00  0.00           O
ATOM   1088  N   VAL A  78      42.564  48.424  37.814  1.00  0.00           N
ATOM   1089  HN  VAL A  78      41.954  49.044  38.314  1.00  0.00           H
ATOM   1090  CA  VAL A  78      42.914  47.204  38.604  1.00  0.00           C
ATOM   1091  HA  VAL A  78      43.984  47.124  38.714  1.00  0.00           H
ATOM   1092  CB  VAL A  78      42.374  47.264  39.984  1.00  0.00           C
ATOM   1093  HB  VAL A  78      41.274  47.424  40.054  1.00  0.00           H
ATOM   1094  CG1 VAL A  78      42.624  45.914  40.664  1.00  0.00           C
ATOM   1095 HG11 VAL A  78      42.284  46.024  41.714  1.00  0.00           H
ATOM   1096 HG12 VAL A  78      42.134  45.004  40.234  1.00  0.00           H
ATOM   1097 HG13 VAL A  78      43.714  45.684  40.714  1.00  0.00           H
ATOM   1098  CG2 VAL A  78      43.134  48.364  40.784  1.00  0.00           C
ATOM   1099 HG21 VAL A  78      42.644  49.334  40.524  1.00  0.00           H
ATOM   1100 HG22 VAL A  78      43.124  48.224  41.884  1.00  0.00           H
ATOM   1101 HG23 VAL A  78      44.184  48.354  40.414  1.00  0.00           H
ATOM   1102  C   VAL A  78      42.484  46.004  37.774  1.00  0.00           C
ATOM   1103  O   VAL A  78      41.294  45.814  37.464  1.00  0.00           O
ATOM   1104  N   GLU A  79      43.424  45.184  37.384  1.00  0.00           N
ATOM   1105  HN  GLU A  79      44.334  45.414  37.724  1.00  0.00           H
ATOM   1106  CA  GLU A  79      43.134  43.974  36.674  1.00  0.00           C
ATOM   1107  HA  GLU A  79      42.054  43.874  36.624  1.00  0.00           H
ATOM   1108  CB  GLU A  79      43.674  43.854  35.194  1.00  0.00           C
ATOM   1109  HB1 GLU A  79      43.644  42.844  34.734  1.00  0.00           H
ATOM   1110  HB2 GLU A  79      44.754  44.094  35.274  1.00  0.00           H
ATOM   1111  CG  GLU A  79      43.044  44.834  34.144  1.00  0.00           C
ATOM   1112  HG1 GLU A  79      43.034  45.794  34.714  1.00  0.00           H
ATOM   1113  HG2 GLU A  79      41.984  44.674  33.864  1.00  0.00           H
ATOM   1114  CD  GLU A  79      43.964  45.034  32.914  1.00  0.00           C
ATOM   1115  OE1 GLU A  79      43.444  44.924  31.774  1.00  0.00           O
ATOM   1116  OE2 GLU A  79      45.134  45.434  33.044  1.00  0.00           O
ATOM   1117  C   GLU A  79      43.524  42.674  37.414  1.00  0.00           C
ATOM   1118  O   GLU A  79      43.004  41.604  37.204  1.00  0.00           O
ATOM   1119  N   PHE A  80      44.434  42.784  38.484  1.00  0.00           N
ATOM   1120  HN  PHE A  80      44.814  43.684  38.674  1.00  0.00           H
ATOM   1121  CA  PHE A  80      44.694  41.704  39.424  1.00  0.00           C
ATOM   1122  HA  PHE A  80      44.204  40.824  39.044  1.00  0.00           H
ATOM   1123  CB  PHE A  80      46.244  41.524  39.574  1.00  0.00           C
ATOM   1124  HB1 PHE A  80      46.424  40.834  40.434  1.00  0.00           H
ATOM   1125  HB2 PHE A  80      46.774  42.454  39.874  1.00  0.00           H
ATOM   1126  CG  PHE A  80      47.034  40.874  38.434  1.00  0.00           C
ATOM   1127  CD1 PHE A  80      46.564  40.714  37.134  1.00  0.00           C
ATOM   1128  HD1 PHE A  80      45.564  40.954  36.814  1.00  0.00           H
ATOM   1129  CE1 PHE A  80      47.434  40.194  36.124  1.00  0.00           C
ATOM   1130  HE1 PHE A  80      47.094  40.014  35.114  1.00  0.00           H
ATOM   1131  CZ  PHE A  80      48.714  39.864  36.514  1.00  0.00           C
ATOM   1132  HZ  PHE A  80      49.344  39.554  35.684  1.00  0.00           H
ATOM   1133  CD2 PHE A  80      48.374  40.494  38.794  1.00  0.00           C
ATOM   1134  HD2 PHE A  80      48.844  40.684  39.744  1.00  0.00           H
ATOM   1135  CE2 PHE A  80      49.154  39.834  37.804  1.00  0.00           C
ATOM   1136  HE2 PHE A  80      50.184  39.554  37.964  1.00  0.00           H
ATOM   1137  C   PHE A  80      44.034  42.014  40.834  1.00  0.00           C
ATOM   1138  O   PHE A  80      44.264  43.074  41.414  1.00  0.00           O
ATOM   1139  N   ALA A  81      43.354  41.024  41.474  1.00  0.00           N
ATOM   1140  HN  ALA A  81      43.024  40.194  41.034  1.00  0.00           H
ATOM   1141  CA  ALA A  81      42.834  41.194  42.814  1.00  0.00           C
ATOM   1142  HA  ALA A  81      43.314  42.054  43.244  1.00  0.00           H
ATOM   1143  CB  ALA A  81      41.314  41.284  42.724  1.00  0.00           C
ATOM   1144  HB1 ALA A  81      40.724  41.374  43.664  1.00  0.00           H
ATOM   1145  HB2 ALA A  81      41.074  42.184  42.114  1.00  0.00           H
ATOM   1146  HB3 ALA A  81      40.854  40.394  42.244  1.00  0.00           H
ATOM   1147  C   ALA A  81      43.264  40.084  43.704  1.00  0.00           C
ATOM   1148  O   ALA A  81      43.094  38.864  43.474  1.00  0.00           O
ATOM   1149  N   ASP A  82      43.854  40.474  44.824  1.00  0.00           N
ATOM   1150  HN  ASP A  82      44.004  41.454  44.954  1.00  0.00           H
ATOM   1151  CA  ASP A  82      44.304  39.614  45.884  1.00  0.00           C
ATOM   1152  HA  ASP A  82      44.224  38.634  45.444  1.00  0.00           H
ATOM   1153  CB  ASP A  82      45.804  39.884  46.414  1.00  0.00           C
ATOM   1154  HB1 ASP A  82      45.814  40.904  46.864  1.00  0.00           H
ATOM   1155  HB2 ASP A  82      46.574  39.884  45.614  1.00  0.00           H
ATOM   1156  CG  ASP A  82      46.264  38.774  47.334  1.00  0.00           C
ATOM   1157  OD1 ASP A  82      45.704  37.664  47.354  1.00  0.00           O
ATOM   1158  OD2 ASP A  82      47.334  38.934  47.964  1.00  0.00           O
ATOM   1159  C   ASP A  82      43.234  39.554  46.974  1.00  0.00           C
ATOM   1160  O   ASP A  82      42.994  40.544  47.694  1.00  0.00           O
ATOM   1161  N   ILE A  83      42.534  38.464  47.074  1.00  0.00           N
ATOM   1162  HN  ILE A  83      42.754  37.634  46.574  1.00  0.00           H
ATOM   1163  CA  ILE A  83      41.354  38.304  47.904  1.00  0.00           C
ATOM   1164  HA  ILE A  83      41.114  39.274  48.324  1.00  0.00           H
ATOM   1165  CB  ILE A  83      40.164  37.684  47.184  1.00  0.00           C
ATOM   1166  HB  ILE A  83      40.414  36.614  47.044  1.00  0.00           H
ATOM   1167  CG2 ILE A  83      38.854  37.874  47.954  1.00  0.00           C
ATOM   1168 HG21 ILE A  83      37.984  37.684  47.284  1.00  0.00           H
ATOM   1169 HG22 ILE A  83      38.804  37.194  48.834  1.00  0.00           H
ATOM   1170 HG23 ILE A  83      38.784  38.884  48.414  1.00  0.00           H
ATOM   1171  CG1 ILE A  83      40.024  38.194  45.694  1.00  0.00           C
ATOM   1172 HG11 ILE A  83      39.224  37.534  45.284  1.00  0.00           H
ATOM   1173 HG12 ILE A  83      40.944  38.114  45.084  1.00  0.00           H
ATOM   1174  CD  ILE A  83      39.534  39.634  45.494  1.00  0.00           C
ATOM   1175  HD1 ILE A  83      39.534  39.854  44.404  1.00  0.00           H
ATOM   1176  HD2 ILE A  83      38.464  39.834  45.714  1.00  0.00           H
ATOM   1177  HD3 ILE A  83      40.094  40.424  46.024  1.00  0.00           H
ATOM   1178  C   ILE A  83      41.684  37.514  49.104  1.00  0.00           C
ATOM   1179  O   ILE A  83      42.124  36.374  48.924  1.00  0.00           O
ATOM   1180  N   GLY A  84      41.684  38.114  50.324  1.00  0.00           N
ATOM   1181  HN  GLY A  84      41.434  39.074  50.364  1.00  0.00           H
ATOM   1182  CA  GLY A  84      42.274  37.494  51.504  1.00  0.00           C
ATOM   1183  HA1 GLY A  84      42.024  37.964  52.444  1.00  0.00           H
ATOM   1184  HA2 GLY A  84      42.024  36.454  51.414  1.00  0.00           H
ATOM   1185  C   GLY A  84      43.724  37.624  51.484  1.00  0.00           C
ATOM   1186  O   GLY A  84      44.434  36.664  51.744  1.00  0.00           O
ATOM   1187  N   CYS A  85      44.194  38.874  51.144  1.00  0.00           N
ATOM   1188  HN  CYS A  85      43.524  39.604  51.074  1.00  0.00           H
ATOM   1189  CA  CYS A  85      45.604  39.244  50.824  1.00  0.00           C
ATOM   1190  HA  CYS A  85      45.944  38.474  50.154  1.00  0.00           H
ATOM   1191  CB  CYS A  85      45.844  40.714  50.214  1.00  0.00           C
ATOM   1192  HB1 CYS A  85      45.044  40.734  49.434  1.00  0.00           H
ATOM   1193  HB2 CYS A  85      46.854  40.714  49.764  1.00  0.00           H
ATOM   1194  SG  CYS A  85      45.644  42.104  51.394  1.00  0.00           S
ATOM   1195  HG1 CYS A  85      44.404  41.694  51.624  1.00  0.00           H
ATOM   1196  C   CYS A  85      46.504  38.944  52.004  1.00  0.00           C
ATOM   1197  O   CYS A  85      47.704  38.694  51.854  1.00  0.00           O
ATOM   1198  N   GLY A  86      45.984  38.944  53.254  1.00  0.00           N
ATOM   1199  HN  GLY A  86      44.994  39.034  53.314  1.00  0.00           H
ATOM   1200  CA  GLY A  86      46.684  38.874  54.524  1.00  0.00           C
ATOM   1201  HA1 GLY A  86      45.994  39.184  55.304  1.00  0.00           H
ATOM   1202  HA2 GLY A  86      46.974  37.834  54.454  1.00  0.00           H
ATOM   1203  C   GLY A  86      47.914  39.774  54.694  1.00  0.00           C
ATOM   1204  O   GLY A  86      47.894  40.914  54.244  1.00  0.00           O
ATOM   1205  N   TYR A  87      49.084  39.314  55.214  1.00  0.00           N
ATOM   1206  HN  TYR A  87      49.244  38.394  55.544  1.00  0.00           H
ATOM   1207  CA  TYR A  87      50.304  40.134  55.294  1.00  0.00           C
ATOM   1208  HA  TYR A  87      49.984  41.084  55.674  1.00  0.00           H
ATOM   1209  CB  TYR A  87      51.304  39.324  56.084  1.00  0.00           C
ATOM   1210  HB1 TYR A  87      52.314  39.784  56.144  1.00  0.00           H
ATOM   1211  HB2 TYR A  87      51.424  38.244  55.864  1.00  0.00           H
ATOM   1212  CG  TYR A  87      50.994  39.404  57.594  1.00  0.00           C
ATOM   1213  CD1 TYR A  87      51.014  40.664  58.104  1.00  0.00           C
ATOM   1214  HD1 TYR A  87      51.154  41.504  57.434  1.00  0.00           H
ATOM   1215  CE1 TYR A  87      50.624  40.824  59.444  1.00  0.00           C
ATOM   1216  HE1 TYR A  87      50.454  41.834  59.784  1.00  0.00           H
ATOM   1217  CZ  TYR A  87      50.354  39.754  60.244  1.00  0.00           C
ATOM   1218  OH  TYR A  87      49.964  40.014  61.544  1.00  0.00           O
ATOM   1219  HH  TYR A  87      50.034  40.914  61.874  1.00  0.00           H
ATOM   1220  CD2 TYR A  87      50.844  38.284  58.374  1.00  0.00           C
ATOM   1221  HD2 TYR A  87      51.084  37.284  58.044  1.00  0.00           H
ATOM   1222  CE2 TYR A  87      50.524  38.454  59.734  1.00  0.00           C
ATOM   1223  HE2 TYR A  87      50.384  37.584  60.354  1.00  0.00           H
ATOM   1224  C   TYR A  87      51.004  40.654  53.994  1.00  0.00           C
ATOM   1225  O   TYR A  87      52.194  40.974  53.964  1.00  0.00           O
ATOM   1226  N   GLY A  88      50.314  40.724  52.794  1.00  0.00           N
ATOM   1227  HN  GLY A  88      49.364  40.414  52.804  1.00  0.00           H
ATOM   1228  CA  GLY A  88      50.784  41.424  51.584  1.00  0.00           C
ATOM   1229  HA1 GLY A  88      49.944  41.754  50.984  1.00  0.00           H
ATOM   1230  HA2 GLY A  88      51.254  42.284  52.044  1.00  0.00           H
ATOM   1231  C   GLY A  88      51.924  40.774  50.824  1.00  0.00           C
ATOM   1232  O   GLY A  88      52.704  41.334  50.094  1.00  0.00           O
ATOM   1233  N   GLY A  89      52.144  39.504  51.024  1.00  0.00           N
ATOM   1234  HN  GLY A  89      51.354  39.114  51.494  1.00  0.00           H
ATOM   1235  CA  GLY A  89      53.284  38.724  50.414  1.00  0.00           C
ATOM   1236  HA1 GLY A  89      54.154  39.354  50.504  1.00  0.00           H
ATOM   1237  HA2 GLY A  89      53.274  37.754  50.894  1.00  0.00           H
ATOM   1238  C   GLY A  89      53.254  38.624  48.904  1.00  0.00           C
ATOM   1239  O   GLY A  89      54.264  38.834  48.254  1.00  0.00           O
ATOM   1240  N   LEU A  90      52.084  38.324  48.384  1.00  0.00           N
ATOM   1241  HN  LEU A  90      51.274  38.454  48.944  1.00  0.00           H
ATOM   1242  CA  LEU A  90      51.854  38.014  46.954  1.00  0.00           C
ATOM   1243  HA  LEU A  90      52.684  37.434  46.574  1.00  0.00           H
ATOM   1244  CB  LEU A  90      50.484  37.274  46.804  1.00  0.00           C
ATOM   1245  HB1 LEU A  90      49.684  38.034  46.934  1.00  0.00           H
ATOM   1246  HB2 LEU A  90      50.254  36.574  47.634  1.00  0.00           H
ATOM   1247  CG  LEU A  90      50.184  36.694  45.414  1.00  0.00           C
ATOM   1248  HG  LEU A  90      50.384  37.404  44.584  1.00  0.00           H
ATOM   1249  CD1 LEU A  90      51.234  35.574  45.144  1.00  0.00           C
ATOM   1250 HD11 LEU A  90      52.244  36.034  45.044  1.00  0.00           H
ATOM   1251 HD12 LEU A  90      51.304  34.834  45.964  1.00  0.00           H
ATOM   1252 HD13 LEU A  90      50.994  34.934  44.264  1.00  0.00           H
ATOM   1253  CD2 LEU A  90      48.804  36.234  45.354  1.00  0.00           C
ATOM   1254 HD21 LEU A  90      48.164  37.134  45.294  1.00  0.00           H
ATOM   1255 HD22 LEU A  90      48.474  35.714  44.434  1.00  0.00           H
ATOM   1256 HD23 LEU A  90      48.474  35.634  46.234  1.00  0.00           H
ATOM   1257  C   LEU A  90      51.844  39.334  46.164  1.00  0.00           C
ATOM   1258  O   LEU A  90      52.424  39.374  45.084  1.00  0.00           O
ATOM   1259  N   LEU A  91      51.324  40.404  46.674  1.00  0.00           N
ATOM   1260  HN  LEU A  91      50.764  40.234  47.484  1.00  0.00           H
ATOM   1261  CA  LEU A  91      51.404  41.784  46.094  1.00  0.00           C
ATOM   1262  HA  LEU A  91      51.024  41.834  45.084  1.00  0.00           H
ATOM   1263  CB  LEU A  91      50.784  42.784  47.114  1.00  0.00           C
ATOM   1264  HB1 LEU A  91      51.014  43.794  46.724  1.00  0.00           H
ATOM   1265  HB2 LEU A  91      51.224  42.704  48.134  1.00  0.00           H
ATOM   1266  CG  LEU A  91      49.334  42.504  47.474  1.00  0.00           C
ATOM   1267  HG  LEU A  91      49.194  41.464  47.844  1.00  0.00           H
ATOM   1268  CD1 LEU A  91      48.954  43.514  48.524  1.00  0.00           C
ATOM   1269 HD11 LEU A  91      48.804  44.464  47.964  1.00  0.00           H
ATOM   1270 HD12 LEU A  91      47.974  43.304  49.014  1.00  0.00           H
ATOM   1271 HD13 LEU A  91      49.754  43.714  49.264  1.00  0.00           H
ATOM   1272  CD2 LEU A  91      48.474  42.594  46.154  1.00  0.00           C
ATOM   1273 HD21 LEU A  91      47.384  42.404  46.324  1.00  0.00           H
ATOM   1274 HD22 LEU A  91      48.554  43.654  45.854  1.00  0.00           H
ATOM   1275 HD23 LEU A  91      48.874  41.794  45.494  1.00  0.00           H
ATOM   1276  C   LEU A  91      52.814  42.154  45.824  1.00  0.00           C
ATOM   1277  O   LEU A  91      53.324  42.454  44.744  1.00  0.00           O
ATOM   1278  N   VAL A  92      53.684  41.984  46.814  1.00  0.00           N
ATOM   1279  HN  VAL A  92      53.464  41.514  47.664  1.00  0.00           H
ATOM   1280  CA  VAL A  92      55.124  42.214  46.704  1.00  0.00           C
ATOM   1281  HA  VAL A  92      55.144  43.214  46.294  1.00  0.00           H
ATOM   1282  CB  VAL A  92      55.794  42.274  48.064  1.00  0.00           C
ATOM   1283  HB  VAL A  92      55.524  41.354  48.624  1.00  0.00           H
ATOM   1284  CG1 VAL A  92      57.314  42.444  48.034  1.00  0.00           C
ATOM   1285 HG11 VAL A  92      57.794  41.604  47.484  1.00  0.00           H
ATOM   1286 HG12 VAL A  92      57.524  43.474  47.704  1.00  0.00           H
ATOM   1287 HG13 VAL A  92      57.744  42.274  49.044  1.00  0.00           H
ATOM   1288  CG2 VAL A  92      55.134  43.534  48.814  1.00  0.00           C
ATOM   1289 HG21 VAL A  92      55.644  43.794  49.774  1.00  0.00           H
ATOM   1290 HG22 VAL A  92      55.094  44.444  48.184  1.00  0.00           H
ATOM   1291 HG23 VAL A  92      54.054  43.374  49.024  1.00  0.00           H
ATOM   1292  C   VAL A  92      55.874  41.394  45.674  1.00  0.00           C
ATOM   1293  O   VAL A  92      56.634  41.864  44.804  1.00  0.00           O
ATOM   1294  N   GLU A  93      55.684  40.134  45.624  1.00  0.00           N
ATOM   1295  HN  GLU A  93      55.134  39.734  46.364  1.00  0.00           H
ATOM   1296  CA  GLU A  93      56.224  39.184  44.674  1.00  0.00           C
ATOM   1297  HA  GLU A  93      57.294  39.324  44.654  1.00  0.00           H
ATOM   1298  CB  GLU A  93      56.064  37.784  45.294  1.00  0.00           C
ATOM   1299  HB1 GLU A  93      56.484  37.054  44.564  1.00  0.00           H
ATOM   1300  HB2 GLU A  93      54.994  37.494  45.264  1.00  0.00           H
ATOM   1301  CG  GLU A  93      56.724  37.464  46.654  1.00  0.00           C
ATOM   1302  HG1 GLU A  93      56.284  36.494  46.954  1.00  0.00           H
ATOM   1303  HG2 GLU A  93      56.654  38.214  47.474  1.00  0.00           H
ATOM   1304  CD  GLU A  93      58.284  37.404  46.574  1.00  0.00           C
ATOM   1305  OE1 GLU A  93      58.924  37.254  47.674  1.00  0.00           O
ATOM   1306  OE2 GLU A  93      58.904  37.524  45.494  1.00  0.00           O
ATOM   1307  C   GLU A  93      55.824  39.394  43.184  1.00  0.00           C
ATOM   1308  O   GLU A  93      56.614  39.284  42.264  1.00  0.00           O
ATOM   1309  N   LEU A  94      54.534  39.674  42.974  1.00  0.00           N
ATOM   1310  HN  LEU A  94      53.864  39.654  43.714  1.00  0.00           H
ATOM   1311  CA  LEU A  94      54.024  39.944  41.604  1.00  0.00           C
ATOM   1312  HA  LEU A  94      54.424  39.284  40.854  1.00  0.00           H
ATOM   1313  CB  LEU A  94      52.544  39.684  41.654  1.00  0.00           C
ATOM   1314  HB1 LEU A  94      52.094  39.984  40.674  1.00  0.00           H
ATOM   1315  HB2 LEU A  94      51.964  40.314  42.364  1.00  0.00           H
ATOM   1316  CG  LEU A  94      52.164  38.244  41.934  1.00  0.00           C
ATOM   1317  HG  LEU A  94      52.374  37.924  42.984  1.00  0.00           H
ATOM   1318  CD1 LEU A  94      50.624  38.094  41.714  1.00  0.00           C
ATOM   1319 HD11 LEU A  94      50.494  38.044  40.604  1.00  0.00           H
ATOM   1320 HD12 LEU A  94      50.364  37.134  42.214  1.00  0.00           H
ATOM   1321 HD13 LEU A  94      50.064  38.984  42.054  1.00  0.00           H
ATOM   1322  CD2 LEU A  94      52.884  37.194  41.084  1.00  0.00           C
ATOM   1323 HD21 LEU A  94      52.304  36.264  41.274  1.00  0.00           H
ATOM   1324 HD22 LEU A  94      52.774  37.354  39.994  1.00  0.00           H
ATOM   1325 HD23 LEU A  94      53.974  37.184  41.304  1.00  0.00           H
ATOM   1326  C   LEU A  94      54.354  41.394  41.134  1.00  0.00           C
ATOM   1327  O   LEU A  94      54.484  41.604  39.894  1.00  0.00           O
ATOM   1328  N   SER A  95      54.714  42.354  41.994  1.00  0.00           N
ATOM   1329  HN  SER A  95      54.684  42.094  42.954  1.00  0.00           H
ATOM   1330  CA  SER A  95      55.034  43.724  41.614  1.00  0.00           C
ATOM   1331  HA  SER A  95      54.174  44.114  41.084  1.00  0.00           H
ATOM   1332  CB  SER A  95      55.234  44.634  42.864  1.00  0.00           C
ATOM   1333  HB1 SER A  95      56.024  44.214  43.524  1.00  0.00           H
ATOM   1334  HB2 SER A  95      54.234  44.714  43.354  1.00  0.00           H
ATOM   1335  OG  SER A  95      55.644  45.984  42.564  1.00  0.00           O
ATOM   1336  HG1 SER A  95      54.834  46.334  42.194  1.00  0.00           H
ATOM   1337  C   SER A  95      56.074  43.904  40.604  1.00  0.00           C
ATOM   1338  O   SER A  95      55.964  44.764  39.704  1.00  0.00           O
ATOM   1339  N   PRO A  96      57.184  43.214  40.634  1.00  0.00           N
ATOM   1340  CD  PRO A  96      57.724  42.564  41.804  1.00  0.00           C
ATOM   1341  HD1 PRO A  96      57.914  43.324  42.594  1.00  0.00           H
ATOM   1342  HD2 PRO A  96      57.044  41.794  42.224  1.00  0.00           H
ATOM   1343  CA  PRO A  96      58.174  43.334  39.594  1.00  0.00           C
ATOM   1344  HA  PRO A  96      58.244  44.364  39.274  1.00  0.00           H
ATOM   1345  CB  PRO A  96      59.464  42.724  40.164  1.00  0.00           C
ATOM   1346  HB1 PRO A  96      60.064  43.554  40.584  1.00  0.00           H
ATOM   1347  HB2 PRO A  96      60.064  42.114  39.444  1.00  0.00           H
ATOM   1348  CG  PRO A  96      58.974  41.944  41.384  1.00  0.00           C
ATOM   1349  HG1 PRO A  96      59.594  42.004  42.304  1.00  0.00           H
ATOM   1350  HG2 PRO A  96      58.864  40.864  41.134  1.00  0.00           H
ATOM   1351  C   PRO A  96      57.814  42.624  38.264  1.00  0.00           C
ATOM   1352  O   PRO A  96      58.394  42.884  37.204  1.00  0.00           O
ATOM   1353  N   LEU A  97      57.014  41.504  38.234  1.00  0.00           N
ATOM   1354  HN  LEU A  97      56.734  41.154  39.124  1.00  0.00           H
ATOM   1355  CA  LEU A  97      56.704  40.704  37.074  1.00  0.00           C
ATOM   1356  HA  LEU A  97      57.684  40.444  36.704  1.00  0.00           H
ATOM   1357  CB  LEU A  97      56.114  39.404  37.644  1.00  0.00           C
ATOM   1358  HB1 LEU A  97      55.654  38.934  36.754  1.00  0.00           H
ATOM   1359  HB2 LEU A  97      55.414  39.474  38.504  1.00  0.00           H
ATOM   1360  CG  LEU A  97      57.234  38.414  38.164  1.00  0.00           C
ATOM   1361  HG  LEU A  97      57.944  38.934  38.844  1.00  0.00           H
ATOM   1362  CD1 LEU A  97      56.614  37.274  39.074  1.00  0.00           C
ATOM   1363 HD11 LEU A  97      57.424  36.614  39.474  1.00  0.00           H
ATOM   1364 HD12 LEU A  97      56.274  37.764  40.004  1.00  0.00           H
ATOM   1365 HD13 LEU A  97      55.754  36.724  38.634  1.00  0.00           H
ATOM   1366  CD2 LEU A  97      57.954  37.744  36.994  1.00  0.00           C
ATOM   1367 HD21 LEU A  97      58.454  36.794  37.264  1.00  0.00           H
ATOM   1368 HD22 LEU A  97      57.154  37.364  36.314  1.00  0.00           H
ATOM   1369 HD23 LEU A  97      58.644  38.394  36.414  1.00  0.00           H
ATOM   1370  C   LEU A  97      55.824  41.414  35.994  1.00  0.00           C
ATOM   1371  O   LEU A  97      55.984  41.134  34.754  1.00  0.00           O
ATOM   1372  N   PHE A  98      54.864  42.134  36.504  1.00  0.00           N
ATOM   1373  HN  PHE A  98      54.804  42.184  37.504  1.00  0.00           H
ATOM   1374  CA  PHE A  98      53.894  42.854  35.704  1.00  0.00           C
ATOM   1375  HA  PHE A  98      54.154  42.754  34.664  1.00  0.00           H
ATOM   1376  CB  PHE A  98      52.524  42.304  35.994  1.00  0.00           C
ATOM   1377  HB1 PHE A  98      51.804  42.724  35.254  1.00  0.00           H
ATOM   1378  HB2 PHE A  98      52.064  42.534  36.984  1.00  0.00           H
ATOM   1379  CG  PHE A  98      52.434  40.814  35.854  1.00  0.00           C
ATOM   1380  CD1 PHE A  98      52.124  40.204  34.564  1.00  0.00           C
ATOM   1381  HD1 PHE A  98      52.024  40.854  33.714  1.00  0.00           H
ATOM   1382  CE1 PHE A  98      52.044  38.844  34.424  1.00  0.00           C
ATOM   1383  HE1 PHE A  98      52.054  38.394  33.434  1.00  0.00           H
ATOM   1384  CZ  PHE A  98      52.324  38.054  35.514  1.00  0.00           C
ATOM   1385  HZ  PHE A  98      52.284  36.974  35.454  1.00  0.00           H
ATOM   1386  CD2 PHE A  98      52.524  40.024  36.984  1.00  0.00           C
ATOM   1387  HD2 PHE A  98      52.744  40.524  37.914  1.00  0.00           H
ATOM   1388  CE2 PHE A  98      52.494  38.654  36.854  1.00  0.00           C
ATOM   1389  HE2 PHE A  98      52.694  37.974  37.674  1.00  0.00           H
ATOM   1390  C   PHE A  98      53.864  44.374  36.114  1.00  0.00           C
ATOM   1391  O   PHE A  98      52.844  44.884  36.594  1.00  0.00           O
ATOM   1392  N   PRO A  99      54.824  45.194  35.844  1.00  0.00           N
ATOM   1393  CD  PRO A  99      55.974  44.714  34.984  1.00  0.00           C
ATOM   1394  HD1 PRO A  99      56.724  44.074  35.494  1.00  0.00           H
ATOM   1395  HD2 PRO A  99      55.624  44.214  34.064  1.00  0.00           H
ATOM   1396  CA  PRO A  99      55.064  46.594  36.344  1.00  0.00           C
ATOM   1397  HA  PRO A  99      55.184  46.574  37.414  1.00  0.00           H
ATOM   1398  CB  PRO A  99      56.404  47.014  35.764  1.00  0.00           C
ATOM   1399  HB1 PRO A  99      57.174  46.724  36.514  1.00  0.00           H
ATOM   1400  HB2 PRO A  99      56.454  48.064  35.414  1.00  0.00           H
ATOM   1401  CG  PRO A  99      56.674  46.024  34.594  1.00  0.00           C
ATOM   1402  HG1 PRO A  99      57.764  45.974  34.394  1.00  0.00           H
ATOM   1403  HG2 PRO A  99      56.244  46.484  33.674  1.00  0.00           H
ATOM   1404  C   PRO A  99      54.004  47.514  35.994  1.00  0.00           C
ATOM   1405  O   PRO A  99      53.724  48.464  36.724  1.00  0.00           O
ATOM   1406  N   ASP A 100      53.464  47.334  34.804  1.00  0.00           N
ATOM   1407  HN  ASP A 100      53.644  46.494  34.304  1.00  0.00           H
ATOM   1408  CA  ASP A 100      52.354  48.194  34.374  1.00  0.00           C
ATOM   1409  HA  ASP A 100      52.334  49.114  34.934  1.00  0.00           H
ATOM   1410  CB  ASP A 100      52.464  48.574  32.844  1.00  0.00           C
ATOM   1411  HB1 ASP A 100      51.514  49.094  32.594  1.00  0.00           H
ATOM   1412  HB2 ASP A 100      52.554  47.664  32.214  1.00  0.00           H
ATOM   1413  CG  ASP A 100      53.644  49.474  32.544  1.00  0.00           C
ATOM   1414  OD1 ASP A 100      53.934  50.394  33.384  1.00  0.00           O
ATOM   1415  OD2 ASP A 100      54.034  49.464  31.374  1.00  0.00           O
ATOM   1416  C   ASP A 100      50.954  47.614  34.684  1.00  0.00           C
ATOM   1417  O   ASP A 100      49.934  48.244  34.284  1.00  0.00           O
ATOM   1418  N   THR A 101      50.864  46.474  35.474  1.00  0.00           N
ATOM   1419  HN  THR A 101      51.704  45.944  35.574  1.00  0.00           H
ATOM   1420  CA  THR A 101      49.574  45.884  35.884  1.00  0.00           C
ATOM   1421  HA  THR A 101      48.784  46.264  35.254  1.00  0.00           H
ATOM   1422  CB  THR A 101      49.374  44.404  35.564  1.00  0.00           C
ATOM   1423  HB  THR A 101      50.064  43.894  36.284  1.00  0.00           H
ATOM   1424  OG1 THR A 101      49.834  44.104  34.284  1.00  0.00           O
ATOM   1425  HG1 THR A 101      50.764  44.354  34.284  1.00  0.00           H
ATOM   1426  CG2 THR A 101      47.914  44.014  35.664  1.00  0.00           C
ATOM   1427 HG21 THR A 101      47.144  44.634  35.164  1.00  0.00           H
ATOM   1428 HG22 THR A 101      47.824  42.974  35.284  1.00  0.00           H
ATOM   1429 HG23 THR A 101      47.564  44.004  36.724  1.00  0.00           H
ATOM   1430  C   THR A 101      49.234  46.264  37.324  1.00  0.00           C
ATOM   1431  O   THR A 101      49.914  45.894  38.224  1.00  0.00           O
ATOM   1432  N   LEU A 102      48.104  46.994  37.504  1.00  0.00           N
ATOM   1433  HN  LEU A 102      47.524  47.344  36.784  1.00  0.00           H
ATOM   1434  CA  LEU A 102      47.804  47.274  38.924  1.00  0.00           C
ATOM   1435  HA  LEU A 102      48.604  47.724  39.484  1.00  0.00           H
ATOM   1436  CB  LEU A 102      46.734  48.414  38.894  1.00  0.00           C
ATOM   1437  HB1 LEU A 102      46.434  48.654  39.934  1.00  0.00           H
ATOM   1438  HB2 LEU A 102      45.784  47.984  38.514  1.00  0.00           H
ATOM   1439  CG  LEU A 102      47.164  49.704  38.104  1.00  0.00           C
ATOM   1440  HG  LEU A 102      47.444  49.344  37.084  1.00  0.00           H
ATOM   1441  CD1 LEU A 102      45.954  50.674  38.014  1.00  0.00           C
ATOM   1442 HD11 LEU A 102      46.374  51.644  37.684  1.00  0.00           H
ATOM   1443 HD12 LEU A 102      45.164  50.374  37.284  1.00  0.00           H
ATOM   1444 HD13 LEU A 102      45.504  50.814  39.014  1.00  0.00           H
ATOM   1445  CD2 LEU A 102      48.374  50.354  38.744  1.00  0.00           C
ATOM   1446 HD21 LEU A 102      49.254  49.704  38.954  1.00  0.00           H
ATOM   1447 HD22 LEU A 102      48.754  51.114  38.024  1.00  0.00           H
ATOM   1448 HD23 LEU A 102      47.964  50.784  39.684  1.00  0.00           H
ATOM   1449  C   LEU A 102      47.304  46.044  39.704  1.00  0.00           C
ATOM   1450  O   LEU A 102      46.324  45.394  39.284  1.00  0.00           O
ATOM   1451  N   ILE A 103      47.844  45.824  40.964  1.00  0.00           N
ATOM   1452  HN  ILE A 103      48.594  46.414  41.274  1.00  0.00           H
ATOM   1453  CA  ILE A 103      47.334  44.744  41.804  1.00  0.00           C
ATOM   1454  HA  ILE A 103      46.544  44.244  41.274  1.00  0.00           H
ATOM   1455  CB  ILE A 103      48.324  43.764  42.324  1.00  0.00           C
ATOM   1456  HB  ILE A 103      48.884  44.194  43.174  1.00  0.00           H
ATOM   1457  CG2 ILE A 103      47.564  42.474  42.884  1.00  0.00           C
ATOM   1458 HG21 ILE A 103      46.804  42.644  43.674  1.00  0.00           H
ATOM   1459 HG22 ILE A 103      47.184  41.854  42.044  1.00  0.00           H
ATOM   1460 HG23 ILE A 103      48.234  41.814  43.474  1.00  0.00           H
ATOM   1461  CG1 ILE A 103      49.344  43.324  41.184  1.00  0.00           C
ATOM   1462 HG11 ILE A 103      49.834  44.184  40.684  1.00  0.00           H
ATOM   1463 HG12 ILE A 103      48.764  42.754  40.424  1.00  0.00           H
ATOM   1464  CD  ILE A 103      50.454  42.434  41.774  1.00  0.00           C
ATOM   1465  HD1 ILE A 103      50.684  42.884  42.764  1.00  0.00           H
ATOM   1466  HD2 ILE A 103      50.144  41.384  41.924  1.00  0.00           H
ATOM   1467  HD3 ILE A 103      51.364  42.484  41.134  1.00  0.00           H
ATOM   1468  C   ILE A 103      46.664  45.294  43.064  1.00  0.00           C
ATOM   1469  O   ILE A 103      47.164  46.274  43.634  1.00  0.00           O
ATOM   1470  N   LEU A 104      45.504  44.724  43.434  1.00  0.00           N
ATOM   1471  HN  LEU A 104      45.004  43.984  42.984  1.00  0.00           H
ATOM   1472  CA  LEU A 104      44.874  45.164  44.694  1.00  0.00           C
ATOM   1473  HA  LEU A 104      45.314  46.074  45.074  1.00  0.00           H
ATOM   1474  CB  LEU A 104      43.414  45.624  44.394  1.00  0.00           C
ATOM   1475  HB1 LEU A 104      42.894  44.734  43.994  1.00  0.00           H
ATOM   1476  HB2 LEU A 104      43.604  46.434  43.644  1.00  0.00           H
ATOM   1477  CG  LEU A 104      42.564  46.214  45.524  1.00  0.00           C
ATOM   1478  HG  LEU A 104      42.194  45.434  46.224  1.00  0.00           H
ATOM   1479  CD1 LEU A 104      43.244  47.364  46.354  1.00  0.00           C
ATOM   1480 HD11 LEU A 104      44.004  46.994  47.074  1.00  0.00           H
ATOM   1481 HD12 LEU A 104      43.544  48.144  45.614  1.00  0.00           H
ATOM   1482 HD13 LEU A 104      42.314  47.654  46.874  1.00  0.00           H
ATOM   1483  CD2 LEU A 104      41.184  46.574  44.854  1.00  0.00           C
ATOM   1484 HD21 LEU A 104      40.624  45.634  44.644  1.00  0.00           H
ATOM   1485 HD22 LEU A 104      40.464  47.154  45.464  1.00  0.00           H
ATOM   1486 HD23 LEU A 104      41.164  47.084  43.864  1.00  0.00           H
ATOM   1487  C   LEU A 104      44.794  44.054  45.704  1.00  0.00           C
ATOM   1488  O   LEU A 104      44.334  43.014  45.424  1.00  0.00           O
ATOM   1489  N   GLY A 105      45.154  44.354  46.954  1.00  0.00           N
ATOM   1490  HN  GLY A 105      45.664  45.194  47.104  1.00  0.00           H
ATOM   1491  CA  GLY A 105      44.814  43.614  48.204  1.00  0.00           C
ATOM   1492  HA1 GLY A 105      44.734  42.564  47.944  1.00  0.00           H
ATOM   1493  HA2 GLY A 105      45.634  43.774  48.894  1.00  0.00           H
ATOM   1494  C   GLY A 105      43.504  43.974  48.854  1.00  0.00           C
ATOM   1495  O   GLY A 105      43.364  45.084  49.324  1.00  0.00           O
ATOM   1496  N   LEU A 106      42.624  42.994  48.944  1.00  0.00           N
ATOM   1497  HN  LEU A 106      42.724  42.224  48.324  1.00  0.00           H
ATOM   1498  CA  LEU A 106      41.424  43.154  49.694  1.00  0.00           C
ATOM   1499  HA  LEU A 106      41.204  44.174  49.964  1.00  0.00           H
ATOM   1500  CB  LEU A 106      40.184  42.794  48.824  1.00  0.00           C
ATOM   1501  HB1 LEU A 106      39.254  42.814  49.444  1.00  0.00           H
ATOM   1502  HB2 LEU A 106      40.164  41.714  48.544  1.00  0.00           H
ATOM   1503  CG  LEU A 106      39.994  43.674  47.554  1.00  0.00           C
ATOM   1504  HG  LEU A 106      40.944  43.494  47.014  1.00  0.00           H
ATOM   1505  CD1 LEU A 106      38.864  43.334  46.674  1.00  0.00           C
ATOM   1506 HD11 LEU A 106      37.954  43.384  47.304  1.00  0.00           H
ATOM   1507 HD12 LEU A 106      38.894  44.044  45.814  1.00  0.00           H
ATOM   1508 HD13 LEU A 106      38.824  42.274  46.354  1.00  0.00           H
ATOM   1509  CD2 LEU A 106      39.974  45.174  47.994  1.00  0.00           C
ATOM   1510 HD21 LEU A 106      40.934  45.604  48.344  1.00  0.00           H
ATOM   1511 HD22 LEU A 106      39.604  45.864  47.214  1.00  0.00           H
ATOM   1512 HD23 LEU A 106      39.384  45.294  48.934  1.00  0.00           H
ATOM   1513  C   LEU A 106      41.484  42.194  50.954  1.00  0.00           C
ATOM   1514  O   LEU A 106      41.564  40.984  50.814  1.00  0.00           O
ATOM   1515  N   GLU A 107      41.454  42.824  52.144  1.00  0.00           N
ATOM   1516  HN  GLU A 107      41.364  43.814  52.114  1.00  0.00           H
ATOM   1517  CA  GLU A 107      41.654  42.064  53.394  1.00  0.00           C
ATOM   1518  HA  GLU A 107      41.464  41.004  53.384  1.00  0.00           H
ATOM   1519  CB  GLU A 107      43.114  42.394  53.844  1.00  0.00           C
ATOM   1520  HB1 GLU A 107      43.184  43.504  53.814  1.00  0.00           H
ATOM   1521  HB2 GLU A 107      43.694  41.994  52.984  1.00  0.00           H
ATOM   1522  CG  GLU A 107      43.634  41.644  55.134  1.00  0.00           C
ATOM   1523  HG1 GLU A 107      43.384  42.204  56.064  1.00  0.00           H
ATOM   1524  HG2 GLU A 107      44.744  41.504  55.124  1.00  0.00           H
ATOM   1525  CD  GLU A 107      43.014  40.254  55.254  1.00  0.00           C
ATOM   1526  OE1 GLU A 107      42.214  40.014  56.114  1.00  0.00           O
ATOM   1527  OE2 GLU A 107      43.324  39.354  54.374  1.00  0.00           O
ATOM   1528  C   GLU A 107      40.644  42.744  54.314  1.00  0.00           C
ATOM   1529  O   GLU A 107      40.374  43.944  54.294  1.00  0.00           O
ATOM   1530  N   ILE A 108      40.024  41.864  55.194  1.00  0.00           N
ATOM   1531  HN  ILE A 108      40.364  40.934  55.274  1.00  0.00           H
ATOM   1532  CA  ILE A 108      38.914  42.324  56.074  1.00  0.00           C
ATOM   1533  HA  ILE A 108      38.404  43.194  55.694  1.00  0.00           H
ATOM   1534  CB  ILE A 108      37.814  41.204  56.164  1.00  0.00           C
ATOM   1535  HB  ILE A 108      37.744  40.954  55.084  1.00  0.00           H
ATOM   1536  CG2 ILE A 108      38.344  39.984  56.954  1.00  0.00           C
ATOM   1537 HG21 ILE A 108      37.564  39.194  56.894  1.00  0.00           H
ATOM   1538 HG22 ILE A 108      39.084  39.594  56.224  1.00  0.00           H
ATOM   1539 HG23 ILE A 108      38.754  40.144  57.974  1.00  0.00           H
ATOM   1540  CG1 ILE A 108      36.504  41.774  56.664  1.00  0.00           C
ATOM   1541 HG11 ILE A 108      36.334  42.624  55.964  1.00  0.00           H
ATOM   1542 HG12 ILE A 108      36.504  42.114  57.724  1.00  0.00           H
ATOM   1543  CD  ILE A 108      35.364  40.724  56.324  1.00  0.00           C
ATOM   1544  HD1 ILE A 108      35.184  40.004  57.144  1.00  0.00           H
ATOM   1545  HD2 ILE A 108      34.364  41.204  56.264  1.00  0.00           H
ATOM   1546  HD3 ILE A 108      35.554  40.214  55.354  1.00  0.00           H
ATOM   1547  C   ILE A 108      39.414  42.814  57.464  1.00  0.00           C
ATOM   1548  O   ILE A 108      38.834  43.674  58.114  1.00  0.00           O
ATOM   1549  N   ARG A 109      40.644  42.274  57.944  1.00  0.00           N
ATOM   1550  HN  ARG A 109      41.124  41.554  57.444  1.00  0.00           H
ATOM   1551  CA  ARG A 109      41.194  42.404  59.214  1.00  0.00           C
ATOM   1552  HA  ARG A 109      40.324  42.264  59.834  1.00  0.00           H
ATOM   1553  CB  ARG A 109      42.134  41.184  59.514  1.00  0.00           C
ATOM   1554  HB1 ARG A 109      42.664  41.534  60.434  1.00  0.00           H
ATOM   1555  HB2 ARG A 109      42.864  41.084  58.684  1.00  0.00           H
ATOM   1556  CG  ARG A 109      41.224  40.054  59.874  1.00  0.00           C
ATOM   1557  HG1 ARG A 109      40.654  39.734  58.984  1.00  0.00           H
ATOM   1558  HG2 ARG A 109      40.414  40.354  60.564  1.00  0.00           H
ATOM   1559  CD  ARG A 109      41.874  38.824  60.554  1.00  0.00           C
ATOM   1560  HD1 ARG A 109      41.084  38.054  60.644  1.00  0.00           H
ATOM   1561  HD2 ARG A 109      42.294  39.084  61.544  1.00  0.00           H
ATOM   1562  NE  ARG A 109      42.864  38.424  59.554  1.00  0.00           N
ATOM   1563  HE  ARG A 109      42.534  38.414  58.614  1.00  0.00           H
ATOM   1564  CZ  ARG A 109      44.054  37.934  59.834  1.00  0.00           C
ATOM   1565  NH1 ARG A 109      44.464  37.744  61.084  1.00  0.00           N
ATOM   1566 HH11 ARG A 109      43.854  38.084  61.804  1.00  0.00           H
ATOM   1567 HH12 ARG A 109      45.384  37.344  61.154  1.00  0.00           H
ATOM   1568  NH2 ARG A 109      44.934  37.514  58.864  1.00  0.00           N
ATOM   1569 HH21 ARG A 109      44.514  37.444  57.954  1.00  0.00           H
ATOM   1570 HH22 ARG A 109      45.664  36.964  59.274  1.00  0.00           H
ATOM   1571  C   ARG A 109      41.894  43.734  59.374  1.00  0.00           C
ATOM   1572  O   ARG A 109      42.774  44.064  58.584  1.00  0.00           O
ATOM   1573  N   VAL A 110      41.404  44.594  60.284  1.00  0.00           N
ATOM   1574  HN  VAL A 110      40.574  44.314  60.754  1.00  0.00           H
ATOM   1575  CA  VAL A 110      41.914  46.014  60.494  1.00  0.00           C
ATOM   1576  HA  VAL A 110      41.534  46.664  59.714  1.00  0.00           H
ATOM   1577  CB  VAL A 110      41.264  46.544  61.804  1.00  0.00           C
ATOM   1578  HB  VAL A 110      41.334  45.714  62.544  1.00  0.00           H
ATOM   1579  CG1 VAL A 110      41.944  47.824  62.344  1.00  0.00           C
ATOM   1580 HG11 VAL A 110      42.994  47.644  62.634  1.00  0.00           H
ATOM   1581 HG12 VAL A 110      41.914  48.634  61.584  1.00  0.00           H
ATOM   1582 HG13 VAL A 110      41.424  48.094  63.284  1.00  0.00           H
ATOM   1583  CG2 VAL A 110      39.764  46.834  61.784  1.00  0.00           C
ATOM   1584 HG21 VAL A 110      39.194  45.994  61.334  1.00  0.00           H
ATOM   1585 HG22 VAL A 110      39.344  46.864  62.814  1.00  0.00           H
ATOM   1586 HG23 VAL A 110      39.544  47.824  61.344  1.00  0.00           H
ATOM   1587  C   VAL A 110      43.464  46.154  60.504  1.00  0.00           C
ATOM   1588  O   VAL A 110      44.054  46.894  59.734  1.00  0.00           O
ATOM   1589  N   LYS A 111      44.174  45.414  61.424  1.00  0.00           N
ATOM   1590  HN  LYS A 111      43.674  44.704  61.914  1.00  0.00           H
ATOM   1591  CA  LYS A 111      45.594  45.574  61.664  1.00  0.00           C
ATOM   1592  HA  LYS A 111      45.694  46.654  61.664  1.00  0.00           H
ATOM   1593  CB  LYS A 111      45.994  44.954  62.924  1.00  0.00           C
ATOM   1594  HB1 LYS A 111      47.074  45.164  63.074  1.00  0.00           H
ATOM   1595  HB2 LYS A 111      45.944  43.844  62.864  1.00  0.00           H
ATOM   1596  CG  LYS A 111      45.214  45.534  64.134  1.00  0.00           C
ATOM   1597  HG1 LYS A 111      44.134  45.324  64.014  1.00  0.00           H
ATOM   1598  HG2 LYS A 111      45.284  46.644  64.054  1.00  0.00           H
ATOM   1599  CD  LYS A 111      45.634  44.924  65.494  1.00  0.00           C
ATOM   1600  HD1 LYS A 111      45.414  43.834  65.394  1.00  0.00           H
ATOM   1601  HD2 LYS A 111      46.724  45.104  65.564  1.00  0.00           H
ATOM   1602  CE  LYS A 111      45.044  45.644  66.654  1.00  0.00           C
ATOM   1603  HE1 LYS A 111      43.954  45.774  66.494  1.00  0.00           H
ATOM   1604  HE2 LYS A 111      45.494  46.654  66.754  1.00  0.00           H
ATOM   1605  NZ  LYS A 111      45.324  44.864  67.844  1.00  0.00           N
ATOM   1606  HZ1 LYS A 111      46.364  44.784  67.944  1.00  0.00           H
ATOM   1607  HZ2 LYS A 111      45.064  45.314  68.744  1.00  0.00           H
ATOM   1608  HZ3 LYS A 111      44.934  43.904  67.924  1.00  0.00           H
ATOM   1609  C   LYS A 111      46.384  45.074  60.484  1.00  0.00           C
ATOM   1610  O   LYS A 111      47.444  45.614  60.094  1.00  0.00           O
ATOM   1611  N   VAL A 112      45.994  43.894  59.954  1.00  0.00           N
ATOM   1612  HN  VAL A 112      45.384  43.314  60.484  1.00  0.00           H
ATOM   1613  CA  VAL A 112      46.654  43.284  58.814  1.00  0.00           C
ATOM   1614  HA  VAL A 112      47.694  43.204  59.084  1.00  0.00           H
ATOM   1615  CB  VAL A 112      46.104  41.864  58.674  1.00  0.00           C
ATOM   1616  HB  VAL A 112      45.054  41.804  58.324  1.00  0.00           H
ATOM   1617  CG1 VAL A 112      46.974  41.364  57.474  1.00  0.00           C
ATOM   1618 HG11 VAL A 112      48.044  41.524  57.714  1.00  0.00           H
ATOM   1619 HG12 VAL A 112      46.754  40.274  57.394  1.00  0.00           H
ATOM   1620 HG13 VAL A 112      46.734  41.754  56.464  1.00  0.00           H
ATOM   1621  CG2 VAL A 112      46.384  41.064  60.004  1.00  0.00           C
ATOM   1622 HG21 VAL A 112      46.684  40.014  59.804  1.00  0.00           H
ATOM   1623 HG22 VAL A 112      47.284  41.504  60.494  1.00  0.00           H
ATOM   1624 HG23 VAL A 112      45.574  41.234  60.744  1.00  0.00           H
ATOM   1625  C   VAL A 112      46.604  44.194  57.534  1.00  0.00           C
ATOM   1626  O   VAL A 112      47.634  44.494  56.884  1.00  0.00           O
ATOM   1627  N   SER A 113      45.434  44.754  57.214  1.00  0.00           N
ATOM   1628  HN  SER A 113      44.614  44.514  57.724  1.00  0.00           H
ATOM   1629  CA  SER A 113      45.324  45.744  56.154  1.00  0.00           C
ATOM   1630  HA  SER A 113      45.784  45.274  55.304  1.00  0.00           H
ATOM   1631  CB  SER A 113      43.844  46.064  55.714  1.00  0.00           C
ATOM   1632  HB1 SER A 113      43.504  45.144  55.184  1.00  0.00           H
ATOM   1633  HB2 SER A 113      43.924  46.904  54.994  1.00  0.00           H
ATOM   1634  OG  SER A 113      43.034  46.374  56.814  1.00  0.00           O
ATOM   1635  HG1 SER A 113      43.184  45.694  57.474  1.00  0.00           H
ATOM   1636  C   SER A 113      46.084  46.994  56.334  1.00  0.00           C
ATOM   1637  O   SER A 113      46.664  47.544  55.374  1.00  0.00           O
ATOM   1638  N   ASP A 114      46.114  47.464  57.604  1.00  0.00           N
ATOM   1639  HN  ASP A 114      45.634  47.004  58.344  1.00  0.00           H
ATOM   1640  CA  ASP A 114      46.954  48.554  58.124  1.00  0.00           C
ATOM   1641  HA  ASP A 114      46.734  49.434  57.544  1.00  0.00           H
ATOM   1642  CB  ASP A 114      46.614  48.794  59.624  1.00  0.00           C
ATOM   1643  HB1 ASP A 114      47.024  48.074  60.364  1.00  0.00           H
ATOM   1644  HB2 ASP A 114      45.504  48.724  59.744  1.00  0.00           H
ATOM   1645  CG  ASP A 114      46.964  50.184  60.154  1.00  0.00           C
ATOM   1646  OD1 ASP A 114      47.364  51.024  59.364  1.00  0.00           O
ATOM   1647  OD2 ASP A 114      46.924  50.394  61.394  1.00  0.00           O
ATOM   1648  C   ASP A 114      48.444  48.484  57.974  1.00  0.00           C
ATOM   1649  O   ASP A 114      49.054  49.394  57.444  1.00  0.00           O
ATOM   1650  N   TYR A 115      48.974  47.304  58.314  1.00  0.00           N
ATOM   1651  HN  TYR A 115      48.384  46.634  58.754  1.00  0.00           H
ATOM   1652  CA  TYR A 115      50.284  46.754  58.114  1.00  0.00           C
ATOM   1653  HA  TYR A 115      50.904  47.504  58.574  1.00  0.00           H
ATOM   1654  CB  TYR A 115      50.504  45.354  58.784  1.00  0.00           C
ATOM   1655  HB1 TYR A 115      49.704  44.604  58.614  1.00  0.00           H
ATOM   1656  HB2 TYR A 115      50.494  45.494  59.884  1.00  0.00           H
ATOM   1657  CG  TYR A 115      51.824  44.724  58.374  1.00  0.00           C
ATOM   1658  CD1 TYR A 115      51.854  43.864  57.184  1.00  0.00           C
ATOM   1659  HD1 TYR A 115      50.974  43.714  56.584  1.00  0.00           H
ATOM   1660  CE1 TYR A 115      53.054  43.274  56.834  1.00  0.00           C
ATOM   1661  HE1 TYR A 115      53.014  42.574  56.014  1.00  0.00           H
ATOM   1662  CZ  TYR A 115      54.214  43.514  57.514  1.00  0.00           C
ATOM   1663  OH  TYR A 115      55.284  42.774  56.994  1.00  0.00           O
ATOM   1664  HH  TYR A 115      56.064  43.304  57.174  1.00  0.00           H
ATOM   1665  CD2 TYR A 115      53.054  44.914  59.074  1.00  0.00           C
ATOM   1666  HD2 TYR A 115      53.124  45.454  60.004  1.00  0.00           H
ATOM   1667  CE2 TYR A 115      54.234  44.364  58.634  1.00  0.00           C
ATOM   1668  HE2 TYR A 115      55.174  44.494  59.164  1.00  0.00           H
ATOM   1669  C   TYR A 115      50.564  46.564  56.604  1.00  0.00           C
ATOM   1670  O   TYR A 115      51.654  46.884  56.244  1.00  0.00           O
ATOM   1671  N   VAL A 116      49.664  46.034  55.744  1.00  0.00           N
ATOM   1672  HN  VAL A 116      48.774  45.814  56.114  1.00  0.00           H
ATOM   1673  CA  VAL A 116      49.984  45.984  54.284  1.00  0.00           C
ATOM   1674  HA  VAL A 116      50.984  45.594  54.234  1.00  0.00           H
ATOM   1675  CB  VAL A 116      49.104  45.004  53.394  1.00  0.00           C
ATOM   1676  HB  VAL A 116      48.024  45.224  53.514  1.00  0.00           H
ATOM   1677  CG1 VAL A 116      49.434  45.174  51.884  1.00  0.00           C
ATOM   1678 HG11 VAL A 116      48.794  44.484  51.294  1.00  0.00           H
ATOM   1679 HG12 VAL A 116      49.334  46.204  51.474  1.00  0.00           H
ATOM   1680 HG13 VAL A 116      50.454  44.804  51.684  1.00  0.00           H
ATOM   1681  CG2 VAL A 116      49.314  43.634  53.994  1.00  0.00           C
ATOM   1682 HG21 VAL A 116      48.974  43.744  55.044  1.00  0.00           H
ATOM   1683 HG22 VAL A 116      48.824  42.844  53.394  1.00  0.00           H
ATOM   1684 HG23 VAL A 116      50.414  43.494  54.124  1.00  0.00           H
ATOM   1685  C   VAL A 116      50.134  47.364  53.634  1.00  0.00           C
ATOM   1686  O   VAL A 116      51.084  47.634  52.894  1.00  0.00           O
ATOM   1687  N   GLN A 117      49.194  48.284  53.944  1.00  0.00           N
ATOM   1688  HN  GLN A 117      48.524  48.014  54.634  1.00  0.00           H
ATOM   1689  CA  GLN A 117      49.274  49.624  53.444  1.00  0.00           C
ATOM   1690  HA  GLN A 117      49.224  49.464  52.374  1.00  0.00           H
ATOM   1691  CB  GLN A 117      48.034  50.354  53.994  1.00  0.00           C
ATOM   1692  HB1 GLN A 117      48.134  51.464  53.964  1.00  0.00           H
ATOM   1693  HB2 GLN A 117      48.064  50.064  55.064  1.00  0.00           H
ATOM   1694  CG  GLN A 117      46.764  49.934  53.254  1.00  0.00           C
ATOM   1695  HG1 GLN A 117      46.784  48.834  53.164  1.00  0.00           H
ATOM   1696  HG2 GLN A 117      46.754  50.314  52.214  1.00  0.00           H
ATOM   1697  CD  GLN A 117      45.564  50.624  53.864  1.00  0.00           C
ATOM   1698  OE1 GLN A 117      45.644  51.334  54.834  1.00  0.00           O
ATOM   1699  NE2 GLN A 117      44.384  50.444  53.244  1.00  0.00           N
ATOM   1700 HE21 GLN A 117      44.354  50.114  52.304  1.00  0.00           H
ATOM   1701 HE22 GLN A 117      43.574  50.894  53.634  1.00  0.00           H
ATOM   1702  C   GLN A 117      50.604  50.294  53.714  1.00  0.00           C
ATOM   1703  O   GLN A 117      51.214  50.894  52.844  1.00  0.00           O
ATOM   1704  N   ASP A 118      51.084  50.214  54.954  1.00  0.00           N
ATOM   1705  HN  ASP A 118      50.644  49.604  55.604  1.00  0.00           H
ATOM   1706  CA  ASP A 118      52.364  50.804  55.454  1.00  0.00           C
ATOM   1707  HA  ASP A 118      52.394  51.824  55.104  1.00  0.00           H
ATOM   1708  CB  ASP A 118      52.494  50.514  57.004  1.00  0.00           C
ATOM   1709  HB1 ASP A 118      53.374  49.934  57.344  1.00  0.00           H
ATOM   1710  HB2 ASP A 118      51.604  50.054  57.484  1.00  0.00           H
ATOM   1711  CG  ASP A 118      52.664  51.834  57.734  1.00  0.00           C
ATOM   1712  OD1 ASP A 118      53.124  52.874  57.214  1.00  0.00           O
ATOM   1713  OD2 ASP A 118      52.334  51.844  58.944  1.00  0.00           O
ATOM   1714  C   ASP A 118      53.534  50.064  54.864  1.00  0.00           C
ATOM   1715  O   ASP A 118      54.504  50.654  54.424  1.00  0.00           O
ATOM   1716  N   ARG A 119      53.484  48.714  54.694  1.00  0.00           N
ATOM   1717  HN  ARG A 119      52.784  48.154  55.134  1.00  0.00           H
ATOM   1718  CA  ARG A 119      54.524  47.984  53.944  1.00  0.00           C
ATOM   1719  HA  ARG A 119      55.484  48.064  54.434  1.00  0.00           H
ATOM   1720  CB  ARG A 119      54.224  46.474  54.024  1.00  0.00           C
ATOM   1721  HB1 ARG A 119      53.144  46.304  53.804  1.00  0.00           H
ATOM   1722  HB2 ARG A 119      54.284  46.214  55.104  1.00  0.00           H
ATOM   1723  CG  ARG A 119      55.084  45.574  53.244  1.00  0.00           C
ATOM   1724  HG1 ARG A 119      56.154  45.704  53.524  1.00  0.00           H
ATOM   1725  HG2 ARG A 119      55.034  45.634  52.134  1.00  0.00           H
ATOM   1726  CD  ARG A 119      54.734  44.094  53.594  1.00  0.00           C
ATOM   1727  HD1 ARG A 119      53.714  43.804  53.264  1.00  0.00           H
ATOM   1728  HD2 ARG A 119      54.924  44.024  54.684  1.00  0.00           H
ATOM   1729  NE  ARG A 119      55.704  43.354  52.794  1.00  0.00           N
ATOM   1730  HE  ARG A 119      56.504  43.864  52.494  1.00  0.00           H
ATOM   1731  CZ  ARG A 119      55.684  42.094  52.514  1.00  0.00           C
ATOM   1732  NH1 ARG A 119      54.764  41.244  52.854  1.00  0.00           N
ATOM   1733 HH11 ARG A 119      54.014  41.464  53.484  1.00  0.00           H
ATOM   1734 HH12 ARG A 119      54.824  40.254  52.704  1.00  0.00           H
ATOM   1735  NH2 ARG A 119      56.714  41.614  51.774  1.00  0.00           N
ATOM   1736 HH21 ARG A 119      57.454  42.244  51.574  1.00  0.00           H
ATOM   1737 HH22 ARG A 119      56.784  40.664  51.474  1.00  0.00           H
ATOM   1738  C   ARG A 119      54.644  48.444  52.504  1.00  0.00           C
ATOM   1739  O   ARG A 119      55.774  48.744  52.114  1.00  0.00           O
ATOM   1740  N   ILE A 120      53.534  48.604  51.804  1.00  0.00           N
ATOM   1741  HN  ILE A 120      52.694  48.284  52.234  1.00  0.00           H
ATOM   1742  CA  ILE A 120      53.514  49.234  50.474  1.00  0.00           C
ATOM   1743  HA  ILE A 120      54.264  48.704  49.914  1.00  0.00           H
ATOM   1744  CB  ILE A 120      52.224  49.154  49.734  1.00  0.00           C
ATOM   1745  HB  ILE A 120      51.474  49.654  50.384  1.00  0.00           H
ATOM   1746  CG2 ILE A 120      52.414  49.944  48.384  1.00  0.00           C
ATOM   1747 HG21 ILE A 120      53.404  49.804  47.894  1.00  0.00           H
ATOM   1748 HG22 ILE A 120      51.744  49.584  47.584  1.00  0.00           H
ATOM   1749 HG23 ILE A 120      52.184  51.004  48.634  1.00  0.00           H
ATOM   1750  CG1 ILE A 120      51.924  47.674  49.614  1.00  0.00           C
ATOM   1751 HG11 ILE A 120      51.924  47.074  50.554  1.00  0.00           H
ATOM   1752 HG12 ILE A 120      52.594  47.184  48.874  1.00  0.00           H
ATOM   1753  CD  ILE A 120      50.554  47.404  48.944  1.00  0.00           C
ATOM   1754  HD1 ILE A 120      50.414  46.304  48.794  1.00  0.00           H
ATOM   1755  HD2 ILE A 120      49.674  47.604  49.594  1.00  0.00           H
ATOM   1756  HD3 ILE A 120      50.484  47.984  47.994  1.00  0.00           H
ATOM   1757  C   ILE A 120      54.054  50.634  50.504  1.00  0.00           C
ATOM   1758  O   ILE A 120      54.774  51.064  49.624  1.00  0.00           O
ATOM   1759  N   ARG A 121      53.634  51.494  51.514  1.00  0.00           N
ATOM   1760  HN  ARG A 121      52.994  51.114  52.174  1.00  0.00           H
ATOM   1761  CA  ARG A 121      54.094  52.824  51.694  1.00  0.00           C
ATOM   1762  HA  ARG A 121      53.754  53.304  50.784  1.00  0.00           H
ATOM   1763  CB  ARG A 121      53.304  53.524  52.814  1.00  0.00           C
ATOM   1764  HB1 ARG A 121      53.604  52.814  53.614  1.00  0.00           H
ATOM   1765  HB2 ARG A 121      52.244  53.314  52.554  1.00  0.00           H
ATOM   1766  CG  ARG A 121      53.634  54.954  52.984  1.00  0.00           C
ATOM   1767  HG1 ARG A 121      53.374  55.514  52.064  1.00  0.00           H
ATOM   1768  HG2 ARG A 121      54.734  54.884  53.114  1.00  0.00           H
ATOM   1769  CD  ARG A 121      53.064  55.584  54.324  1.00  0.00           C
ATOM   1770  HD1 ARG A 121      53.434  56.634  54.374  1.00  0.00           H
ATOM   1771  HD2 ARG A 121      53.434  54.994  55.194  1.00  0.00           H
ATOM   1772  NE  ARG A 121      51.584  55.534  54.134  1.00  0.00           N
ATOM   1773  HE  ARG A 121      51.074  54.814  53.654  1.00  0.00           H
ATOM   1774  CZ  ARG A 121      50.684  56.224  54.854  1.00  0.00           C
ATOM   1775  NH1 ARG A 121      50.894  57.034  55.864  1.00  0.00           N
ATOM   1776 HH11 ARG A 121      51.754  56.974  56.374  1.00  0.00           H
ATOM   1777 HH12 ARG A 121      50.024  57.354  56.244  1.00  0.00           H
ATOM   1778  NH2 ARG A 121      49.424  55.894  54.604  1.00  0.00           N
ATOM   1779 HH21 ARG A 121      49.194  55.444  53.744  1.00  0.00           H
ATOM   1780 HH22 ARG A 121      48.664  56.354  55.054  1.00  0.00           H
ATOM   1781  C   ARG A 121      55.594  52.934  51.964  1.00  0.00           C
ATOM   1782  O   ARG A 121      56.264  53.754  51.394  1.00  0.00           O
ATOM   1783  N   ALA A 122      56.174  52.094  52.844  1.00  0.00           N
ATOM   1784  HN  ALA A 122      55.644  51.414  53.344  1.00  0.00           H
ATOM   1785  CA  ALA A 122      57.544  51.934  53.004  1.00  0.00           C
ATOM   1786  HA  ALA A 122      57.994  52.894  53.224  1.00  0.00           H
ATOM   1787  CB  ALA A 122      57.834  51.014  54.184  1.00  0.00           C
ATOM   1788  HB1 ALA A 122      57.354  51.614  54.994  1.00  0.00           H
ATOM   1789  HB2 ALA A 122      57.404  49.994  54.034  1.00  0.00           H
ATOM   1790  HB3 ALA A 122      58.884  50.984  54.554  1.00  0.00           H
ATOM   1791  C   ALA A 122      58.354  51.534  51.774  1.00  0.00           C
ATOM   1792  O   ALA A 122      59.524  51.954  51.554  1.00  0.00           O
ATOM   1793  N   LEU A 123      57.834  50.574  50.944  1.00  0.00           N
ATOM   1794  HN  LEU A 123      57.104  49.964  51.234  1.00  0.00           H
ATOM   1795  CA  LEU A 123      58.424  50.174  49.744  1.00  0.00           C
ATOM   1796  HA  LEU A 123      59.414  49.884  50.054  1.00  0.00           H
ATOM   1797  CB  LEU A 123      57.814  48.864  49.184  1.00  0.00           C
ATOM   1798  HB1 LEU A 123      58.234  48.754  48.164  1.00  0.00           H
ATOM   1799  HB2 LEU A 123      56.714  48.944  49.004  1.00  0.00           H
ATOM   1800  CG  LEU A 123      58.044  47.614  50.054  1.00  0.00           C
ATOM   1801  HG  LEU A 123      57.984  47.804  51.144  1.00  0.00           H
ATOM   1802  CD1 LEU A 123      57.104  46.464  49.644  1.00  0.00           C
ATOM   1803 HD11 LEU A 123      57.264  45.644  50.374  1.00  0.00           H
ATOM   1804 HD12 LEU A 123      56.044  46.794  49.654  1.00  0.00           H
ATOM   1805 HD13 LEU A 123      57.334  46.004  48.664  1.00  0.00           H
ATOM   1806  CD2 LEU A 123      59.464  47.004  49.794  1.00  0.00           C
ATOM   1807 HD21 LEU A 123      59.774  47.024  48.724  1.00  0.00           H
ATOM   1808 HD22 LEU A 123      60.114  47.774  50.264  1.00  0.00           H
ATOM   1809 HD23 LEU A 123      59.594  45.944  50.114  1.00  0.00           H
ATOM   1810  C   LEU A 123      58.464  51.274  48.694  1.00  0.00           C
ATOM   1811  O   LEU A 123      59.504  51.404  48.034  1.00  0.00           O
ATOM   1812  N   ARG A 124      57.404  52.084  48.624  1.00  0.00           N
ATOM   1813  HN  ARG A 124      56.574  51.884  49.124  1.00  0.00           H
ATOM   1814  CA  ARG A 124      57.394  53.164  47.654  1.00  0.00           C
ATOM   1815  HA  ARG A 124      57.584  52.744  46.674  1.00  0.00           H
ATOM   1816  CB  ARG A 124      55.964  53.834  47.384  1.00  0.00           C
ATOM   1817  HB1 ARG A 124      55.964  54.784  46.804  1.00  0.00           H
ATOM   1818  HB2 ARG A 124      55.644  54.054  48.424  1.00  0.00           H
ATOM   1819  CG  ARG A 124      54.974  52.874  46.724  1.00  0.00           C
ATOM   1820  HG1 ARG A 124      55.194  51.844  47.074  1.00  0.00           H
ATOM   1821  HG2 ARG A 124      55.124  52.884  45.624  1.00  0.00           H
ATOM   1822  CD  ARG A 124      53.514  53.114  47.224  1.00  0.00           C
ATOM   1823  HD1 ARG A 124      53.244  54.194  47.214  1.00  0.00           H
ATOM   1824  HD2 ARG A 124      53.304  52.854  48.284  1.00  0.00           H
ATOM   1825  NE  ARG A 124      52.604  52.424  46.314  1.00  0.00           N
ATOM   1826  HE  ARG A 124      52.894  51.654  45.754  1.00  0.00           H
ATOM   1827  CZ  ARG A 124      51.324  52.714  46.214  1.00  0.00           C
ATOM   1828  NH1 ARG A 124      50.654  53.554  46.964  1.00  0.00           N
ATOM   1829 HH11 ARG A 124      51.094  54.034  47.724  1.00  0.00           H
ATOM   1830 HH12 ARG A 124      49.664  53.664  46.924  1.00  0.00           H
ATOM   1831  NH2 ARG A 124      50.554  52.044  45.364  1.00  0.00           N
ATOM   1832 HH21 ARG A 124      50.764  51.064  45.364  1.00  0.00           H
ATOM   1833 HH22 ARG A 124      49.574  52.224  45.434  1.00  0.00           H
ATOM   1834  C   ARG A 124      58.344  54.334  48.084  1.00  0.00           C
ATOM   1835  O   ARG A 124      58.704  55.084  47.234  1.00  0.00           O
ATOM   1836  N   ALA A 125      58.714  54.434  49.424  1.00  0.00           N
ATOM   1837  HN  ALA A 125      58.354  53.774  50.084  1.00  0.00           H
ATOM   1838  CA  ALA A 125      59.444  55.554  49.934  1.00  0.00           C
ATOM   1839  HA  ALA A 125      59.274  56.394  49.284  1.00  0.00           H
ATOM   1840  CB  ALA A 125      58.864  55.904  51.294  1.00  0.00           C
ATOM   1841  HB1 ALA A 125      58.534  55.014  51.874  1.00  0.00           H
ATOM   1842  HB2 ALA A 125      59.564  56.464  51.964  1.00  0.00           H
ATOM   1843  HB3 ALA A 125      57.964  56.534  51.174  1.00  0.00           H
ATOM   1844  C   ALA A 125      60.924  55.264  50.134  1.00  0.00           C
ATOM   1845  O   ALA A 125      61.754  56.094  50.544  1.00  0.00           O
ATOM   1846  N   ALA A 126      61.294  54.084  49.714  1.00  0.00           N
ATOM   1847  HN  ALA A 126      60.614  53.384  49.514  1.00  0.00           H
ATOM   1848  CA  ALA A 126      62.664  53.634  49.594  1.00  0.00           C
ATOM   1849  HA  ALA A 126      63.164  53.704  50.544  1.00  0.00           H
ATOM   1850  CB  ALA A 126      62.584  52.114  49.364  1.00  0.00           C
ATOM   1851  HB1 ALA A 126      61.814  52.054  48.564  1.00  0.00           H
ATOM   1852  HB2 ALA A 126      63.554  51.624  49.154  1.00  0.00           H
ATOM   1853  HB3 ALA A 126      61.984  51.664  50.184  1.00  0.00           H
ATOM   1854  C   ALA A 126      63.564  54.144  48.464  1.00  0.00           C
ATOM   1855  O   ALA A 126      63.024  54.434  47.424  1.00  0.00           O
ATOM   1856  N   PRO A 127      64.904  54.244  48.454  1.00  0.00           N
ATOM   1857  CD  PRO A 127      65.734  54.474  49.654  1.00  0.00           C
ATOM   1858  HD1 PRO A 127      65.214  54.874  50.544  1.00  0.00           H
ATOM   1859  HD2 PRO A 127      66.024  53.434  49.944  1.00  0.00           H
ATOM   1860  CA  PRO A 127      65.654  54.744  47.374  1.00  0.00           C
ATOM   1861  HA  PRO A 127      65.294  55.744  47.154  1.00  0.00           H
ATOM   1862  CB  PRO A 127      67.144  54.974  47.914  1.00  0.00           C
ATOM   1863  HB1 PRO A 127      67.464  55.834  47.284  1.00  0.00           H
ATOM   1864  HB2 PRO A 127      67.854  54.144  47.734  1.00  0.00           H
ATOM   1865  CG  PRO A 127      66.954  55.294  49.344  1.00  0.00           C
ATOM   1866  HG1 PRO A 127      66.864  56.374  49.574  1.00  0.00           H
ATOM   1867  HG2 PRO A 127      67.854  55.094  49.974  1.00  0.00           H
ATOM   1868  C   PRO A 127      65.544  53.964  46.144  1.00  0.00           C
ATOM   1869  O   PRO A 127      65.764  54.334  44.994  1.00  0.00           O
ATOM   1870  N   ALA A 128      65.024  52.704  46.354  1.00  0.00           N
ATOM   1871  HN  ALA A 128      64.954  52.384  47.294  1.00  0.00           H
ATOM   1872  CA  ALA A 128      65.024  51.664  45.374  1.00  0.00           C
ATOM   1873  HA  ALA A 128      65.924  51.574  44.784  1.00  0.00           H
ATOM   1874  CB  ALA A 128      64.834  50.364  46.114  1.00  0.00           C
ATOM   1875  HB1 ALA A 128      64.014  50.354  46.864  1.00  0.00           H
ATOM   1876  HB2 ALA A 128      64.764  49.514  45.394  1.00  0.00           H
ATOM   1877  HB3 ALA A 128      65.684  50.214  46.814  1.00  0.00           H
ATOM   1878  C   ALA A 128      63.864  51.794  44.344  1.00  0.00           C
ATOM   1879  O   ALA A 128      63.874  51.254  43.264  1.00  0.00           O
ATOM   1880  N   GLY A 129      62.814  52.554  44.724  1.00  0.00           N
ATOM   1881  HN  GLY A 129      63.014  53.004  45.594  1.00  0.00           H
ATOM   1882  CA  GLY A 129      61.584  52.664  43.914  1.00  0.00           C
ATOM   1883  HA1 GLY A 129      60.894  53.354  44.364  1.00  0.00           H
ATOM   1884  HA2 GLY A 129      61.844  52.854  42.884  1.00  0.00           H
ATOM   1885  C   GLY A 129      60.784  51.384  43.694  1.00  0.00           C
ATOM   1886  O   GLY A 129      60.964  50.294  44.244  1.00  0.00           O
ATOM   1887  N   GLY A 130      59.734  51.544  42.824  1.00  0.00           N
ATOM   1888  HN  GLY A 130      59.504  52.444  42.454  1.00  0.00           H
ATOM   1889  CA  GLY A 130      58.824  50.524  42.444  1.00  0.00           C
ATOM   1890  HA1 GLY A 130      58.384  50.944  41.554  1.00  0.00           H
ATOM   1891  HA2 GLY A 130      59.344  49.604  42.184  1.00  0.00           H
ATOM   1892  C   GLY A 130      57.714  50.344  43.444  1.00  0.00           C
ATOM   1893  O   GLY A 130      57.754  51.214  44.354  1.00  0.00           O
ATOM   1894  N   PHE A 131      56.804  49.354  43.214  1.00  0.00           N
ATOM   1895  HN  PHE A 131      56.894  48.764  42.414  1.00  0.00           H
ATOM   1896  CA  PHE A 131      55.694  49.084  44.204  1.00  0.00           C
ATOM   1897  HA  PHE A 131      55.214  48.164  43.914  1.00  0.00           H
ATOM   1898  CB  PHE A 131      56.204  48.934  45.754  1.00  0.00           C
ATOM   1899  HB1 PHE A 131      55.424  48.454  46.364  1.00  0.00           H
ATOM   1900  HB2 PHE A 131      56.524  49.894  46.214  1.00  0.00           H
ATOM   1901  CG  PHE A 131      57.334  47.934  45.764  1.00  0.00           C
ATOM   1902  CD1 PHE A 131      57.054  46.574  45.624  1.00  0.00           C
ATOM   1903  HD1 PHE A 131      56.024  46.264  45.654  1.00  0.00           H
ATOM   1904  CE1 PHE A 131      58.144  45.684  45.634  1.00  0.00           C
ATOM   1905  HE1 PHE A 131      58.044  44.614  45.584  1.00  0.00           H
ATOM   1906  CZ  PHE A 131      59.484  46.094  45.714  1.00  0.00           C
ATOM   1907  HZ  PHE A 131      60.294  45.374  45.664  1.00  0.00           H
ATOM   1908  CD2 PHE A 131      58.664  48.374  45.734  1.00  0.00           C
ATOM   1909  HD2 PHE A 131      58.864  49.434  45.824  1.00  0.00           H
ATOM   1910  CE2 PHE A 131      59.744  47.444  45.674  1.00  0.00           C
ATOM   1911  HE2 PHE A 131      60.764  47.734  45.464  1.00  0.00           H
ATOM   1912  C   PHE A 131      54.604  50.134  44.114  1.00  0.00           C
ATOM   1913  O   PHE A 131      53.704  50.374  44.924  1.00  0.00           O
ATOM   1914  N   GLN A 132      54.614  50.914  42.964  1.00  0.00           N
ATOM   1915  HN  GLN A 132      55.174  50.624  42.194  1.00  0.00           H
ATOM   1916  CA  GLN A 132      53.664  51.964  42.744  1.00  0.00           C
ATOM   1917  HA  GLN A 132      53.394  52.474  43.654  1.00  0.00           H
ATOM   1918  CB  GLN A 132      54.374  52.854  41.684  1.00  0.00           C
ATOM   1919  HB1 GLN A 132      53.674  53.514  41.144  1.00  0.00           H
ATOM   1920  HB2 GLN A 132      54.744  52.174  40.884  1.00  0.00           H
ATOM   1921  CG  GLN A 132      55.554  53.654  42.004  1.00  0.00           C
ATOM   1922  HG1 GLN A 132      55.804  54.284  41.124  1.00  0.00           H
ATOM   1923  HG2 GLN A 132      56.354  52.924  42.254  1.00  0.00           H
ATOM   1924  CD  GLN A 132      55.244  54.574  43.214  1.00  0.00           C
ATOM   1925  OE1 GLN A 132      54.034  54.874  43.454  1.00  0.00           O
ATOM   1926  NE2 GLN A 132      56.274  55.034  43.854  1.00  0.00           N
ATOM   1927 HE21 GLN A 132      57.164  54.684  43.574  1.00  0.00           H
ATOM   1928 HE22 GLN A 132      56.194  55.814  44.474  1.00  0.00           H
ATOM   1929  C   GLN A 132      52.324  51.394  42.204  1.00  0.00           C
ATOM   1930  O   GLN A 132      51.314  52.024  42.134  1.00  0.00           O
ATOM   1931  N   ASN A 133      52.394  50.134  41.704  1.00  0.00           N
ATOM   1932  HN  ASN A 133      53.274  49.744  41.454  1.00  0.00           H
ATOM   1933  CA  ASN A 133      51.254  49.374  41.164  1.00  0.00           C
ATOM   1934  HA  ASN A 133      50.554  50.084  40.764  1.00  0.00           H
ATOM   1935  CB  ASN A 133      51.804  48.564  39.944  1.00  0.00           C
ATOM   1936  HB1 ASN A 133      52.394  49.214  39.264  1.00  0.00           H
ATOM   1937  HB2 ASN A 133      50.904  48.254  39.354  1.00  0.00           H
ATOM   1938  CG  ASN A 133      52.754  47.404  40.324  1.00  0.00           C
ATOM   1939  OD1 ASN A 133      53.404  47.424  41.364  1.00  0.00           O
ATOM   1940  ND2 ASN A 133      52.724  46.364  39.494  1.00  0.00           N
ATOM   1941 HD21 ASN A 133      52.044  46.414  38.774  1.00  0.00           H
ATOM   1942 HD22 ASN A 133      53.284  45.544  39.634  1.00  0.00           H
ATOM   1943  C   ASN A 133      50.644  48.444  42.124  1.00  0.00           C
ATOM   1944  O   ASN A 133      49.824  47.624  41.764  1.00  0.00           O
ATOM   1945  N   ILE A 134      50.954  48.444  43.404  1.00  0.00           N
ATOM   1946  HN  ILE A 134      51.744  48.904  43.804  1.00  0.00           H
ATOM   1947  CA  ILE A 134      50.344  47.464  44.264  1.00  0.00           C
ATOM   1948  HA  ILE A 134      49.574  46.834  43.824  1.00  0.00           H
ATOM   1949  CB  ILE A 134      51.244  46.444  44.994  1.00  0.00           C
ATOM   1950  HB  ILE A 134      50.654  45.844  45.724  1.00  0.00           H
ATOM   1951  CG2 ILE A 134      51.714  45.394  43.984  1.00  0.00           C
ATOM   1952 HG21 ILE A 134      52.404  44.644  44.414  1.00  0.00           H
ATOM   1953 HG22 ILE A 134      50.964  44.864  43.364  1.00  0.00           H
ATOM   1954 HG23 ILE A 134      52.434  45.814  43.244  1.00  0.00           H
ATOM   1955  CG1 ILE A 134      52.494  47.044  45.714  1.00  0.00           C
ATOM   1956 HG11 ILE A 134      52.244  47.874  46.404  1.00  0.00           H
ATOM   1957 HG12 ILE A 134      53.184  47.374  44.904  1.00  0.00           H
ATOM   1958  CD  ILE A 134      53.264  46.054  46.504  1.00  0.00           C
ATOM   1959  HD1 ILE A 134      54.254  46.364  46.884  1.00  0.00           H
ATOM   1960  HD2 ILE A 134      52.574  45.754  47.324  1.00  0.00           H
ATOM   1961  HD3 ILE A 134      53.544  45.124  45.954  1.00  0.00           H
ATOM   1962  C   ILE A 134      49.674  48.314  45.434  1.00  0.00           C
ATOM   1963  O   ILE A 134      50.174  49.374  45.734  1.00  0.00           O
ATOM   1964  N   ALA A 135      48.484  47.924  45.934  1.00  0.00           N
ATOM   1965  HN  ALA A 135      47.954  47.184  45.544  1.00  0.00           H
ATOM   1966  CA  ALA A 135      47.794  48.614  46.974  1.00  0.00           C
ATOM   1967  HA  ALA A 135      48.584  48.994  47.624  1.00  0.00           H
ATOM   1968  CB  ALA A 135      47.084  49.784  46.314  1.00  0.00           C
ATOM   1969  HB1 ALA A 135      46.264  49.404  45.664  1.00  0.00           H
ATOM   1970  HB2 ALA A 135      46.694  50.564  47.004  1.00  0.00           H
ATOM   1971  HB3 ALA A 135      47.804  50.294  45.634  1.00  0.00           H
ATOM   1972  C   ALA A 135      46.884  47.714  47.844  1.00  0.00           C
ATOM   1973  O   ALA A 135      46.444  46.654  47.424  1.00  0.00           O
ATOM   1974  N   CYS A 136      46.504  48.164  48.954  1.00  0.00           N
ATOM   1975  HN  CYS A 136      46.794  49.084  49.214  1.00  0.00           H
ATOM   1976  CA  CYS A 136      45.694  47.394  49.854  1.00  0.00           C
ATOM   1977  HA  CYS A 136      45.184  46.534  49.444  1.00  0.00           H
ATOM   1978  CB  CYS A 136      46.554  46.834  50.984  1.00  0.00           C
ATOM   1979  HB1 CYS A 136      47.204  47.644  51.364  1.00  0.00           H
ATOM   1980  HB2 CYS A 136      47.314  46.224  50.444  1.00  0.00           H
ATOM   1981  SG  CYS A 136      45.714  45.904  52.344  1.00  0.00           S
ATOM   1982  HG1 CYS A 136      45.884  44.794  51.644  1.00  0.00           H
ATOM   1983  C   CYS A 136      44.524  48.224  50.374  1.00  0.00           C
ATOM   1984  O   CYS A 136      44.664  49.334  50.834  1.00  0.00           O
ATOM   1985  N   LEU A 137      43.344  47.624  50.474  1.00  0.00           N
ATOM   1986  HN  LEU A 137      43.164  46.684  50.214  1.00  0.00           H
ATOM   1987  CA  LEU A 137      42.214  48.214  51.004  1.00  0.00           C
ATOM   1988  HA  LEU A 137      42.444  49.124  51.534  1.00  0.00           H
ATOM   1989  CB  LEU A 137      41.094  48.504  49.964  1.00  0.00           C
ATOM   1990  HB1 LEU A 137      40.074  48.524  50.404  1.00  0.00           H
ATOM   1991  HB2 LEU A 137      41.154  47.584  49.364  1.00  0.00           H
ATOM   1992  CG  LEU A 137      41.314  49.684  49.014  1.00  0.00           C
ATOM   1993  HG  LEU A 137      42.344  49.744  48.604  1.00  0.00           H
ATOM   1994  CD1 LEU A 137      40.314  49.484  47.824  1.00  0.00           C
ATOM   1995 HD11 LEU A 137      40.524  50.154  46.964  1.00  0.00           H
ATOM   1996 HD12 LEU A 137      40.274  48.404  47.544  1.00  0.00           H
ATOM   1997 HD13 LEU A 137      39.264  49.714  48.094  1.00  0.00           H
ATOM   1998  CD2 LEU A 137      40.994  50.984  49.794  1.00  0.00           C
ATOM   1999 HD21 LEU A 137      39.984  51.094  50.244  1.00  0.00           H
ATOM   2000 HD22 LEU A 137      41.644  51.104  50.684  1.00  0.00           H
ATOM   2001 HD23 LEU A 137      41.114  51.914  49.194  1.00  0.00           H
ATOM   2002  C   LEU A 137      41.654  47.314  52.114  1.00  0.00           C
ATOM   2003  O   LEU A 137      41.694  46.074  51.924  1.00  0.00           O
ATOM   2004  N   ARG A 138      41.094  47.844  53.224  1.00  0.00           N
ATOM   2005  HN  ARG A 138      41.264  48.824  53.274  1.00  0.00           H
ATOM   2006  CA  ARG A 138      40.194  47.094  54.094  1.00  0.00           C
ATOM   2007  HA  ARG A 138      40.654  46.114  54.074  1.00  0.00           H
ATOM   2008  CB  ARG A 138      40.164  47.554  55.574  1.00  0.00           C
ATOM   2009  HB1 ARG A 138      40.024  48.654  55.614  1.00  0.00           H
ATOM   2010  HB2 ARG A 138      41.184  47.294  55.944  1.00  0.00           H
ATOM   2011  CG  ARG A 138      39.054  46.924  56.424  1.00  0.00           C
ATOM   2012  HG1 ARG A 138      39.074  45.854  56.114  1.00  0.00           H
ATOM   2013  HG2 ARG A 138      38.064  47.304  56.094  1.00  0.00           H
ATOM   2014  CD  ARG A 138      39.254  47.214  57.904  1.00  0.00           C
ATOM   2015  HD1 ARG A 138      39.314  48.294  58.144  1.00  0.00           H
ATOM   2016  HD2 ARG A 138      40.274  46.974  58.274  1.00  0.00           H
ATOM   2017  NE  ARG A 138      38.214  46.424  58.594  1.00  0.00           N
ATOM   2018  HE  ARG A 138      38.314  45.434  58.584  1.00  0.00           H
ATOM   2019  CZ  ARG A 138      37.154  46.914  59.224  1.00  0.00           C
ATOM   2020  NH1 ARG A 138      36.844  48.174  59.164  1.00  0.00           N
ATOM   2021 HH11 ARG A 138      37.314  48.774  58.514  1.00  0.00           H
ATOM   2022 HH12 ARG A 138      35.894  48.484  59.174  1.00  0.00           H
ATOM   2023  NH2 ARG A 138      36.444  46.064  59.904  1.00  0.00           N
ATOM   2024 HH21 ARG A 138      36.714  45.104  59.994  1.00  0.00           H
ATOM   2025 HH22 ARG A 138      35.794  46.514  60.514  1.00  0.00           H
ATOM   2026  C   ARG A 138      38.814  46.904  53.464  1.00  0.00           C
ATOM   2027  O   ARG A 138      38.254  47.884  52.994  1.00  0.00           O
ATOM   2028  N   SER A 139      38.264  45.694  53.394  1.00  0.00           N
ATOM   2029  HN  SER A 139      38.714  44.954  53.884  1.00  0.00           H
ATOM   2030  CA  SER A 139      37.204  45.274  52.474  1.00  0.00           C
ATOM   2031  HA  SER A 139      36.404  45.974  52.644  1.00  0.00           H
ATOM   2032  CB  SER A 139      37.534  45.314  50.994  1.00  0.00           C
ATOM   2033  HB1 SER A 139      38.274  44.574  50.624  1.00  0.00           H
ATOM   2034  HB2 SER A 139      38.004  46.284  50.734  1.00  0.00           H
ATOM   2035  OG  SER A 139      36.394  45.244  50.204  1.00  0.00           O
ATOM   2036  HG1 SER A 139      35.844  45.944  50.574  1.00  0.00           H
ATOM   2037  C   SER A 139      36.674  43.924  52.784  1.00  0.00           C
ATOM   2038  O   SER A 139      37.324  43.034  53.184  1.00  0.00           O
ATOM   2039  N   ASN A 140      35.364  43.734  52.654  1.00  0.00           N
ATOM   2040  HN  ASN A 140      34.754  44.514  52.544  1.00  0.00           H
ATOM   2041  CA  ASN A 140      34.724  42.394  52.674  1.00  0.00           C
ATOM   2042  HA  ASN A 140      35.444  41.674  53.014  1.00  0.00           H
ATOM   2043  CB  ASN A 140      33.474  42.444  53.604  1.00  0.00           C
ATOM   2044  HB1 ASN A 140      32.734  43.184  53.234  1.00  0.00           H
ATOM   2045  HB2 ASN A 140      33.774  42.684  54.654  1.00  0.00           H
ATOM   2046  CG  ASN A 140      32.844  41.034  53.704  1.00  0.00           C
ATOM   2047  OD1 ASN A 140      33.294  40.104  53.044  1.00  0.00           O
ATOM   2048  ND2 ASN A 140      31.724  40.924  54.444  1.00  0.00           N
ATOM   2049 HD21 ASN A 140      31.514  41.664  55.084  1.00  0.00           H
ATOM   2050 HD22 ASN A 140      31.164  40.104  54.624  1.00  0.00           H
ATOM   2051  C   ASN A 140      34.384  42.144  51.244  1.00  0.00           C
ATOM   2052  O   ASN A 140      33.384  42.644  50.704  1.00  0.00           O
ATOM   2053  N   ALA A 141      35.164  41.154  50.674  1.00  0.00           N
ATOM   2054  HN  ALA A 141      35.774  40.624  51.264  1.00  0.00           H
ATOM   2055  CA  ALA A 141      35.034  40.794  49.304  1.00  0.00           C
ATOM   2056  HA  ALA A 141      35.074  41.684  48.694  1.00  0.00           H
ATOM   2057  CB  ALA A 141      36.334  39.944  48.904  1.00  0.00           C
ATOM   2058  HB1 ALA A 141      37.234  40.594  48.944  1.00  0.00           H
ATOM   2059  HB2 ALA A 141      36.454  39.144  49.664  1.00  0.00           H
ATOM   2060  HB3 ALA A 141      36.174  39.494  47.904  1.00  0.00           H
ATOM   2061  C   ALA A 141      33.814  39.944  48.944  1.00  0.00           C
ATOM   2062  O   ALA A 141      33.354  39.784  47.814  1.00  0.00           O
ATOM   2063  N   MET A 142      33.244  39.364  50.044  1.00  0.00           N
ATOM   2064  HN  MET A 142      33.584  39.494  50.974  1.00  0.00           H
ATOM   2065  CA  MET A 142      32.084  38.454  49.884  1.00  0.00           C
ATOM   2066  HA  MET A 142      32.124  37.954  48.934  1.00  0.00           H
ATOM   2067  CB  MET A 142      32.334  37.404  50.984  1.00  0.00           C
ATOM   2068  HB1 MET A 142      31.404  36.804  50.934  1.00  0.00           H
ATOM   2069  HB2 MET A 142      32.354  37.834  52.014  1.00  0.00           H
ATOM   2070  CG  MET A 142      33.544  36.514  50.844  1.00  0.00           C
ATOM   2071  HG1 MET A 142      34.454  37.154  50.874  1.00  0.00           H
ATOM   2072  HG2 MET A 142      33.564  36.104  49.814  1.00  0.00           H
ATOM   2073  SD  MET A 142      33.694  35.164  52.174  1.00  0.00           S
ATOM   2074  CE  MET A 142      32.044  34.424  51.994  1.00  0.00           C
ATOM   2075  HE1 MET A 142      31.254  35.154  52.294  1.00  0.00           H
ATOM   2076  HE2 MET A 142      31.884  33.894  51.034  1.00  0.00           H
ATOM   2077  HE3 MET A 142      31.994  33.604  52.744  1.00  0.00           H
ATOM   2078  C   MET A 142      30.724  39.244  50.044  1.00  0.00           C
ATOM   2079  O   MET A 142      29.664  38.714  49.834  1.00  0.00           O
ATOM   2080  N   LYS A 143      30.714  40.544  50.304  1.00  0.00           N
ATOM   2081  HN  LYS A 143      31.604  40.954  50.494  1.00  0.00           H
ATOM   2082  CA  LYS A 143      29.584  41.444  50.254  1.00  0.00           C
ATOM   2083  HA  LYS A 143      28.634  40.934  50.164  1.00  0.00           H
ATOM   2084  CB  LYS A 143      29.384  42.264  51.544  1.00  0.00           C
ATOM   2085  HB1 LYS A 143      28.794  43.194  51.384  1.00  0.00           H
ATOM   2086  HB2 LYS A 143      30.344  42.564  52.004  1.00  0.00           H
ATOM   2087  CG  LYS A 143      28.604  41.514  52.574  1.00  0.00           C
ATOM   2088  HG1 LYS A 143      29.244  40.674  52.944  1.00  0.00           H
ATOM   2089  HG2 LYS A 143      27.764  41.034  52.034  1.00  0.00           H
ATOM   2090  CD  LYS A 143      28.234  42.334  53.844  1.00  0.00           C
ATOM   2091  HD1 LYS A 143      29.144  42.904  54.084  1.00  0.00           H
ATOM   2092  HD2 LYS A 143      27.414  43.014  53.524  1.00  0.00           H
ATOM   2093  CE  LYS A 143      27.814  41.604  55.104  1.00  0.00           C
ATOM   2094  HE1 LYS A 143      27.754  42.334  55.934  1.00  0.00           H
ATOM   2095  HE2 LYS A 143      28.514  40.804  55.424  1.00  0.00           H
ATOM   2096  NZ  LYS A 143      26.374  41.084  54.964  1.00  0.00           N
ATOM   2097  HZ1 LYS A 143      25.874  41.524  54.154  1.00  0.00           H
ATOM   2098  HZ2 LYS A 143      26.424  40.054  54.834  1.00  0.00           H
ATOM   2099  HZ3 LYS A 143      25.904  41.324  55.854  1.00  0.00           H
ATOM   2100  C   LYS A 143      29.674  42.494  49.184  1.00  0.00           C
ATOM   2101  O   LYS A 143      28.654  42.794  48.554  1.00  0.00           O
ATOM   2102  N   HIS A 144      30.824  43.174  48.994  1.00  0.00           N
ATOM   2103  HN  HIS A 144      31.714  42.854  49.294  1.00  0.00           H
ATOM   2104  CA  HIS A 144      30.954  44.494  48.344  1.00  0.00           C
ATOM   2105  HA  HIS A 144      29.984  44.844  48.014  1.00  0.00           H
ATOM   2106  CB  HIS A 144      31.434  45.644  49.284  1.00  0.00           C
ATOM   2107  HB1 HIS A 144      31.394  46.594  48.704  1.00  0.00           H
ATOM   2108  HB2 HIS A 144      32.374  45.274  49.734  1.00  0.00           H
ATOM   2109  ND1 HIS A 144      29.074  46.204  50.194  1.00  0.00           N
ATOM   2110  CG  HIS A 144      30.454  45.764  50.404  1.00  0.00           C
ATOM   2111  CE1 HIS A 144      28.574  46.164  51.424  1.00  0.00           C
ATOM   2112  HE1 HIS A 144      27.594  46.524  51.724  1.00  0.00           H
ATOM   2113  NE2 HIS A 144      29.444  45.784  52.324  1.00  0.00           N
ATOM   2114  HE2 HIS A 144      29.324  45.724  53.314  1.00  0.00           H
ATOM   2115  CD2 HIS A 144      30.624  45.584  51.674  1.00  0.00           C
ATOM   2116  HD2 HIS A 144      31.484  45.214  52.224  1.00  0.00           H
ATOM   2117  C   HIS A 144      31.874  44.424  47.104  1.00  0.00           C
ATOM   2118  O   HIS A 144      32.524  45.444  46.744  1.00  0.00           O
ATOM   2119  N   LEU A 145      32.164  43.284  46.414  1.00  0.00           N
ATOM   2120  HN  LEU A 145      31.674  42.454  46.704  1.00  0.00           H
ATOM   2121  CA  LEU A 145      32.924  43.134  45.234  1.00  0.00           C
ATOM   2122  HA  LEU A 145      33.894  43.544  45.444  1.00  0.00           H
ATOM   2123  CB  LEU A 145      33.154  41.624  44.904  1.00  0.00           C
ATOM   2124  HB1 LEU A 145      32.194  41.184  44.564  1.00  0.00           H
ATOM   2125  HB2 LEU A 145      33.444  41.064  45.824  1.00  0.00           H
ATOM   2126  CG  LEU A 145      34.294  41.214  43.864  1.00  0.00           C
ATOM   2127  HG  LEU A 145      34.134  41.794  42.934  1.00  0.00           H
ATOM   2128  CD1 LEU A 145      35.684  41.414  44.424  1.00  0.00           C
ATOM   2129 HD11 LEU A 145      36.494  41.284  43.674  1.00  0.00           H
ATOM   2130 HD12 LEU A 145      35.754  42.394  44.924  1.00  0.00           H
ATOM   2131 HD13 LEU A 145      35.764  40.694  45.274  1.00  0.00           H
ATOM   2132  CD2 LEU A 145      33.984  39.774  43.454  1.00  0.00           C
ATOM   2133 HD21 LEU A 145      33.944  39.224  44.414  1.00  0.00           H
ATOM   2134 HD22 LEU A 145      32.984  39.724  42.984  1.00  0.00           H
ATOM   2135 HD23 LEU A 145      34.694  39.384  42.694  1.00  0.00           H
ATOM   2136  C   LEU A 145      32.474  43.774  43.904  1.00  0.00           C
ATOM   2137  O   LEU A 145      33.374  44.354  43.294  1.00  0.00           O
ATOM   2138  N   PRO A 146      31.284  43.834  43.404  1.00  0.00           N
ATOM   2139  CD  PRO A 146      30.094  43.254  44.094  1.00  0.00           C
ATOM   2140  HD1 PRO A 146      30.264  42.184  44.314  1.00  0.00           H
ATOM   2141  HD2 PRO A 146      30.024  43.834  45.034  1.00  0.00           H
ATOM   2142  CA  PRO A 146      30.964  44.584  42.174  1.00  0.00           C
ATOM   2143  HA  PRO A 146      31.644  44.444  41.354  1.00  0.00           H
ATOM   2144  CB  PRO A 146      29.634  43.894  41.834  1.00  0.00           C
ATOM   2145  HB1 PRO A 146      29.974  42.914  41.424  1.00  0.00           H
ATOM   2146  HB2 PRO A 146      29.064  44.404  41.024  1.00  0.00           H
ATOM   2147  CG  PRO A 146      28.924  43.574  43.164  1.00  0.00           C
ATOM   2148  HG1 PRO A 146      28.144  42.784  43.134  1.00  0.00           H
ATOM   2149  HG2 PRO A 146      28.324  44.434  43.544  1.00  0.00           H
ATOM   2150  C   PRO A 146      30.844  46.004  42.454  1.00  0.00           C
ATOM   2151  O   PRO A 146      30.674  46.764  41.474  1.00  0.00           O
ATOM   2152  N   ASN A 147      30.914  46.504  43.694  1.00  0.00           N
ATOM   2153  HN  ASN A 147      31.074  45.834  44.414  1.00  0.00           H
ATOM   2154  CA  ASN A 147      30.944  47.984  43.994  1.00  0.00           C
ATOM   2155  HA  ASN A 147      30.114  48.444  43.474  1.00  0.00           H
ATOM   2156  CB  ASN A 147      30.834  48.164  45.514  1.00  0.00           C
ATOM   2157  HB1 ASN A 147      30.824  49.224  45.864  1.00  0.00           H
ATOM   2158  HB2 ASN A 147      31.664  47.614  46.014  1.00  0.00           H
ATOM   2159  CG  ASN A 147      29.554  47.414  45.964  1.00  0.00           C
ATOM   2160  OD1 ASN A 147      29.544  46.194  46.224  1.00  0.00           O
ATOM   2161  ND2 ASN A 147      28.394  48.014  45.934  1.00  0.00           N
ATOM   2162 HD21 ASN A 147      28.204  48.854  45.424  1.00  0.00           H
ATOM   2163 HD22 ASN A 147      27.644  47.364  45.814  1.00  0.00           H
ATOM   2164  C   ASN A 147      32.254  48.584  43.544  1.00  0.00           C
ATOM   2165  O   ASN A 147      32.254  49.754  43.304  1.00  0.00           O
ATOM   2166  N   PHE A 148      33.354  47.844  43.484  1.00  0.00           N
ATOM   2167  HN  PHE A 148      33.244  46.904  43.784  1.00  0.00           H
ATOM   2168  CA  PHE A 148      34.604  48.404  43.034  1.00  0.00           C
ATOM   2169  HA  PHE A 148      34.554  49.474  43.154  1.00  0.00           H
ATOM   2170  CB  PHE A 148      35.774  47.834  43.794  1.00  0.00           C
ATOM   2171  HB1 PHE A 148      36.774  48.144  43.414  1.00  0.00           H
ATOM   2172  HB2 PHE A 148      35.904  46.734  43.744  1.00  0.00           H
ATOM   2173  CG  PHE A 148      35.684  48.354  45.274  1.00  0.00           C
ATOM   2174  CD1 PHE A 148      36.514  49.364  45.674  1.00  0.00           C
ATOM   2175  HD1 PHE A 148      37.124  49.824  44.914  1.00  0.00           H
ATOM   2176  CE1 PHE A 148      36.704  49.704  47.024  1.00  0.00           C
ATOM   2177  HE1 PHE A 148      37.494  50.384  47.314  1.00  0.00           H
ATOM   2178  CZ  PHE A 148      36.124  48.904  47.994  1.00  0.00           C
ATOM   2179  HZ  PHE A 148      36.224  49.054  49.064  1.00  0.00           H
ATOM   2180  CD2 PHE A 148      34.904  47.744  46.264  1.00  0.00           C
ATOM   2181  HD2 PHE A 148      34.214  46.944  46.024  1.00  0.00           H
ATOM   2182  CE2 PHE A 148      35.234  47.864  47.644  1.00  0.00           C
ATOM   2183  HE2 PHE A 148      34.784  47.164  48.334  1.00  0.00           H
ATOM   2184  C   PHE A 148      34.984  48.144  41.624  1.00  0.00           C
ATOM   2185  O   PHE A 148      35.804  48.844  41.064  1.00  0.00           O
ATOM   2186  N   PHE A 149      34.374  47.154  40.914  1.00  0.00           N
ATOM   2187  HN  PHE A 149      33.514  46.714  41.144  1.00  0.00           H
ATOM   2188  CA  PHE A 149      34.834  46.614  39.644  1.00  0.00           C
ATOM   2189  HA  PHE A 149      35.574  47.314  39.274  1.00  0.00           H
ATOM   2190  CB  PHE A 149      35.474  45.184  39.724  1.00  0.00           C
ATOM   2191  HB1 PHE A 149      35.824  44.764  38.764  1.00  0.00           H
ATOM   2192  HB2 PHE A 149      34.634  44.574  40.114  1.00  0.00           H
ATOM   2193  CG  PHE A 149      36.634  45.104  40.654  1.00  0.00           C
ATOM   2194  CD1 PHE A 149      37.704  45.974  40.624  1.00  0.00           C
ATOM   2195  HD1 PHE A 149      37.704  46.854  40.004  1.00  0.00           H
ATOM   2196  CE1 PHE A 149      38.854  45.754  41.394  1.00  0.00           C
ATOM   2197  HE1 PHE A 149      39.654  46.474  41.424  1.00  0.00           H
ATOM   2198  CZ  PHE A 149      38.864  44.734  42.334  1.00  0.00           C
ATOM   2199  HZ  PHE A 149      39.694  44.574  43.004  1.00  0.00           H
ATOM   2200  CD2 PHE A 149      36.604  44.144  41.724  1.00  0.00           C
ATOM   2201  HD2 PHE A 149      35.704  43.554  41.844  1.00  0.00           H
ATOM   2202  CE2 PHE A 149      37.704  43.874  42.544  1.00  0.00           C
ATOM   2203  HE2 PHE A 149      37.664  43.194  43.374  1.00  0.00           H
ATOM   2204  C   PHE A 149      33.784  46.634  38.594  1.00  0.00           C
ATOM   2205  O   PHE A 149      32.624  46.274  38.914  1.00  0.00           O
ATOM   2206  N   TYR A 150      34.124  47.094  37.354  1.00  0.00           N
ATOM   2207  HN  TYR A 150      35.044  47.444  37.234  1.00  0.00           H
ATOM   2208  CA  TYR A 150      33.204  46.984  36.234  1.00  0.00           C
ATOM   2209  HA  TYR A 150      32.254  47.384  36.544  1.00  0.00           H
ATOM   2210  CB  TYR A 150      33.694  47.854  35.014  1.00  0.00           C
ATOM   2211  HB1 TYR A 150      32.914  47.904  34.234  1.00  0.00           H
ATOM   2212  HB2 TYR A 150      34.614  47.344  34.644  1.00  0.00           H
ATOM   2213  CG  TYR A 150      33.984  49.234  35.434  1.00  0.00           C
ATOM   2214  CD1 TYR A 150      32.934  50.094  35.704  1.00  0.00           C
ATOM   2215  HD1 TYR A 150      31.914  49.714  35.724  1.00  0.00           H
ATOM   2216  CE1 TYR A 150      33.224  51.454  35.924  1.00  0.00           C
ATOM   2217  HE1 TYR A 150      32.374  52.094  36.084  1.00  0.00           H
ATOM   2218  CZ  TYR A 150      34.534  51.974  36.044  1.00  0.00           C
ATOM   2219  OH  TYR A 150      34.714  53.374  36.224  1.00  0.00           O
ATOM   2220  HH  TYR A 150      35.664  53.464  36.174  1.00  0.00           H
ATOM   2221  CD2 TYR A 150      35.294  49.774  35.374  1.00  0.00           C
ATOM   2222  HD2 TYR A 150      36.094  49.134  35.024  1.00  0.00           H
ATOM   2223  CE2 TYR A 150      35.624  51.134  35.684  1.00  0.00           C
ATOM   2224  HE2 TYR A 150      36.624  51.494  35.464  1.00  0.00           H
ATOM   2225  C   TYR A 150      32.964  45.534  35.834  1.00  0.00           C
ATOM   2226  O   TYR A 150      33.664  44.594  36.144  1.00  0.00           O
ATOM   2227  N   LYS A 151      31.954  45.194  34.984  1.00  0.00           N
ATOM   2228  HN  LYS A 151      31.224  45.834  34.744  1.00  0.00           H
ATOM   2229  CA  LYS A 151      31.694  43.964  34.254  1.00  0.00           C
ATOM   2230  HA  LYS A 151      31.444  43.254  35.024  1.00  0.00           H
ATOM   2231  CB  LYS A 151      30.374  43.934  33.494  1.00  0.00           C
ATOM   2232  HB1 LYS A 151      30.374  44.704  32.694  1.00  0.00           H
ATOM   2233  HB2 LYS A 151      29.614  44.324  34.204  1.00  0.00           H
ATOM   2234  CG  LYS A 151      29.904  42.614  32.954  1.00  0.00           C
ATOM   2235  HG1 LYS A 151      29.764  41.884  33.774  1.00  0.00           H
ATOM   2236  HG2 LYS A 151      30.694  42.134  32.334  1.00  0.00           H
ATOM   2237  CD  LYS A 151      28.584  42.674  32.134  1.00  0.00           C
ATOM   2238  HD1 LYS A 151      27.844  42.974  32.904  1.00  0.00           H
ATOM   2239  HD2 LYS A 151      28.654  43.434  31.324  1.00  0.00           H
ATOM   2240  CE  LYS A 151      28.224  41.294  31.564  1.00  0.00           C
ATOM   2241  HE1 LYS A 151      28.484  40.544  32.334  1.00  0.00           H
ATOM   2242  HE2 LYS A 151      28.884  41.004  30.714  1.00  0.00           H
ATOM   2243  NZ  LYS A 151      26.824  41.394  31.134  1.00  0.00           N
ATOM   2244  HZ1 LYS A 151      26.194  41.024  31.874  1.00  0.00           H
ATOM   2245  HZ2 LYS A 151      26.544  42.374  30.944  1.00  0.00           H
ATOM   2246  HZ3 LYS A 151      26.724  40.954  30.194  1.00  0.00           H
ATOM   2247  C   LYS A 151      32.884  43.584  33.344  1.00  0.00           C
ATOM   2248  O   LYS A 151      33.064  44.064  32.264  1.00  0.00           O
ATOM   2249  N   GLY A 152      33.714  42.594  33.854  1.00  0.00           N
ATOM   2250  HN  GLY A 152      33.404  42.044  34.624  1.00  0.00           H
ATOM   2251  CA  GLY A 152      34.904  42.154  33.174  1.00  0.00           C
ATOM   2252  HA1 GLY A 152      35.184  41.214  33.634  1.00  0.00           H
ATOM   2253  HA2 GLY A 152      34.654  41.974  32.144  1.00  0.00           H
ATOM   2254  C   GLY A 152      36.154  43.034  33.374  1.00  0.00           C
ATOM   2255  O   GLY A 152      36.994  43.084  32.514  1.00  0.00           O
ATOM   2256  N   GLN A 153      36.204  43.794  34.444  1.00  0.00           N
ATOM   2257  HN  GLN A 153      35.444  43.704  35.084  1.00  0.00           H
ATOM   2258  CA  GLN A 153      37.444  44.544  34.674  1.00  0.00           C
ATOM   2259  HA  GLN A 153      37.694  45.114  33.794  1.00  0.00           H
ATOM   2260  CB  GLN A 153      37.164  45.484  35.824  1.00  0.00           C
ATOM   2261  HB1 GLN A 153      36.714  44.934  36.674  1.00  0.00           H
ATOM   2262  HB2 GLN A 153      36.354  46.144  35.434  1.00  0.00           H
ATOM   2263  CG  GLN A 153      38.364  46.294  36.204  1.00  0.00           C
ATOM   2264  HG1 GLN A 153      38.694  46.924  35.344  1.00  0.00           H
ATOM   2265  HG2 GLN A 153      39.214  45.704  36.614  1.00  0.00           H
ATOM   2266  CD  GLN A 153      38.004  47.354  37.244  1.00  0.00           C
ATOM   2267  OE1 GLN A 153      36.874  47.884  37.354  1.00  0.00           O
ATOM   2268  NE2 GLN A 153      39.024  47.744  38.004  1.00  0.00           N
ATOM   2269 HE21 GLN A 153      39.914  47.324  37.824  1.00  0.00           H
ATOM   2270 HE22 GLN A 153      38.894  48.504  38.644  1.00  0.00           H
ATOM   2271  C   GLN A 153      38.674  43.694  34.904  1.00  0.00           C
ATOM   2272  O   GLN A 153      39.694  44.024  34.324  1.00  0.00           O
ATOM   2273  N   LEU A 154      38.634  42.554  35.664  1.00  0.00           N
ATOM   2274  HN  LEU A 154      37.814  42.284  36.164  1.00  0.00           H
ATOM   2275  CA  LEU A 154      39.764  41.814  36.114  1.00  0.00           C
ATOM   2276  HA  LEU A 154      40.524  42.564  36.224  1.00  0.00           H
ATOM   2277  CB  LEU A 154      39.384  41.144  37.414  1.00  0.00           C
ATOM   2278  HB1 LEU A 154      40.304  40.664  37.814  1.00  0.00           H
ATOM   2279  HB2 LEU A 154      38.554  40.434  37.204  1.00  0.00           H
ATOM   2280  CG  LEU A 154      38.694  42.064  38.414  1.00  0.00           C
ATOM   2281  HG  LEU A 154      37.764  42.494  37.984  1.00  0.00           H
ATOM   2282  CD1 LEU A 154      38.534  41.454  39.784  1.00  0.00           C
ATOM   2283 HD11 LEU A 154      37.684  40.744  39.954  1.00  0.00           H
ATOM   2284 HD12 LEU A 154      39.504  41.064  40.154  1.00  0.00           H
ATOM   2285 HD13 LEU A 154      38.304  42.234  40.534  1.00  0.00           H
ATOM   2286  CD2 LEU A 154      39.684  43.184  38.644  1.00  0.00           C
ATOM   2287 HD21 LEU A 154      40.024  43.724  37.744  1.00  0.00           H
ATOM   2288 HD22 LEU A 154      39.224  44.014  39.234  1.00  0.00           H
ATOM   2289 HD23 LEU A 154      40.664  42.884  39.084  1.00  0.00           H
ATOM   2290  C   LEU A 154      40.194  40.774  35.034  1.00  0.00           C
ATOM   2291  O   LEU A 154      39.364  40.324  34.254  1.00  0.00           O
ATOM   2292  N   THR A 155      41.494  40.464  34.984  1.00  0.00           N
ATOM   2293  HN  THR A 155      42.044  41.034  35.594  1.00  0.00           H
ATOM   2294  CA  THR A 155      42.114  39.374  34.284  1.00  0.00           C
ATOM   2295  HA  THR A 155      41.384  39.004  33.574  1.00  0.00           H
ATOM   2296  CB  THR A 155      43.354  39.744  33.444  1.00  0.00           C
ATOM   2297  HB  THR A 155      43.734  38.884  32.864  1.00  0.00           H
ATOM   2298  OG1 THR A 155      44.444  40.214  34.244  1.00  0.00           O
ATOM   2299  HG1 THR A 155      45.214  40.314  33.664  1.00  0.00           H
ATOM   2300  CG2 THR A 155      42.994  40.914  32.474  1.00  0.00           C
ATOM   2301 HG21 THR A 155      42.174  40.644  31.774  1.00  0.00           H
ATOM   2302 HG22 THR A 155      42.684  41.794  33.074  1.00  0.00           H
ATOM   2303 HG23 THR A 155      43.864  41.344  31.934  1.00  0.00           H
ATOM   2304  C   THR A 155      42.524  38.164  35.144  1.00  0.00           C
ATOM   2305  O   THR A 155      42.534  37.024  34.704  1.00  0.00           O
ATOM   2306  N   LYS A 156      42.794  38.384  36.434  1.00  0.00           N
ATOM   2307  HN  LYS A 156      42.684  39.304  36.794  1.00  0.00           H
ATOM   2308  CA  LYS A 156      43.244  37.374  37.384  1.00  0.00           C
ATOM   2309  HA  LYS A 156      42.874  36.384  37.134  1.00  0.00           H
ATOM   2310  CB  LYS A 156      44.784  37.444  37.594  1.00  0.00           C
ATOM   2311  HB1 LYS A 156      45.134  36.734  38.374  1.00  0.00           H
ATOM   2312  HB2 LYS A 156      45.194  38.434  37.904  1.00  0.00           H
ATOM   2313  CG  LYS A 156      45.484  36.924  36.314  1.00  0.00           C
ATOM   2314  HG1 LYS A 156      45.364  37.624  35.474  1.00  0.00           H
ATOM   2315  HG2 LYS A 156      44.914  36.044  35.954  1.00  0.00           H
ATOM   2316  CD  LYS A 156      47.034  36.664  36.284  1.00  0.00           C
ATOM   2317  HD1 LYS A 156      47.504  37.594  36.654  1.00  0.00           H
ATOM   2318  HD2 LYS A 156      47.154  35.844  37.024  1.00  0.00           H
ATOM   2319  CE  LYS A 156      47.694  36.314  34.924  1.00  0.00           C
ATOM   2320  HE1 LYS A 156      48.734  36.094  35.244  1.00  0.00           H
ATOM   2321  HE2 LYS A 156      47.514  37.184  34.264  1.00  0.00           H
ATOM   2322  NZ  LYS A 156      47.044  35.164  34.264  1.00  0.00           N
ATOM   2323  HZ1 LYS A 156      47.044  34.344  34.894  1.00  0.00           H
ATOM   2324  HZ2 LYS A 156      46.094  35.394  33.914  1.00  0.00           H
ATOM   2325  HZ3 LYS A 156      47.644  34.794  33.494  1.00  0.00           H
ATOM   2326  C   LYS A 156      42.564  37.564  38.714  1.00  0.00           C
ATOM   2327  O   LYS A 156      41.994  38.574  39.024  1.00  0.00           O
ATOM   2328  N   MET A 157      42.564  36.424  39.514  1.00  0.00           N
ATOM   2329  HN  MET A 157      42.664  35.524  39.114  1.00  0.00           H
ATOM   2330  CA  MET A 157      42.014  36.604  40.844  1.00  0.00           C
ATOM   2331  HA  MET A 157      42.054  37.594  41.274  1.00  0.00           H
ATOM   2332  CB  MET A 157      40.434  36.244  40.874  1.00  0.00           C
ATOM   2333  HB1 MET A 157      40.194  35.284  41.384  1.00  0.00           H
ATOM   2334  HB2 MET A 157      40.034  36.114  39.844  1.00  0.00           H
ATOM   2335  CG  MET A 157      39.694  37.344  41.624  1.00  0.00           C
ATOM   2336  HG1 MET A 157      39.974  38.324  41.174  1.00  0.00           H
ATOM   2337  HG2 MET A 157      40.104  37.364  42.654  1.00  0.00           H
ATOM   2338  SD  MET A 157      37.804  37.224  41.594  1.00  0.00           S
ATOM   2339  CE  MET A 157      37.484  38.684  42.644  1.00  0.00           C
ATOM   2340  HE1 MET A 157      38.124  38.714  43.554  1.00  0.00           H
ATOM   2341  HE2 MET A 157      37.734  39.674  42.214  1.00  0.00           H
ATOM   2342  HE3 MET A 157      36.434  38.694  43.024  1.00  0.00           H
ATOM   2343  C   MET A 157      42.754  35.604  41.694  1.00  0.00           C
ATOM   2344  O   MET A 157      42.954  34.444  41.284  1.00  0.00           O
ATOM   2345  N   PHE A 158      43.344  36.064  42.854  1.00  0.00           N
ATOM   2346  HN  PHE A 158      43.454  37.034  43.074  1.00  0.00           H
ATOM   2347  CA  PHE A 158      43.994  35.194  43.784  1.00  0.00           C
ATOM   2348  HA  PHE A 158      44.164  34.254  43.274  1.00  0.00           H
ATOM   2349  CB  PHE A 158      45.324  35.764  44.204  1.00  0.00           C
ATOM   2350  HB1 PHE A 158      45.924  34.944  44.654  1.00  0.00           H
ATOM   2351  HB2 PHE A 158      45.354  36.564  44.974  1.00  0.00           H
ATOM   2352  CG  PHE A 158      46.104  36.314  43.054  1.00  0.00           C
ATOM   2353  CD1 PHE A 158      46.394  35.454  41.954  1.00  0.00           C
ATOM   2354  HD1 PHE A 158      46.034  34.434  42.034  1.00  0.00           H
ATOM   2355  CE1 PHE A 158      47.144  35.884  40.824  1.00  0.00           C
ATOM   2356  HE1 PHE A 158      47.374  35.224  40.004  1.00  0.00           H
ATOM   2357  CZ  PHE A 158      47.604  37.184  40.824  1.00  0.00           C
ATOM   2358  HZ  PHE A 158      48.134  37.534  39.944  1.00  0.00           H
ATOM   2359  CD2 PHE A 158      46.634  37.664  42.984  1.00  0.00           C
ATOM   2360  HD2 PHE A 158      46.514  38.234  43.894  1.00  0.00           H
ATOM   2361  CE2 PHE A 158      47.354  38.054  41.874  1.00  0.00           C
ATOM   2362  HE2 PHE A 158      47.754  39.064  41.854  1.00  0.00           H
ATOM   2363  C   PHE A 158      43.184  34.934  45.014  1.00  0.00           C
ATOM   2364  O   PHE A 158      42.764  35.864  45.734  1.00  0.00           O
ATOM   2365  N   PHE A 159      43.064  33.704  45.444  1.00  0.00           N
ATOM   2366  HN  PHE A 159      43.374  32.964  44.844  1.00  0.00           H
ATOM   2367  CA  PHE A 159      42.444  33.314  46.654  1.00  0.00           C
ATOM   2368  HA  PHE A 159      42.274  34.154  47.314  1.00  0.00           H
ATOM   2369  CB  PHE A 159      41.094  32.624  46.494  1.00  0.00           C
ATOM   2370  HB1 PHE A 159      40.844  32.064  47.424  1.00  0.00           H
ATOM   2371  HB2 PHE A 159      41.184  31.874  45.674  1.00  0.00           H
ATOM   2372  CG  PHE A 159      40.014  33.554  45.964  1.00  0.00           C
ATOM   2373  CD1 PHE A 159      39.184  34.164  46.904  1.00  0.00           C
ATOM   2374  HD1 PHE A 159      39.374  34.054  47.964  1.00  0.00           H
ATOM   2375  CE1 PHE A 159      38.054  34.904  46.444  1.00  0.00           C
ATOM   2376  HE1 PHE A 159      37.464  35.404  47.194  1.00  0.00           H
ATOM   2377  CZ  PHE A 159      37.784  35.054  45.044  1.00  0.00           C
ATOM   2378  HZ  PHE A 159      37.024  35.744  44.704  1.00  0.00           H
ATOM   2379  CD2 PHE A 159      39.764  33.654  44.644  1.00  0.00           C
ATOM   2380  HD2 PHE A 159      40.484  33.274  43.934  1.00  0.00           H
ATOM   2381  CE2 PHE A 159      38.754  34.504  44.184  1.00  0.00           C
ATOM   2382  HE2 PHE A 159      38.664  34.634  43.114  1.00  0.00           H
ATOM   2383  C   PHE A 159      43.364  32.364  47.394  1.00  0.00           C
ATOM   2384  O   PHE A 159      43.104  31.134  47.454  1.00  0.00           O
ATOM   2385  N   LEU A 160      44.544  32.844  47.894  1.00  0.00           N
ATOM   2386  HN  LEU A 160      44.654  33.834  47.904  1.00  0.00           H
ATOM   2387  CA  LEU A 160      45.634  31.984  48.364  1.00  0.00           C
ATOM   2388  HA  LEU A 160      45.634  30.964  48.004  1.00  0.00           H
ATOM   2389  CB  LEU A 160      46.994  32.664  48.014  1.00  0.00           C
ATOM   2390  HB1 LEU A 160      47.674  31.834  48.294  1.00  0.00           H
ATOM   2391  HB2 LEU A 160      47.024  33.564  48.674  1.00  0.00           H
ATOM   2392  CG  LEU A 160      47.334  32.964  46.504  1.00  0.00           C
ATOM   2393  HG  LEU A 160      46.824  33.934  46.334  1.00  0.00           H
ATOM   2394  CD1 LEU A 160      48.844  33.014  46.284  1.00  0.00           C
ATOM   2395 HD11 LEU A 160      49.344  32.024  46.384  1.00  0.00           H
ATOM   2396 HD12 LEU A 160      49.064  33.514  45.324  1.00  0.00           H
ATOM   2397 HD13 LEU A 160      49.184  33.684  47.104  1.00  0.00           H
ATOM   2398  CD2 LEU A 160      46.634  32.084  45.404  1.00  0.00           C
ATOM   2399 HD21 LEU A 160      46.754  32.614  44.444  1.00  0.00           H
ATOM   2400 HD22 LEU A 160      47.054  31.064  45.454  1.00  0.00           H
ATOM   2401 HD23 LEU A 160      45.534  31.984  45.584  1.00  0.00           H
ATOM   2402  C   LEU A 160      45.434  31.844  49.834  1.00  0.00           C
ATOM   2403  O   LEU A 160      45.254  32.844  50.574  1.00  0.00           O
ATOM   2404  N   PHE A 161      45.444  30.584  50.284  1.00  0.00           N
ATOM   2405  HN  PHE A 161      45.694  29.824  49.694  1.00  0.00           H
ATOM   2406  CA  PHE A 161      45.164  30.104  51.664  1.00  0.00           C
ATOM   2407  HA  PHE A 161      44.884  29.074  51.524  1.00  0.00           H
ATOM   2408  CB  PHE A 161      46.494  30.144  52.584  1.00  0.00           C
ATOM   2409  HB1 PHE A 161      46.194  29.734  53.574  1.00  0.00           H
ATOM   2410  HB2 PHE A 161      46.824  31.194  52.694  1.00  0.00           H
ATOM   2411  CG  PHE A 161      47.584  29.274  51.904  1.00  0.00           C
ATOM   2412  CD1 PHE A 161      47.724  27.884  52.244  1.00  0.00           C
ATOM   2413  HD1 PHE A 161      47.084  27.424  52.984  1.00  0.00           H
ATOM   2414  CE1 PHE A 161      48.774  27.134  51.744  1.00  0.00           C
ATOM   2415  HE1 PHE A 161      48.864  26.074  51.904  1.00  0.00           H
ATOM   2416  CZ  PHE A 161      49.684  27.804  50.964  1.00  0.00           C
ATOM   2417  HZ  PHE A 161      50.524  27.354  50.454  1.00  0.00           H
ATOM   2418  CD2 PHE A 161      48.524  29.914  51.134  1.00  0.00           C
ATOM   2419  HD2 PHE A 161      48.424  30.974  50.944  1.00  0.00           H
ATOM   2420  CE2 PHE A 161      49.634  29.154  50.764  1.00  0.00           C
ATOM   2421  HE2 PHE A 161      50.424  29.594  50.174  1.00  0.00           H
ATOM   2422  C   PHE A 161      43.974  30.644  52.384  1.00  0.00           C
ATOM   2423  O   PHE A 161      44.154  31.264  53.394  1.00  0.00           O
ATOM   2424  N   PRO A 162      42.674  30.584  51.884  1.00  0.00           N
ATOM   2425  CD  PRO A 162      42.314  29.974  50.664  1.00  0.00           C
ATOM   2426  HD1 PRO A 162      43.024  30.174  49.834  1.00  0.00           H
ATOM   2427  HD2 PRO A 162      42.314  28.874  50.834  1.00  0.00           H
ATOM   2428  CA  PRO A 162      41.504  30.954  52.624  1.00  0.00           C
ATOM   2429  HA  PRO A 162      41.634  32.014  52.774  1.00  0.00           H
ATOM   2430  CB  PRO A 162      40.294  30.704  51.744  1.00  0.00           C
ATOM   2431  HB1 PRO A 162      39.534  31.514  51.814  1.00  0.00           H
ATOM   2432  HB2 PRO A 162      39.614  29.874  52.014  1.00  0.00           H
ATOM   2433  CG  PRO A 162      40.884  30.494  50.404  1.00  0.00           C
ATOM   2434  HG1 PRO A 162      40.824  31.344  49.694  1.00  0.00           H
ATOM   2435  HG2 PRO A 162      40.214  29.764  49.904  1.00  0.00           H
ATOM   2436  C   PRO A 162      41.294  30.304  53.994  1.00  0.00           C
ATOM   2437  O   PRO A 162      41.904  29.324  54.344  1.00  0.00           O
ATOM   2438  N   ASP A 163      40.244  30.844  54.714  1.00  0.00           N
ATOM   2439  HN  ASP A 163      39.794  31.684  54.404  1.00  0.00           H
ATOM   2440  CA  ASP A 163      39.744  30.234  55.964  1.00  0.00           C
ATOM   2441  HA  ASP A 163      40.684  30.084  56.484  1.00  0.00           H
ATOM   2442  CB  ASP A 163      38.894  31.334  56.714  1.00  0.00           C
ATOM   2443  HB1 ASP A 163      37.894  31.504  56.274  1.00  0.00           H
ATOM   2444  HB2 ASP A 163      39.414  32.294  56.484  1.00  0.00           H
ATOM   2445  CG  ASP A 163      38.794  31.104  58.194  1.00  0.00           C
ATOM   2446  OD1 ASP A 163      38.904  29.894  58.604  1.00  0.00           O
ATOM   2447  OD2 ASP A 163      38.614  32.084  58.944  1.00  0.00           O
ATOM   2448  C   ASP A 163      38.974  28.964  55.624  1.00  0.00           C
ATOM   2449  O   ASP A 163      38.074  28.994  54.824  1.00  0.00           O
ATOM   2450  N   PRO A 164      39.284  27.764  56.174  1.00  0.00           N
ATOM   2451  CD  PRO A 164      40.554  27.484  56.884  1.00  0.00           C
ATOM   2452  HD1 PRO A 164      41.364  27.214  56.174  1.00  0.00           H
ATOM   2453  HD2 PRO A 164      40.814  28.294  57.604  1.00  0.00           H
ATOM   2454  CA  PRO A 164      38.614  26.514  55.744  1.00  0.00           C
ATOM   2455  HA  PRO A 164      38.504  26.434  54.664  1.00  0.00           H
ATOM   2456  CB  PRO A 164      39.474  25.454  56.554  1.00  0.00           C
ATOM   2457  HB1 PRO A 164      40.174  24.964  55.854  1.00  0.00           H
ATOM   2458  HB2 PRO A 164      38.854  24.644  56.994  1.00  0.00           H
ATOM   2459  CG  PRO A 164      40.214  26.184  57.644  1.00  0.00           C
ATOM   2460  HG1 PRO A 164      41.114  25.654  58.004  1.00  0.00           H
ATOM   2461  HG2 PRO A 164      39.554  26.584  58.444  1.00  0.00           H
ATOM   2462  C   PRO A 164      37.204  26.434  56.304  1.00  0.00           C
ATOM   2463  O   PRO A 164      36.454  25.774  55.644  1.00  0.00           O
ATOM   2464  N   HIS A 165      36.854  27.024  57.414  1.00  0.00           N
ATOM   2465  HN  HIS A 165      37.484  27.594  57.934  1.00  0.00           H
ATOM   2466  CA  HIS A 165      35.584  26.824  58.084  1.00  0.00           C
ATOM   2467  HA  HIS A 165      35.784  27.194  59.084  1.00  0.00           H
ATOM   2468  CB  HIS A 165      34.414  27.574  57.394  1.00  0.00           C
ATOM   2469  HB1 HIS A 165      33.424  27.314  57.834  1.00  0.00           H
ATOM   2470  HB2 HIS A 165      34.444  27.264  56.334  1.00  0.00           H
ATOM   2471  ND1 HIS A 165      34.574  29.724  58.564  1.00  0.00           N
ATOM   2472  CG  HIS A 165      34.684  29.034  57.374  1.00  0.00           C
ATOM   2473  CE1 HIS A 165      34.724  31.054  58.184  1.00  0.00           C
ATOM   2474  HE1 HIS A 165      34.794  31.894  58.874  1.00  0.00           H
ATOM   2475  NE2 HIS A 165      34.874  31.134  56.824  1.00  0.00           N
ATOM   2476  HE2 HIS A 165      35.154  31.944  56.314  1.00  0.00           H
ATOM   2477  CD2 HIS A 165      34.854  29.864  56.314  1.00  0.00           C
ATOM   2478  HD2 HIS A 165      34.994  29.574  55.274  1.00  0.00           H
ATOM   2479  C   HIS A 165      35.244  25.384  58.384  1.00  0.00           C
ATOM   2480  O   HIS A 165      34.394  24.794  57.754  1.00  0.00           O
ATOM   2481  N   PHE A 166      35.924  24.664  59.354  1.00  0.00           N
ATOM   2482  HN  PHE A 166      36.394  25.174  60.074  1.00  0.00           H
ATOM   2483  CA  PHE A 166      35.794  23.214  59.694  1.00  0.00           C
ATOM   2484  HA  PHE A 166      35.994  22.664  58.784  1.00  0.00           H
ATOM   2485  CB  PHE A 166      36.844  22.734  60.774  1.00  0.00           C
ATOM   2486  HB1 PHE A 166      36.694  21.714  61.194  1.00  0.00           H
ATOM   2487  HB2 PHE A 166      36.924  23.384  61.664  1.00  0.00           H
ATOM   2488  CG  PHE A 166      38.224  22.754  60.104  1.00  0.00           C
ATOM   2489  CD1 PHE A 166      38.344  21.964  58.934  1.00  0.00           C
ATOM   2490  HD1 PHE A 166      37.534  21.324  58.634  1.00  0.00           H
ATOM   2491  CE1 PHE A 166      39.584  22.004  58.174  1.00  0.00           C
ATOM   2492  HE1 PHE A 166      39.754  21.274  57.394  1.00  0.00           H
ATOM   2493  CZ  PHE A 166      40.634  22.844  58.604  1.00  0.00           C
ATOM   2494  HZ  PHE A 166      41.494  22.934  57.954  1.00  0.00           H
ATOM   2495  CD2 PHE A 166      39.334  23.604  60.434  1.00  0.00           C
ATOM   2496  HD2 PHE A 166      39.114  24.294  61.234  1.00  0.00           H
ATOM   2497  CE2 PHE A 166      40.534  23.594  59.724  1.00  0.00           C
ATOM   2498  HE2 PHE A 166      41.354  24.244  60.014  1.00  0.00           H
ATOM   2499  C   PHE A 166      34.344  22.834  59.974  1.00  0.00           C
ATOM   2500  O   PHE A 166      33.764  21.804  59.574  1.00  0.00           O
ATOM   2501  N   LYS A 167      33.594  23.734  60.724  1.00  0.00           N
ATOM   2502  HN  LYS A 167      34.134  24.544  60.964  1.00  0.00           H
ATOM   2503  CA  LYS A 167      32.214  23.594  61.014  1.00  0.00           C
ATOM   2504  HA  LYS A 167      32.164  22.564  61.334  1.00  0.00           H
ATOM   2505  CB  LYS A 167      31.674  24.444  62.184  1.00  0.00           C
ATOM   2506  HB1 LYS A 167      30.564  24.414  62.294  1.00  0.00           H
ATOM   2507  HB2 LYS A 167      31.834  25.484  61.824  1.00  0.00           H
ATOM   2508  CG  LYS A 167      32.264  24.194  63.554  1.00  0.00           C
ATOM   2509  HG1 LYS A 167      33.374  24.204  63.534  1.00  0.00           H
ATOM   2510  HG2 LYS A 167      31.984  23.184  63.914  1.00  0.00           H
ATOM   2511  CD  LYS A 167      31.684  25.234  64.554  1.00  0.00           C
ATOM   2512  HD1 LYS A 167      32.044  26.264  64.334  1.00  0.00           H
ATOM   2513  HD2 LYS A 167      30.574  25.184  64.604  1.00  0.00           H
ATOM   2514  CE  LYS A 167      32.134  24.884  65.984  1.00  0.00           C
ATOM   2515  HE1 LYS A 167      33.234  24.774  66.014  1.00  0.00           H
ATOM   2516  HE2 LYS A 167      31.664  23.944  66.354  1.00  0.00           H
ATOM   2517  NZ  LYS A 167      31.814  26.064  66.954  1.00  0.00           N
ATOM   2518  HZ1 LYS A 167      32.194  26.944  66.554  1.00  0.00           H
ATOM   2519  HZ2 LYS A 167      30.774  26.114  66.954  1.00  0.00           H
ATOM   2520  HZ3 LYS A 167      32.154  25.944  67.924  1.00  0.00           H
ATOM   2521  C   LYS A 167      31.234  23.724  59.834  1.00  0.00           C
ATOM   2522  O   LYS A 167      31.224  24.734  59.114  1.00  0.00           O
ATOM   2523  N   ARG A 168      30.414  22.664  59.644  1.00  0.00           N
ATOM   2524  HN  ARG A 168      30.414  21.914  60.304  1.00  0.00           H
ATOM   2525  CA  ARG A 168      29.424  22.494  58.554  1.00  0.00           C
ATOM   2526  HA  ARG A 168      30.014  22.684  57.674  1.00  0.00           H
ATOM   2527  CB  ARG A 168      28.754  21.084  58.774  1.00  0.00           C
ATOM   2528  HB1 ARG A 168      28.274  21.114  59.774  1.00  0.00           H
ATOM   2529  HB2 ARG A 168      29.524  20.274  58.794  1.00  0.00           H
ATOM   2530  CG  ARG A 168      27.754  20.634  57.644  1.00  0.00           C
ATOM   2531  HG1 ARG A 168      28.384  20.814  56.744  1.00  0.00           H
ATOM   2532  HG2 ARG A 168      26.844  21.274  57.554  1.00  0.00           H
ATOM   2533  CD  ARG A 168      27.344  19.114  57.704  1.00  0.00           C
ATOM   2534  HD1 ARG A 168      28.174  18.374  57.814  1.00  0.00           H
ATOM   2535  HD2 ARG A 168      26.724  18.934  56.804  1.00  0.00           H
ATOM   2536  NE  ARG A 168      26.464  19.084  58.894  1.00  0.00           N
ATOM   2537  HE  ARG A 168      26.094  19.974  59.184  1.00  0.00           H
ATOM   2538  CZ  ARG A 168      25.944  18.024  59.514  1.00  0.00           C
ATOM   2539  NH1 ARG A 168      26.364  16.744  59.254  1.00  0.00           N
ATOM   2540 HH11 ARG A 168      26.794  16.604  58.364  1.00  0.00           H
ATOM   2541 HH12 ARG A 168      25.764  16.094  59.714  1.00  0.00           H
ATOM   2542  NH2 ARG A 168      25.054  18.254  60.434  1.00  0.00           N
ATOM   2543 HH21 ARG A 168      24.754  19.204  60.504  1.00  0.00           H
ATOM   2544 HH22 ARG A 168      24.744  17.474  60.984  1.00  0.00           H
ATOM   2545  C   ARG A 168      28.334  23.604  58.514  1.00  0.00           C
ATOM   2546  O   ARG A 168      27.864  23.964  57.494  1.00  0.00           O
ATOM   2547  N   THR A 169      27.964  24.194  59.614  1.00  0.00           N
ATOM   2548  HN  THR A 169      28.344  23.934  60.504  1.00  0.00           H
ATOM   2549  CA  THR A 169      27.124  25.394  59.724  1.00  0.00           C
ATOM   2550  HA  THR A 169      26.184  25.174  59.254  1.00  0.00           H
ATOM   2551  CB  THR A 169      26.804  25.764  61.174  1.00  0.00           C
ATOM   2552  HB  THR A 169      26.254  26.724  61.234  1.00  0.00           H
ATOM   2553  OG1 THR A 169      28.014  25.794  61.924  1.00  0.00           O
ATOM   2554  HG1 THR A 169      27.694  26.254  62.714  1.00  0.00           H
ATOM   2555  CG2 THR A 169      25.974  24.634  61.834  1.00  0.00           C
ATOM   2556 HG21 THR A 169      24.954  24.524  61.404  1.00  0.00           H
ATOM   2557 HG22 THR A 169      26.524  23.664  61.834  1.00  0.00           H
ATOM   2558 HG23 THR A 169      25.734  24.744  62.914  1.00  0.00           H
ATOM   2559  C   THR A 169      27.734  26.584  59.114  1.00  0.00           C
ATOM   2560  O   THR A 169      27.124  27.564  58.724  1.00  0.00           O
ATOM   2561  N   LYS A 170      29.134  26.584  58.994  1.00  0.00           N
ATOM   2562  HN  LYS A 170      29.694  25.834  59.344  1.00  0.00           H
ATOM   2563  CA  LYS A 170      29.834  27.724  58.444  1.00  0.00           C
ATOM   2564  HA  LYS A 170      29.304  28.654  58.294  1.00  0.00           H
ATOM   2565  CB  LYS A 170      31.024  28.114  59.344  1.00  0.00           C
ATOM   2566  HB1 LYS A 170      31.514  28.994  58.884  1.00  0.00           H
ATOM   2567  HB2 LYS A 170      31.794  27.314  59.494  1.00  0.00           H
ATOM   2568  CG  LYS A 170      30.624  28.534  60.784  1.00  0.00           C
ATOM   2569  HG1 LYS A 170      30.174  27.674  61.334  1.00  0.00           H
ATOM   2570  HG2 LYS A 170      29.944  29.404  60.754  1.00  0.00           H
ATOM   2571  CD  LYS A 170      31.814  28.944  61.624  1.00  0.00           C
ATOM   2572  HD1 LYS A 170      32.484  28.084  61.814  1.00  0.00           H
ATOM   2573  HD2 LYS A 170      32.344  29.704  61.004  1.00  0.00           H
ATOM   2574  CE  LYS A 170      31.464  29.524  62.934  1.00  0.00           C
ATOM   2575  HE1 LYS A 170      31.074  28.814  63.694  1.00  0.00           H
ATOM   2576  HE2 LYS A 170      30.814  30.434  62.994  1.00  0.00           H
ATOM   2577  NZ  LYS A 170      32.774  30.014  63.534  1.00  0.00           N
ATOM   2578  HZ1 LYS A 170      33.404  29.264  63.884  1.00  0.00           H
ATOM   2579  HZ2 LYS A 170      33.244  30.604  62.824  1.00  0.00           H
ATOM   2580  HZ3 LYS A 170      32.654  30.754  64.254  1.00  0.00           H
ATOM   2581  C   LYS A 170      30.284  27.404  57.074  1.00  0.00           C
ATOM   2582  O   LYS A 170      31.114  28.184  56.544  1.00  0.00           O
ATOM   2583  N   HIS A 171      29.684  26.474  56.344  1.00  0.00           N
ATOM   2584  HN  HIS A 171      28.984  25.874  56.714  1.00  0.00           H
ATOM   2585  CA  HIS A 171      30.094  26.204  54.954  1.00  0.00           C
ATOM   2586  HA  HIS A 171      31.174  26.144  54.954  1.00  0.00           H
ATOM   2587  CB  HIS A 171      29.564  24.824  54.484  1.00  0.00           C
ATOM   2588  HB1 HIS A 171      29.624  24.714  53.374  1.00  0.00           H
ATOM   2589  HB2 HIS A 171      28.494  24.734  54.764  1.00  0.00           H
ATOM   2590  ND1 HIS A 171      29.954  22.394  54.744  1.00  0.00           N
ATOM   2591  CG  HIS A 171      30.284  23.674  55.114  1.00  0.00           C
ATOM   2592  CE1 HIS A 171      30.894  21.594  55.194  1.00  0.00           C
ATOM   2593  HE1 HIS A 171      30.904  20.514  55.114  1.00  0.00           H
ATOM   2594  NE2 HIS A 171      31.754  22.334  55.994  1.00  0.00           N
ATOM   2595  HE2 HIS A 171      32.564  22.054  56.504  1.00  0.00           H
ATOM   2596  CD2 HIS A 171      31.324  23.644  55.974  1.00  0.00           C
ATOM   2597  HD2 HIS A 171      31.864  24.424  56.494  1.00  0.00           H
ATOM   2598  C   HIS A 171      29.644  27.284  54.054  1.00  0.00           C
ATOM   2599  O   HIS A 171      30.154  27.444  52.944  1.00  0.00           O
ATOM   2600  N   LYS A 172      28.544  28.054  54.464  1.00  0.00           N
ATOM   2601  HN  LYS A 172      28.144  27.754  55.324  1.00  0.00           H
ATOM   2602  CA  LYS A 172      28.094  29.284  53.754  1.00  0.00           C
ATOM   2603  HA  LYS A 172      28.014  29.074  52.694  1.00  0.00           H
ATOM   2604  CB  LYS A 172      26.734  29.714  54.304  1.00  0.00           C
ATOM   2605  HB1 LYS A 172      26.764  30.364  55.204  1.00  0.00           H
ATOM   2606  HB2 LYS A 172      26.194  28.804  54.644  1.00  0.00           H
ATOM   2607  CG  LYS A 172      25.954  30.474  53.224  1.00  0.00           C
ATOM   2608  HG1 LYS A 172      25.834  29.774  52.374  1.00  0.00           H
ATOM   2609  HG2 LYS A 172      26.484  31.314  52.734  1.00  0.00           H
ATOM   2610  CD  LYS A 172      24.644  30.824  53.754  1.00  0.00           C
ATOM   2611  HD1 LYS A 172      24.104  29.934  54.154  1.00  0.00           H
ATOM   2612  HD2 LYS A 172      24.844  31.634  54.484  1.00  0.00           H
ATOM   2613  CE  LYS A 172      23.834  31.514  52.684  1.00  0.00           C
ATOM   2614  HE1 LYS A 172      23.914  30.954  51.734  1.00  0.00           H
ATOM   2615  HE2 LYS A 172      24.044  32.594  52.534  1.00  0.00           H
ATOM   2616  NZ  LYS A 172      22.354  31.424  53.044  1.00  0.00           N
ATOM   2617  HZ1 LYS A 172      22.114  30.564  53.574  1.00  0.00           H
ATOM   2618  HZ2 LYS A 172      22.094  32.264  53.604  1.00  0.00           H
ATOM   2619  HZ3 LYS A 172      21.814  31.464  52.154  1.00  0.00           H
ATOM   2620  C   LYS A 172      29.134  30.454  53.894  1.00  0.00           C
ATOM   2621  O   LYS A 172      29.064  31.434  53.124  1.00  0.00           O
ATOM   2622  N   TRP A 173      30.074  30.364  54.834  1.00  0.00           N
ATOM   2623  HN  TRP A 173      30.084  29.544  55.414  1.00  0.00           H
ATOM   2624  CA  TRP A 173      31.054  31.394  55.014  1.00  0.00           C
ATOM   2625  HA  TRP A 173      30.704  32.354  54.654  1.00  0.00           H
ATOM   2626  CB  TRP A 173      31.454  31.614  56.434  1.00  0.00           C
ATOM   2627  HB1 TRP A 173      32.204  32.434  56.484  1.00  0.00           H
ATOM   2628  HB2 TRP A 173      31.934  30.664  56.744  1.00  0.00           H
ATOM   2629  CG  TRP A 173      30.354  31.754  57.444  1.00  0.00           C
ATOM   2630  CD1 TRP A 173      29.044  32.034  57.224  1.00  0.00           C
ATOM   2631  HD1 TRP A 173      28.604  31.924  56.244  1.00  0.00           H
ATOM   2632  NE1 TRP A 173      28.384  32.344  58.414  1.00  0.00           N
ATOM   2633  HE1 TRP A 173      27.424  32.424  58.554  1.00  0.00           H
ATOM   2634  CE2 TRP A 173      29.354  32.484  59.364  1.00  0.00           C
ATOM   2635  CD2 TRP A 173      30.654  32.214  58.814  1.00  0.00           C
ATOM   2636  CE3 TRP A 173      31.794  32.394  59.594  1.00  0.00           C
ATOM   2637  HE3 TRP A 173      32.804  32.224  59.244  1.00  0.00           H
ATOM   2638  CZ3 TRP A 173      31.654  32.844  60.914  1.00  0.00           C
ATOM   2639  HZ3 TRP A 173      32.594  32.924  61.424  1.00  0.00           H
ATOM   2640  CZ2 TRP A 173      29.214  32.834  60.744  1.00  0.00           C
ATOM   2641  HZ2 TRP A 173      28.274  33.094  61.204  1.00  0.00           H
ATOM   2642  CH2 TRP A 173      30.384  33.064  61.484  1.00  0.00           C
ATOM   2643  HH2 TRP A 173      30.234  33.424  62.494  1.00  0.00           H
ATOM   2644  C   TRP A 173      32.284  31.104  54.234  1.00  0.00           C
ATOM   2645  O   TRP A 173      33.184  31.944  54.104  1.00  0.00           O
ATOM   2646  N   ARG A 174      32.384  29.914  53.584  1.00  0.00           N
ATOM   2647  HN  ARG A 174      31.784  29.114  53.594  1.00  0.00           H
ATOM   2648  CA  ARG A 174      33.524  29.614  52.734  1.00  0.00           C
ATOM   2649  HA  ARG A 174      34.424  29.664  53.324  1.00  0.00           H
ATOM   2650  CB  ARG A 174      33.544  28.074  52.254  1.00  0.00           C
ATOM   2651  HB1 ARG A 174      34.294  27.984  51.434  1.00  0.00           H
ATOM   2652  HB2 ARG A 174      32.564  27.904  51.774  1.00  0.00           H
ATOM   2653  CG  ARG A 174      33.684  27.144  53.474  1.00  0.00           C
ATOM   2654  HG1 ARG A 174      32.934  27.354  54.264  1.00  0.00           H
ATOM   2655  HG2 ARG A 174      34.634  27.364  54.014  1.00  0.00           H
ATOM   2656  CD  ARG A 174      33.694  25.674  53.084  1.00  0.00           C
ATOM   2657  HD1 ARG A 174      34.414  25.394  52.284  1.00  0.00           H
ATOM   2658  HD2 ARG A 174      32.694  25.374  52.704  1.00  0.00           H
ATOM   2659  NE  ARG A 174      34.104  24.854  54.234  1.00  0.00           N
ATOM   2660  HE  ARG A 174      34.774  25.274  54.854  1.00  0.00           H
ATOM   2661  CZ  ARG A 174      34.064  23.534  54.284  1.00  0.00           C
ATOM   2662  NH1 ARG A 174      33.584  22.794  53.304  1.00  0.00           N
ATOM   2663 HH11 ARG A 174      32.994  23.114  52.554  1.00  0.00           H
ATOM   2664 HH12 ARG A 174      33.634  21.824  53.554  1.00  0.00           H
ATOM   2665  NH2 ARG A 174      34.714  22.924  55.234  1.00  0.00           N
ATOM   2666 HH21 ARG A 174      34.984  23.524  55.984  1.00  0.00           H
ATOM   2667 HH22 ARG A 174      34.664  21.934  55.384  1.00  0.00           H
ATOM   2668  C   ARG A 174      33.614  30.524  51.554  1.00  0.00           C
ATOM   2669  O   ARG A 174      32.584  30.964  50.964  1.00  0.00           O
ATOM   2670  N   ILE A 175      34.804  30.884  51.214  1.00  0.00           N
ATOM   2671  HN  ILE A 175      35.574  30.634  51.794  1.00  0.00           H
ATOM   2672  CA  ILE A 175      34.944  32.004  50.234  1.00  0.00           C
ATOM   2673  HA  ILE A 175      34.144  32.694  50.484  1.00  0.00           H
ATOM   2674  CB  ILE A 175      36.294  32.564  50.324  1.00  0.00           C
ATOM   2675  HB  ILE A 175      36.534  32.684  51.404  1.00  0.00           H
ATOM   2676  CG2 ILE A 175      37.334  31.764  49.584  1.00  0.00           C
ATOM   2677 HG21 ILE A 175      37.354  31.924  48.494  1.00  0.00           H
ATOM   2678 HG22 ILE A 175      38.364  31.874  49.994  1.00  0.00           H
ATOM   2679 HG23 ILE A 175      37.104  30.694  49.754  1.00  0.00           H
ATOM   2680  CG1 ILE A 175      36.314  34.004  49.704  1.00  0.00           C
ATOM   2681 HG11 ILE A 175      35.304  34.454  49.844  1.00  0.00           H
ATOM   2682 HG12 ILE A 175      36.454  34.034  48.594  1.00  0.00           H
ATOM   2683  CD  ILE A 175      37.444  34.824  50.284  1.00  0.00           C
ATOM   2684  HD1 ILE A 175      37.474  34.804  51.394  1.00  0.00           H
ATOM   2685  HD2 ILE A 175      38.384  34.344  49.934  1.00  0.00           H
ATOM   2686  HD3 ILE A 175      37.354  35.894  49.974  1.00  0.00           H
ATOM   2687  C   ILE A 175      34.674  31.634  48.754  1.00  0.00           C
ATOM   2688  O   ILE A 175      34.564  32.494  47.854  1.00  0.00           O
ATOM   2689  N   ILE A 176      34.684  30.334  48.364  1.00  0.00           N
ATOM   2690  HN  ILE A 176      34.974  29.714  49.084  1.00  0.00           H
ATOM   2691  CA  ILE A 176      34.344  29.834  47.104  1.00  0.00           C
ATOM   2692  HA  ILE A 176      34.314  30.644  46.384  1.00  0.00           H
ATOM   2693  CB  ILE A 176      35.444  28.804  46.684  1.00  0.00           C
ATOM   2694  HB  ILE A 176      35.514  27.964  47.404  1.00  0.00           H
ATOM   2695  CG2 ILE A 176      35.014  28.104  45.424  1.00  0.00           C
ATOM   2696 HG21 ILE A 176      35.814  27.444  45.004  1.00  0.00           H
ATOM   2697 HG22 ILE A 176      34.164  27.424  45.624  1.00  0.00           H
ATOM   2698 HG23 ILE A 176      34.654  28.794  44.634  1.00  0.00           H
ATOM   2699  CG1 ILE A 176      36.814  29.494  46.614  1.00  0.00           C
ATOM   2700 HG11 ILE A 176      37.404  28.664  46.164  1.00  0.00           H
ATOM   2701 HG12 ILE A 176      37.264  29.784  47.584  1.00  0.00           H
ATOM   2702  CD  ILE A 176      36.934  30.744  45.734  1.00  0.00           C
ATOM   2703  HD1 ILE A 176      36.664  30.524  44.684  1.00  0.00           H
ATOM   2704  HD2 ILE A 176      36.284  31.604  45.994  1.00  0.00           H
ATOM   2705  HD3 ILE A 176      37.954  31.184  45.674  1.00  0.00           H
ATOM   2706  C   ILE A 176      33.034  29.174  47.354  1.00  0.00           C
ATOM   2707  O   ILE A 176      32.994  28.214  48.144  1.00  0.00           O
ATOM   2708  N   SER A 177      31.864  29.604  46.704  1.00  0.00           N
ATOM   2709  HN  SER A 177      31.824  30.374  46.064  1.00  0.00           H
ATOM   2710  CA  SER A 177      30.484  29.134  46.974  1.00  0.00           C
ATOM   2711  HA  SER A 177      30.394  28.074  47.124  1.00  0.00           H
ATOM   2712  CB  SER A 177      29.854  29.744  48.234  1.00  0.00           C
ATOM   2713  HB1 SER A 177      30.714  29.934  48.904  1.00  0.00           H
ATOM   2714  HB2 SER A 177      29.164  29.144  48.864  1.00  0.00           H
ATOM   2715  OG  SER A 177      29.254  31.044  48.024  1.00  0.00           O
ATOM   2716  HG1 SER A 177      29.554  31.574  48.764  1.00  0.00           H
ATOM   2717  C   SER A 177      29.784  29.464  45.604  1.00  0.00           C
ATOM   2718  O   SER A 177      30.414  30.164  44.824  1.00  0.00           O
ATOM   2719  N   PRO A 178      28.564  28.994  45.264  1.00  0.00           N
ATOM   2720  CD  PRO A 178      27.734  28.034  45.984  1.00  0.00           C
ATOM   2721  HD1 PRO A 178      28.244  27.354  46.694  1.00  0.00           H
ATOM   2722  HD2 PRO A 178      27.014  28.664  46.564  1.00  0.00           H
ATOM   2723  CA  PRO A 178      28.014  29.284  43.944  1.00  0.00           C
ATOM   2724  HA  PRO A 178      28.784  28.894  43.294  1.00  0.00           H
ATOM   2725  CB  PRO A 178      26.874  28.294  43.824  1.00  0.00           C
ATOM   2726  HB1 PRO A 178      26.764  27.894  42.794  1.00  0.00           H
ATOM   2727  HB2 PRO A 178      25.914  28.764  44.134  1.00  0.00           H
ATOM   2728  CG  PRO A 178      27.134  27.274  44.934  1.00  0.00           C
ATOM   2729  HG1 PRO A 178      27.724  26.424  44.514  1.00  0.00           H
ATOM   2730  HG2 PRO A 178      26.174  26.804  45.234  1.00  0.00           H
ATOM   2731  C   PRO A 178      27.534  30.694  43.794  1.00  0.00           C
ATOM   2732  O   PRO A 178      27.664  31.304  42.714  1.00  0.00           O
ATOM   2733  N   THR A 179      26.994  31.334  44.904  1.00  0.00           N
ATOM   2734  HN  THR A 179      27.014  30.754  45.714  1.00  0.00           H
ATOM   2735  CA  THR A 179      26.574  32.694  45.044  1.00  0.00           C
ATOM   2736  HA  THR A 179      25.774  32.874  44.334  1.00  0.00           H
ATOM   2737  CB  THR A 179      26.044  33.154  46.374  1.00  0.00           C
ATOM   2738  HB  THR A 179      26.814  33.164  47.164  1.00  0.00           H
ATOM   2739  OG1 THR A 179      25.024  32.234  46.724  1.00  0.00           O
ATOM   2740  HG1 THR A 179      24.964  32.404  47.664  1.00  0.00           H
ATOM   2741  CG2 THR A 179      25.404  34.534  46.284  1.00  0.00           C
ATOM   2742 HG21 THR A 179      24.834  34.724  45.354  1.00  0.00           H
ATOM   2743 HG22 THR A 179      24.704  34.744  47.124  1.00  0.00           H
ATOM   2744 HG23 THR A 179      26.224  35.284  46.284  1.00  0.00           H
ATOM   2745  C   THR A 179      27.664  33.684  44.704  1.00  0.00           C
ATOM   2746  O   THR A 179      27.444  34.654  43.974  1.00  0.00           O
ATOM   2747  N   LEU A 180      28.914  33.434  45.144  1.00  0.00           N
ATOM   2748  HN  LEU A 180      29.094  32.714  45.804  1.00  0.00           H
ATOM   2749  CA  LEU A 180      30.024  34.304  44.784  1.00  0.00           C
ATOM   2750  HA  LEU A 180      29.654  35.304  44.634  1.00  0.00           H
ATOM   2751  CB  LEU A 180      31.134  34.254  45.874  1.00  0.00           C
ATOM   2752  HB1 LEU A 180      31.834  35.094  45.654  1.00  0.00           H
ATOM   2753  HB2 LEU A 180      31.724  33.324  45.884  1.00  0.00           H
ATOM   2754  CG  LEU A 180      30.624  34.624  47.244  1.00  0.00           C
ATOM   2755  HG  LEU A 180      29.754  33.994  47.514  1.00  0.00           H
ATOM   2756  CD1 LEU A 180      31.634  34.474  48.334  1.00  0.00           C
ATOM   2757 HD11 LEU A 180      31.074  34.554  49.284  1.00  0.00           H
ATOM   2758 HD12 LEU A 180      32.134  33.474  48.354  1.00  0.00           H
ATOM   2759 HD13 LEU A 180      32.454  35.224  48.394  1.00  0.00           H
ATOM   2760  CD2 LEU A 180      30.044  36.094  47.324  1.00  0.00           C
ATOM   2761 HD21 LEU A 180      29.194  36.204  46.624  1.00  0.00           H
ATOM   2762 HD22 LEU A 180      29.794  36.454  48.344  1.00  0.00           H
ATOM   2763 HD23 LEU A 180      30.904  36.634  46.884  1.00  0.00           H
ATOM   2764  C   LEU A 180      30.724  33.874  43.554  1.00  0.00           C
ATOM   2765  O   LEU A 180      31.394  34.674  42.964  1.00  0.00           O
ATOM   2766  N   LEU A 181      30.544  32.654  43.094  1.00  0.00           N
ATOM   2767  HN  LEU A 181      30.134  31.954  43.664  1.00  0.00           H
ATOM   2768  CA  LEU A 181      31.154  32.264  41.804  1.00  0.00           C
ATOM   2769  HA  LEU A 181      32.114  32.774  41.744  1.00  0.00           H
ATOM   2770  CB  LEU A 181      31.024  30.754  41.544  1.00  0.00           C
ATOM   2771  HB1 LEU A 181      31.014  30.464  40.474  1.00  0.00           H
ATOM   2772  HB2 LEU A 181      30.034  30.394  41.864  1.00  0.00           H
ATOM   2773  CG  LEU A 181      32.134  29.924  42.224  1.00  0.00           C
ATOM   2774  HG  LEU A 181      32.214  30.314  43.264  1.00  0.00           H
ATOM   2775  CD1 LEU A 181      31.774  28.454  42.184  1.00  0.00           C
ATOM   2776 HD11 LEU A 181      31.844  28.134  41.124  1.00  0.00           H
ATOM   2777 HD12 LEU A 181      32.494  27.814  42.744  1.00  0.00           H
ATOM   2778 HD13 LEU A 181      30.744  28.254  42.564  1.00  0.00           H
ATOM   2779  CD2 LEU A 181      33.504  30.184  41.534  1.00  0.00           C
ATOM   2780 HD21 LEU A 181      33.424  29.824  40.484  1.00  0.00           H
ATOM   2781 HD22 LEU A 181      33.994  31.174  41.654  1.00  0.00           H
ATOM   2782 HD23 LEU A 181      34.284  29.524  41.994  1.00  0.00           H
ATOM   2783  C   LEU A 181      30.564  33.094  40.664  1.00  0.00           C
ATOM   2784  O   LEU A 181      31.344  33.594  39.834  1.00  0.00           O
ATOM   2785  N   ALA A 182      29.254  33.264  40.604  1.00  0.00           N
ATOM   2786  HN  ALA A 182      28.634  32.804  41.234  1.00  0.00           H
ATOM   2787  CA  ALA A 182      28.594  34.234  39.734  1.00  0.00           C
ATOM   2788  HA  ALA A 182      28.514  33.864  38.724  1.00  0.00           H
ATOM   2789  CB  ALA A 182      27.154  34.284  40.124  1.00  0.00           C
ATOM   2790  HB1 ALA A 182      26.664  33.294  40.194  1.00  0.00           H
ATOM   2791  HB2 ALA A 182      26.934  34.914  41.014  1.00  0.00           H
ATOM   2792  HB3 ALA A 182      26.624  34.784  39.274  1.00  0.00           H
ATOM   2793  C   ALA A 182      29.174  35.664  39.824  1.00  0.00           C
ATOM   2794  O   ALA A 182      29.504  36.304  38.834  1.00  0.00           O
ATOM   2795  N   GLU A 183      29.344  36.204  41.074  1.00  0.00           N
ATOM   2796  HN  GLU A 183      29.154  35.664  41.884  1.00  0.00           H
ATOM   2797  CA  GLU A 183      29.984  37.504  41.284  1.00  0.00           C
ATOM   2798  HA  GLU A 183      29.314  38.214  40.814  1.00  0.00           H
ATOM   2799  CB  GLU A 183      29.894  37.894  42.824  1.00  0.00           C
ATOM   2800  HB1 GLU A 183      30.574  38.694  43.184  1.00  0.00           H
ATOM   2801  HB2 GLU A 183      30.204  37.004  43.404  1.00  0.00           H
ATOM   2802  CG  GLU A 183      28.424  38.174  43.184  1.00  0.00           C
ATOM   2803  HG1 GLU A 183      27.784  37.294  42.954  1.00  0.00           H
ATOM   2804  HG2 GLU A 183      28.034  39.054  42.634  1.00  0.00           H
ATOM   2805  CD  GLU A 183      28.204  38.544  44.634  1.00  0.00           C
ATOM   2806  OE1 GLU A 183      27.294  37.974  45.254  1.00  0.00           O
ATOM   2807  OE2 GLU A 183      28.864  39.534  45.104  1.00  0.00           O
ATOM   2808  C   GLU A 183      31.354  37.744  40.754  1.00  0.00           C
ATOM   2809  O   GLU A 183      31.674  38.754  40.184  1.00  0.00           O
ATOM   2810  N   TYR A 184      32.134  36.644  41.014  1.00  0.00           N
ATOM   2811  HN  TYR A 184      31.724  35.864  41.474  1.00  0.00           H
ATOM   2812  CA  TYR A 184      33.544  36.594  40.554  1.00  0.00           C
ATOM   2813  HA  TYR A 184      34.064  37.464  40.924  1.00  0.00           H
ATOM   2814  CB  TYR A 184      34.384  35.424  41.134  1.00  0.00           C
ATOM   2815  HB1 TYR A 184      35.454  35.484  40.824  1.00  0.00           H
ATOM   2816  HB2 TYR A 184      34.094  34.454  40.674  1.00  0.00           H
ATOM   2817  CG  TYR A 184      34.324  35.294  42.614  1.00  0.00           C
ATOM   2818  CD1 TYR A 184      34.274  36.374  43.484  1.00  0.00           C
ATOM   2819  HD1 TYR A 184      34.354  37.334  43.004  1.00  0.00           H
ATOM   2820  CE1 TYR A 184      34.364  36.234  44.894  1.00  0.00           C
ATOM   2821  HE1 TYR A 184      34.634  37.064  45.524  1.00  0.00           H
ATOM   2822  CZ  TYR A 184      34.464  34.964  45.434  1.00  0.00           C
ATOM   2823  OH  TYR A 184      34.894  34.784  46.684  1.00  0.00           O
ATOM   2824  HH  TYR A 184      34.714  33.914  47.054  1.00  0.00           H
ATOM   2825  CD2 TYR A 184      34.264  34.014  43.194  1.00  0.00           C
ATOM   2826  HD2 TYR A 184      34.284  33.174  42.514  1.00  0.00           H
ATOM   2827  CE2 TYR A 184      34.324  33.804  44.594  1.00  0.00           C
ATOM   2828  HE2 TYR A 184      34.214  32.844  45.084  1.00  0.00           H
ATOM   2829  C   TYR A 184      33.644  36.664  39.074  1.00  0.00           C
ATOM   2830  O   TYR A 184      34.334  37.464  38.484  1.00  0.00           O
ATOM   2831  N   ALA A 185      32.894  35.814  38.334  1.00  0.00           N
ATOM   2832  HN  ALA A 185      32.364  35.214  38.924  1.00  0.00           H
ATOM   2833  CA  ALA A 185      32.794  35.624  36.904  1.00  0.00           C
ATOM   2834  HA  ALA A 185      33.794  35.454  36.534  1.00  0.00           H
ATOM   2835  CB  ALA A 185      31.884  34.404  36.554  1.00  0.00           C
ATOM   2836  HB1 ALA A 185      30.984  34.564  37.174  1.00  0.00           H
ATOM   2837  HB2 ALA A 185      31.714  34.164  35.484  1.00  0.00           H
ATOM   2838  HB3 ALA A 185      32.214  33.424  36.954  1.00  0.00           H
ATOM   2839  C   ALA A 185      32.154  36.884  36.234  1.00  0.00           C
ATOM   2840  O   ALA A 185      32.434  37.254  35.064  1.00  0.00           O
ATOM   2841  N   TYR A 186      31.164  37.604  36.884  1.00  0.00           N
ATOM   2842  HN  TYR A 186      30.664  37.254  37.684  1.00  0.00           H
ATOM   2843  CA  TYR A 186      30.834  38.944  36.524  1.00  0.00           C
ATOM   2844  HA  TYR A 186      30.564  38.854  35.484  1.00  0.00           H
ATOM   2845  CB  TYR A 186      29.504  39.294  37.294  1.00  0.00           C
ATOM   2846  HB1 TYR A 186      29.974  39.214  38.304  1.00  0.00           H
ATOM   2847  HB2 TYR A 186      28.704  38.554  37.084  1.00  0.00           H
ATOM   2848  CG  TYR A 186      29.164  40.734  37.284  1.00  0.00           C
ATOM   2849  CD1 TYR A 186      29.664  41.644  38.184  1.00  0.00           C
ATOM   2850  HD1 TYR A 186      30.384  41.264  38.894  1.00  0.00           H
ATOM   2851  CE1 TYR A 186      29.454  43.024  38.154  1.00  0.00           C
ATOM   2852  HE1 TYR A 186      29.864  43.714  38.874  1.00  0.00           H
ATOM   2853  CZ  TYR A 186      28.644  43.564  37.134  1.00  0.00           C
ATOM   2854  OH  TYR A 186      28.354  44.964  37.204  1.00  0.00           O
ATOM   2855  HH  TYR A 186      28.974  45.384  37.814  1.00  0.00           H
ATOM   2856  CD2 TYR A 186      28.294  41.344  36.244  1.00  0.00           C
ATOM   2857  HD2 TYR A 186      27.914  40.774  35.414  1.00  0.00           H
ATOM   2858  CE2 TYR A 186      28.044  42.684  36.204  1.00  0.00           C
ATOM   2859  HE2 TYR A 186      27.544  43.174  35.374  1.00  0.00           H
ATOM   2860  C   TYR A 186      31.974  40.014  36.474  1.00  0.00           C
ATOM   2861  O   TYR A 186      32.144  40.704  35.484  1.00  0.00           O
ATOM   2862  N   VAL A 187      32.834  40.124  37.494  1.00  0.00           N
ATOM   2863  HN  VAL A 187      32.654  39.614  38.334  1.00  0.00           H
ATOM   2864  CA  VAL A 187      33.874  41.094  37.494  1.00  0.00           C
ATOM   2865  HA  VAL A 187      33.534  42.044  37.104  1.00  0.00           H
ATOM   2866  CB  VAL A 187      34.254  41.454  38.934  1.00  0.00           C
ATOM   2867  HB  VAL A 187      35.074  42.184  38.774  1.00  0.00           H
ATOM   2868  CG1 VAL A 187      33.144  42.274  39.574  1.00  0.00           C
ATOM   2869 HG11 VAL A 187      32.264  41.664  39.864  1.00  0.00           H
ATOM   2870 HG12 VAL A 187      33.494  42.724  40.524  1.00  0.00           H
ATOM   2871 HG13 VAL A 187      32.814  43.114  38.914  1.00  0.00           H
ATOM   2872  CG2 VAL A 187      34.734  40.354  39.874  1.00  0.00           C
ATOM   2873 HG21 VAL A 187      35.604  39.814  39.434  1.00  0.00           H
ATOM   2874 HG22 VAL A 187      35.224  40.694  40.814  1.00  0.00           H
ATOM   2875 HG23 VAL A 187      33.954  39.644  40.204  1.00  0.00           H
ATOM   2876  C   VAL A 187      35.104  40.634  36.724  1.00  0.00           C
ATOM   2877  O   VAL A 187      35.964  41.444  36.364  1.00  0.00           O
ATOM   2878  N   LEU A 188      35.144  39.334  36.474  1.00  0.00           N
ATOM   2879  HN  LEU A 188      34.394  38.804  36.854  1.00  0.00           H
ATOM   2880  CA  LEU A 188      36.264  38.684  35.774  1.00  0.00           C
ATOM   2881  HA  LEU A 188      37.124  39.334  35.714  1.00  0.00           H
ATOM   2882  CB  LEU A 188      36.634  37.234  36.314  1.00  0.00           C
ATOM   2883  HB1 LEU A 188      35.644  36.744  36.344  1.00  0.00           H
ATOM   2884  HB2 LEU A 188      36.854  37.434  37.384  1.00  0.00           H
ATOM   2885  CG  LEU A 188      37.774  36.514  35.624  1.00  0.00           C
ATOM   2886  HG  LEU A 188      37.564  36.194  34.584  1.00  0.00           H
ATOM   2887  CD1 LEU A 188      39.074  37.394  35.694  1.00  0.00           C
ATOM   2888 HD11 LEU A 188      39.974  36.764  35.894  1.00  0.00           H
ATOM   2889 HD12 LEU A 188      39.274  37.864  34.704  1.00  0.00           H
ATOM   2890 HD13 LEU A 188      39.084  38.214  36.444  1.00  0.00           H
ATOM   2891  CD2 LEU A 188      37.954  35.244  36.444  1.00  0.00           C
ATOM   2892 HD21 LEU A 188      38.794  34.614  36.074  1.00  0.00           H
ATOM   2893 HD22 LEU A 188      38.194  35.484  37.504  1.00  0.00           H
ATOM   2894 HD23 LEU A 188      36.984  34.714  36.524  1.00  0.00           H
ATOM   2895  C   LEU A 188      35.854  38.464  34.334  1.00  0.00           C
ATOM   2896  O   LEU A 188      34.814  37.834  34.044  1.00  0.00           O
ATOM   2897  N   ARG A 189      36.694  38.974  33.444  1.00  0.00           N
ATOM   2898  HN  ARG A 189      37.554  39.404  33.694  1.00  0.00           H
ATOM   2899  CA  ARG A 189      36.454  38.774  31.994  1.00  0.00           C
ATOM   2900  HA  ARG A 189      35.374  38.864  31.884  1.00  0.00           H
ATOM   2901  CB  ARG A 189      37.104  39.784  31.064  1.00  0.00           C
ATOM   2902  HB1 ARG A 189      36.844  40.824  31.374  1.00  0.00           H
ATOM   2903  HB2 ARG A 189      36.664  39.614  30.064  1.00  0.00           H
ATOM   2904  CG  ARG A 189      38.634  39.664  30.954  1.00  0.00           C
ATOM   2905  HG1 ARG A 189      38.854  38.764  30.354  1.00  0.00           H
ATOM   2906  HG2 ARG A 189      39.104  39.364  31.914  1.00  0.00           H
ATOM   2907  CD  ARG A 189      39.484  40.804  30.284  1.00  0.00           C
ATOM   2908  HD1 ARG A 189      39.064  41.124  29.304  1.00  0.00           H
ATOM   2909  HD2 ARG A 189      40.494  40.384  30.124  1.00  0.00           H
ATOM   2910  NE  ARG A 189      39.684  41.964  31.144  1.00  0.00           N
ATOM   2911  HE  ARG A 189      39.344  41.964  32.084  1.00  0.00           H
ATOM   2912  CZ  ARG A 189      40.574  42.954  30.804  1.00  0.00           C
ATOM   2913  NH1 ARG A 189      41.304  42.964  29.714  1.00  0.00           N
ATOM   2914 HH11 ARG A 189      41.134  42.324  28.974  1.00  0.00           H
ATOM   2915 HH12 ARG A 189      41.864  43.784  29.564  1.00  0.00           H
ATOM   2916  NH2 ARG A 189      40.894  43.864  31.704  1.00  0.00           N
ATOM   2917 HH21 ARG A 189      40.484  43.884  32.624  1.00  0.00           H
ATOM   2918 HH22 ARG A 189      41.784  44.274  31.514  1.00  0.00           H
ATOM   2919  C   ARG A 189      36.734  37.404  31.524  1.00  0.00           C
ATOM   2920  O   ARG A 189      37.604  36.704  32.034  1.00  0.00           O
ATOM   2921  N   VAL A 190      36.004  36.954  30.454  1.00  0.00           N
ATOM   2922  HN  VAL A 190      35.504  37.694  30.024  1.00  0.00           H
ATOM   2923  CA  VAL A 190      36.174  35.664  29.824  1.00  0.00           C
ATOM   2924  HA  VAL A 190      36.004  34.894  30.564  1.00  0.00           H
ATOM   2925  CB  VAL A 190      35.174  35.504  28.594  1.00  0.00           C
ATOM   2926  HB  VAL A 190      35.364  36.414  27.984  1.00  0.00           H
ATOM   2927  CG1 VAL A 190      35.644  34.314  27.674  1.00  0.00           C
ATOM   2928 HG11 VAL A 190      34.744  34.024  27.084  1.00  0.00           H
ATOM   2929 HG12 VAL A 190      36.534  34.584  27.064  1.00  0.00           H
ATOM   2930 HG13 VAL A 190      35.824  33.354  28.204  1.00  0.00           H
ATOM   2931  CG2 VAL A 190      33.684  35.534  29.054  1.00  0.00           C
ATOM   2932 HG21 VAL A 190      33.014  35.364  28.184  1.00  0.00           H
ATOM   2933 HG22 VAL A 190      33.534  34.794  29.874  1.00  0.00           H
ATOM   2934 HG23 VAL A 190      33.334  36.414  29.634  1.00  0.00           H
ATOM   2935  C   VAL A 190      37.664  35.524  29.304  1.00  0.00           C
ATOM   2936  O   VAL A 190      38.224  36.484  28.754  1.00  0.00           O
ATOM   2937  N   GLY A 191      38.344  34.374  29.674  1.00  0.00           N
ATOM   2938  HN  GLY A 191      37.924  33.674  30.244  1.00  0.00           H
ATOM   2939  CA  GLY A 191      39.784  34.154  29.414  1.00  0.00           C
ATOM   2940  HA1 GLY A 191      39.964  33.154  29.044  1.00  0.00           H
ATOM   2941  HA2 GLY A 191      40.114  34.874  28.674  1.00  0.00           H
ATOM   2942  C   GLY A 191      40.514  34.344  30.754  1.00  0.00           C
ATOM   2943  O   GLY A 191      41.674  33.914  30.964  1.00  0.00           O
ATOM   2944  N   GLY A 192      39.914  34.964  31.724  1.00  0.00           N
ATOM   2945  HN  GLY A 192      38.974  35.294  31.614  1.00  0.00           H
ATOM   2946  CA  GLY A 192      40.474  35.354  32.974  1.00  0.00           C
ATOM   2947  HA1 GLY A 192      41.404  35.914  32.944  1.00  0.00           H
ATOM   2948  HA2 GLY A 192      39.664  35.894  33.444  1.00  0.00           H
ATOM   2949  C   GLY A 192      40.744  34.174  33.854  1.00  0.00           C
ATOM   2950  O   GLY A 192      40.004  33.214  33.854  1.00  0.00           O
ATOM   2951  N   LEU A 193      41.814  34.214  34.684  1.00  0.00           N
ATOM   2952  HN  LEU A 193      42.364  35.044  34.694  1.00  0.00           H
ATOM   2953  CA  LEU A 193      42.184  33.024  35.494  1.00  0.00           C
ATOM   2954  HA  LEU A 193      41.554  32.174  35.274  1.00  0.00           H
ATOM   2955  CB  LEU A 193      43.584  32.504  35.254  1.00  0.00           C
ATOM   2956  HB1 LEU A 193      43.854  31.614  35.864  1.00  0.00           H
ATOM   2957  HB2 LEU A 193      44.234  33.384  35.424  1.00  0.00           H
ATOM   2958  CG  LEU A 193      43.764  32.084  33.794  1.00  0.00           C
ATOM   2959  HG  LEU A 193      43.004  32.564  33.134  1.00  0.00           H
ATOM   2960  CD1 LEU A 193      45.144  32.524  33.254  1.00  0.00           C
ATOM   2961 HD11 LEU A 193      45.254  33.614  33.044  1.00  0.00           H
ATOM   2962 HD12 LEU A 193      45.974  32.224  33.924  1.00  0.00           H
ATOM   2963 HD13 LEU A 193      45.334  32.004  32.294  1.00  0.00           H
ATOM   2964  CD2 LEU A 193      43.564  30.554  33.664  1.00  0.00           C
ATOM   2965 HD21 LEU A 193      44.404  30.094  34.204  1.00  0.00           H
ATOM   2966 HD22 LEU A 193      42.624  30.324  34.204  1.00  0.00           H
ATOM   2967 HD23 LEU A 193      43.554  30.314  32.574  1.00  0.00           H
ATOM   2968  C   LEU A 193      42.114  33.224  37.064  1.00  0.00           C
ATOM   2969  O   LEU A 193      42.554  34.244  37.574  1.00  0.00           O
ATOM   2970  N   VAL A 194      41.674  32.144  37.784  1.00  0.00           N
ATOM   2971  HN  VAL A 194      41.374  31.364  37.234  1.00  0.00           H
ATOM   2972  CA  VAL A 194      41.424  32.144  39.204  1.00  0.00           C
ATOM   2973  HA  VAL A 194      41.814  33.034  39.684  1.00  0.00           H
ATOM   2974  CB  VAL A 194      40.014  31.734  39.584  1.00  0.00           C
ATOM   2975  HB  VAL A 194      39.774  30.724  39.214  1.00  0.00           H
ATOM   2976  CG1 VAL A 194      39.804  31.774  41.144  1.00  0.00           C
ATOM   2977 HG11 VAL A 194      40.244  30.864  41.604  1.00  0.00           H
ATOM   2978 HG12 VAL A 194      40.134  32.694  41.674  1.00  0.00           H
ATOM   2979 HG13 VAL A 194      38.744  31.714  41.454  1.00  0.00           H
ATOM   2980  CG2 VAL A 194      39.074  32.844  38.974  1.00  0.00           C
ATOM   2981 HG21 VAL A 194      39.194  33.854  39.414  1.00  0.00           H
ATOM   2982 HG22 VAL A 194      39.244  32.924  37.884  1.00  0.00           H
ATOM   2983 HG23 VAL A 194      38.074  32.364  39.064  1.00  0.00           H
ATOM   2984  C   VAL A 194      42.344  31.174  39.864  1.00  0.00           C
ATOM   2985  O   VAL A 194      42.244  30.004  39.554  1.00  0.00           O
ATOM   2986  N   TYR A 195      43.184  31.584  40.844  1.00  0.00           N
ATOM   2987  HN  TYR A 195      43.134  32.564  41.024  1.00  0.00           H
ATOM   2988  CA  TYR A 195      44.324  30.844  41.364  1.00  0.00           C
ATOM   2989  HA  TYR A 195      44.404  29.904  40.824  1.00  0.00           H
ATOM   2990  CB  TYR A 195      45.684  31.614  41.354  1.00  0.00           C
ATOM   2991  HB1 TYR A 195      46.454  30.984  41.844  1.00  0.00           H
ATOM   2992  HB2 TYR A 195      45.754  32.564  41.924  1.00  0.00           H
ATOM   2993  CG  TYR A 195      46.164  31.894  39.984  1.00  0.00           C
ATOM   2994  CD1 TYR A 195      47.064  31.044  39.324  1.00  0.00           C
ATOM   2995  HD1 TYR A 195      47.514  30.184  39.794  1.00  0.00           H
ATOM   2996  CE1 TYR A 195      47.464  31.494  38.044  1.00  0.00           C
ATOM   2997  HE1 TYR A 195      48.224  31.004  37.444  1.00  0.00           H
ATOM   2998  CZ  TYR A 195      46.964  32.634  37.424  1.00  0.00           C
ATOM   2999  OH  TYR A 195      47.294  33.184  36.164  1.00  0.00           O
ATOM   3000  HH  TYR A 195      48.134  32.804  35.884  1.00  0.00           H
ATOM   3001  CD2 TYR A 195      45.564  33.014  39.394  1.00  0.00           C
ATOM   3002  HD2 TYR A 195      44.794  33.594  39.894  1.00  0.00           H
ATOM   3003  CE2 TYR A 195      45.984  33.374  38.104  1.00  0.00           C
ATOM   3004  HE2 TYR A 195      45.604  34.274  37.644  1.00  0.00           H
ATOM   3005  C   TYR A 195      43.934  30.504  42.814  1.00  0.00           C
ATOM   3006  O   TYR A 195      43.784  31.364  43.664  1.00  0.00           O
ATOM   3007  N   THR A 196      43.644  29.244  43.164  1.00  0.00           N
ATOM   3008  HN  THR A 196      43.584  28.524  42.484  1.00  0.00           H
ATOM   3009  CA  THR A 196      43.394  28.804  44.524  1.00  0.00           C
ATOM   3010  HA  THR A 196      43.444  29.634  45.214  1.00  0.00           H
ATOM   3011  CB  THR A 196      42.194  27.884  44.754  1.00  0.00           C
ATOM   3012  HB  THR A 196      42.114  27.534  45.804  1.00  0.00           H
ATOM   3013  OG1 THR A 196      42.274  26.704  43.894  1.00  0.00           O
ATOM   3014  HG1 THR A 196      42.794  25.994  44.274  1.00  0.00           H
ATOM   3015  CG2 THR A 196      40.964  28.774  44.284  1.00  0.00           C
ATOM   3016 HG21 THR A 196      40.004  28.364  44.654  1.00  0.00           H
ATOM   3017 HG22 THR A 196      41.004  29.834  44.614  1.00  0.00           H
ATOM   3018 HG23 THR A 196      41.004  28.704  43.174  1.00  0.00           H
ATOM   3019  C   THR A 196      44.554  27.894  44.994  1.00  0.00           C
ATOM   3020  O   THR A 196      45.044  27.104  44.224  1.00  0.00           O
ATOM   3021  N   ILE A 197      44.934  28.024  46.254  1.00  0.00           N
ATOM   3022  HN  ILE A 197      44.444  28.674  46.824  1.00  0.00           H
ATOM   3023  CA  ILE A 197      45.894  27.224  46.884  1.00  0.00           C
ATOM   3024  HA  ILE A 197      45.834  26.254  46.404  1.00  0.00           H
ATOM   3025  CB  ILE A 197      47.344  27.574  46.524  1.00  0.00           C
ATOM   3026  HB  ILE A 197      47.354  27.534  45.414  1.00  0.00           H
ATOM   3027  CG2 ILE A 197      47.594  29.004  46.974  1.00  0.00           C
ATOM   3028 HG21 ILE A 197      48.574  29.384  46.604  1.00  0.00           H
ATOM   3029 HG22 ILE A 197      46.734  29.674  46.754  1.00  0.00           H
ATOM   3030 HG23 ILE A 197      47.594  29.104  48.084  1.00  0.00           H
ATOM   3031  CG1 ILE A 197      48.364  26.634  47.164  1.00  0.00           C
ATOM   3032 HG11 ILE A 197      48.244  25.614  46.724  1.00  0.00           H
ATOM   3033 HG12 ILE A 197      48.294  26.544  48.274  1.00  0.00           H
ATOM   3034  CD  ILE A 197      49.874  26.974  46.824  1.00  0.00           C
ATOM   3035  HD1 ILE A 197      50.244  27.784  47.494  1.00  0.00           H
ATOM   3036  HD2 ILE A 197      50.364  26.014  47.104  1.00  0.00           H
ATOM   3037  HD3 ILE A 197      50.224  26.924  45.774  1.00  0.00           H
ATOM   3038  C   ILE A 197      45.584  27.144  48.354  1.00  0.00           C
ATOM   3039  O   ILE A 197      45.184  28.134  49.054  1.00  0.00           O
ATOM   3040  N   THR A 198      45.614  25.924  48.944  1.00  0.00           N
ATOM   3041  HN  THR A 198      45.704  25.094  48.394  1.00  0.00           H
ATOM   3042  CA  THR A 198      45.434  25.714  50.414  1.00  0.00           C
ATOM   3043  HA  THR A 198      45.924  26.524  50.934  1.00  0.00           H
ATOM   3044  CB  THR A 198      43.904  25.534  50.794  1.00  0.00           C
ATOM   3045  HB  THR A 198      43.354  26.494  50.714  1.00  0.00           H
ATOM   3046  OG1 THR A 198      43.774  25.204  52.174  1.00  0.00           O
ATOM   3047  HG1 THR A 198      43.654  26.024  52.644  1.00  0.00           H
ATOM   3048  CG2 THR A 198      43.324  24.264  50.054  1.00  0.00           C
ATOM   3049 HG21 THR A 198      43.444  24.444  48.964  1.00  0.00           H
ATOM   3050 HG22 THR A 198      43.794  23.324  50.414  1.00  0.00           H
ATOM   3051 HG23 THR A 198      42.224  24.264  50.204  1.00  0.00           H
ATOM   3052  C   THR A 198      46.214  24.414  50.774  1.00  0.00           C
ATOM   3053  O   THR A 198      46.544  23.494  49.964  1.00  0.00           O
ATOM   3054  N   ASP A 199      46.534  24.274  52.054  1.00  0.00           N
ATOM   3055  HN  ASP A 199      46.354  24.984  52.734  1.00  0.00           H
ATOM   3056  CA  ASP A 199      47.054  23.094  52.654  1.00  0.00           C
ATOM   3057  HA  ASP A 199      47.404  22.434  51.874  1.00  0.00           H
ATOM   3058  CB  ASP A 199      48.224  23.504  53.614  1.00  0.00           C
ATOM   3059  HB1 ASP A 199      48.884  24.244  53.114  1.00  0.00           H
ATOM   3060  HB2 ASP A 199      48.684  22.534  53.884  1.00  0.00           H
ATOM   3061  CG  ASP A 199      47.704  24.154  54.954  1.00  0.00           C
ATOM   3062  OD1 ASP A 199      46.744  24.954  54.974  1.00  0.00           O
ATOM   3063  OD2 ASP A 199      48.244  23.744  55.964  1.00  0.00           O
ATOM   3064  C   ASP A 199      46.034  22.264  53.394  1.00  0.00           C
ATOM   3065  O   ASP A 199      46.364  21.184  53.904  1.00  0.00           O
ATOM   3066  N   VAL A 200      44.684  22.624  53.264  1.00  0.00           N
ATOM   3067  HN  VAL A 200      44.394  23.494  52.884  1.00  0.00           H
ATOM   3068  CA  VAL A 200      43.534  21.854  53.654  1.00  0.00           C
ATOM   3069  HA  VAL A 200      43.794  21.124  54.414  1.00  0.00           H
ATOM   3070  CB  VAL A 200      42.434  22.674  54.324  1.00  0.00           C
ATOM   3071  HB  VAL A 200      42.074  23.474  53.634  1.00  0.00           H
ATOM   3072  CG1 VAL A 200      41.384  21.714  54.914  1.00  0.00           C
ATOM   3073 HG11 VAL A 200      41.884  21.024  55.614  1.00  0.00           H
ATOM   3074 HG12 VAL A 200      40.614  22.324  55.444  1.00  0.00           H
ATOM   3075 HG13 VAL A 200      40.754  21.064  54.264  1.00  0.00           H
ATOM   3076  CG2 VAL A 200      43.074  23.424  55.544  1.00  0.00           C
ATOM   3077 HG21 VAL A 200      42.294  24.104  55.954  1.00  0.00           H
ATOM   3078 HG22 VAL A 200      43.334  22.664  56.314  1.00  0.00           H
ATOM   3079 HG23 VAL A 200      43.934  24.064  55.264  1.00  0.00           H
ATOM   3080  C   VAL A 200      42.974  21.124  52.474  1.00  0.00           C
ATOM   3081  O   VAL A 200      42.404  21.694  51.494  1.00  0.00           O
ATOM   3082  N   LEU A 201      43.104  19.784  52.444  1.00  0.00           N
ATOM   3083  HN  LEU A 201      43.454  19.274  53.224  1.00  0.00           H
ATOM   3084  CA  LEU A 201      42.604  18.984  51.334  1.00  0.00           C
ATOM   3085  HA  LEU A 201      43.134  19.254  50.444  1.00  0.00           H
ATOM   3086  CB  LEU A 201      43.014  17.464  51.634  1.00  0.00           C
ATOM   3087  HB1 LEU A 201      42.554  17.204  52.614  1.00  0.00           H
ATOM   3088  HB2 LEU A 201      44.114  17.514  51.774  1.00  0.00           H
ATOM   3089  CG  LEU A 201      42.774  16.424  50.484  1.00  0.00           C
ATOM   3090  HG  LEU A 201      41.724  16.384  50.124  1.00  0.00           H
ATOM   3091  CD1 LEU A 201      43.604  16.694  49.214  1.00  0.00           C
ATOM   3092 HD11 LEU A 201      43.604  17.794  49.034  1.00  0.00           H
ATOM   3093 HD12 LEU A 201      44.664  16.444  49.434  1.00  0.00           H
ATOM   3094 HD13 LEU A 201      43.214  16.304  48.254  1.00  0.00           H
ATOM   3095  CD2 LEU A 201      43.124  15.114  51.124  1.00  0.00           C
ATOM   3096 HD21 LEU A 201      44.184  15.104  51.454  1.00  0.00           H
ATOM   3097 HD22 LEU A 201      42.474  15.004  52.014  1.00  0.00           H
ATOM   3098 HD23 LEU A 201      42.844  14.314  50.404  1.00  0.00           H
ATOM   3099  C   LEU A 201      41.104  19.044  51.114  1.00  0.00           C
ATOM   3100  O   LEU A 201      40.684  19.284  49.964  1.00  0.00           O
ATOM   3101  N   GLU A 202      40.234  18.934  52.164  1.00  0.00           N
ATOM   3102  HN  GLU A 202      40.684  18.664  53.004  1.00  0.00           H
ATOM   3103  CA  GLU A 202      38.844  19.194  52.114  1.00  0.00           C
ATOM   3104  HA  GLU A 202      38.434  18.534  51.364  1.00  0.00           H
ATOM   3105  CB  GLU A 202      38.254  18.914  53.604  1.00  0.00           C
ATOM   3106  HB1 GLU A 202      39.074  19.154  54.314  1.00  0.00           H
ATOM   3107  HB2 GLU A 202      37.954  17.854  53.684  1.00  0.00           H
ATOM   3108  CG  GLU A 202      36.994  19.824  53.944  1.00  0.00           C
ATOM   3109  HG1 GLU A 202      36.294  19.684  53.094  1.00  0.00           H
ATOM   3110  HG2 GLU A 202      37.424  20.854  53.894  1.00  0.00           H
ATOM   3111  CD  GLU A 202      36.324  19.524  55.214  1.00  0.00           C
ATOM   3112  OE1 GLU A 202      35.214  20.134  55.324  1.00  0.00           O
ATOM   3113  OE2 GLU A 202      36.644  18.624  56.044  1.00  0.00           O
ATOM   3114  C   GLU A 202      38.454  20.524  51.564  1.00  0.00           C
ATOM   3115  O   GLU A 202      37.494  20.694  50.784  1.00  0.00           O
ATOM   3116  N   LEU A 203      39.164  21.614  51.934  1.00  0.00           N
ATOM   3117  HN  LEU A 203      39.924  21.624  52.574  1.00  0.00           H
ATOM   3118  CA  LEU A 203      39.034  22.834  51.164  1.00  0.00           C
ATOM   3119  HA  LEU A 203      37.984  23.054  51.104  1.00  0.00           H
ATOM   3120  CB  LEU A 203      39.794  23.954  51.824  1.00  0.00           C
ATOM   3121  HB1 LEU A 203      40.874  23.704  51.834  1.00  0.00           H
ATOM   3122  HB2 LEU A 203      39.574  23.954  52.914  1.00  0.00           H
ATOM   3123  CG  LEU A 203      39.424  25.394  51.304  1.00  0.00           C
ATOM   3124  HG  LEU A 203      39.734  25.544  50.244  1.00  0.00           H
ATOM   3125  CD1 LEU A 203      38.044  25.864  51.544  1.00  0.00           C
ATOM   3126 HD11 LEU A 203      37.614  25.604  52.534  1.00  0.00           H
ATOM   3127 HD12 LEU A 203      38.054  26.964  51.434  1.00  0.00           H
ATOM   3128 HD13 LEU A 203      37.314  25.424  50.824  1.00  0.00           H
ATOM   3129  CD2 LEU A 203      40.304  26.414  52.094  1.00  0.00           C
ATOM   3130 HD21 LEU A 203      40.324  26.114  53.154  1.00  0.00           H
ATOM   3131 HD22 LEU A 203      41.284  26.274  51.584  1.00  0.00           H
ATOM   3132 HD23 LEU A 203      39.944  27.454  51.894  1.00  0.00           H
ATOM   3133  C   LEU A 203      39.434  22.774  49.694  1.00  0.00           C
ATOM   3134  O   LEU A 203      38.664  23.234  48.854  1.00  0.00           O
ATOM   3135  N   HIS A 204      40.524  22.044  49.374  1.00  0.00           N
ATOM   3136  HN  HIS A 204      41.044  21.474  50.004  1.00  0.00           H
ATOM   3137  CA  HIS A 204      40.894  21.914  47.974  1.00  0.00           C
ATOM   3138  HA  HIS A 204      40.844  22.894  47.534  1.00  0.00           H
ATOM   3139  CB  HIS A 204      42.284  21.164  47.744  1.00  0.00           C
ATOM   3140  HB1 HIS A 204      42.354  20.194  48.284  1.00  0.00           H
ATOM   3141  HB2 HIS A 204      43.024  21.914  48.084  1.00  0.00           H
ATOM   3142  ND1 HIS A 204      42.654  21.824  45.424  1.00  0.00           N
ATOM   3143  CG  HIS A 204      42.574  20.814  46.314  1.00  0.00           C
ATOM   3144  CE1 HIS A 204      42.984  21.254  44.294  1.00  0.00           C
ATOM   3145  HE1 HIS A 204      43.044  21.934  43.444  1.00  0.00           H
ATOM   3146  NE2 HIS A 204      43.124  19.944  44.404  1.00  0.00           N
ATOM   3147  HE2 HIS A 204      43.474  19.404  43.634  1.00  0.00           H
ATOM   3148  CD2 HIS A 204      42.894  19.644  45.724  1.00  0.00           C
ATOM   3149  HD2 HIS A 204      42.964  18.684  46.204  1.00  0.00           H
ATOM   3150  C   HIS A 204      39.814  21.244  47.154  1.00  0.00           C
ATOM   3151  O   HIS A 204      39.434  21.744  46.134  1.00  0.00           O
ATOM   3152  N   ASP A 205      39.284  20.034  47.644  1.00  0.00           N
ATOM   3153  HN  ASP A 205      39.614  19.694  48.514  1.00  0.00           H
ATOM   3154  CA  ASP A 205      38.184  19.364  47.084  1.00  0.00           C
ATOM   3155  HA  ASP A 205      38.414  19.104  46.064  1.00  0.00           H
ATOM   3156  CB  ASP A 205      38.064  18.084  47.864  1.00  0.00           C
ATOM   3157  HB1 ASP A 205      37.024  17.694  47.864  1.00  0.00           H
ATOM   3158  HB2 ASP A 205      38.274  18.234  48.944  1.00  0.00           H
ATOM   3159  CG  ASP A 205      38.994  16.894  47.534  1.00  0.00           C
ATOM   3160  OD1 ASP A 205      39.644  16.994  46.404  1.00  0.00           O
ATOM   3161  OD2 ASP A 205      38.894  15.804  48.234  1.00  0.00           O
ATOM   3162  C   ASP A 205      36.844  20.054  46.984  1.00  0.00           C
ATOM   3163  O   ASP A 205      36.244  19.984  45.914  1.00  0.00           O
ATOM   3164  N   TRP A 206      36.344  20.684  48.064  1.00  0.00           N
ATOM   3165  HN  TRP A 206      36.794  20.474  48.924  1.00  0.00           H
ATOM   3166  CA  TRP A 206      35.234  21.654  47.894  1.00  0.00           C
ATOM   3167  HA  TRP A 206      34.274  21.164  47.754  1.00  0.00           H
ATOM   3168  CB  TRP A 206      35.144  22.324  49.334  1.00  0.00           C
ATOM   3169  HB1 TRP A 206      36.184  22.604  49.634  1.00  0.00           H
ATOM   3170  HB2 TRP A 206      34.804  21.504  49.994  1.00  0.00           H
ATOM   3171  CG  TRP A 206      34.344  23.584  49.544  1.00  0.00           C
ATOM   3172  CD1 TRP A 206      34.674  24.874  49.174  1.00  0.00           C
ATOM   3173  HD1 TRP A 206      35.644  25.244  48.854  1.00  0.00           H
ATOM   3174  NE1 TRP A 206      33.554  25.714  49.304  1.00  0.00           N
ATOM   3175  HE1 TRP A 206      33.444  26.674  49.164  1.00  0.00           H
ATOM   3176  CE2 TRP A 206      32.514  24.984  49.914  1.00  0.00           C
ATOM   3177  CD2 TRP A 206      32.974  23.634  50.084  1.00  0.00           C
ATOM   3178  CE3 TRP A 206      32.084  22.634  50.554  1.00  0.00           C
ATOM   3179  HE3 TRP A 206      32.334  21.594  50.394  1.00  0.00           H
ATOM   3180  CZ3 TRP A 206      30.814  23.104  50.894  1.00  0.00           C
ATOM   3181  HZ3 TRP A 206      29.994  22.474  51.214  1.00  0.00           H
ATOM   3182  CZ2 TRP A 206      31.324  25.494  50.364  1.00  0.00           C
ATOM   3183  HZ2 TRP A 206      30.924  26.494  50.294  1.00  0.00           H
ATOM   3184  CH2 TRP A 206      30.484  24.454  50.914  1.00  0.00           C
ATOM   3185  HH2 TRP A 206      29.484  24.654  51.284  1.00  0.00           H
ATOM   3186  C   TRP A 206      35.424  22.724  46.834  1.00  0.00           C
ATOM   3187  O   TRP A 206      34.464  23.024  46.074  1.00  0.00           O
ATOM   3188  N   MET A 207      36.624  23.344  46.754  1.00  0.00           N
ATOM   3189  HN  MET A 207      37.374  22.944  47.284  1.00  0.00           H
ATOM   3190  CA  MET A 207      36.984  24.334  45.714  1.00  0.00           C
ATOM   3191  HA  MET A 207      36.244  25.124  45.614  1.00  0.00           H
ATOM   3192  CB  MET A 207      38.314  25.164  45.964  1.00  0.00           C
ATOM   3193  HB1 MET A 207      38.534  25.764  45.054  1.00  0.00           H
ATOM   3194  HB2 MET A 207      39.114  24.424  46.134  1.00  0.00           H
ATOM   3195  CG  MET A 207      38.174  26.124  47.204  1.00  0.00           C
ATOM   3196  HG1 MET A 207      38.044  25.484  48.104  1.00  0.00           H
ATOM   3197  HG2 MET A 207      37.314  26.804  47.064  1.00  0.00           H
ATOM   3198  SD  MET A 207      39.644  27.174  47.434  1.00  0.00           S
ATOM   3199  CE  MET A 207      40.624  25.664  47.744  1.00  0.00           C
ATOM   3200  HE1 MET A 207      40.754  25.144  46.764  1.00  0.00           H
ATOM   3201  HE2 MET A 207      41.574  26.084  48.134  1.00  0.00           H
ATOM   3202  HE3 MET A 207      40.354  24.914  48.514  1.00  0.00           H
ATOM   3203  C   MET A 207      36.874  23.734  44.354  1.00  0.00           C
ATOM   3204  O   MET A 207      36.064  24.214  43.594  1.00  0.00           O
ATOM   3205  N   CYS A 208      37.554  22.524  44.194  1.00  0.00           N
ATOM   3206  HN  CYS A 208      38.194  22.164  44.864  1.00  0.00           H
ATOM   3207  CA  CYS A 208      37.544  21.874  42.894  1.00  0.00           C
ATOM   3208  HA  CYS A 208      37.934  22.614  42.214  1.00  0.00           H
ATOM   3209  CB  CYS A 208      38.494  20.654  42.934  1.00  0.00           C
ATOM   3210  HB1 CYS A 208      38.354  19.934  42.094  1.00  0.00           H
ATOM   3211  HB2 CYS A 208      38.334  20.054  43.854  1.00  0.00           H
ATOM   3212  SG  CYS A 208      40.204  21.224  42.834  1.00  0.00           S
ATOM   3213  HG1 CYS A 208      40.284  21.384  44.144  1.00  0.00           H
ATOM   3214  C   CYS A 208      36.114  21.484  42.494  1.00  0.00           C
ATOM   3215  O   CYS A 208      35.644  21.684  41.384  1.00  0.00           O
ATOM   3216  N   THR A 209      35.324  20.844  43.434  1.00  0.00           N
ATOM   3217  HN  THR A 209      35.734  20.634  44.324  1.00  0.00           H
ATOM   3218  CA  THR A 209      33.944  20.514  43.164  1.00  0.00           C
ATOM   3219  HA  THR A 209      33.964  19.734  42.414  1.00  0.00           H
ATOM   3220  CB  THR A 209      33.324  19.844  44.354  1.00  0.00           C
ATOM   3221  HB  THR A 209      33.454  20.314  45.354  1.00  0.00           H
ATOM   3222  OG1 THR A 209      33.954  18.564  44.544  1.00  0.00           O
ATOM   3223  HG1 THR A 209      34.814  18.724  44.944  1.00  0.00           H
ATOM   3224  CG2 THR A 209      31.844  19.524  43.944  1.00  0.00           C
ATOM   3225 HG21 THR A 209      31.414  18.714  44.564  1.00  0.00           H
ATOM   3226 HG22 THR A 209      31.204  20.424  44.034  1.00  0.00           H
ATOM   3227 HG23 THR A 209      31.754  19.154  42.894  1.00  0.00           H
ATOM   3228  C   THR A 209      33.094  21.624  42.724  1.00  0.00           C
ATOM   3229  O   THR A 209      32.434  21.584  41.664  1.00  0.00           O
ATOM   3230  N   HSP A 210      33.204  22.754  43.524  1.00  0.00           N
ATOM   3231  HN  HSP A 210      33.984  22.794  44.134  1.00  0.00           H
ATOM   3232  CA  HSP A 210      32.494  24.004  43.214  1.00  0.00           C
ATOM   3233  HA  HSP A 210      31.444  23.804  43.074  1.00  0.00           H
ATOM   3234  CB  HSP A 210      32.394  24.944  44.414  1.00  0.00           C
ATOM   3235  HB1 HSP A 210      32.024  25.954  44.124  1.00  0.00           H
ATOM   3236  HB2 HSP A 210      33.414  25.174  44.814  1.00  0.00           H
ATOM   3237  CD2 HSP A 210      30.174  24.764  45.724  1.00  0.00           C
ATOM   3238  HD2 HSP A 210      29.564  25.344  45.044  1.00  0.00           H
ATOM   3239  CG  HSP A 210      31.474  24.474  45.434  1.00  0.00           C
ATOM   3240  NE2 HSP A 210      29.794  24.204  46.904  1.00  0.00           N
ATOM   3241  HE2 HSP A 210      28.854  24.204  47.224  1.00  0.00           H
ATOM   3242  ND1 HSP A 210      31.904  23.684  46.414  1.00  0.00           N
ATOM   3243  HD1 HSP A 210      32.834  23.364  46.614  1.00  0.00           H
ATOM   3244  CE1 HSP A 210      30.884  23.504  47.304  1.00  0.00           C
ATOM   3245  HE1 HSP A 210      30.984  23.014  48.254  1.00  0.00           H
ATOM   3246  C   HSP A 210      32.684  24.704  41.934  1.00  0.00           C
ATOM   3247  O   HSP A 210      31.724  25.014  41.234  1.00  0.00           O
ATOM   3248  N   PHE A 211      33.964  24.974  41.644  1.00  0.00           N
ATOM   3249  HN  PHE A 211      34.664  24.794  42.324  1.00  0.00           H
ATOM   3250  CA  PHE A 211      34.354  25.324  40.344  1.00  0.00           C
ATOM   3251  HA  PHE A 211      33.874  26.214  39.964  1.00  0.00           H
ATOM   3252  CB  PHE A 211      35.894  25.574  40.364  1.00  0.00           C
ATOM   3253  HB1 PHE A 211      36.384  25.384  39.384  1.00  0.00           H
ATOM   3254  HB2 PHE A 211      36.364  24.804  41.004  1.00  0.00           H
ATOM   3255  CG  PHE A 211      36.214  26.974  40.854  1.00  0.00           C
ATOM   3256  CD1 PHE A 211      36.054  28.024  39.974  1.00  0.00           C
ATOM   3257  HD1 PHE A 211      35.744  27.774  38.964  1.00  0.00           H
ATOM   3258  CE1 PHE A 211      36.464  29.334  40.344  1.00  0.00           C
ATOM   3259  HE1 PHE A 211      36.344  30.244  39.764  1.00  0.00           H
ATOM   3260  CZ  PHE A 211      36.954  29.504  41.664  1.00  0.00           C
ATOM   3261  HZ  PHE A 211      36.984  30.504  42.074  1.00  0.00           H
ATOM   3262  CD2 PHE A 211      36.764  27.124  42.114  1.00  0.00           C
ATOM   3263  HD2 PHE A 211      36.974  26.354  42.844  1.00  0.00           H
ATOM   3264  CE2 PHE A 211      37.054  28.424  42.514  1.00  0.00           C
ATOM   3265  HE2 PHE A 211      37.544  28.454  43.474  1.00  0.00           H
ATOM   3266  C   PHE A 211      34.094  24.334  39.264  1.00  0.00           C
ATOM   3267  O   PHE A 211      33.554  24.774  38.204  1.00  0.00           O
ATOM   3268  N   GLU A 212      34.374  23.024  39.464  1.00  0.00           N
ATOM   3269  HN  GLU A 212      34.894  22.684  40.244  1.00  0.00           H
ATOM   3270  CA  GLU A 212      34.034  22.084  38.404  1.00  0.00           C
ATOM   3271  HA  GLU A 212      34.504  22.474  37.514  1.00  0.00           H
ATOM   3272  CB  GLU A 212      34.684  20.654  38.634  1.00  0.00           C
ATOM   3273  HB1 GLU A 212      34.284  19.864  37.954  1.00  0.00           H
ATOM   3274  HB2 GLU A 212      34.344  20.404  39.664  1.00  0.00           H
ATOM   3275  CG  GLU A 212      36.214  20.714  38.464  1.00  0.00           C
ATOM   3276  HG1 GLU A 212      36.614  21.464  39.174  1.00  0.00           H
ATOM   3277  HG2 GLU A 212      36.404  21.034  37.414  1.00  0.00           H
ATOM   3278  CD  GLU A 212      36.854  19.344  38.724  1.00  0.00           C
ATOM   3279  OE1 GLU A 212      38.124  19.154  38.624  1.00  0.00           O
ATOM   3280  OE2 GLU A 212      36.124  18.344  38.894  1.00  0.00           O
ATOM   3281  C   GLU A 212      32.484  21.954  38.094  1.00  0.00           C
ATOM   3282  O   GLU A 212      32.034  21.364  37.094  1.00  0.00           O
ATOM   3283  N   GLU A 213      31.644  22.314  39.034  1.00  0.00           N
ATOM   3284  HN  GLU A 213      32.034  22.484  39.934  1.00  0.00           H
ATOM   3285  CA  GLU A 213      30.224  22.204  38.884  1.00  0.00           C
ATOM   3286  HA  GLU A 213      29.904  21.444  38.194  1.00  0.00           H
ATOM   3287  CB  GLU A 213      29.514  21.684  40.194  1.00  0.00           C
ATOM   3288  HB1 GLU A 213      28.424  21.814  40.064  1.00  0.00           H
ATOM   3289  HB2 GLU A 213      29.824  22.254  41.094  1.00  0.00           H
ATOM   3290  CG  GLU A 213      29.654  20.194  40.514  1.00  0.00           C
ATOM   3291  HG1 GLU A 213      30.724  19.904  40.584  1.00  0.00           H
ATOM   3292  HG2 GLU A 213      29.324  19.664  39.594  1.00  0.00           H
ATOM   3293  CD  GLU A 213      29.024  19.634  41.734  1.00  0.00           C
ATOM   3294  OE1 GLU A 213      29.344  18.494  42.104  1.00  0.00           O
ATOM   3295  OE2 GLU A 213      28.084  20.164  42.374  1.00  0.00           O
ATOM   3296  C   GLU A 213      29.584  23.504  38.514  1.00  0.00           C
ATOM   3297  O   GLU A 213      28.364  23.604  38.264  1.00  0.00           O
ATOM   3298  N   HIS A 214      30.404  24.584  38.324  1.00  0.00           N
ATOM   3299  HN  HIS A 214      31.394  24.604  38.424  1.00  0.00           H
ATOM   3300  CA  HIS A 214      29.834  25.804  37.904  1.00  0.00           C
ATOM   3301  HA  HIS A 214      28.804  25.914  38.204  1.00  0.00           H
ATOM   3302  CB  HIS A 214      30.614  26.874  38.664  1.00  0.00           C
ATOM   3303  HB1 HIS A 214      31.644  27.144  38.324  1.00  0.00           H
ATOM   3304  HB2 HIS A 214      30.584  26.574  39.734  1.00  0.00           H
ATOM   3305  ND1 HIS A 214      29.544  28.954  37.784  1.00  0.00           N
ATOM   3306  CG  HIS A 214      29.764  28.084  38.854  1.00  0.00           C
ATOM   3307  CE1 HIS A 214      28.734  29.844  38.274  1.00  0.00           C
ATOM   3308  HE1 HIS A 214      28.374  30.714  37.724  1.00  0.00           H
ATOM   3309  NE2 HIS A 214      28.414  29.674  39.634  1.00  0.00           N
ATOM   3310  HE2 HIS A 214      28.004  30.404  40.174  1.00  0.00           H
ATOM   3311  CD2 HIS A 214      29.074  28.504  39.994  1.00  0.00           C
ATOM   3312  HD2 HIS A 214      29.104  28.064  40.984  1.00  0.00           H
ATOM   3313  C   HIS A 214      29.944  26.034  36.384  1.00  0.00           C
ATOM   3314  O   HIS A 214      31.024  25.914  35.904  1.00  0.00           O
ATOM   3315  N   PRO A 215      28.864  26.334  35.634  1.00  0.00           N
ATOM   3316  CD  PRO A 215      27.524  26.374  36.214  1.00  0.00           C
ATOM   3317  HD1 PRO A 215      27.364  25.604  36.994  1.00  0.00           H
ATOM   3318  HD2 PRO A 215      27.094  27.354  36.514  1.00  0.00           H
ATOM   3319  CA  PRO A 215      28.884  26.494  34.134  1.00  0.00           C
ATOM   3320  HA  PRO A 215      29.214  25.504  33.854  1.00  0.00           H
ATOM   3321  CB  PRO A 215      27.464  26.884  33.914  1.00  0.00           C
ATOM   3322  HB1 PRO A 215      27.264  26.734  32.834  1.00  0.00           H
ATOM   3323  HB2 PRO A 215      27.284  27.964  34.124  1.00  0.00           H
ATOM   3324  CG  PRO A 215      26.694  26.094  34.974  1.00  0.00           C
ATOM   3325  HG1 PRO A 215      26.804  25.004  34.764  1.00  0.00           H
ATOM   3326  HG2 PRO A 215      25.644  26.394  35.164  1.00  0.00           H
ATOM   3327  C   PRO A 215      29.864  27.584  33.644  1.00  0.00           C
ATOM   3328  O   PRO A 215      30.074  27.594  32.464  1.00  0.00           O
ATOM   3329  N   LEU A 216      30.284  28.594  34.464  1.00  0.00           N
ATOM   3330  HN  LEU A 216      30.074  28.654  35.434  1.00  0.00           H
ATOM   3331  CA  LEU A 216      30.984  29.764  34.024  1.00  0.00           C
ATOM   3332  HA  LEU A 216      30.864  29.974  32.974  1.00  0.00           H
ATOM   3333  CB  LEU A 216      30.654  30.874  34.964  1.00  0.00           C
ATOM   3334  HB1 LEU A 216      31.204  31.824  34.824  1.00  0.00           H
ATOM   3335  HB2 LEU A 216      30.734  30.484  36.004  1.00  0.00           H
ATOM   3336  CG  LEU A 216      29.144  31.284  34.854  1.00  0.00           C
ATOM   3337  HG  LEU A 216      28.644  30.374  35.244  1.00  0.00           H
ATOM   3338  CD1 LEU A 216      28.594  32.414  35.684  1.00  0.00           C
ATOM   3339 HD11 LEU A 216      27.504  32.444  35.454  1.00  0.00           H
ATOM   3340 HD12 LEU A 216      28.884  32.354  36.764  1.00  0.00           H
ATOM   3341 HD13 LEU A 216      29.024  33.414  35.464  1.00  0.00           H
ATOM   3342  CD2 LEU A 216      28.764  31.464  33.394  1.00  0.00           C
ATOM   3343 HD21 LEU A 216      28.434  30.494  32.984  1.00  0.00           H
ATOM   3344 HD22 LEU A 216      27.924  32.184  33.214  1.00  0.00           H
ATOM   3345 HD23 LEU A 216      29.684  31.814  32.884  1.00  0.00           H
ATOM   3346  C   LEU A 216      32.544  29.674  34.144  1.00  0.00           C
ATOM   3347  O   LEU A 216      33.314  30.634  34.034  1.00  0.00           O
ATOM   3348  N   PHE A 217      33.004  28.474  34.534  1.00  0.00           N
ATOM   3349  HN  PHE A 217      32.374  27.724  34.334  1.00  0.00           H
ATOM   3350  CA  PHE A 217      34.424  28.164  34.814  1.00  0.00           C
ATOM   3351  HA  PHE A 217      35.114  28.874  34.384  1.00  0.00           H
ATOM   3352  CB  PHE A 217      34.724  27.984  36.284  1.00  0.00           C
ATOM   3353  HB1 PHE A 217      35.804  27.764  36.364  1.00  0.00           H
ATOM   3354  HB2 PHE A 217      34.004  27.314  36.814  1.00  0.00           H
ATOM   3355  CG  PHE A 217      34.454  29.404  36.884  1.00  0.00           C
ATOM   3356  CD1 PHE A 217      35.494  30.324  36.944  1.00  0.00           C
ATOM   3357  HD1 PHE A 217      36.424  30.074  36.454  1.00  0.00           H
ATOM   3358  CE1 PHE A 217      35.314  31.614  37.404  1.00  0.00           C
ATOM   3359  HE1 PHE A 217      36.074  32.364  37.224  1.00  0.00           H
ATOM   3360  CZ  PHE A 217      34.114  31.874  38.074  1.00  0.00           C
ATOM   3361  HZ  PHE A 217      33.944  32.874  38.464  1.00  0.00           H
ATOM   3362  CD2 PHE A 217      33.264  29.724  37.524  1.00  0.00           C
ATOM   3363  HD2 PHE A 217      32.514  28.944  37.504  1.00  0.00           H
ATOM   3364  CE2 PHE A 217      33.054  30.924  38.164  1.00  0.00           C
ATOM   3365  HE2 PHE A 217      32.124  31.104  38.684  1.00  0.00           H
ATOM   3366  C   PHE A 217      34.684  26.854  34.124  1.00  0.00           C
ATOM   3367  O   PHE A 217      33.784  26.064  33.834  1.00  0.00           O
ATOM   3368  N   GLU A 218      35.984  26.564  33.814  1.00  0.00           N
ATOM   3369  HN  GLU A 218      36.614  27.334  33.874  1.00  0.00           H
ATOM   3370  CA  GLU A 218      36.644  25.314  33.554  1.00  0.00           C
ATOM   3371  HA  GLU A 218      35.974  24.534  33.904  1.00  0.00           H
ATOM   3372  CB  GLU A 218      36.834  25.174  32.044  1.00  0.00           C
ATOM   3373  HB1 GLU A 218      35.844  25.254  31.554  1.00  0.00           H
ATOM   3374  HB2 GLU A 218      37.204  24.144  31.884  1.00  0.00           H
ATOM   3375  CG  GLU A 218      37.884  26.094  31.314  1.00  0.00           C
ATOM   3376  HG1 GLU A 218      38.914  26.064  31.734  1.00  0.00           H
ATOM   3377  HG2 GLU A 218      37.614  27.174  31.344  1.00  0.00           H
ATOM   3378  CD  GLU A 218      37.904  25.854  29.794  1.00  0.00           C
ATOM   3379  OE1 GLU A 218      38.844  26.424  29.194  1.00  0.00           O
ATOM   3380  OE2 GLU A 218      37.114  25.124  29.144  1.00  0.00           O
ATOM   3381  C   GLU A 218      37.954  25.294  34.254  1.00  0.00           C
ATOM   3382  O   GLU A 218      38.644  26.294  34.334  1.00  0.00           O
ATOM   3383  N   ARG A 219      38.314  24.094  34.814  1.00  0.00           N
ATOM   3384  HN  ARG A 219      37.754  23.264  34.844  1.00  0.00           H
ATOM   3385  CA  ARG A 219      39.664  23.974  35.344  1.00  0.00           C
ATOM   3386  HA  ARG A 219      39.874  24.854  35.924  1.00  0.00           H
ATOM   3387  CB  ARG A 219      39.674  22.684  36.174  1.00  0.00           C
ATOM   3388  HB1 ARG A 219      39.604  21.824  35.474  1.00  0.00           H
ATOM   3389  HB2 ARG A 219      38.784  22.714  36.834  1.00  0.00           H
ATOM   3390  CG  ARG A 219      40.954  22.474  37.114  1.00  0.00           C
ATOM   3391  HG1 ARG A 219      40.964  23.354  37.804  1.00  0.00           H
ATOM   3392  HG2 ARG A 219      41.894  22.174  36.604  1.00  0.00           H
ATOM   3393  CD  ARG A 219      40.654  21.244  37.994  1.00  0.00           C
ATOM   3394  HD1 ARG A 219      40.494  20.384  37.314  1.00  0.00           H
ATOM   3395  HD2 ARG A 219      39.764  21.484  38.614  1.00  0.00           H
ATOM   3396  NE  ARG A 219      41.874  20.944  38.864  1.00  0.00           N
ATOM   3397  HE  ARG A 219      42.634  21.534  38.614  1.00  0.00           H
ATOM   3398  CZ  ARG A 219      41.944  19.904  39.734  1.00  0.00           C
ATOM   3399  NH1 ARG A 219      40.894  19.184  40.134  1.00  0.00           N
ATOM   3400 HH11 ARG A 219      39.984  19.244  39.734  1.00  0.00           H
ATOM   3401 HH12 ARG A 219      40.904  18.524  40.894  1.00  0.00           H
ATOM   3402  NH2 ARG A 219      43.104  19.664  40.404  1.00  0.00           N
ATOM   3403 HH21 ARG A 219      43.884  20.264  40.234  1.00  0.00           H
ATOM   3404 HH22 ARG A 219      43.324  19.094  41.194  1.00  0.00           H
ATOM   3405  C   ARG A 219      40.744  23.814  34.294  1.00  0.00           C
ATOM   3406  O   ARG A 219      40.584  23.014  33.324  1.00  0.00           O
ATOM   3407  N   VAL A 220      41.874  24.484  34.544  1.00  0.00           N
ATOM   3408  HN  VAL A 220      41.984  25.134  35.284  1.00  0.00           H
ATOM   3409  CA  VAL A 220      43.084  24.464  33.834  1.00  0.00           C
ATOM   3410  HA  VAL A 220      42.834  24.204  32.824  1.00  0.00           H
ATOM   3411  CB  VAL A 220      43.874  25.744  33.684  1.00  0.00           C
ATOM   3412  HB  VAL A 220      44.494  25.954  34.574  1.00  0.00           H
ATOM   3413  CG1 VAL A 220      44.734  25.684  32.334  1.00  0.00           C
ATOM   3414 HG11 VAL A 220      44.044  25.454  31.504  1.00  0.00           H
ATOM   3415 HG12 VAL A 220      45.214  26.654  32.074  1.00  0.00           H
ATOM   3416 HG13 VAL A 220      45.454  24.834  32.354  1.00  0.00           H
ATOM   3417  CG2 VAL A 220      42.874  26.844  33.594  1.00  0.00           C
ATOM   3418 HG21 VAL A 220      42.084  26.544  32.874  1.00  0.00           H
ATOM   3419 HG22 VAL A 220      42.374  27.004  34.574  1.00  0.00           H
ATOM   3420 HG23 VAL A 220      43.324  27.824  33.334  1.00  0.00           H
ATOM   3421  C   VAL A 220      44.024  23.364  34.394  1.00  0.00           C
ATOM   3422  O   VAL A 220      44.344  23.294  35.564  1.00  0.00           O
ATOM   3423  N   PRO A 221      44.574  22.514  33.634  1.00  0.00           N
ATOM   3424  CD  PRO A 221      44.044  21.904  32.374  1.00  0.00           C
ATOM   3425  HD1 PRO A 221      42.944  21.784  32.394  1.00  0.00           H
ATOM   3426  HD2 PRO A 221      44.234  22.574  31.504  1.00  0.00           H
ATOM   3427  CA  PRO A 221      45.804  21.804  34.064  1.00  0.00           C
ATOM   3428  HA  PRO A 221      45.544  21.354  35.014  1.00  0.00           H
ATOM   3429  CB  PRO A 221      46.024  20.854  32.934  1.00  0.00           C
ATOM   3430  HB1 PRO A 221      46.574  19.944  33.274  1.00  0.00           H
ATOM   3431  HB2 PRO A 221      46.594  21.324  32.104  1.00  0.00           H
ATOM   3432  CG  PRO A 221      44.684  20.534  32.354  1.00  0.00           C
ATOM   3433  HG1 PRO A 221      44.184  19.894  33.114  1.00  0.00           H
ATOM   3434  HG2 PRO A 221      44.654  20.034  31.364  1.00  0.00           H
ATOM   3435  C   PRO A 221      46.984  22.734  34.314  1.00  0.00           C
ATOM   3436  O   PRO A 221      47.234  23.644  33.504  1.00  0.00           O
ATOM   3437  N   LEU A 222      47.764  22.414  35.314  1.00  0.00           N
ATOM   3438  HN  LEU A 222      47.594  21.564  35.804  1.00  0.00           H
ATOM   3439  CA  LEU A 222      48.874  23.244  35.734  1.00  0.00           C
ATOM   3440  HA  LEU A 222      48.484  24.254  35.774  1.00  0.00           H
ATOM   3441  CB  LEU A 222      49.414  22.744  37.074  1.00  0.00           C
ATOM   3442  HB1 LEU A 222      50.184  23.394  37.524  1.00  0.00           H
ATOM   3443  HB2 LEU A 222      49.844  21.734  36.934  1.00  0.00           H
ATOM   3444  CG  LEU A 222      48.284  22.664  38.224  1.00  0.00           C
ATOM   3445  HG  LEU A 222      47.504  21.904  38.024  1.00  0.00           H
ATOM   3446  CD1 LEU A 222      48.884  22.204  39.634  1.00  0.00           C
ATOM   3447 HD11 LEU A 222      48.064  22.184  40.374  1.00  0.00           H
ATOM   3448 HD12 LEU A 222      49.284  21.174  39.474  1.00  0.00           H
ATOM   3449 HD13 LEU A 222      49.724  22.814  40.014  1.00  0.00           H
ATOM   3450  CD2 LEU A 222      47.544  24.004  38.454  1.00  0.00           C
ATOM   3451 HD21 LEU A 222      47.374  24.674  37.584  1.00  0.00           H
ATOM   3452 HD22 LEU A 222      46.574  23.754  38.944  1.00  0.00           H
ATOM   3453 HD23 LEU A 222      48.094  24.584  39.224  1.00  0.00           H
ATOM   3454  C   LEU A 222      50.034  23.114  34.694  1.00  0.00           C
ATOM   3455  O   LEU A 222      50.764  24.044  34.264  1.00  0.00           O
ATOM   3456  N   GLU A 223      50.064  21.904  34.034  1.00  0.00           N
ATOM   3457  HN  GLU A 223      49.574  21.094  34.344  1.00  0.00           H
ATOM   3458  CA  GLU A 223      50.934  21.524  32.974  1.00  0.00           C
ATOM   3459  HA  GLU A 223      51.954  21.684  33.294  1.00  0.00           H
ATOM   3460  CB  GLU A 223      50.704  19.984  32.684  1.00  0.00           C
ATOM   3461  HB1 GLU A 223      50.784  19.314  33.564  1.00  0.00           H
ATOM   3462  HB2 GLU A 223      51.654  19.874  32.104  1.00  0.00           H
ATOM   3463  CG  GLU A 223      49.454  19.594  31.854  1.00  0.00           C
ATOM   3464  HG1 GLU A 223      49.224  20.274  31.004  1.00  0.00           H
ATOM   3465  HG2 GLU A 223      48.554  19.664  32.504  1.00  0.00           H
ATOM   3466  CD  GLU A 223      49.514  18.184  31.294  1.00  0.00           C
ATOM   3467  OE1 GLU A 223      48.744  17.284  31.824  1.00  0.00           O
ATOM   3468  OE2 GLU A 223      50.324  17.874  30.384  1.00  0.00           O
ATOM   3469  C   GLU A 223      50.794  22.424  31.724  1.00  0.00           C
ATOM   3470  O   GLU A 223      51.794  22.764  31.084  1.00  0.00           O
ATOM   3471  N   ASP A 224      49.574  22.814  31.394  1.00  0.00           N
ATOM   3472  HN  ASP A 224      48.734  22.574  31.874  1.00  0.00           H
ATOM   3473  CA  ASP A 224      49.424  23.734  30.274  1.00  0.00           C
ATOM   3474  HA  ASP A 224      50.044  23.494  29.414  1.00  0.00           H
ATOM   3475  CB  ASP A 224      47.934  23.584  29.814  1.00  0.00           C
ATOM   3476  HB1 ASP A 224      47.684  24.354  29.054  1.00  0.00           H
ATOM   3477  HB2 ASP A 224      47.254  23.704  30.684  1.00  0.00           H
ATOM   3478  CG  ASP A 224      47.614  22.174  29.294  1.00  0.00           C
ATOM   3479  OD1 ASP A 224      48.504  21.404  28.914  1.00  0.00           O
ATOM   3480  OD2 ASP A 224      46.364  21.954  29.084  1.00  0.00           O
ATOM   3481  C   ASP A 224      49.524  25.234  30.604  1.00  0.00           C
ATOM   3482  O   ASP A 224      49.404  26.004  29.664  1.00  0.00           O
ATOM   3483  N   LEU A 225      49.844  25.664  31.844  1.00  0.00           N
ATOM   3484  HN  LEU A 225      49.924  24.964  32.554  1.00  0.00           H
ATOM   3485  CA  LEU A 225      50.144  27.034  32.304  1.00  0.00           C
ATOM   3486  HA  LEU A 225      49.964  27.764  31.534  1.00  0.00           H
ATOM   3487  CB  LEU A 225      49.254  27.314  33.534  1.00  0.00           C
ATOM   3488  HB1 LEU A 225      49.604  28.274  33.974  1.00  0.00           H
ATOM   3489  HB2 LEU A 225      49.314  26.544  34.324  1.00  0.00           H
ATOM   3490  CG  LEU A 225      47.784  27.524  33.114  1.00  0.00           C
ATOM   3491  HG  LEU A 225      47.524  26.604  32.544  1.00  0.00           H
ATOM   3492  CD1 LEU A 225      46.894  27.734  34.324  1.00  0.00           C
ATOM   3493 HD11 LEU A 225      45.884  27.814  33.884  1.00  0.00           H
ATOM   3494 HD12 LEU A 225      47.014  26.814  34.944  1.00  0.00           H
ATOM   3495 HD13 LEU A 225      47.174  28.644  34.884  1.00  0.00           H
ATOM   3496  CD2 LEU A 225      47.634  28.814  32.204  1.00  0.00           C
ATOM   3497 HD21 LEU A 225      48.344  28.804  31.344  1.00  0.00           H
ATOM   3498 HD22 LEU A 225      46.574  28.924  31.904  1.00  0.00           H
ATOM   3499 HD23 LEU A 225      47.964  29.684  32.814  1.00  0.00           H
ATOM   3500  C   LEU A 225      51.584  27.104  32.544  1.00  0.00           C
ATOM   3501  O   LEU A 225      52.074  27.734  33.434  1.00  0.00           O
ATOM   3502  N   SER A 226      52.394  26.474  31.714  1.00  0.00           N
ATOM   3503  HN  SER A 226      52.064  25.834  31.014  1.00  0.00           H
ATOM   3504  CA  SER A 226      53.824  26.454  31.924  1.00  0.00           C
ATOM   3505  HA  SER A 226      54.024  26.194  32.954  1.00  0.00           H
ATOM   3506  CB  SER A 226      54.634  25.294  31.084  1.00  0.00           C
ATOM   3507  HB1 SER A 226      54.164  24.314  31.334  1.00  0.00           H
ATOM   3508  HB2 SER A 226      55.704  25.324  31.364  1.00  0.00           H
ATOM   3509  OG  SER A 226      54.444  25.554  29.684  1.00  0.00           O
ATOM   3510  HG1 SER A 226      53.594  25.244  29.384  1.00  0.00           H
ATOM   3511  C   SER A 226      54.554  27.734  31.604  1.00  0.00           C
ATOM   3512  O   SER A 226      55.704  27.814  32.024  1.00  0.00           O
ATOM   3513  N   GLU A 227      53.894  28.674  30.874  1.00  0.00           N
ATOM   3514  HN  GLU A 227      53.044  28.444  30.414  1.00  0.00           H
ATOM   3515  CA  GLU A 227      54.584  29.884  30.634  1.00  0.00           C
ATOM   3516  HA  GLU A 227      55.654  29.734  30.674  1.00  0.00           H
ATOM   3517  CB  GLU A 227      54.194  30.324  29.184  1.00  0.00           C
ATOM   3518  HB1 GLU A 227      54.794  31.234  28.944  1.00  0.00           H
ATOM   3519  HB2 GLU A 227      53.114  30.524  29.064  1.00  0.00           H
ATOM   3520  CG  GLU A 227      54.694  29.294  28.094  1.00  0.00           C
ATOM   3521  HG1 GLU A 227      54.304  28.304  28.434  1.00  0.00           H
ATOM   3522  HG2 GLU A 227      55.804  29.274  28.154  1.00  0.00           H
ATOM   3523  CD  GLU A 227      54.154  29.594  26.754  1.00  0.00           C
ATOM   3524  OE1 GLU A 227      54.914  29.704  25.714  1.00  0.00           O
ATOM   3525  OE2 GLU A 227      52.924  29.774  26.694  1.00  0.00           O
ATOM   3526  C   GLU A 227      54.224  31.034  31.514  1.00  0.00           C
ATOM   3527  O   GLU A 227      54.634  32.164  31.334  1.00  0.00           O
ATOM   3528  N   ASP A 228      53.414  30.824  32.574  1.00  0.00           N
ATOM   3529  HN  ASP A 228      53.074  29.924  32.834  1.00  0.00           H
ATOM   3530  CA  ASP A 228      52.924  31.874  33.474  1.00  0.00           C
ATOM   3531  HA  ASP A 228      52.854  32.794  32.924  1.00  0.00           H
ATOM   3532  CB  ASP A 228      51.524  31.564  33.984  1.00  0.00           C
ATOM   3533  HB1 ASP A 228      51.384  30.644  34.604  1.00  0.00           H
ATOM   3534  HB2 ASP A 228      50.884  31.424  33.084  1.00  0.00           H
ATOM   3535  CG  ASP A 228      50.774  32.684  34.714  1.00  0.00           C
ATOM   3536  OD1 ASP A 228      51.344  33.804  34.894  1.00  0.00           O
ATOM   3537  OD2 ASP A 228      49.584  32.474  35.054  1.00  0.00           O
ATOM   3538  C   ASP A 228      53.934  32.104  34.634  1.00  0.00           C
ATOM   3539  O   ASP A 228      54.274  31.044  35.234  1.00  0.00           O
ATOM   3540  N   PRO A 229      54.554  33.334  34.944  1.00  0.00           N
ATOM   3541  CD  PRO A 229      54.504  34.544  34.134  1.00  0.00           C
ATOM   3542  HD1 PRO A 229      55.154  34.424  33.234  1.00  0.00           H
ATOM   3543  HD2 PRO A 229      53.454  34.824  33.904  1.00  0.00           H
ATOM   3544  CA  PRO A 229      55.524  33.434  36.044  1.00  0.00           C
ATOM   3545  HA  PRO A 229      56.064  32.494  36.124  1.00  0.00           H
ATOM   3546  CB  PRO A 229      56.174  34.764  35.854  1.00  0.00           C
ATOM   3547  HB1 PRO A 229      57.034  34.724  35.154  1.00  0.00           H
ATOM   3548  HB2 PRO A 229      56.374  35.264  36.824  1.00  0.00           H
ATOM   3549  CG  PRO A 229      55.114  35.534  35.084  1.00  0.00           C
ATOM   3550  HG1 PRO A 229      55.414  36.494  34.634  1.00  0.00           H
ATOM   3551  HG2 PRO A 229      54.244  35.764  35.734  1.00  0.00           H
ATOM   3552  C   PRO A 229      54.834  33.344  37.374  1.00  0.00           C
ATOM   3553  O   PRO A 229      55.504  32.984  38.334  1.00  0.00           O
ATOM   3554  N   VAL A 230      53.504  33.664  37.494  1.00  0.00           N
ATOM   3555  HN  VAL A 230      52.974  33.864  36.674  1.00  0.00           H
ATOM   3556  CA  VAL A 230      52.734  33.674  38.744  1.00  0.00           C
ATOM   3557  HA  VAL A 230      53.184  34.324  39.474  1.00  0.00           H
ATOM   3558  CB  VAL A 230      51.264  33.984  38.484  1.00  0.00           C
ATOM   3559  HB  VAL A 230      50.694  33.434  37.704  1.00  0.00           H
ATOM   3560  CG1 VAL A 230      50.364  33.804  39.794  1.00  0.00           C
ATOM   3561 HG11 VAL A 230      49.354  34.114  39.454  1.00  0.00           H
ATOM   3562 HG12 VAL A 230      50.334  32.794  40.254  1.00  0.00           H
ATOM   3563 HG13 VAL A 230      50.634  34.454  40.654  1.00  0.00           H
ATOM   3564  CG2 VAL A 230      51.254  35.474  38.004  1.00  0.00           C
ATOM   3565 HG21 VAL A 230      51.744  35.554  37.014  1.00  0.00           H
ATOM   3566 HG22 VAL A 230      50.164  35.684  37.864  1.00  0.00           H
ATOM   3567 HG23 VAL A 230      51.614  36.144  38.814  1.00  0.00           H
ATOM   3568  C   VAL A 230      52.774  32.304  39.414  1.00  0.00           C
ATOM   3569  O   VAL A 230      52.934  32.204  40.674  1.00  0.00           O
ATOM   3570  N   VAL A 231      52.654  31.154  38.734  1.00  0.00           N
ATOM   3571  HN  VAL A 231      52.434  31.174  37.754  1.00  0.00           H
ATOM   3572  CA  VAL A 231      52.374  29.834  39.264  1.00  0.00           C
ATOM   3573  HA  VAL A 231      51.364  29.854  39.634  1.00  0.00           H
ATOM   3574  CB  VAL A 231      52.174  28.884  38.134  1.00  0.00           C
ATOM   3575  HB  VAL A 231      52.994  28.854  37.394  1.00  0.00           H
ATOM   3576  CG1 VAL A 231      51.694  27.414  38.564  1.00  0.00           C
ATOM   3577 HG11 VAL A 231      52.454  26.824  39.134  1.00  0.00           H
ATOM   3578 HG12 VAL A 231      50.874  27.494  39.304  1.00  0.00           H
ATOM   3579 HG13 VAL A 231      51.324  26.844  37.684  1.00  0.00           H
ATOM   3580  CG2 VAL A 231      51.034  29.464  37.204  1.00  0.00           C
ATOM   3581 HG21 VAL A 231      50.124  29.614  37.814  1.00  0.00           H
ATOM   3582 HG22 VAL A 231      51.314  30.414  36.714  1.00  0.00           H
ATOM   3583 HG23 VAL A 231      50.844  28.634  36.484  1.00  0.00           H
ATOM   3584  C   VAL A 231      53.424  29.374  40.254  1.00  0.00           C
ATOM   3585  O   VAL A 231      53.234  28.844  41.344  1.00  0.00           O
ATOM   3586  N   GLY A 232      54.654  29.614  39.834  1.00  0.00           N
ATOM   3587  HN  GLY A 232      54.724  30.064  38.944  1.00  0.00           H
ATOM   3588  CA  GLY A 232      55.854  29.444  40.494  1.00  0.00           C
ATOM   3589  HA1 GLY A 232      55.854  28.394  40.754  1.00  0.00           H
ATOM   3590  HA2 GLY A 232      56.624  29.714  39.794  1.00  0.00           H
ATOM   3591  C   GLY A 232      56.014  30.264  41.724  1.00  0.00           C
ATOM   3592  O   GLY A 232      56.914  29.944  42.514  1.00  0.00           O
ATOM   3593  N   HIS A 233      55.144  31.284  42.004  1.00  0.00           N
ATOM   3594  HN  HIS A 233      54.364  31.404  41.404  1.00  0.00           H
ATOM   3595  CA  HIS A 233      55.224  32.014  43.304  1.00  0.00           C
ATOM   3596  HA  HIS A 233      56.144  31.754  43.804  1.00  0.00           H
ATOM   3597  CB  HIS A 233      55.324  33.524  43.094  1.00  0.00           C
ATOM   3598  HB1 HIS A 233      55.344  34.144  44.024  1.00  0.00           H
ATOM   3599  HB2 HIS A 233      54.424  33.884  42.544  1.00  0.00           H
ATOM   3600  ND1 HIS A 233      57.914  33.884  43.264  1.00  0.00           N
ATOM   3601  CG  HIS A 233      56.684  33.894  42.514  1.00  0.00           C
ATOM   3602  CE1 HIS A 233      58.774  34.544  42.504  1.00  0.00           C
ATOM   3603  HE1 HIS A 233      59.834  34.594  42.734  1.00  0.00           H
ATOM   3604  NE2 HIS A 233      58.234  34.994  41.284  1.00  0.00           N
ATOM   3605  HE2 HIS A 233      58.874  35.174  40.544  1.00  0.00           H
ATOM   3606  CD2 HIS A 233      56.854  34.624  41.314  1.00  0.00           C
ATOM   3607  HD2 HIS A 233      55.974  35.014  40.814  1.00  0.00           H
ATOM   3608  C   HIS A 233      54.054  31.744  44.284  1.00  0.00           C
ATOM   3609  O   HIS A 233      54.224  32.184  45.444  1.00  0.00           O
ATOM   3610  N   LEU A 234      53.044  31.054  43.874  1.00  0.00           N
ATOM   3611  HN  LEU A 234      53.034  30.644  42.964  1.00  0.00           H
ATOM   3612  CA  LEU A 234      51.864  30.864  44.704  1.00  0.00           C
ATOM   3613  HA  LEU A 234      51.474  31.814  45.034  1.00  0.00           H
ATOM   3614  CB  LEU A 234      50.834  29.974  43.904  1.00  0.00           C
ATOM   3615  HB1 LEU A 234      49.984  29.734  44.574  1.00  0.00           H
ATOM   3616  HB2 LEU A 234      51.314  28.994  43.684  1.00  0.00           H
ATOM   3617  CG  LEU A 234      50.364  30.494  42.544  1.00  0.00           C
ATOM   3618  HG  LEU A 234      51.264  30.714  41.934  1.00  0.00           H
ATOM   3619  CD1 LEU A 234      49.744  29.304  41.854  1.00  0.00           C
ATOM   3620 HD11 LEU A 234      49.544  29.544  40.784  1.00  0.00           H
ATOM   3621 HD12 LEU A 234      50.424  28.434  41.954  1.00  0.00           H
ATOM   3622 HD13 LEU A 234      48.704  29.164  42.224  1.00  0.00           H
ATOM   3623  CD2 LEU A 234      49.354  31.594  42.604  1.00  0.00           C
ATOM   3624 HD21 LEU A 234      48.784  31.724  41.654  1.00  0.00           H
ATOM   3625 HD22 LEU A 234      48.634  31.404  43.434  1.00  0.00           H
ATOM   3626 HD23 LEU A 234      49.794  32.554  42.924  1.00  0.00           H
ATOM   3627  C   LEU A 234      52.094  30.254  46.074  1.00  0.00           C
ATOM   3628  O   LEU A 234      51.434  30.614  47.014  1.00  0.00           O
ATOM   3629  N   GLY A 235      53.004  29.274  46.234  1.00  0.00           N
ATOM   3630  HN  GLY A 235      53.514  29.054  45.414  1.00  0.00           H
ATOM   3631  CA  GLY A 235      53.364  28.554  47.474  1.00  0.00           C
ATOM   3632  HA1 GLY A 235      52.494  28.404  48.084  1.00  0.00           H
ATOM   3633  HA2 GLY A 235      53.804  27.614  47.154  1.00  0.00           H
ATOM   3634  C   GLY A 235      54.474  29.184  48.274  1.00  0.00           C
ATOM   3635  O   GLY A 235      54.714  28.894  49.384  1.00  0.00           O
ATOM   3636  N   THR A 236      55.224  30.094  47.624  1.00  0.00           N
ATOM   3637  HN  THR A 236      54.964  30.334  46.694  1.00  0.00           H
ATOM   3638  CA  THR A 236      56.454  30.624  48.244  1.00  0.00           C
ATOM   3639  HA  THR A 236      56.764  30.234  49.204  1.00  0.00           H
ATOM   3640  CB  THR A 236      57.724  30.604  47.364  1.00  0.00           C
ATOM   3641  HB  THR A 236      58.524  31.314  47.664  1.00  0.00           H
ATOM   3642  OG1 THR A 236      57.494  30.864  45.954  1.00  0.00           O
ATOM   3643  HG1 THR A 236      57.534  31.814  45.824  1.00  0.00           H
ATOM   3644  CG2 THR A 236      58.284  29.214  47.394  1.00  0.00           C
ATOM   3645 HG21 THR A 236      57.474  28.464  47.234  1.00  0.00           H
ATOM   3646 HG22 THR A 236      59.124  28.994  46.714  1.00  0.00           H
ATOM   3647 HG23 THR A 236      58.744  29.144  48.404  1.00  0.00           H
ATOM   3648  C   THR A 236      56.304  32.094  48.634  1.00  0.00           C
ATOM   3649  O   THR A 236      57.144  32.724  49.324  1.00  0.00           O
ATOM   3650  N   SER A 237      55.164  32.764  48.124  1.00  0.00           N
ATOM   3651  HN  SER A 237      54.454  32.324  47.564  1.00  0.00           H
ATOM   3652  CA  SER A 237      55.054  34.174  48.434  1.00  0.00           C
ATOM   3653  HA  SER A 237      56.004  34.674  48.284  1.00  0.00           H
ATOM   3654  CB  SER A 237      54.094  34.834  47.484  1.00  0.00           C
ATOM   3655  HB1 SER A 237      54.014  35.914  47.744  1.00  0.00           H
ATOM   3656  HB2 SER A 237      53.104  34.334  47.584  1.00  0.00           H
ATOM   3657  OG  SER A 237      54.524  34.784  46.134  1.00  0.00           O
ATOM   3658  HG1 SER A 237      54.314  33.914  45.784  1.00  0.00           H
ATOM   3659  C   SER A 237      54.604  34.524  49.804  1.00  0.00           C
ATOM   3660  O   SER A 237      55.034  35.444  50.564  1.00  0.00           O
ATOM   3661  N   THR A 238      53.684  33.704  50.344  1.00  0.00           N
ATOM   3662  HN  THR A 238      53.464  32.774  50.044  1.00  0.00           H
ATOM   3663  CA  THR A 238      52.834  34.154  51.374  1.00  0.00           C
ATOM   3664  HA  THR A 238      52.884  35.234  51.444  1.00  0.00           H
ATOM   3665  CB  THR A 238      51.324  33.614  51.224  1.00  0.00           C
ATOM   3666  HB  THR A 238      50.764  34.234  51.954  1.00  0.00           H
ATOM   3667  OG1 THR A 238      51.174  32.284  51.724  1.00  0.00           O
ATOM   3668  HG1 THR A 238      50.224  32.234  51.844  1.00  0.00           H
ATOM   3669  CG2 THR A 238      50.734  33.514  49.834  1.00  0.00           C
ATOM   3670 HG21 THR A 238      51.204  32.704  49.244  1.00  0.00           H
ATOM   3671 HG22 THR A 238      49.694  33.124  49.834  1.00  0.00           H
ATOM   3672 HG23 THR A 238      50.914  34.464  49.284  1.00  0.00           H
ATOM   3673  C   THR A 238      53.384  33.674  52.644  1.00  0.00           C
ATOM   3674  O   THR A 238      54.134  32.744  52.654  1.00  0.00           O
ATOM   3675  N   GLU A 239      52.974  34.234  53.784  1.00  0.00           N
ATOM   3676  HN  GLU A 239      52.284  34.954  53.834  1.00  0.00           H
ATOM   3677  CA  GLU A 239      53.384  33.774  55.114  1.00  0.00           C
ATOM   3678  HA  GLU A 239      54.454  33.654  55.204  1.00  0.00           H
ATOM   3679  CB  GLU A 239      52.984  34.614  56.304  1.00  0.00           C
ATOM   3680  HB1 GLU A 239      53.264  34.174  57.294  1.00  0.00           H
ATOM   3681  HB2 GLU A 239      51.914  34.844  56.464  1.00  0.00           H
ATOM   3682  CG  GLU A 239      53.814  35.894  56.264  1.00  0.00           C
ATOM   3683  HG1 GLU A 239      53.374  36.604  56.994  1.00  0.00           H
ATOM   3684  HG2 GLU A 239      53.684  36.354  55.254  1.00  0.00           H
ATOM   3685  CD  GLU A 239      55.244  35.644  56.704  1.00  0.00           C
ATOM   3686  OE1 GLU A 239      56.124  35.114  56.044  1.00  0.00           O
ATOM   3687  OE2 GLU A 239      55.524  35.974  57.914  1.00  0.00           O
ATOM   3688  C   GLU A 239      52.904  32.294  55.334  1.00  0.00           C
ATOM   3689  O   GLU A 239      53.734  31.454  55.854  1.00  0.00           O
ATOM   3690  N   GLU A 240      51.674  31.934  54.984  1.00  0.00           N
ATOM   3691  HN  GLU A 240      51.074  32.634  54.624  1.00  0.00           H
ATOM   3692  CA  GLU A 240      51.224  30.554  55.144  1.00  0.00           C
ATOM   3693  HA  GLU A 240      51.324  30.374  56.214  1.00  0.00           H
ATOM   3694  CB  GLU A 240      49.664  30.344  55.004  1.00  0.00           C
ATOM   3695  HB1 GLU A 240      49.334  30.314  53.944  1.00  0.00           H
ATOM   3696  HB2 GLU A 240      49.094  31.224  55.384  1.00  0.00           H
ATOM   3697  CG  GLU A 240      49.074  29.104  55.754  1.00  0.00           C
ATOM   3698  HG1 GLU A 240      49.544  28.144  55.454  1.00  0.00           H
ATOM   3699  HG2 GLU A 240      48.024  28.964  55.424  1.00  0.00           H
ATOM   3700  CD  GLU A 240      48.904  29.184  57.304  1.00  0.00           C
ATOM   3701  OE1 GLU A 240      48.494  28.134  57.884  1.00  0.00           O
ATOM   3702  OE2 GLU A 240      49.414  30.204  57.914  1.00  0.00           O
ATOM   3703  C   GLU A 240      52.024  29.494  54.314  1.00  0.00           C
ATOM   3704  O   GLU A 240      52.354  28.364  54.694  1.00  0.00           O
ATOM   3705  N   GLY A 241      52.384  29.854  53.064  1.00  0.00           N
ATOM   3706  HN  GLY A 241      52.004  30.704  52.704  1.00  0.00           H
ATOM   3707  CA  GLY A 241      53.004  28.934  52.114  1.00  0.00           C
ATOM   3708  HA1 GLY A 241      52.474  27.994  52.114  1.00  0.00           H
ATOM   3709  HA2 GLY A 241      53.124  29.514  51.204  1.00  0.00           H
ATOM   3710  C   GLY A 241      54.424  28.714  52.644  1.00  0.00           C
ATOM   3711  O   GLY A 241      54.964  27.584  52.674  1.00  0.00           O
ATOM   3712  N   LYS A 242      54.994  29.804  53.134  1.00  0.00           N
ATOM   3713  HN  LYS A 242      54.604  30.714  53.094  1.00  0.00           H
ATOM   3714  CA  LYS A 242      56.294  29.664  53.744  1.00  0.00           C
ATOM   3715  HA  LYS A 242      56.844  29.264  52.904  1.00  0.00           H
ATOM   3716  CB  LYS A 242      56.894  31.034  54.024  1.00  0.00           C
ATOM   3717  HB1 LYS A 242      57.734  30.774  54.704  1.00  0.00           H
ATOM   3718  HB2 LYS A 242      56.214  31.654  54.644  1.00  0.00           H
ATOM   3719  CG  LYS A 242      57.324  31.774  52.754  1.00  0.00           C
ATOM   3720  HG1 LYS A 242      56.434  31.744  52.074  1.00  0.00           H
ATOM   3721  HG2 LYS A 242      58.024  31.204  52.114  1.00  0.00           H
ATOM   3722  CD  LYS A 242      57.794  33.264  53.104  1.00  0.00           C
ATOM   3723  HD1 LYS A 242      56.964  33.824  53.594  1.00  0.00           H
ATOM   3724  HD2 LYS A 242      58.664  33.214  53.804  1.00  0.00           H
ATOM   3725  CE  LYS A 242      58.224  34.074  51.864  1.00  0.00           C
ATOM   3726  HE1 LYS A 242      57.344  34.104  51.184  1.00  0.00           H
ATOM   3727  HE2 LYS A 242      59.054  33.494  51.404  1.00  0.00           H
ATOM   3728  NZ  LYS A 242      58.764  35.394  52.064  1.00  0.00           N
ATOM   3729  HZ1 LYS A 242      58.474  35.974  51.244  1.00  0.00           H
ATOM   3730  HZ2 LYS A 242      58.274  35.694  52.924  1.00  0.00           H
ATOM   3731  HZ3 LYS A 242      59.784  35.284  52.214  1.00  0.00           H
ATOM   3732  C   LYS A 242      56.344  28.704  54.914  1.00  0.00           C
ATOM   3733  O   LYS A 242      57.234  27.854  55.104  1.00  0.00           O
ATOM   3734  N   LYS A 243      55.324  28.864  55.784  1.00  0.00           N
ATOM   3735  HN  LYS A 243      54.624  29.564  55.654  1.00  0.00           H
ATOM   3736  CA  LYS A 243      55.134  28.024  56.864  1.00  0.00           C
ATOM   3737  HA  LYS A 243      56.054  27.904  57.424  1.00  0.00           H
ATOM   3738  CB  LYS A 243      54.094  28.574  57.804  1.00  0.00           C
ATOM   3739  HB1 LYS A 243      53.254  28.954  57.184  1.00  0.00           H
ATOM   3740  HB2 LYS A 243      54.584  29.474  58.224  1.00  0.00           H
ATOM   3741  CG  LYS A 243      53.434  27.614  58.844  1.00  0.00           C
ATOM   3742  HG1 LYS A 243      53.744  27.974  59.844  1.00  0.00           H
ATOM   3743  HG2 LYS A 243      53.574  26.514  58.774  1.00  0.00           H
ATOM   3744  CD  LYS A 243      51.894  27.744  58.984  1.00  0.00           C
ATOM   3745  HD1 LYS A 243      51.564  28.804  58.954  1.00  0.00           H
ATOM   3746  HD2 LYS A 243      51.654  27.234  58.024  1.00  0.00           H
ATOM   3747  CE  LYS A 243      51.244  26.984  60.104  1.00  0.00           C
ATOM   3748  HE1 LYS A 243      51.564  27.464  61.054  1.00  0.00           H
ATOM   3749  HE2 LYS A 243      51.464  25.904  60.194  1.00  0.00           H
ATOM   3750  NZ  LYS A 243      49.754  27.044  60.014  1.00  0.00           N
ATOM   3751  HZ1 LYS A 243      49.324  27.824  60.564  1.00  0.00           H
ATOM   3752  HZ2 LYS A 243      49.484  27.314  59.054  1.00  0.00           H
ATOM   3753  HZ3 LYS A 243      49.304  26.114  60.134  1.00  0.00           H
ATOM   3754  C   LYS A 243      54.814  26.534  56.514  1.00  0.00           C
ATOM   3755  O   LYS A 243      55.414  25.634  57.084  1.00  0.00           O
ATOM   3756  N   VAL A 244      53.874  26.274  55.514  1.00  0.00           N
ATOM   3757  HN  VAL A 244      53.394  26.994  55.024  1.00  0.00           H
ATOM   3758  CA  VAL A 244      53.754  24.874  54.984  1.00  0.00           C
ATOM   3759  HA  VAL A 244      53.624  24.284  55.884  1.00  0.00           H
ATOM   3760  CB  VAL A 244      52.494  24.814  54.054  1.00  0.00           C
ATOM   3761  HB  VAL A 244      52.724  25.344  53.104  1.00  0.00           H
ATOM   3762  CG1 VAL A 244      52.114  23.404  53.674  1.00  0.00           C
ATOM   3763 HG11 VAL A 244      51.684  22.904  54.564  1.00  0.00           H
ATOM   3764 HG12 VAL A 244      51.274  23.454  52.934  1.00  0.00           H
ATOM   3765 HG13 VAL A 244      52.884  22.734  53.244  1.00  0.00           H
ATOM   3766  CG2 VAL A 244      51.294  25.454  54.744  1.00  0.00           C
ATOM   3767 HG21 VAL A 244      51.334  26.434  55.264  1.00  0.00           H
ATOM   3768 HG22 VAL A 244      50.444  25.514  54.034  1.00  0.00           H
ATOM   3769 HG23 VAL A 244      50.874  24.744  55.484  1.00  0.00           H
ATOM   3770  C   VAL A 244      55.034  24.314  54.364  1.00  0.00           C
ATOM   3771  O   VAL A 244      55.214  23.124  54.624  1.00  0.00           O
ATOM   3772  N   LEU A 245      55.854  25.104  53.654  1.00  0.00           N
ATOM   3773  HN  LEU A 245      55.534  26.034  53.464  1.00  0.00           H
ATOM   3774  CA  LEU A 245      57.194  24.834  53.204  1.00  0.00           C
ATOM   3775  HA  LEU A 245      57.034  23.894  52.694  1.00  0.00           H
ATOM   3776  CB  LEU A 245      57.824  25.904  52.284  1.00  0.00           C
ATOM   3777  HB1 LEU A 245      58.064  26.764  52.944  1.00  0.00           H
ATOM   3778  HB2 LEU A 245      57.154  26.444  51.574  1.00  0.00           H
ATOM   3779  CG  LEU A 245      59.054  25.484  51.364  1.00  0.00           C
ATOM   3780  HG  LEU A 245      59.634  24.834  52.044  1.00  0.00           H
ATOM   3781  CD1 LEU A 245      58.514  24.714  50.174  1.00  0.00           C
ATOM   3782 HD11 LEU A 245      59.224  23.954  49.784  1.00  0.00           H
ATOM   3783 HD12 LEU A 245      57.544  24.194  50.344  1.00  0.00           H
ATOM   3784 HD13 LEU A 245      58.194  25.474  49.434  1.00  0.00           H
ATOM   3785  CD2 LEU A 245      59.894  26.594  50.854  1.00  0.00           C
ATOM   3786 HD21 LEU A 245      60.654  26.274  50.104  1.00  0.00           H
ATOM   3787 HD22 LEU A 245      59.324  27.444  50.414  1.00  0.00           H
ATOM   3788 HD23 LEU A 245      60.534  27.054  51.634  1.00  0.00           H
ATOM   3789  C   LEU A 245      58.244  24.524  54.274  1.00  0.00           C
ATOM   3790  O   LEU A 245      58.894  23.484  54.194  1.00  0.00           O
ATOM   3791  N   ARG A 246      58.324  25.324  55.364  1.00  0.00           N
ATOM   3792  HN  ARG A 246      57.774  26.154  55.404  1.00  0.00           H
ATOM   3793  CA  ARG A 246      59.034  25.064  56.574  1.00  0.00           C
ATOM   3794  HA  ARG A 246      60.064  24.894  56.274  1.00  0.00           H
ATOM   3795  CB  ARG A 246      59.014  26.304  57.614  1.00  0.00           C
ATOM   3796  HB1 ARG A 246      59.244  25.914  58.634  1.00  0.00           H
ATOM   3797  HB2 ARG A 246      57.934  26.564  57.714  1.00  0.00           H
ATOM   3798  CG  ARG A 246      59.844  27.544  57.204  1.00  0.00           C
ATOM   3799  HG1 ARG A 246      59.314  27.954  56.314  1.00  0.00           H
ATOM   3800  HG2 ARG A 246      60.824  27.154  56.864  1.00  0.00           H
ATOM   3801  CD  ARG A 246      59.904  28.634  58.364  1.00  0.00           C
ATOM   3802  HD1 ARG A 246      60.364  29.494  57.834  1.00  0.00           H
ATOM   3803  HD2 ARG A 246      60.384  28.174  59.254  1.00  0.00           H
ATOM   3804  NE  ARG A 246      58.534  29.004  58.834  1.00  0.00           N
ATOM   3805  HE  ARG A 246      58.074  28.494  59.564  1.00  0.00           H
ATOM   3806  CZ  ARG A 246      57.934  30.174  58.544  1.00  0.00           C
ATOM   3807  NH1 ARG A 246      58.334  30.984  57.624  1.00  0.00           N
ATOM   3808 HH11 ARG A 246      59.124  30.844  57.034  1.00  0.00           H
ATOM   3809 HH12 ARG A 246      57.624  31.644  57.364  1.00  0.00           H
ATOM   3810  NH2 ARG A 246      56.864  30.484  59.294  1.00  0.00           N
ATOM   3811 HH21 ARG A 246      56.634  30.094  60.184  1.00  0.00           H
ATOM   3812 HH22 ARG A 246      56.524  31.424  59.214  1.00  0.00           H
ATOM   3813  C   ARG A 246      58.624  23.764  57.214  1.00  0.00           C
ATOM   3814  O   ARG A 246      59.454  23.014  57.704  1.00  0.00           O
ATOM   3815  N   ASN A 247      57.304  23.464  57.254  1.00  0.00           N
ATOM   3816  HN  ASN A 247      56.634  24.084  56.844  1.00  0.00           H
ATOM   3817  CA  ASN A 247      56.754  22.404  58.064  1.00  0.00           C
ATOM   3818  HA  ASN A 247      57.394  22.224  58.914  1.00  0.00           H
ATOM   3819  CB  ASN A 247      55.464  22.954  58.714  1.00  0.00           C
ATOM   3820  HB1 ASN A 247      54.924  22.114  59.204  1.00  0.00           H
ATOM   3821  HB2 ASN A 247      54.774  23.314  57.924  1.00  0.00           H
ATOM   3822  CG  ASN A 247      55.524  24.104  59.714  1.00  0.00           C
ATOM   3823  OD1 ASN A 247      56.574  24.654  59.844  1.00  0.00           O
ATOM   3824  ND2 ASN A 247      54.354  24.464  60.354  1.00  0.00           N
ATOM   3825 HD21 ASN A 247      53.584  23.854  60.184  1.00  0.00           H
ATOM   3826 HD22 ASN A 247      54.304  25.134  61.094  1.00  0.00           H
ATOM   3827  C   ASN A 247      56.674  21.014  57.374  1.00  0.00           C
ATOM   3828  O   ASN A 247      56.624  19.924  57.984  1.00  0.00           O
ATOM   3829  N   GLY A 248      56.884  21.064  56.034  1.00  0.00           N
ATOM   3830  HN  GLY A 248      57.044  21.974  55.654  1.00  0.00           H
ATOM   3831  CA  GLY A 248      56.754  19.894  55.124  1.00  0.00           C
ATOM   3832  HA1 GLY A 248      56.964  20.334  54.154  1.00  0.00           H
ATOM   3833  HA2 GLY A 248      57.364  19.064  55.424  1.00  0.00           H
ATOM   3834  C   GLY A 248      55.424  19.424  54.934  1.00  0.00           C
ATOM   3835  O   GLY A 248      55.214  18.274  54.714  1.00  0.00           O
ATOM   3836  N   GLY A 249      54.464  20.364  54.934  1.00  0.00           N
ATOM   3837  HN  GLY A 249      54.744  21.324  54.984  1.00  0.00           H
ATOM   3838  CA  GLY A 249      53.064  20.004  54.534  1.00  0.00           C
ATOM   3839  HA1 GLY A 249      52.824  19.014  54.894  1.00  0.00           H
ATOM   3840  HA2 GLY A 249      52.394  20.774  54.884  1.00  0.00           H
ATOM   3841  C   GLY A 249      53.014  19.764  53.054  1.00  0.00           C
ATOM   3842  O   GLY A 249      54.004  19.734  52.284  1.00  0.00           O
ATOM   3843  N   LYS A 250      51.794  19.644  52.494  1.00  0.00           N
ATOM   3844  HN  LYS A 250      50.964  19.544  53.034  1.00  0.00           H
ATOM   3845  CA  LYS A 250      51.514  19.614  51.084  1.00  0.00           C
ATOM   3846  HA  LYS A 250      52.394  19.814  50.484  1.00  0.00           H
ATOM   3847  CB  LYS A 250      50.854  18.344  50.534  1.00  0.00           C
ATOM   3848  HB1 LYS A 250      50.774  18.424  49.434  1.00  0.00           H
ATOM   3849  HB2 LYS A 250      49.844  18.024  50.874  1.00  0.00           H
ATOM   3850  CG  LYS A 250      51.624  17.134  50.934  1.00  0.00           C
ATOM   3851  HG1 LYS A 250      51.304  16.814  51.954  1.00  0.00           H
ATOM   3852  HG2 LYS A 250      52.734  17.214  51.004  1.00  0.00           H
ATOM   3853  CD  LYS A 250      51.314  15.944  49.944  1.00  0.00           C
ATOM   3854  HD1 LYS A 250      50.224  15.844  49.764  1.00  0.00           H
ATOM   3855  HD2 LYS A 250      51.784  16.224  48.974  1.00  0.00           H
ATOM   3856  CE  LYS A 250      51.934  14.584  50.434  1.00  0.00           C
ATOM   3857  HE1 LYS A 250      51.724  14.454  51.514  1.00  0.00           H
ATOM   3858  HE2 LYS A 250      53.044  14.544  50.454  1.00  0.00           H
ATOM   3859  NZ  LYS A 250      51.424  13.554  49.554  1.00  0.00           N
ATOM   3860  HZ1 LYS A 250      50.754  13.864  48.824  1.00  0.00           H
ATOM   3861  HZ2 LYS A 250      52.244  13.164  49.044  1.00  0.00           H
ATOM   3862  HZ3 LYS A 250      51.054  12.844  50.224  1.00  0.00           H
ATOM   3863  C   LYS A 250      50.614  20.824  50.824  1.00  0.00           C
ATOM   3864  O   LYS A 250      49.554  20.934  51.434  1.00  0.00           O
ATOM   3865  N   ASN A 251      50.954  21.704  49.894  1.00  0.00           N
ATOM   3866  HN  ASN A 251      51.894  21.664  49.554  1.00  0.00           H
ATOM   3867  CA  ASN A 251      50.074  22.614  49.264  1.00  0.00           C
ATOM   3868  HA  ASN A 251      49.394  22.954  50.034  1.00  0.00           H
ATOM   3869  CB  ASN A 251      50.794  23.914  48.714  1.00  0.00           C
ATOM   3870  HB1 ASN A 251      49.934  24.564  48.484  1.00  0.00           H
ATOM   3871  HB2 ASN A 251      51.464  23.764  47.844  1.00  0.00           H
ATOM   3872  CG  ASN A 251      51.574  24.554  49.884  1.00  0.00           C
ATOM   3873  OD1 ASN A 251      51.104  24.724  50.994  1.00  0.00           O
ATOM   3874  ND2 ASN A 251      52.834  24.974  49.644  1.00  0.00           N
ATOM   3875 HD21 ASN A 251      53.294  24.664  48.814  1.00  0.00           H
ATOM   3876 HD22 ASN A 251      53.324  25.494  50.344  1.00  0.00           H
ATOM   3877  C   ASN A 251      49.314  21.994  48.054  1.00  0.00           C
ATOM   3878  O   ASN A 251      49.824  21.184  47.274  1.00  0.00           O
ATOM   3879  N   PHE A 252      48.014  22.314  47.834  1.00  0.00           N
ATOM   3880  HN  PHE A 252      47.484  22.884  48.474  1.00  0.00           H
ATOM   3881  CA  PHE A 252      47.174  21.814  46.784  1.00  0.00           C
ATOM   3882  HA  PHE A 252      47.824  21.234  46.154  1.00  0.00           H
ATOM   3883  CB  PHE A 252      45.944  21.104  47.304  1.00  0.00           C
ATOM   3884  HB1 PHE A 252      45.424  20.514  46.514  1.00  0.00           H
ATOM   3885  HB2 PHE A 252      45.264  21.894  47.674  1.00  0.00           H
ATOM   3886  CG  PHE A 252      46.434  20.144  48.424  1.00  0.00           C
ATOM   3887  CD1 PHE A 252      47.134  18.974  48.094  1.00  0.00           C
ATOM   3888  HD1 PHE A 252      47.504  18.754  47.104  1.00  0.00           H
ATOM   3889  CE1 PHE A 252      47.534  17.994  49.064  1.00  0.00           C
ATOM   3890  HE1 PHE A 252      48.184  17.234  48.644  1.00  0.00           H
ATOM   3891  CZ  PHE A 252      47.084  18.174  50.384  1.00  0.00           C
ATOM   3892  HZ  PHE A 252      47.324  17.404  51.094  1.00  0.00           H
ATOM   3893  CD2 PHE A 252      46.004  20.314  49.774  1.00  0.00           C
ATOM   3894  HD2 PHE A 252      45.524  21.194  50.184  1.00  0.00           H
ATOM   3895  CE2 PHE A 252      46.424  19.374  50.764  1.00  0.00           C
ATOM   3896  HE2 PHE A 252      46.144  19.504  51.804  1.00  0.00           H
ATOM   3897  C   PHE A 252      46.754  23.004  45.914  1.00  0.00           C
ATOM   3898  O   PHE A 252      45.904  23.844  46.234  1.00  0.00           O
ATOM   3899  N   PRO A 253      47.444  23.274  44.764  1.00  0.00           N
ATOM   3900  CD  PRO A 253      48.794  22.694  44.434  1.00  0.00           C
ATOM   3901  HD1 PRO A 253      49.514  22.744  45.274  1.00  0.00           H
ATOM   3902  HD2 PRO A 253      48.724  21.654  44.064  1.00  0.00           H
ATOM   3903  CA  PRO A 253      47.204  24.424  43.894  1.00  0.00           C
ATOM   3904  HA  PRO A 253      46.664  25.214  44.394  1.00  0.00           H
ATOM   3905  CB  PRO A 253      48.664  24.874  43.344  1.00  0.00           C
ATOM   3906  HB1 PRO A 253      49.114  25.594  44.064  1.00  0.00           H
ATOM   3907  HB2 PRO A 253      48.774  25.424  42.384  1.00  0.00           H
ATOM   3908  CG  PRO A 253      49.454  23.584  43.274  1.00  0.00           C
ATOM   3909  HG1 PRO A 253      50.534  23.604  43.524  1.00  0.00           H
ATOM   3910  HG2 PRO A 253      49.254  23.024  42.334  1.00  0.00           H
ATOM   3911  C   PRO A 253      46.264  23.924  42.754  1.00  0.00           C
ATOM   3912  O   PRO A 253      46.374  22.854  42.234  1.00  0.00           O
ATOM   3913  N   ALA A 254      45.284  24.824  42.374  1.00  0.00           N
ATOM   3914  HN  ALA A 254      45.034  25.644  42.884  1.00  0.00           H
ATOM   3915  CA  ALA A 254      44.444  24.564  41.224  1.00  0.00           C
ATOM   3916  HA  ALA A 254      44.984  23.964  40.514  1.00  0.00           H
ATOM   3917  CB  ALA A 254      43.104  23.864  41.544  1.00  0.00           C
ATOM   3918  HB1 ALA A 254      43.514  22.964  42.054  1.00  0.00           H
ATOM   3919  HB2 ALA A 254      42.424  24.484  42.174  1.00  0.00           H
ATOM   3920  HB3 ALA A 254      42.514  23.564  40.644  1.00  0.00           H
ATOM   3921  C   ALA A 254      44.134  25.894  40.504  1.00  0.00           C
ATOM   3922  O   ALA A 254      44.104  26.934  41.094  1.00  0.00           O
ATOM   3923  N   ILE A 255      43.994  25.904  39.134  1.00  0.00           N
ATOM   3924  HN  ILE A 255      44.004  25.044  38.644  1.00  0.00           H
ATOM   3925  CA  ILE A 255      43.764  27.084  38.364  1.00  0.00           C
ATOM   3926  HA  ILE A 255      43.444  27.824  39.084  1.00  0.00           H
ATOM   3927  CB  ILE A 255      44.944  27.534  37.534  1.00  0.00           C
ATOM   3928  HB  ILE A 255      45.234  26.894  36.684  1.00  0.00           H
ATOM   3929  CG2 ILE A 255      44.554  28.854  36.894  1.00  0.00           C
ATOM   3930 HG21 ILE A 255      44.134  29.554  37.644  1.00  0.00           H
ATOM   3931 HG22 ILE A 255      45.404  29.304  36.344  1.00  0.00           H
ATOM   3932 HG23 ILE A 255      43.804  28.604  36.104  1.00  0.00           H
ATOM   3933  CG1 ILE A 255      46.174  27.734  38.494  1.00  0.00           C
ATOM   3934 HG11 ILE A 255      46.314  26.834  39.134  1.00  0.00           H
ATOM   3935 HG12 ILE A 255      45.874  28.574  39.154  1.00  0.00           H
ATOM   3936  CD  ILE A 255      47.554  28.034  37.904  1.00  0.00           C
ATOM   3937  HD1 ILE A 255      48.344  28.054  38.684  1.00  0.00           H
ATOM   3938  HD2 ILE A 255      47.894  27.194  37.264  1.00  0.00           H
ATOM   3939  HD3 ILE A 255      47.594  28.944  37.264  1.00  0.00           H
ATOM   3940  C   ILE A 255      42.504  26.904  37.504  1.00  0.00           C
ATOM   3941  O   ILE A 255      42.324  25.794  36.924  1.00  0.00           O
ATOM   3942  N   PHE A 256      41.594  27.894  37.544  1.00  0.00           N
ATOM   3943  HN  PHE A 256      41.944  28.774  37.834  1.00  0.00           H
ATOM   3944  CA  PHE A 256      40.334  27.854  36.784  1.00  0.00           C
ATOM   3945  HA  PHE A 256      40.414  27.064  36.044  1.00  0.00           H
ATOM   3946  CB  PHE A 256      39.024  27.774  37.614  1.00  0.00           C
ATOM   3947  HB1 PHE A 256      38.014  27.564  37.194  1.00  0.00           H
ATOM   3948  HB2 PHE A 256      38.834  28.734  38.144  1.00  0.00           H
ATOM   3949  CG  PHE A 256      39.324  26.774  38.664  1.00  0.00           C
ATOM   3950  CD1 PHE A 256      38.874  25.414  38.494  1.00  0.00           C
ATOM   3951  HD1 PHE A 256      38.214  25.074  37.714  1.00  0.00           H
ATOM   3952  CE1 PHE A 256      39.104  24.424  39.524  1.00  0.00           C
ATOM   3953  HE1 PHE A 256      38.834  23.384  39.444  1.00  0.00           H
ATOM   3954  CZ  PHE A 256      39.924  24.794  40.604  1.00  0.00           C
ATOM   3955  HZ  PHE A 256      40.124  23.994  41.294  1.00  0.00           H
ATOM   3956  CD2 PHE A 256      39.954  27.144  39.914  1.00  0.00           C
ATOM   3957  HD2 PHE A 256      40.304  28.124  40.184  1.00  0.00           H
ATOM   3958  CE2 PHE A 256      40.334  26.114  40.804  1.00  0.00           C
ATOM   3959  HE2 PHE A 256      40.964  26.434  41.614  1.00  0.00           H
ATOM   3960  C   PHE A 256      40.184  29.094  36.004  1.00  0.00           C
ATOM   3961  O   PHE A 256      40.614  30.194  36.304  1.00  0.00           O
ATOM   3962  N   ARG A 257      39.654  28.974  34.774  1.00  0.00           N
ATOM   3963  HN  ARG A 257      39.154  28.124  34.584  1.00  0.00           H
ATOM   3964  CA  ARG A 257      39.524  29.924  33.764  1.00  0.00           C
ATOM   3965  HA  ARG A 257      40.034  30.834  34.044  1.00  0.00           H
ATOM   3966  CB  ARG A 257      40.054  29.424  32.364  1.00  0.00           C
ATOM   3967  HB1 ARG A 257      39.604  28.414  32.284  1.00  0.00           H
ATOM   3968  HB2 ARG A 257      41.164  29.314  32.374  1.00  0.00           H
ATOM   3969  CG  ARG A 257      39.824  30.434  31.194  1.00  0.00           C
ATOM   3970  HG1 ARG A 257      40.474  31.324  31.304  1.00  0.00           H
ATOM   3971  HG2 ARG A 257      38.764  30.734  31.304  1.00  0.00           H
ATOM   3972  CD  ARG A 257      40.064  29.804  29.774  1.00  0.00           C
ATOM   3973  HD1 ARG A 257      39.684  30.534  29.014  1.00  0.00           H
ATOM   3974  HD2 ARG A 257      39.504  28.844  29.724  1.00  0.00           H
ATOM   3975  NE  ARG A 257      41.504  29.464  29.604  1.00  0.00           N
ATOM   3976  HE  ARG A 257      42.184  30.184  29.774  1.00  0.00           H
ATOM   3977  CZ  ARG A 257      42.144  28.324  29.344  1.00  0.00           C
ATOM   3978  NH1 ARG A 257      41.594  27.194  29.524  1.00  0.00           N
ATOM   3979 HH11 ARG A 257      40.594  27.104  29.444  1.00  0.00           H
ATOM   3980 HH12 ARG A 257      42.154  26.404  29.264  1.00  0.00           H
ATOM   3981  NH2 ARG A 257      43.454  28.334  29.114  1.00  0.00           N
ATOM   3982 HH21 ARG A 257      43.824  29.214  28.804  1.00  0.00           H
ATOM   3983 HH22 ARG A 257      43.894  27.454  28.934  1.00  0.00           H
ATOM   3984  C   ARG A 257      38.074  30.264  33.644  1.00  0.00           C
ATOM   3985  O   ARG A 257      37.254  29.384  33.634  1.00  0.00           O
ATOM   3986  N   ARG A 258      37.754  31.544  33.554  1.00  0.00           N
ATOM   3987  HN  ARG A 258      38.434  32.264  33.544  1.00  0.00           H
ATOM   3988  CA  ARG A 258      36.384  32.074  33.384  1.00  0.00           C
ATOM   3989  HA  ARG A 258      35.614  31.504  33.884  1.00  0.00           H
ATOM   3990  CB  ARG A 258      36.454  33.624  33.584  1.00  0.00           C
ATOM   3991  HB1 ARG A 258      37.044  34.214  32.844  1.00  0.00           H
ATOM   3992  HB2 ARG A 258      37.134  33.604  34.464  1.00  0.00           H
ATOM   3993  CG  ARG A 258      35.134  34.334  33.974  1.00  0.00           C
ATOM   3994  HG1 ARG A 258      35.324  35.404  34.204  1.00  0.00           H
ATOM   3995  HG2 ARG A 258      34.694  33.934  34.914  1.00  0.00           H
ATOM   3996  CD  ARG A 258      34.004  34.254  32.964  1.00  0.00           C
ATOM   3997  HD1 ARG A 258      33.644  33.204  32.954  1.00  0.00           H
ATOM   3998  HD2 ARG A 258      34.434  34.484  31.964  1.00  0.00           H
ATOM   3999  NE  ARG A 258      32.904  35.144  33.374  1.00  0.00           N
ATOM   4000  HE  ARG A 258      33.094  36.024  33.814  1.00  0.00           H
ATOM   4001  CZ  ARG A 258      31.684  35.124  32.864  1.00  0.00           C
ATOM   4002  NH1 ARG A 258      31.264  34.164  32.074  1.00  0.00           N
ATOM   4003 HH11 ARG A 258      31.824  33.484  31.594  1.00  0.00           H
ATOM   4004 HH12 ARG A 258      30.314  34.194  31.774  1.00  0.00           H
ATOM   4005  NH2 ARG A 258      30.844  36.114  33.274  1.00  0.00           N
ATOM   4006 HH21 ARG A 258      31.224  36.794  33.904  1.00  0.00           H
ATOM   4007 HH22 ARG A 258      29.874  36.074  33.034  1.00  0.00           H
ATOM   4008  C   ARG A 258      36.134  31.964  31.874  1.00  0.00           C
ATOM   4009  O   ARG A 258      36.844  32.534  31.044  1.00  0.00           O
ATOM   4010  N   ILE A 259      35.054  31.214  31.564  1.00  0.00           N
ATOM   4011  HN  ILE A 259      34.514  30.744  32.264  1.00  0.00           H
ATOM   4012  CA  ILE A 259      34.634  30.944  30.144  1.00  0.00           C
ATOM   4013  HA  ILE A 259      35.414  31.304  29.494  1.00  0.00           H
ATOM   4014  CB  ILE A 259      34.554  29.484  29.904  1.00  0.00           C
ATOM   4015  HB  ILE A 259      34.414  29.214  28.834  1.00  0.00           H
ATOM   4016  CG2 ILE A 259      35.844  28.864  30.394  1.00  0.00           C
ATOM   4017 HG21 ILE A 259      36.754  29.314  29.934  1.00  0.00           H
ATOM   4018 HG22 ILE A 259      35.944  28.894  31.494  1.00  0.00           H
ATOM   4019 HG23 ILE A 259      35.814  27.794  30.104  1.00  0.00           H
ATOM   4020  CG1 ILE A 259      33.404  28.734  30.644  1.00  0.00           C
ATOM   4021 HG11 ILE A 259      32.534  29.414  30.794  1.00  0.00           H
ATOM   4022 HG12 ILE A 259      33.574  28.494  31.714  1.00  0.00           H
ATOM   4023  CD  ILE A 259      32.944  27.474  29.894  1.00  0.00           C
ATOM   4024  HD1 ILE A 259      33.594  26.574  29.884  1.00  0.00           H
ATOM   4025  HD2 ILE A 259      31.924  27.144  30.194  1.00  0.00           H
ATOM   4026  HD3 ILE A 259      32.734  27.724  28.834  1.00  0.00           H
ATOM   4027  C   ILE A 259      33.324  31.594  29.884  1.00  0.00           C
ATOM   4028  O   ILE A 259      32.634  32.024  30.774  1.00  0.00           O
ATOM   4029  N   GLN A 260      32.884  31.814  28.574  1.00  0.00           N
ATOM   4030  HN  GLN A 260      33.384  31.474  27.784  1.00  0.00           H
ATOM   4031  CA  GLN A 260      31.564  32.364  28.294  1.00  0.00           C
ATOM   4032  HA  GLN A 260      31.514  33.234  28.924  1.00  0.00           H
ATOM   4033  CB  GLN A 260      31.564  32.844  26.784  1.00  0.00           C
ATOM   4034  HB1 GLN A 260      31.924  32.024  26.134  1.00  0.00           H
ATOM   4035  HB2 GLN A 260      32.384  33.584  26.704  1.00  0.00           H
ATOM   4036  CG  GLN A 260      30.224  33.254  26.084  1.00  0.00           C
ATOM   4037  HG1 GLN A 260      29.584  32.354  25.944  1.00  0.00           H
ATOM   4038  HG2 GLN A 260      30.554  33.554  25.074  1.00  0.00           H
ATOM   4039  CD  GLN A 260      29.464  34.334  26.844  1.00  0.00           C
ATOM   4040  OE1 GLN A 260      30.014  35.214  27.544  1.00  0.00           O
ATOM   4041  NE2 GLN A 260      28.154  34.504  26.664  1.00  0.00           N
ATOM   4042 HE21 GLN A 260      27.694  33.894  26.024  1.00  0.00           H
ATOM   4043 HE22 GLN A 260      27.584  35.094  27.234  1.00  0.00           H
ATOM   4044  C   GLN A 260      30.384  31.464  28.644  1.00  0.00           C
ATOM   4045  O   GLN A 260      30.444  30.234  28.384  1.00  0.00           O
ATOM   4046  N   ASP A 261      29.214  31.904  29.234  1.00  0.00           N
ATOM   4047  HN  ASP A 261      29.134  32.834  29.574  1.00  0.00           H
ATOM   4048  CA  ASP A 261      28.054  31.124  29.484  1.00  0.00           C
ATOM   4049  HA  ASP A 261      28.394  30.394  30.204  1.00  0.00           H
ATOM   4050  CB  ASP A 261      27.054  31.994  30.354  1.00  0.00           C
ATOM   4051  HB1 ASP A 261      26.724  32.764  29.624  1.00  0.00           H
ATOM   4052  HB2 ASP A 261      27.554  32.464  31.224  1.00  0.00           H
ATOM   4053  CG  ASP A 261      25.814  31.324  30.854  1.00  0.00           C
ATOM   4054  OD1 ASP A 261      25.284  30.314  30.254  1.00  0.00           O
ATOM   4055  OD2 ASP A 261      25.234  31.834  31.824  1.00  0.00           O
ATOM   4056  C   ASP A 261      27.384  30.354  28.354  1.00  0.00           C
ATOM   4057  O   ASP A 261      27.014  31.084  27.384  1.00  0.00           O
ATOM   4058  N   PRO A 262      27.304  29.054  28.294  1.00  0.00           N
ATOM   4059  CD  PRO A 262      27.624  28.184  29.404  1.00  0.00           C
ATOM   4060  HD1 PRO A 262      28.724  28.284  29.504  1.00  0.00           H
ATOM   4061  HD2 PRO A 262      27.074  28.464  30.334  1.00  0.00           H
ATOM   4062  CA  PRO A 262      27.054  28.324  27.094  1.00  0.00           C
ATOM   4063  HA  PRO A 262      27.654  28.834  26.354  1.00  0.00           H
ATOM   4064  CB  PRO A 262      27.454  26.844  27.434  1.00  0.00           C
ATOM   4065  HB1 PRO A 262      28.524  26.644  27.204  1.00  0.00           H
ATOM   4066  HB2 PRO A 262      26.864  26.044  26.934  1.00  0.00           H
ATOM   4067  CG  PRO A 262      27.274  26.784  28.984  1.00  0.00           C
ATOM   4068  HG1 PRO A 262      27.944  26.064  29.514  1.00  0.00           H
ATOM   4069  HG2 PRO A 262      26.254  26.444  29.254  1.00  0.00           H
ATOM   4070  C   PRO A 262      25.574  28.274  26.714  1.00  0.00           C
ATOM   4071  O   PRO A 262      25.194  27.754  25.654  1.00  0.00           O
ATOM   4072  N   VAL A 263      24.794  28.814  27.604  1.00  0.00           N
ATOM   4073  HN  VAL A 263      25.144  28.984  28.524  1.00  0.00           H
ATOM   4074  CA  VAL A 263      23.354  28.934  27.514  1.00  0.00           C
ATOM   4075  HA  VAL A 263      22.984  28.194  26.814  1.00  0.00           H
ATOM   4076  CB  VAL A 263      22.714  28.664  28.914  1.00  0.00           C
ATOM   4077  HB  VAL A 263      23.374  28.974  29.764  1.00  0.00           H
ATOM   4078  CG1 VAL A 263      21.354  29.374  29.034  1.00  0.00           C
ATOM   4079 HG11 VAL A 263      20.684  28.974  28.244  1.00  0.00           H
ATOM   4080 HG12 VAL A 263      20.964  29.134  30.044  1.00  0.00           H
ATOM   4081 HG13 VAL A 263      21.554  30.464  29.014  1.00  0.00           H
ATOM   4082  CG2 VAL A 263      22.634  27.104  29.114  1.00  0.00           C
ATOM   4083 HG21 VAL A 263      23.554  26.544  28.834  1.00  0.00           H
ATOM   4084 HG22 VAL A 263      22.484  26.704  30.144  1.00  0.00           H
ATOM   4085 HG23 VAL A 263      21.904  26.724  28.364  1.00  0.00           H
ATOM   4086  C   VAL A 263      23.034  30.284  26.864  1.00  0.00           C
ATOM   4087  O   VAL A 263      21.954  30.514  26.314  1.00  0.00           O
ATOM   4088  N   LEU A 264      24.054  31.264  26.804  1.00  0.00           N
ATOM   4089  HN  LEU A 264      24.904  31.164  27.324  1.00  0.00           H
ATOM   4090  CA  LEU A 264      23.834  32.544  26.304  1.00  0.00           C
ATOM   4091  HA  LEU A 264      22.794  32.764  26.104  1.00  0.00           H
ATOM   4092  CB  LEU A 264      24.204  33.494  27.514  1.00  0.00           C
ATOM   4093  HB1 LEU A 264      24.334  34.564  27.224  1.00  0.00           H
ATOM   4094  HB2 LEU A 264      25.194  33.094  27.824  1.00  0.00           H
ATOM   4095  CG  LEU A 264      23.234  33.424  28.734  1.00  0.00           C
ATOM   4096  HG  LEU A 264      23.264  32.394  29.134  1.00  0.00           H
ATOM   4097  CD1 LEU A 264      23.714  34.264  29.934  1.00  0.00           C
ATOM   4098 HD11 LEU A 264      23.134  33.804  30.764  1.00  0.00           H
ATOM   4099 HD12 LEU A 264      24.754  34.014  30.244  1.00  0.00           H
ATOM   4100 HD13 LEU A 264      23.774  35.354  29.724  1.00  0.00           H
ATOM   4101  CD2 LEU A 264      21.744  33.694  28.284  1.00  0.00           C
ATOM   4102 HD21 LEU A 264      21.444  32.844  27.634  1.00  0.00           H
ATOM   4103 HD22 LEU A 264      21.104  33.784  29.184  1.00  0.00           H
ATOM   4104 HD23 LEU A 264      21.684  34.654  27.714  1.00  0.00           H
ATOM   4105  C   LEU A 264      24.534  32.904  25.024  1.00  0.00           C
ATOM   4106  O   LEU A 264      24.494  34.034  24.534  1.00  0.00           O
ATOM   4107  N   GLN A 265      25.104  31.824  24.394  1.00  0.00           N
ATOM   4108  HN  GLN A 265      25.224  30.944  24.854  1.00  0.00           H
ATOM   4109  CA  GLN A 265      25.604  31.884  23.054  1.00  0.00           C
ATOM   4110  HA  GLN A 265      25.894  32.884  22.784  1.00  0.00           H
ATOM   4111  CB  GLN A 265      26.714  30.804  22.964  1.00  0.00           C
ATOM   4112  HB1 GLN A 265      26.954  30.624  21.894  1.00  0.00           H
ATOM   4113  HB2 GLN A 265      26.214  29.854  23.244  1.00  0.00           H
ATOM   4114  CG  GLN A 265      27.934  31.024  23.904  1.00  0.00           C
ATOM   4115  HG1 GLN A 265      27.504  30.904  24.924  1.00  0.00           H
ATOM   4116  HG2 GLN A 265      28.274  32.064  23.744  1.00  0.00           H
ATOM   4117  CD  GLN A 265      29.094  30.054  23.734  1.00  0.00           C
ATOM   4118  OE1 GLN A 265      29.024  28.994  24.304  1.00  0.00           O
ATOM   4119  NE2 GLN A 265      30.134  30.474  23.054  1.00  0.00           N
ATOM   4120 HE21 GLN A 265      29.864  31.224  22.444  1.00  0.00           H
ATOM   4121 HE22 GLN A 265      30.964  29.934  23.004  1.00  0.00           H
ATOM   4122  C   GLN A 265      24.534  31.674  21.934  1.00  0.00           C
ATOM   4123  OT1 GLN A 265      23.294  31.744  22.164  1.00  0.00           O
ATOM   4124  OT2 GLN A 265      24.894  31.384  20.784  1.00  0.00           O
ATOM   4125  N   SAH B 266      46.554  35.164  51.414  1.00  0.00           N
ATOM   4126  HT1 SAH B 266      45.674  35.684  51.614  1.00  0.00           H
ATOM   4127  HT2 SAH B 266      46.954  35.574  50.544  1.00  0.00           H
ATOM   4128  HT3 SAH B 266      46.314  34.204  51.114  1.00  0.00           H
ATOM   4129  CA  SAH B 266      47.354  35.264  52.654  1.00  0.00           C
ATOM   4130  HA  SAH B 266      47.814  36.274  52.544  1.00  0.00           H
ATOM   4131  CB  SAH B 266      46.454  35.174  53.964  1.00  0.00           C
ATOM   4132  HB1 SAH B 266      45.744  36.024  54.024  1.00  0.00           H
ATOM   4133  HB2 SAH B 266      47.054  35.154  54.904  1.00  0.00           H
ATOM   4134  CG  SAH B 266      45.614  33.914  54.104  1.00  0.00           C
ATOM   4135  HG1 SAH B 266      46.324  33.064  54.034  1.00  0.00           H
ATOM   4136  HG2 SAH B 266      44.904  33.764  53.254  1.00  0.00           H
ATOM   4137  SD  SAH B 266      44.694  33.844  55.694  1.00  0.00           S
ATOM   4138  C5' SAH B 266      42.984  34.204  55.114  1.00  0.00           C
ATOM   4139  H5' SAH B 266      42.724  33.704  54.154  1.00  0.00           H
ATOM   4140 H5'' SAH B 266      42.224  33.904  55.874  1.00  0.00           H
ATOM   4141  C   SAH B 266      48.374  34.164  52.844  1.00  0.00           C
ATOM   4142  OT1 SAH B 266      49.024  34.074  53.914  1.00  0.00           O
ATOM   4143  OT2 SAH B 266      48.414  33.314  51.894  1.00  0.00           O
ATOM   4144  C4' SAH B 266      42.764  35.644  54.854  1.00  0.00           C
ATOM   4145  H4' SAH B 266      43.574  36.004  54.204  1.00  0.00           H
ATOM   4146  O4' SAH B 266      41.534  35.864  54.144  1.00  0.00           O
ATOM   4147  C1' SAH B 266      40.914  37.024  54.814  1.00  0.00           C
ATOM   4148  H1' SAH B 266      41.334  38.004  54.544  1.00  0.00           H
ATOM   4149  N9  SAH B 266      39.474  37.014  54.604  1.00  0.00           N
ATOM   4150  C5  SAH B 266      37.434  37.604  53.934  1.00  0.00           C
ATOM   4151  N7  SAH B 266      37.224  36.614  54.914  1.00  0.00           N
ATOM   4152  C8  SAH B 266      38.464  36.334  55.314  1.00  0.00           C
ATOM   4153  H8  SAH B 266      38.684  35.594  56.084  1.00  0.00           H
ATOM   4154  N1  SAH B 266      36.944  39.404  52.494  1.00  0.00           N
ATOM   4155  C2  SAH B 266      38.304  39.624  52.424  1.00  0.00           C
ATOM   4156  H2  SAH B 266      38.674  40.424  51.784  1.00  0.00           H
ATOM   4157  N3  SAH B 266      39.224  38.964  53.104  1.00  0.00           N
ATOM   4158  C4  SAH B 266      38.784  37.894  53.764  1.00  0.00           C
ATOM   4159  C6  SAH B 266      36.484  38.434  53.294  1.00  0.00           C
ATOM   4160  N6  SAH B 266      35.164  38.334  53.304  1.00  0.00           N
ATOM   4161  H61 SAH B 266      34.694  37.504  53.624  1.00  0.00           H
ATOM   4162  H62 SAH B 266      34.584  39.084  52.984  1.00  0.00           H
ATOM   4163  C2' SAH B 266      41.224  36.824  56.264  1.00  0.00           C
ATOM   4164 H2'' SAH B 266      40.714  36.014  56.804  1.00  0.00           H
ATOM   4165  O2' SAH B 266      41.074  37.914  57.184  1.00  0.00           O
ATOM   4166  H2' SAH B 266      41.384  38.704  56.734  1.00  0.00           H
ATOM   4167  C3' SAH B 266      42.694  36.394  56.214  1.00  0.00           C
ATOM   4168  H3' SAH B 266      42.934  35.804  57.114  1.00  0.00           H
ATOM   4169  O3' SAH B 266      43.724  37.374  56.204  1.00  0.00           O
ATOM   4170  H3T SAH B 266      43.484  38.054  55.564  1.00  0.00           H
TER
ENDMDL
